# Supplementary material for: Comprehensive map and functional annotation of the mouse white adipose tissue proteome
Source: PeerJ. 2019 Jul 25;7:e7352. doi: 10.7717/peerj.7352 (PMC6661141; doi:10.7717/peerj.7352)
Supplement: Supplemental Information 3 [file peerj-07-7352-s003.xlsx]

## Sheet: run1
TableS2: The peptide list in WAT proteome.（run1) The peptide list in run1. （run2) The peptide list in run2. （run3) The peptide list in run3.
Protein name	Protein accession numbers	Exclusive unique peptide count	Exclusive unique spectrum count	Total spectrum count	Peptide sequence	Best Peptide identification probability	Best Mascot Ion score	Best Mascot Identity score	Best Mascot Delta Ion score	Calculated +1H Peptide Mass (AMU)
N-alpha-acetyltransferase 20 OS=Mus musculus GN=Naa20 PE=2 SV=1	P61600	4	4	6	AFTCDDLFR	0.997	54.7	31.2	46.5	1144.51
N-alpha-acetyltransferase 20 OS=Mus musculus GN=Naa20 PE=2 SV=1	P61600	4	4	6	LMELLEEISER	0.997	67.7	36.1	36	1361.7
N-alpha-acetyltransferase 20 OS=Mus musculus GN=Naa20 PE=2 SV=1	P61600	4	4	6	SIIPLPHPVRPEDIE	0.997	52.5	32.7	43.3	1711.94
N-alpha-acetyltransferase 20 OS=Mus musculus GN=Naa20 PE=2 SV=1	P61600	4	4	6	VSNQVAVNMYK	0.997	38.3	35.4	37.8	1252.64
Spermatogenesis-associated protein 5 OS=Mus musculus GN=Spata5 PE=1 SV=2	Q3UMC0	5	5	10	ALANESGLNFLAIK	0.985	28.7	34	24	1460.81
Spermatogenesis-associated protein 5 OS=Mus musculus GN=Spata5 PE=1 SV=2	Q3UMC0	5	5	10	EAALLALEENIK	0.997	53.8	33.9	43.2	1313.73
Spermatogenesis-associated protein 5 OS=Mus musculus GN=Spata5 PE=1 SV=2	Q3UMC0	5	5	10	EIIELPLKQPELFK	0.997	57	28.5	51.8	1696.99
Spermatogenesis-associated protein 5 OS=Mus musculus GN=Spata5 PE=1 SV=2	Q3UMC0	5	5	10	GLLLYGPPGTGK	0.995	42.9	34.7	0	1172.67
Spermatogenesis-associated protein 5 OS=Mus musculus GN=Spata5 PE=1 SV=2	Q3UMC0	5	5	10	HPSIIFIDELDALCPK	0.997	31.7	34.7	31.7	1867.96
Spermatogenesis-associated protein 5 OS=Mus musculus GN=Spata5 PE=1 SV=2	Q3UMC0	5	5	10	VLVLGATNRPQALDAALR	0.967	18.3	26.9	14.6	1878.09
WASH complex subunit 7 OS=Mus musculus GN=Kiaa1033 PE=2 SV=2	Q3UMB9	4	5	6	EIMDILNEHLLDK	0.997	31.6	34.9	22.8	1582.81
WASH complex subunit 7 OS=Mus musculus GN=Kiaa1033 PE=2 SV=2	Q3UMB9	4	5	6	FLEEYTSQLR	0.997	36.5	34.4	25.6	1285.64
WASH complex subunit 7 OS=Mus musculus GN=Kiaa1033 PE=2 SV=2	Q3UMB9	4	5	6	LGITPEGQSYLDQFR	0.997	53.5	35.2	46.5	1723.87
WASH complex subunit 7 OS=Mus musculus GN=Kiaa1033 PE=2 SV=2	Q3UMB9	4	5	6	MLVDVFAPEFR	0.997	50.6	35.5	41.9	1323.68
Smith-Magenis syndrome chromosomal region candidate gene 8 protein homolog OS=Mus musculus GN=Smcr8 PE=1 SV=2	Q3UMB5	11	12	13	EGAFAYVHHLTLYDLEAR	0.997	51.8	34.8	51.8	2105.05
Smith-Magenis syndrome chromosomal region candidate gene 8 protein homolog OS=Mus musculus GN=Smcr8 PE=1 SV=2	Q3UMB5	11	12	13	GDLCYLLTSQIDR	0.997	75	35	68.3	1553.76
Smith-Magenis syndrome chromosomal region candidate gene 8 protein homolog OS=Mus musculus GN=Smcr8 PE=1 SV=2	Q3UMB5	11	12	13	GFYSSQAIEK	0.997	48.6	33.8	40.9	1129.55
Smith-Magenis syndrome chromosomal region candidate gene 8 protein homolog OS=Mus musculus GN=Smcr8 PE=1 SV=2	Q3UMB5	11	12	13	IMQQFQELSAEFSK	0.997	67.2	34.2	59.3	1685.82
Smith-Magenis syndrome chromosomal region candidate gene 8 protein homolog OS=Mus musculus GN=Smcr8 PE=1 SV=2	Q3UMB5	11	12	13	LNFVEDSK	0.99	48.6	35.8	32.5	951.478
Smith-Magenis syndrome chromosomal region candidate gene 8 protein homolog OS=Mus musculus GN=Smcr8 PE=1 SV=2	Q3UMB5	11	12	13	LNLGLVNEDIR	0.997	32.5	33.2	21.7	1255.7
Smith-Magenis syndrome chromosomal region candidate gene 8 protein homolog OS=Mus musculus GN=Smcr8 PE=1 SV=2	Q3UMB5	11	12	13	SDSQASLTVPLSPHVVR	0.997	60.2	34.6	60.2	1792.96
Smith-Magenis syndrome chromosomal region candidate gene 8 protein homolog OS=Mus musculus GN=Smcr8 PE=1 SV=2	Q3UMB5	11	12	13	SFDPQENLDYLDMDMK	0.997	81	28	81	1960.83
Smith-Magenis syndrome chromosomal region candidate gene 8 protein homolog OS=Mus musculus GN=Smcr8 PE=1 SV=2	Q3UMB5	11	12	13	SIIEHQDLLR	0.997	49.4	34.1	41.2	1223.67
Smith-Magenis syndrome chromosomal region candidate gene 8 protein homolog OS=Mus musculus GN=Smcr8 PE=1 SV=2	Q3UMB5	11	12	13	TLVVLGEDETIVR	0.997	45.7	34.4	39.3	1443.81
Smith-Magenis syndrome chromosomal region candidate gene 8 protein homolog OS=Mus musculus GN=Smcr8 PE=1 SV=2	Q3UMB5	11	12	13	TVLHTETEIQK	0.996	37.1	34.4	26.8	1298.7
60S ribosomal protein L28 OS=Mus musculus GN=Rpl28 PE=1 SV=2	P41105	3	3	6	NCSSFLIK	0.99	46.5	34.4	34.2	968.487
60S ribosomal protein L28 OS=Mus musculus GN=Rpl28 PE=1 SV=2	P41105	3	3	6	QTYSTEPNNLK	0.997	56.2	35.2	48.4	1294.63
60S ribosomal protein L28 OS=Mus musculus GN=Rpl28 PE=1 SV=2	P41105	3	3	6	TVGVEPAADGK	0.997	57.5	34.4	43.5	1043.54
Inhibitor of nuclear factor kappa-B kinase subunit alpha OS=Mus musculus GN=Chuk PE=1 SV=1	Q60680	2	3	4	IIDLGYAK	0.972	27.2	34.9	7.91	892.514
Inhibitor of nuclear factor kappa-B kinase subunit alpha OS=Mus musculus GN=Chuk PE=1 SV=1	Q60680	2	3	4	IIVHTVQSQDR	0.997	66.4	34.2	49	1295.71
Inhibitor of nuclear factor kappa-B kinase subunit alpha OS=Mus musculus GN=Chuk PE=1 SV=1	Q60680	2	3	4	KPASQCVLDGVR	0.997	88.1	35.2	77	1329.69
Serine/threonine-protein phosphatase 5 OS=Mus musculus GN=Ppp5c PE=1 SV=3	Q60676	9	10	16	AEGYEVAHGGR	0.964	16.2	32.7	15.9	1145.53
Serine/threonine-protein phosphatase 5 OS=Mus musculus GN=Ppp5c PE=1 SV=3	Q60676	9	10	16	AFLEENQLDYIIR	0.997	84.2	35.2	74.5	1623.84
Serine/threonine-protein phosphatase 5 OS=Mus musculus GN=Ppp5c PE=1 SV=3	Q60676	9	10	16	GNHETDNMNQIYGFEGEVK	0.997	47.2	29.7	47.2	2181.95
Serine/threonine-protein phosphatase 5 OS=Mus musculus GN=Ppp5c PE=1 SV=3	Q60676	9	10	16	GVSCQFGPDVTK	0.997	54.9	34.7	54.9	1294.61
Serine/threonine-protein phosphatase 5 OS=Mus musculus GN=Ppp5c PE=1 SV=3	Q60676	9	10	16	RGVSCQFGPDVTK	0.995	36.8	35.3	31	1450.71
Serine/threonine-protein phosphatase 5 OS=Mus musculus GN=Ppp5c PE=1 SV=3	Q60676	9	10	16	SVVDSLDIESMTIEDEYSGPK	0.987	29	33	22.9	2314.06
Serine/threonine-protein phosphatase 5 OS=Mus musculus GN=Ppp5c PE=1 SV=3	Q60676	9	10	16	TECAETPRDEPPADGTLK	0.997	35.9	32.8	35.9	1986.91
Serine/threonine-protein phosphatase 5 OS=Mus musculus GN=Ppp5c PE=1 SV=3	Q60676	9	10	16	TECYGYALGDATR	0.997	59.5	30.3	59.5	1476.64
Serine/threonine-protein phosphatase 5 OS=Mus musculus GN=Ppp5c PE=1 SV=3	Q60676	9	10	16	VLIMHGGLFSEDGVTLDDIR	0.997	36.8	34.5	34.9	2203.11
Laminin subunit alpha-2 OS=Mus musculus GN=Lama2 PE=1 SV=2	Q60675	94	136	298	AEECYYDETVASR	0.997	83.2	26.2	83.2	1592.65
Laminin subunit alpha-2 OS=Mus musculus GN=Lama2 PE=1 SV=2	Q60675	94	136	298	AESLEEFIK	0.997	55.5	36	34.3	1065.55
Laminin subunit alpha-2 OS=Mus musculus GN=Lama2 PE=1 SV=2	Q60675	94	136	298	ATYGNVVR	0.99	45.2	35.6	31.7	879.468
Laminin subunit alpha-2 OS=Mus musculus GN=Lama2 PE=1 SV=2	Q60675	94	136	298	AYSNIKDYIDEAEK	0.997	83.6	34	71.1	1658.79
Laminin subunit alpha-2 OS=Mus musculus GN=Lama2 PE=1 SV=2	Q60675	94	136	298	AYSNIKDYIDEAEKVAR	0.997	79.8	34.8	79.8	1985
Laminin subunit alpha-2 OS=Mus musculus GN=Lama2 PE=1 SV=2	Q60675	94	136	298	CAHGYFNFQEGGCIACDCSHLGNNCDPK	0.997	33.7	25	33.7	3288.28
Laminin subunit alpha-2 OS=Mus musculus GN=Lama2 PE=1 SV=2	Q60675	94	136	298	CALGYYGIVR	0.997	47.2	34.5	37	1171.59
Laminin subunit alpha-2 OS=Mus musculus GN=Lama2 PE=1 SV=2	Q60675	94	136	298	CDCPPGYSGLSCETCAPGFYR	0.997	63.6	25	63.6	2453.96
Laminin subunit alpha-2 OS=Mus musculus GN=Lama2 PE=1 SV=2	Q60675	94	136	298	CQSSYWTYGNIQDMR	0.997	91.3	27.3	91.3	1908.8
Laminin subunit alpha-2 OS=Mus musculus GN=Lama2 PE=1 SV=2	Q60675	94	136	298	DDEVICTSFYSK	0.975	27.5	31.1	27.5	1463.64
Laminin subunit alpha-2 OS=Mus musculus GN=Lama2 PE=1 SV=2	Q60675	94	136	298	DETGFATYKPQVIIR	0.997	53.7	34.6	53.7	1737.92
Laminin subunit alpha-2 OS=Mus musculus GN=Lama2 PE=1 SV=2	Q60675	94	136	298	DFMSVELSDGHVK	0.997	67	34.1	67	1463.68
Laminin subunit alpha-2 OS=Mus musculus GN=Lama2 PE=1 SV=2	Q60675	94	136	298	DHTGGPYCNECLPGFYGDPTR	0.997	54.9	25.8	54.9	2413
Laminin subunit alpha-2 OS=Mus musculus GN=Lama2 PE=1 SV=2	Q60675	94	136	298	DLHQNLDGLK	0.997	42.6	35.3	37.1	1152.6
Laminin subunit alpha-2 OS=Mus musculus GN=Lama2 PE=1 SV=2	Q60675	94	136	298	DLHQNLDGLKQNYNK	0.997	27	34.9	27	1799.9
Laminin subunit alpha-2 OS=Mus musculus GN=Lama2 PE=1 SV=2	Q60675	94	136	298	DLKDFMSVELSDGHVK	0.997	65.8	35.2	58.2	1819.89
Laminin subunit alpha-2 OS=Mus musculus GN=Lama2 PE=1 SV=2	Q60675	94	136	298	EEAFTIHGTNLPVTR	0.997	94.1	34.7	92.8	1684.87
Laminin subunit alpha-2 OS=Mus musculus GN=Lama2 PE=1 SV=2	Q60675	94	136	298	EGAECVFCGDECTGLLLGDLAR	0.997	69.2	29.9	69.2	2442.07
Laminin subunit alpha-2 OS=Mus musculus GN=Lama2 PE=1 SV=2	Q60675	94	136	298	EGNDILDEANR	0.997	82.2	32.5	79.7	1245.57
Laminin subunit alpha-2 OS=Mus musculus GN=Lama2 PE=1 SV=2	Q60675	94	136	298	EIDPIVTR	0.99	66.8	33.7	35.7	942.526
Laminin subunit alpha-2 OS=Mus musculus GN=Lama2 PE=1 SV=2	Q60675	94	136	298	ELAQGATK	0.99	39.2	35.4	20.5	817.442
Laminin subunit alpha-2 OS=Mus musculus GN=Lama2 PE=1 SV=2	Q60675	94	136	298	EVAEDELVAAEGLLK	0.997	94.2	34.9	89.3	1585.83
Laminin subunit alpha-2 OS=Mus musculus GN=Lama2 PE=1 SV=2	Q60675	94	136	298	EVYLEPSEEHIEEVSLK	0.997	57.2	34.7	50.8	2030
Laminin subunit alpha-2 OS=Mus musculus GN=Lama2 PE=1 SV=2	Q60675	94	136	298	EVYLEPSEEHIEEVSLKEEAFTIHGTNLPVTR	0.997	95.2	31.9	95.2	3695.84
Laminin subunit alpha-2 OS=Mus musculus GN=Lama2 PE=1 SV=2	Q60675	94	136	298	FIDFLAIEMR	0.997	68.3	34.8	59	1254.66
Laminin subunit alpha-2 OS=Mus musculus GN=Lama2 PE=1 SV=2	Q60675	94	136	298	FTAIYDAGIPGHMCNGQWHK	0.997	69.3	32.3	69.3	2303.05
Laminin subunit alpha-2 OS=Mus musculus GN=Lama2 PE=1 SV=2	Q60675	94	136	298	GCEECFCSGVSNR	0.997	51.6	25	51.6	1561.58
Laminin subunit alpha-2 OS=Mus musculus GN=Lama2 PE=1 SV=2	Q60675	94	136	298	GCLPCNCNSFGSK	0.997	65.4	25.5	64	1500.6
Laminin subunit alpha-2 OS=Mus musculus GN=Lama2 PE=1 SV=2	Q60675	94	136	298	GHWNYPLCTLCDCFLPGTDATTCDLETR	0.997	80.1	25.5	79.3	3373.44
Laminin subunit alpha-2 OS=Mus musculus GN=Lama2 PE=1 SV=2	Q60675	94	136	298	GIAFQKPEIVAK	0.997	51	32.7	50.1	1300.76
Laminin subunit alpha-2 OS=Mus musculus GN=Lama2 PE=1 SV=2	Q60675	94	136	298	GIFTVQIDEDRR	0.997	66.5	35.9	56.3	1448.75
Laminin subunit alpha-2 OS=Mus musculus GN=Lama2 PE=1 SV=2	Q60675	94	136	298	GLVQDAEAINEK	0.997	84.2	35	78.8	1286.66
Laminin subunit alpha-2 OS=Mus musculus GN=Lama2 PE=1 SV=2	Q60675	94	136	298	GSPEDCQPCACPLNIPSNNFSPTCHLDR	0.997	64.8	25	64.8	3243.37
Laminin subunit alpha-2 OS=Mus musculus GN=Lama2 PE=1 SV=2	Q60675	94	136	298	GSYNNIVVHVK	0.997	50.2	35.1	45	1229.66
Laminin subunit alpha-2 OS=Mus musculus GN=Lama2 PE=1 SV=2	Q60675	94	136	298	GVQPVSCPTT	0.997	51.8	33.6	49.7	1045.5
Laminin subunit alpha-2 OS=Mus musculus GN=Lama2 PE=1 SV=2	Q60675	94	136	298	GWYLTDLSGR	0.997	51.2	35.1	40.9	1167.58
Laminin subunit alpha-2 OS=Mus musculus GN=Lama2 PE=1 SV=2	Q60675	94	136	298	HCDECKPETFGLQLGR	0.997	84	32.5	84	1946.89
Laminin subunit alpha-2 OS=Mus musculus GN=Lama2 PE=1 SV=2	Q60675	94	136	298	HEIEMTEK	0.99	30.2	32.2	17	1016.47
Laminin subunit alpha-2 OS=Mus musculus GN=Lama2 PE=1 SV=2	Q60675	94	136	298	HMAAPLIGQLTR	0.997	56.4	34.1	40.3	1307.73
Laminin subunit alpha-2 OS=Mus musculus GN=Lama2 PE=1 SV=2	Q60675	94	136	298	HPITNAIDGK	0.997	39.8	35.7	39.8	1065.57
Laminin subunit alpha-2 OS=Mus musculus GN=Lama2 PE=1 SV=2	Q60675	94	136	298	IATDVEVCQCPPGYSGSSCETCWPR	0.997	63.9	25.2	63.9	2916.21
Laminin subunit alpha-2 OS=Mus musculus GN=Lama2 PE=1 SV=2	Q60675	94	136	298	IDDLAQEIK	0.997	44.5	35.5	29.2	1044.56
Laminin subunit alpha-2 OS=Mus musculus GN=Lama2 PE=1 SV=2	Q60675	94	136	298	IGPVTYSLDGCVR	0.997	51.4	35.5	50	1436.72
Laminin subunit alpha-2 OS=Mus musculus GN=Lama2 PE=1 SV=2	Q60675	94	136	298	IIADAGTSVR	0.997	61.2	36.6	42	1002.56
Laminin subunit alpha-2 OS=Mus musculus GN=Lama2 PE=1 SV=2	Q60675	94	136	298	INHADFATVQLR	0.997	39.9	34.5	23.4	1384.73
Laminin subunit alpha-2 OS=Mus musculus GN=Lama2 PE=1 SV=2	Q60675	94	136	298	ISEISMEVAEPGHVLAGSPPAHLIER	0.997	79.2	32.9	77.3	2739.41
Laminin subunit alpha-2 OS=Mus musculus GN=Lama2 PE=1 SV=2	Q60675	94	136	298	IVIKPEPNLFHDGR	0.997	97.8	33.5	92.3	1634.9
Laminin subunit alpha-2 OS=Mus musculus GN=Lama2 PE=1 SV=2	Q60675	94	136	298	IYFGGLPTLR	0.997	53.7	33.8	49.7	1136.65
Laminin subunit alpha-2 OS=Mus musculus GN=Lama2 PE=1 SV=2	Q60675	94	136	298	KLFVGGAPPEFQPSPLR	0.997	52.6	32	52.6	1840.01
Laminin subunit alpha-2 OS=Mus musculus GN=Lama2 PE=1 SV=2	Q60675	94	136	298	LATSPQGLLK	0.997	39.6	31.7	27.2	1027.61
Laminin subunit alpha-2 OS=Mus musculus GN=Lama2 PE=1 SV=2	Q60675	94	136	298	LATSPQGLLKEDAK	0.997	46.5	33.5	46.1	1470.82
Laminin subunit alpha-2 OS=Mus musculus GN=Lama2 PE=1 SV=2	Q60675	94	136	298	LDDAWDLLR	0.997	63.4	35.3	48.8	1116.57
Laminin subunit alpha-2 OS=Mus musculus GN=Lama2 PE=1 SV=2	Q60675	94	136	298	LEVHLSSGTR	0.997	60.2	34.3	45.8	1098.59
Laminin subunit alpha-2 OS=Mus musculus GN=Lama2 PE=1 SV=2	Q60675	94	136	298	LFVGGAPPEFQPSPLR	0.997	88	33.7	79.1	1711.92
Laminin subunit alpha-2 OS=Mus musculus GN=Lama2 PE=1 SV=2	Q60675	94	136	298	LIQLAEGNVNTLVMETNELLTR	0.997	63.6	31.9	63.6	2471.32
Laminin subunit alpha-2 OS=Mus musculus GN=Lama2 PE=1 SV=2	Q60675	94	136	298	LLGEINSVIDYVDDIK	0.995	50.8	35.4	29.2	1806.94
Laminin subunit alpha-2 OS=Mus musculus GN=Lama2 PE=1 SV=2	Q60675	94	136	298	LMFHVDNGAGR	0.997	61.2	34.5	51.7	1216.59
Laminin subunit alpha-2 OS=Mus musculus GN=Lama2 PE=1 SV=2	Q60675	94	136	298	LPPMSEELSDKIDDLAQEIK	0.997	92.8	34.3	92.8	2271.14
Laminin subunit alpha-2 OS=Mus musculus GN=Lama2 PE=1 SV=2	Q60675	94	136	298	LPPMSEELSDKIDDLAQEIKDR	0.997	91.7	34.1	88.4	2542.27
Laminin subunit alpha-2 OS=Mus musculus GN=Lama2 PE=1 SV=2	Q60675	94	136	298	LPQQFEGK	0.99	34.9	36.8	24.9	946.499
Laminin subunit alpha-2 OS=Mus musculus GN=Lama2 PE=1 SV=2	Q60675	94	136	298	LSSVNLESAVPYPTDR	0.997	81.2	35.4	76.3	1747.89
Laminin subunit alpha-2 OS=Mus musculus GN=Lama2 PE=1 SV=2	Q60675	94	136	298	LVEHVPGQPVR	0.997	63.1	34.8	59.3	1230.7
Laminin subunit alpha-2 OS=Mus musculus GN=Lama2 PE=1 SV=2	Q60675	94	136	298	MAPQLDNPDSPQQISISNSEAR	0.997	80.5	33.8	80.5	2398.13
Laminin subunit alpha-2 OS=Mus musculus GN=Lama2 PE=1 SV=2	Q60675	94	136	298	MDGMGIEMIDEK	0.997	89.5	29	50.3	1384.58
Laminin subunit alpha-2 OS=Mus musculus GN=Lama2 PE=1 SV=2	Q60675	94	136	298	NKLDDAWDLLR	0.997	40.3	35.3	12	1358.71
Laminin subunit alpha-2 OS=Mus musculus GN=Lama2 PE=1 SV=2	Q60675	94	136	298	NLEQEADRLIDK	0.997	48.9	35	37.3	1443.74
Laminin subunit alpha-2 OS=Mus musculus GN=Lama2 PE=1 SV=2	Q60675	94	136	298	NLHMEQAPVDLDQPTSSFHVGTCFANAESGTYFDGTGFAK	0.997	61.1	28.5	61.1	4346.94
Laminin subunit alpha-2 OS=Mus musculus GN=Lama2 PE=1 SV=2	Q60675	94	136	298	NPLGCSSCYCFGVTSQCSEAK	0.997	74.4	25	74.4	2411.97
Laminin subunit alpha-2 OS=Mus musculus GN=Lama2 PE=1 SV=2	Q60675	94	136	298	NSHIAIAFDDTK	0.997	58.6	35.2	50.6	1331.66
Laminin subunit alpha-2 OS=Mus musculus GN=Lama2 PE=1 SV=2	Q60675	94	136	298	NTWWQSPSIK	0.997	49.2	35.4	39.6	1246.62
Laminin subunit alpha-2 OS=Mus musculus GN=Lama2 PE=1 SV=2	Q60675	94	136	298	QEGILYVDDASSQTISPK	0.997	93.9	35	93.9	1950.97
Laminin subunit alpha-2 OS=Mus musculus GN=Lama2 PE=1 SV=2	Q60675	94	136	298	QELHLEPFYWK	0.997	72.2	35.4	59.8	1489.75
Laminin subunit alpha-2 OS=Mus musculus GN=Lama2 PE=1 SV=2	Q60675	94	136	298	SFDCEASGQCWCQPGVAGK	0.997	75.9	25	75.9	2143.86
Laminin subunit alpha-2 OS=Mus musculus GN=Lama2 PE=1 SV=2	Q60675	94	136	298	SGFFNLQEDNQK	0.997	63.7	33.7	45.7	1426.66
Laminin subunit alpha-2 OS=Mus musculus GN=Lama2 PE=1 SV=2	Q60675	94	136	298	SLDDVEYKPWQYHAVTDTECLTLYNIYPR	0.997	26.8	32	26.8	3589.69
Laminin subunit alpha-2 OS=Mus musculus GN=Lama2 PE=1 SV=2	Q60675	94	136	298	SLGLICDECPIGYTGPR	0.997	84.8	34.1	84.8	1907.9
Laminin subunit alpha-2 OS=Mus musculus GN=Lama2 PE=1 SV=2	Q60675	94	136	298	TAVADNLLFYLGSAK	0.997	88.2	34.3	82	1582.85
Laminin subunit alpha-2 OS=Mus musculus GN=Lama2 PE=1 SV=2	Q60675	94	136	298	TEAESGLLFYMAR	0.997	93.6	34.3	83.7	1487.72
Laminin subunit alpha-2 OS=Mus musculus GN=Lama2 PE=1 SV=2	Q60675	94	136	298	TGFGGVNCDR	0.997	77.4	31.3	68.7	1082.47
Laminin subunit alpha-2 OS=Mus musculus GN=Lama2 PE=1 SV=2	Q60675	94	136	298	TGPPSYAK	0.99	37.6	35.2	24.7	820.42
Laminin subunit alpha-2 OS=Mus musculus GN=Lama2 PE=1 SV=2	Q60675	94	136	298	TGQCECRPNVQGR	0.997	31.9	31.3	25.7	1561.7
Laminin subunit alpha-2 OS=Mus musculus GN=Lama2 PE=1 SV=2	Q60675	94	136	298	TGQCICPPNTTGEK	0.997	63.7	31.3	55.3	1562.69
Laminin subunit alpha-2 OS=Mus musculus GN=Lama2 PE=1 SV=2	Q60675	94	136	298	TKLPPMSEELSDKIDDLAQEIK	0.997	43.2	33.5	42.1	2500.29
Laminin subunit alpha-2 OS=Mus musculus GN=Lama2 PE=1 SV=2	Q60675	94	136	298	TLNADLMMFAHK	0.997	75.5	35.4	64.2	1391.68
Laminin subunit alpha-2 OS=Mus musculus GN=Lama2 PE=1 SV=2	Q60675	94	136	298	TPYNILSSPDYVGVTK	0.997	90.6	34.8	82.2	1753.9
Laminin subunit alpha-2 OS=Mus musculus GN=Lama2 PE=1 SV=2	Q60675	94	136	298	VKQEGILYVDDASSQTISPK	0.997	60.2	34.3	58	2178.13
Laminin subunit alpha-2 OS=Mus musculus GN=Lama2 PE=1 SV=2	Q60675	94	136	298	VNVEGVHCDR	0.997	51.3	32.9	51.3	1184.55
Laminin subunit alpha-2 OS=Mus musculus GN=Lama2 PE=1 SV=2	Q60675	94	136	298	VSFLWDVGSGVGR	0.997	77.3	36	64.3	1378.71
Laminin subunit alpha-2 OS=Mus musculus GN=Lama2 PE=1 SV=2	Q60675	94	136	298	VSVSSGGDCVR	0.997	55.3	34.3	55.3	1122.52
Laminin subunit alpha-2 OS=Mus musculus GN=Lama2 PE=1 SV=2	Q60675	94	136	298	VSYDLGSGMTSVVSNQNHNDGK	0.997	88.2	32.4	88.2	2309.05
Laminin subunit alpha-2 OS=Mus musculus GN=Lama2 PE=1 SV=2	Q60675	94	136	298	VTADGEQTGQDAER	0.997	108	30.9	98.8	1476.66
Laminin subunit alpha-2 OS=Mus musculus GN=Lama2 PE=1 SV=2	Q60675	94	136	298	VTGLCTCRPGATGR	0.997	39.4	35.2	36.8	1505.73
Laminin subunit alpha-2 OS=Mus musculus GN=Lama2 PE=1 SV=2	Q60675	94	136	298	YAIYFEAR	0.99	39.8	35.8	33.3	1032.51
Laminin subunit alpha-2 OS=Mus musculus GN=Lama2 PE=1 SV=2	Q60675	94	136	298	YCELCADGYFGDAVNAK	0.997	84.3	27.8	84.3	1952.82
Ubiquitin-conjugating enzyme E2 N OS=Mus musculus GN=Ube2n PE=1 SV=1	P61089	6	9	31	DKWSPALQIR	0.997	42.7	34	18.4	1213.67
Ubiquitin-conjugating enzyme E2 N OS=Mus musculus GN=Ube2n PE=1 SV=1	P61089	6	9	31	IYHPNVDK	0.99	30.5	33.8	14.4	985.51
Ubiquitin-conjugating enzyme E2 N OS=Mus musculus GN=Ube2n PE=1 SV=1	P61089	6	9	31	LELFLPEEYPMAAPK	0.997	66.6	35.4	56	1747.9
Ubiquitin-conjugating enzyme E2 N OS=Mus musculus GN=Ube2n PE=1 SV=1	P61089	6	9	31	LLAEPVPGIK	0.997	65.7	28.9	48.8	1036.64
Ubiquitin-conjugating enzyme E2 N OS=Mus musculus GN=Ube2n PE=1 SV=1	P61089	6	9	31	TNEAQAIETAR	0.997	76.9	35.2	62.5	1203.6
Ubiquitin-conjugating enzyme E2 N OS=Mus musculus GN=Ube2n PE=1 SV=1	P61089	6	9	31	YFHVVIAGPQDSPFEGGTFK	0.997	81.9	34.6	81.9	2196.08
Heterogeneous nuclear ribonucleoprotein D0 OS=Mus musculus GN=Hnrnpd PE=1 SV=2	Q60668	6	11	34	EQYQQQQQWGSR	0.946	27.5	29.9	27.5	1565.71
Heterogeneous nuclear ribonucleoprotein D0 OS=Mus musculus GN=Hnrnpd PE=1 SV=2	Q60668	6	11	34	EYFGGFGEVESIELPMDNK	0.997	56	32.6	56	2160.98
Heterogeneous nuclear ribonucleoprotein D0 OS=Mus musculus GN=Hnrnpd PE=1 SV=2	Q60668	6	11	34	FGEVVDCTLK	0.996	49.8	35	0	1167.57
Heterogeneous nuclear ribonucleoprotein D0 OS=Mus musculus GN=Hnrnpd PE=1 SV=2	Q60668	6	11	34	GFCFITFK	0.99	34.3	35.8	30.8	1019.5
Heterogeneous nuclear ribonucleoprotein D0 OS=Mus musculus GN=Hnrnpd PE=1 SV=2	Q60668	6	11	34	GFGFVLFK	0.99	53.4	34	40	914.514
Heterogeneous nuclear ribonucleoprotein D0 OS=Mus musculus GN=Hnrnpd PE=1 SV=2	Q60668	6	11	34	IFVGGLSPDTPEEK	0.997	93.6	35.5	61.5	1488.76
Heterogeneous nuclear ribonucleoprotein D0 OS=Mus musculus GN=Hnrnpd PE=1 SV=2	Q60668	6	11	34	MFIGGLSWDTTK	0.997	61.2	34.7	57.7	1355.67
Heterogeneous nuclear ribonucleoprotein D0 OS=Mus musculus GN=Hnrnpd PE=1 SV=2	Q60668	6	11	34	YHNVGLSK	0.949	23.6	36.5	13.6	917.484
Caseinolytic peptidase B protein homolog OS=Mus musculus GN=Clpb PE=1 SV=1	Q60649	8	10	14	EVADVLVDGYNVHYGAR	0.997	72.1	34.9	72.1	1876.92
Caseinolytic peptidase B protein homolog OS=Mus musculus GN=Clpb PE=1 SV=1	Q60649	8	10	14	FIGSPPGYIGHEEGGQLTK	0.997	57.3	34.8	52.9	1986.99
Caseinolytic peptidase B protein homolog OS=Mus musculus GN=Clpb PE=1 SV=1	Q60649	8	10	14	IAENLGDVQMSDK	0.997	104	34.7	84.8	1419.68
Caseinolytic peptidase B protein homolog OS=Mus musculus GN=Clpb PE=1 SV=1	Q60649	8	10	14	KLDIQAPLHPEK	0.997	48.2	33.8	37.2	1388.79
Caseinolytic peptidase B protein homolog OS=Mus musculus GN=Clpb PE=1 SV=1	Q60649	8	10	14	LLSEGADVNAR	0.997	70.7	35.5	57.8	1144.6
Caseinolytic peptidase B protein homolog OS=Mus musculus GN=Clpb PE=1 SV=1	Q60649	8	10	14	NEMGHTPLDYAR	0.997	28.4	32.5	25.5	1403.64
Caseinolytic peptidase B protein homolog OS=Mus musculus GN=Clpb PE=1 SV=1	Q60649	8	10	14	SPELPSPQAEK	0.997	46.9	34.9	36.3	1182.6
Caseinolytic peptidase B protein homolog OS=Mus musculus GN=Clpb PE=1 SV=1	Q60649	8	10	14	VVNQLAAAYEQDLLPGGCTLR	0.997	52.2	34.3	52.2	2288.17
Ganglioside GM2 activator OS=Mus musculus GN=Gm2a PE=1 SV=2	Q60648	2	2	2	EVAGFWVK	0.976	31.8	36.4	0	935.499
Ganglioside GM2 activator OS=Mus musculus GN=Gm2a PE=1 SV=2	Q60648	2	2	2	TSVPLTAPQK	0.997	49.1	33.1	40.5	1041.59
Integrin alpha-8 OS=Mus musculus GN=Itga8 PE=1 SV=1	A2ARA8	5	6	9	GVSHPPQIVLPIHNWEPEK	0.991	24.1	33.4	24.1	2177.15
Integrin alpha-8 OS=Mus musculus GN=Itga8 PE=1 SV=1	A2ARA8	5	6	9	QIPFDTTNNR	0.973	26.5	35.9	20.6	1205.59
Integrin alpha-8 OS=Mus musculus GN=Itga8 PE=1 SV=1	A2ARA8	5	6	9	SLHCQDFMVYLR	0.953	19.8	34.2	19.8	1568.73
Integrin alpha-8 OS=Mus musculus GN=Itga8 PE=1 SV=1	A2ARA8	5	6	9	SNQWFGATVR	0.996	49	35.5	9.4	1165.57
Integrin alpha-8 OS=Mus musculus GN=Itga8 PE=1 SV=1	A2ARA8	5	6	9	VLIYNGNPR	0.997	40.2	36.2	33.3	1045.58
Flotillin-2 OS=Mus musculus GN=Flot2 PE=1 SV=2	Q60634	17	22	53	ELLAVACEQFLGK	0.997	51.3	35.8	51.3	1477.77
Flotillin-2 OS=Mus musculus GN=Flot2 PE=1 SV=2	Q60634	17	22	53	EVAAPDVGR	0.974	27.2	33.6	15	913.474
Flotillin-2 OS=Mus musculus GN=Flot2 PE=1 SV=2	Q60634	17	22	53	IGEAEAAVIEAMGK	0.997	73.4	35.5	61.2	1388.71
Flotillin-2 OS=Mus musculus GN=Flot2 PE=1 SV=2	Q60634	17	22	53	ISLEIMTLQPR	0.997	37.5	34.5	37.5	1300.73
Flotillin-2 OS=Mus musculus GN=Flot2 PE=1 SV=2	Q60634	17	22	53	KIGEAEAAVIEAMGK	0.997	44.6	35.5	35.9	1516.8
Flotillin-2 OS=Mus musculus GN=Flot2 PE=1 SV=2	Q60634	17	22	53	LLAELPASVHALTGVDLSK	0.997	69.3	30	69.3	1934.1
Flotillin-2 OS=Mus musculus GN=Flot2 PE=1 SV=2	Q60634	17	22	53	MALVLEALPQIAAK	0.997	64.8	29.8	56.8	1467.86
Flotillin-2 OS=Mus musculus GN=Flot2 PE=1 SV=2	Q60634	17	22	53	NVVLQTLEGHLR	0.997	79.6	33	73.2	1378.78
Flotillin-2 OS=Mus musculus GN=Flot2 PE=1 SV=2	Q60634	17	22	53	QIAVEAQEILR	0.997	54	32.8	54	1269.72
Flotillin-2 OS=Mus musculus GN=Flot2 PE=1 SV=2	Q60634	17	22	53	QVLLAQAEAEK	0.997	61.9	34.2	43.7	1199.66
Flotillin-2 OS=Mus musculus GN=Flot2 PE=1 SV=2	Q60634	17	22	53	SAFSEEVNIK	0.997	61	35.6	43.5	1123.56
Flotillin-2 OS=Mus musculus GN=Flot2 PE=1 SV=2	Q60634	17	22	53	SILGTLTVEQIYQDR	0.997	42.5	34.7	42.5	1735.92
Flotillin-2 OS=Mus musculus GN=Flot2 PE=1 SV=2	Q60634	17	22	53	TAEAQLAYELQGAR	0.997	85.9	35.8	73.4	1520.77
Flotillin-2 OS=Mus musculus GN=Flot2 PE=1 SV=2	Q60634	17	22	53	TDKELIATVR	0.997	41.8	35.6	23.3	1145.65
Flotillin-2 OS=Mus musculus GN=Flot2 PE=1 SV=2	Q60634	17	22	53	TQTAVVQR	0.99	53.3	36.4	36.1	902.505
Flotillin-2 OS=Mus musculus GN=Flot2 PE=1 SV=2	Q60634	17	22	53	VDEIVVLSGDNSK	0.997	55.9	35.7	55.9	1374.71
Flotillin-2 OS=Mus musculus GN=Flot2 PE=1 SV=2	Q60634	17	22	53	VDYLSSLGK	0.997	46.4	35	18	981.525
Growth factor receptor-bound protein 2 OS=Mus musculus GN=Grb2 PE=1 SV=1	Q60631	10	15	31	ATADDELSFK	0.997	79.4	33.9	40.6	1096.52
Growth factor receptor-bound protein 2 OS=Mus musculus GN=Grb2 PE=1 SV=1	Q60631	10	15	31	ESESAPGDFSLSVK	0.997	66.9	34.1	66.1	1452.69
Growth factor receptor-bound protein 2 OS=Mus musculus GN=Grb2 PE=1 SV=1	Q60631	10	15	31	FGNDVQHFK	0.997	62.8	35.2	46	1091.53
Growth factor receptor-bound protein 2 OS=Mus musculus GN=Grb2 PE=1 SV=1	Q60631	10	15	31	FNSLNELVDYHR	0.997	84.8	35.2	67.1	1506.73
Growth factor receptor-bound protein 2 OS=Mus musculus GN=Grb2 PE=1 SV=1	Q60631	10	15	31	GACHGQTGMFPR	0.997	71.2	30.7	69.4	1318.58
Growth factor receptor-bound protein 2 OS=Mus musculus GN=Grb2 PE=1 SV=1	Q60631	10	15	31	GDFIHVMDNSDPNWWK	0.997	36.7	30.2	36.7	1960.86
Growth factor receptor-bound protein 2 OS=Mus musculus GN=Grb2 PE=1 SV=1	Q60631	10	15	31	HDGAFLIR	0.99	29.6	34	19.9	928.5
Growth factor receptor-bound protein 2 OS=Mus musculus GN=Grb2 PE=1 SV=1	Q60631	10	15	31	NYVTPVNR	0.99	38.1	36.7	29.6	962.505
Growth factor receptor-bound protein 2 OS=Mus musculus GN=Grb2 PE=1 SV=1	Q60631	10	15	31	RGDFIHVMDNSDPNWWK	0.997	47.4	32.4	47.4	2116.97
Growth factor receptor-bound protein 2 OS=Mus musculus GN=Grb2 PE=1 SV=1	Q60631	10	15	31	VLNEECDQNWYK	0.997	73.4	30.6	71.2	1597.7
Ras GTPase-activating protein 2 OS=Mus musculus GN=Rasa2 PE=1 SV=2	P58069	3	3	3	FLDEISSTETK	0.966	32.5	34.4	27.5	1269.62
Ras GTPase-activating protein 2 OS=Mus musculus GN=Rasa2 PE=1 SV=2	P58069	3	3	3	NMFQVIHTEK	0.997	37.2	35.6	32.6	1246.62
Ras GTPase-activating protein 2 OS=Mus musculus GN=Rasa2 PE=1 SV=2	P58069	3	3	3	VTLKPVLDEICESSK	0.997	70	35.4	70	1717.9
NAD kinase OS=Mus musculus GN=Nadk PE=1 SV=2	P58058	6	7	10	ACVLQNPQTIMHIQDPASQR	0.997	34.7	34.6	34.7	2307.13
NAD kinase OS=Mus musculus GN=Nadk PE=1 SV=2	P58058	6	7	10	DASLLQPFK	0.997	49.9	36.9	28.9	1018.56
NAD kinase OS=Mus musculus GN=Nadk PE=1 SV=2	P58058	6	7	10	NTAWVSFDGR	0.997	30.8	34.4	30.8	1152.54
NAD kinase OS=Mus musculus GN=Nadk PE=1 SV=2	P58058	6	7	10	QAMQYQVLNEVVIDR	0.997	84.6	35.4	80.6	1805.92
NAD kinase OS=Mus musculus GN=Nadk PE=1 SV=2	P58058	6	7	10	SLHGPCPVTTFGPK	0.986	19.3	34.9	19.3	1497.75
NAD kinase OS=Mus musculus GN=Nadk PE=1 SV=2	P58058	6	7	10	VLEDPAIVSDENFGPVK	0.997	95.9	34.9	91.3	1828.93
Protein phosphatase 1 regulatory subunit 7 OS=Mus musculus GN=Ppp1r7 PE=1 SV=2	Q3UM45	16	23	42	AIENIDTLTNLESLFLGK	0.983	26.4	33.7	26.4	1991.07
Protein phosphatase 1 regulatory subunit 7 OS=Mus musculus GN=Ppp1r7 PE=1 SV=2	Q3UM45	16	23	42	CIENLEELQSLR	0.997	88.9	35.4	81.1	1503.75
Protein phosphatase 1 regulatory subunit 7 OS=Mus musculus GN=Ppp1r7 PE=1 SV=2	Q3UM45	16	23	42	DAEDVDLTHYR	0.997	78.4	32.6	64.7	1333.6
Protein phosphatase 1 regulatory subunit 7 OS=Mus musculus GN=Ppp1r7 PE=1 SV=2	Q3UM45	16	23	42	ELDLYDNQIK	0.997	47.3	35.8	23.1	1250.63
Protein phosphatase 1 regulatory subunit 7 OS=Mus musculus GN=Ppp1r7 PE=1 SV=2	Q3UM45	16	23	42	ELYLSNNGIEVIEGLENNNK	0.997	66.2	34.7	57.9	2262.12
Protein phosphatase 1 regulatory subunit 7 OS=Mus musculus GN=Ppp1r7 PE=1 SV=2	Q3UM45	16	23	42	GAEDPEEEHELAVDMETINLDR	0.997	64.2	30.7	63.6	2512.11
Protein phosphatase 1 regulatory subunit 7 OS=Mus musculus GN=Ppp1r7 PE=1 SV=2	Q3UM45	16	23	42	GAGQQQSQEMMEVDR	0.997	86.3	29.2	73.8	1693.73
Protein phosphatase 1 regulatory subunit 7 OS=Mus musculus GN=Ppp1r7 PE=1 SV=2	Q3UM45	16	23	42	HGGGGIVANLSEQSLK	0.997	54.5	34.8	54.5	1566.82
Protein phosphatase 1 regulatory subunit 7 OS=Mus musculus GN=Ppp1r7 PE=1 SV=2	Q3UM45	16	23	42	IEGLEVLK	0.99	42.4	33.5	28	900.54
Protein phosphatase 1 regulatory subunit 7 OS=Mus musculus GN=Ppp1r7 PE=1 SV=2	Q3UM45	16	23	42	IEGLQSLVNLR	0.997	87.3	32.2	66.5	1241.72
Protein phosphatase 1 regulatory subunit 7 OS=Mus musculus GN=Ppp1r7 PE=1 SV=2	Q3UM45	16	23	42	IENISNLHQLQMLELGSNR	0.997	89.4	34.3	89.3	2209.14
Protein phosphatase 1 regulatory subunit 7 OS=Mus musculus GN=Ppp1r7 PE=1 SV=2	Q3UM45	16	23	42	LQNLDALTNLTVLSVQSNR	0.997	60.1	32.2	56.8	2099.15
Protein phosphatase 1 regulatory subunit 7 OS=Mus musculus GN=Ppp1r7 PE=1 SV=2	Q3UM45	16	23	42	LTMLDIASNR	0.997	67.7	36.5	52.6	1133.6
Protein phosphatase 1 regulatory subunit 7 OS=Mus musculus GN=Ppp1r7 PE=1 SV=2	Q3UM45	16	23	42	QIDATYVR	0.99	46.8	35.9	30.8	965.505
Protein phosphatase 1 regulatory subunit 7 OS=Mus musculus GN=Ppp1r7 PE=1 SV=2	Q3UM45	16	23	42	SLETVYLER	0.997	63.6	35.2	57.4	1109.58
Protein phosphatase 1 regulatory subunit 7 OS=Mus musculus GN=Ppp1r7 PE=1 SV=2	Q3UM45	16	23	42	VMLALPSVR	0.997	40.3	32.7	32.1	985.586
Conserved oligomeric Golgi complex subunit 7 OS=Mus musculus GN=Cog7 PE=2 SV=1	Q3UM29	11	11	13	DWINAAFR	0.978	25.4	36.1	14.4	992.495
Conserved oligomeric Golgi complex subunit 7 OS=Mus musculus GN=Cog7 PE=2 SV=1	Q3UM29	11	11	13	FLADDFDVK	0.977	25.9	34.2	12	1069.52
Conserved oligomeric Golgi complex subunit 7 OS=Mus musculus GN=Cog7 PE=2 SV=1	Q3UM29	11	11	13	IIATCGELLR	0.993	25.9	36.2	16.7	1145.63
Conserved oligomeric Golgi complex subunit 7 OS=Mus musculus GN=Cog7 PE=2 SV=1	Q3UM29	11	11	13	LFGLASAAVDR	0.997	63.6	35.9	36.9	1119.62
Conserved oligomeric Golgi complex subunit 7 OS=Mus musculus GN=Cog7 PE=2 SV=1	Q3UM29	11	11	13	MQLAAESLQEADK	0.997	99.5	35.5	38	1433.69
Conserved oligomeric Golgi complex subunit 7 OS=Mus musculus GN=Cog7 PE=2 SV=1	Q3UM29	11	11	13	NPWQEYNYLQK	0.997	64.7	34.1	64.7	1482.7
Conserved oligomeric Golgi complex subunit 7 OS=Mus musculus GN=Cog7 PE=2 SV=1	Q3UM29	11	11	13	QCGDFEQQLANR	0.997	41.3	31.6	41.3	1465.65
Conserved oligomeric Golgi complex subunit 7 OS=Mus musculus GN=Cog7 PE=2 SV=1	Q3UM29	11	11	13	SLAGFQDSILTDK	0.997	78.3	35.6	68.6	1394.72
Conserved oligomeric Golgi complex subunit 7 OS=Mus musculus GN=Cog7 PE=2 SV=1	Q3UM29	11	11	13	TQDIAVISAK	0.979	33.6	36.2	24	1045.59
Conserved oligomeric Golgi complex subunit 7 OS=Mus musculus GN=Cog7 PE=2 SV=1	Q3UM29	11	11	13	VVELVDAVYGPYKPFQLK	0.997	38.8	31.3	38.8	2065.14
Conserved oligomeric Golgi complex subunit 7 OS=Mus musculus GN=Cog7 PE=2 SV=1	Q3UM29	11	11	13	WSTLSADIEETFK	0.997	40.7	34.8	39.8	1526.74
Lysyl oxidase homolog 2 OS=Mus musculus GN=Loxl2 PE=1 SV=2	P58022	4	4	4	FNTESQGCNHEEDAGVR	0.997	50.8	25.8	50.2	1949.8
Lysyl oxidase homolog 2 OS=Mus musculus GN=Loxl2 PE=1 SV=2	P58022	4	4	4	FSSQIHNNGQSDFRPK	0.997	36.6	34.2	36.6	1861.89
Lysyl oxidase homolog 2 OS=Mus musculus GN=Loxl2 PE=1 SV=2	P58022	4	4	4	HTEDVGVVCSEK	0.949	12.7	32.5	12.7	1359.62
Lysyl oxidase homolog 2 OS=Mus musculus GN=Loxl2 PE=1 SV=2	P58022	4	4	4	LGQGIGPIHLNEVQCTGTEK	0.997	57.9	34.8	57.9	2151.09
Transmembrane 9 superfamily member 2 OS=Mus musculus GN=Tm9sf2 PE=2 SV=1	P58021	5	6	9	ADIELFVNR	0.997	48.4	36.6	29.2	1076.57
Transmembrane 9 superfamily member 2 OS=Mus musculus GN=Tm9sf2 PE=2 SV=1	P58021	5	6	9	DTFYIFNHVDIK	0.971	16.8	35	14.8	1511.75
Transmembrane 9 superfamily member 2 OS=Mus musculus GN=Tm9sf2 PE=2 SV=1	P58021	5	6	9	FCNPGFPIGCYITDK	0.997	43.1	32.4	43.1	1788.81
Transmembrane 9 superfamily member 2 OS=Mus musculus GN=Tm9sf2 PE=2 SV=1	P58021	5	6	9	HTHIDKPDCSGPAMDISNK	0.997	57.5	32.1	54.2	2122.96
Transmembrane 9 superfamily member 2 OS=Mus musculus GN=Tm9sf2 PE=2 SV=1	P58021	5	6	9	LVHGDIFRPPR	0.987	24.3	33.5	17.6	1306.74
Large subunit GTPase 1 homolog OS=Mus musculus GN=Lsg1 PE=2 SV=2	Q3UM18	2	2	3	QELLELFK	0.99	41.2	35.7	25.4	1019.58
Large subunit GTPase 1 homolog OS=Mus musculus GN=Lsg1 PE=2 SV=2	Q3UM18	2	2	3	SSTINTIMGNK	0.997	53.8	35.6	42.2	1165.59
Lamin-B1 OS=Mus musculus GN=Lmnb1 PE=1 SV=3	P14733	32	58	203	AEHDQLLLNYAK	0.997	96	34.8	90.8	1414.73
Lamin-B1 OS=Mus musculus GN=Lmnb1 PE=1 SV=3	P14733	32	58	203	ALYETELADAR	0.997	78.9	35.6	70	1251.62
Lamin-B1 OS=Mus musculus GN=Lmnb1 PE=1 SV=3	P14733	32	58	203	ASAPATPLSPTR	0.997	89.4	34.2	72.9	1168.63
Lamin-B1 OS=Mus musculus GN=Lmnb1 PE=1 SV=3	P14733	32	58	203	CQSLTEDLEFR	0.997	73.7	32.9	66.9	1397.64
Lamin-B1 OS=Mus musculus GN=Lmnb1 PE=1 SV=3	P14733	32	58	203	CQSLTEDLEFRK	0.997	34	34.6	31	1525.73
Lamin-B1 OS=Mus musculus GN=Lmnb1 PE=1 SV=3	P14733	32	58	203	DAALATALGDK	0.997	63	36	42.3	1045.55
Lamin-B1 OS=Mus musculus GN=Lmnb1 PE=1 SV=3	P14733	32	58	203	DAALATALGDKK	0.997	93	35.8	83	1173.65
Lamin-B1 OS=Mus musculus GN=Lmnb1 PE=1 SV=3	P14733	32	58	203	DQIAQLEASLSAAK	0.997	30.2	35.3	24.3	1444.76
Lamin-B1 OS=Mus musculus GN=Lmnb1 PE=1 SV=3	P14733	32	58	203	DQMQQQLSDYEQLLDVK	0.997	94.9	33.9	94.2	2080.99
Lamin-B1 OS=Mus musculus GN=Lmnb1 PE=1 SV=3	P14733	32	58	203	EELEQTYHAK	0.997	44.5	34.3	31.6	1247.59
Lamin-B1 OS=Mus musculus GN=Lmnb1 PE=1 SV=3	P14733	32	58	203	ESDLSGAQIK	0.997	65.9	36.3	47.5	1047.53
Lamin-B1 OS=Mus musculus GN=Lmnb1 PE=1 SV=3	P14733	32	58	203	EYEAALNSK	0.997	43.6	34.9	32.1	1024.49
Lamin-B1 OS=Mus musculus GN=Lmnb1 PE=1 SV=3	P14733	32	58	203	FKAEHDQLLLNYAK	0.997	56.5	35.3	56.5	1689.9
Lamin-B1 OS=Mus musculus GN=Lmnb1 PE=1 SV=3	P14733	32	58	203	IESLSSQLSNLQK	0.997	61	35.4	51	1446.78
Lamin-B1 OS=Mus musculus GN=Lmnb1 PE=1 SV=3	P14733	32	58	203	IGDTSVSYK	0.997	68.5	34.1	50	969.489
Lamin-B1 OS=Mus musculus GN=Lmnb1 PE=1 SV=3	P14733	32	58	203	IQELEDMLAK	0.997	62.8	36.2	22	1189.61
Lamin-B1 OS=Mus musculus GN=Lmnb1 PE=1 SV=3	P14733	32	58	203	KIGDTSVSYK	0.997	49.8	34.4	32.6	1097.58
Lamin-B1 OS=Mus musculus GN=Lmnb1 PE=1 SV=3	P14733	32	58	203	KLLEGEEER	0.996	33.1	35.8	18.8	1102.57
Lamin-B1 OS=Mus musculus GN=Lmnb1 PE=1 SV=3	P14733	32	58	203	KNMYEEEINETR	0.997	44.4	32.7	34.8	1555.71
Lamin-B1 OS=Mus musculus GN=Lmnb1 PE=1 SV=3	P14733	32	58	203	KQLADETLLK	0.997	40.5	34.5	30.9	1158.67
Lamin-B1 OS=Mus musculus GN=Lmnb1 PE=1 SV=3	P14733	32	58	203	LALDMEISAYR	0.997	94.9	35.2	89.6	1281.65
Lamin-B1 OS=Mus musculus GN=Lmnb1 PE=1 SV=3	P14733	32	58	203	LAQALHEMR	0.997	66.1	34.7	56	1068.56
Lamin-B1 OS=Mus musculus GN=Lmnb1 PE=1 SV=3	P14733	32	58	203	LLEGEEER	0.99	52.9	34.7	0	974.479
Lamin-B1 OS=Mus musculus GN=Lmnb1 PE=1 SV=3	P14733	32	58	203	LQEKEELR	0.99	33.8	35.7	14.1	1044.57
Lamin-B1 OS=Mus musculus GN=Lmnb1 PE=1 SV=3	P14733	32	58	203	LREYEAALNSK	0.997	58.7	35.5	42.7	1293.68
Lamin-B1 OS=Mus musculus GN=Lmnb1 PE=1 SV=3	P14733	32	58	203	LSPSPSSR	0.99	50.6	33.7	9.11	830.437
Lamin-B1 OS=Mus musculus GN=Lmnb1 PE=1 SV=3	P14733	32	58	203	LSSEMNTSTVNSAR	0.997	84.9	32.9	63.7	1497.68
Lamin-B1 OS=Mus musculus GN=Lmnb1 PE=1 SV=3	P14733	32	58	203	LVEVDSGR	0.99	49.5	36.3	30.9	874.463
Lamin-B1 OS=Mus musculus GN=Lmnb1 PE=1 SV=3	P14733	32	58	203	LYKEELEQTYHAK	0.997	77.1	35.4	69.7	1651.83
Lamin-B1 OS=Mus musculus GN=Lmnb1 PE=1 SV=3	P14733	32	58	203	NMYEEEINETR	0.997	68.5	30.1	57.8	1427.61
Lamin-B1 OS=Mus musculus GN=Lmnb1 PE=1 SV=3	P14733	32	58	203	NMYEEEINETRR	0.954	13	32.6	13	1583.71
Lamin-B1 OS=Mus musculus GN=Lmnb1 PE=1 SV=3	P14733	32	58	203	NQNSWGTGEDVK	0.997	67.3	32.2	60.7	1334.6
Lamin-B1 OS=Mus musculus GN=Lmnb1 PE=1 SV=3	P14733	32	58	203	NSQGEEVAQR	0.997	73.9	33	62.3	1117.52
Lamin-B1 OS=Mus musculus GN=Lmnb1 PE=1 SV=3	P14733	32	58	203	NTSEQDQPMGGWEMIR	0.997	84.3	28.5	26.2	1894.81
Lamin-B1 OS=Mus musculus GN=Lmnb1 PE=1 SV=3	P14733	32	58	203	QLADETLLK	0.997	58.7	35.9	43.5	1030.58
Lamin-B1 OS=Mus musculus GN=Lmnb1 PE=1 SV=3	P14733	32	58	203	SLETENSALQLQVTER	0.997	106	35.1	54.5	1818.91
Lamin-B1 OS=Mus musculus GN=Lmnb1 PE=1 SV=3	P14733	32	58	203	TTIPEEEEEEEEEPIGVAVEEER	0.997	34.5	31.2	34.5	2672.19
Q9JHU4-DECOY	Q9JHU4-DECOY	2	2	3	NVIEYNYSPNSMYNKK	0.952	0.07	31.4	-14.2	1966.87
Q9JHU4-DECOY	Q9JHU4-DECOY	2	2	3	VLENILTR	0.99	47.2	36.7	28.1	958.557
Sestrin-1 OS=Mus musculus GN=Sesn1 PE=2 SV=3	P58006	1	1	1	WLNGLENAPQK	0.997	35.4	34.7	27	1269.66
Vacuolar protein sorting-associated protein 13A OS=Mus musculus GN=Vps13a PE=2 SV=1	Q5H8C4	8	8	11	DALAEATVQAAEMAADGVK	0.997	105	34.7	105	1860.9
Vacuolar protein sorting-associated protein 13A OS=Mus musculus GN=Vps13a PE=2 SV=1	Q5H8C4	8	8	11	DPSLELAEFK	0.997	36.8	36.2	36.8	1148.58
Vacuolar protein sorting-associated protein 13A OS=Mus musculus GN=Vps13a PE=2 SV=1	Q5H8C4	8	8	11	EGAAGFFK	0.99	52.7	31.3	38.5	826.409
Vacuolar protein sorting-associated protein 13A OS=Mus musculus GN=Vps13a PE=2 SV=1	Q5H8C4	8	8	11	NAPNLNSTYNNVLQLIK	0.983	21.9	34	21.9	1916.02
Vacuolar protein sorting-associated protein 13A OS=Mus musculus GN=Vps13a PE=2 SV=1	Q5H8C4	8	8	11	TLDVFNITIAR	0.997	68.7	34.7	50.9	1262.71
Vacuolar protein sorting-associated protein 13A OS=Mus musculus GN=Vps13a PE=2 SV=1	Q5H8C4	8	8	11	VEYNTSAHQSSFR	0.997	85.2	33.3	73.9	1525.7
Vacuolar protein sorting-associated protein 13A OS=Mus musculus GN=Vps13a PE=2 SV=1	Q5H8C4	8	8	11	VFESVVVEVLNR	0.997	70.8	34.4	61.7	1389.77
Vacuolar protein sorting-associated protein 13A OS=Mus musculus GN=Vps13a PE=2 SV=1	Q5H8C4	8	8	11	VVELDNIPVR	0.997	67.4	32.7	59.8	1153.66
Vacuolar protein sorting-associated protein 13A OS=Mus musculus GN=Vps13a PE=2 SV=1	Q5H8C4	8	8	11	VVPTNEVMPGGETLNLR	0.997	39.5	34.7	39.5	1825.95
Ral GTPase-activating protein subunit alpha-1 OS=Mus musculus GN=Ralgapa1 PE=1 SV=1	Q6GYP7	3	3	3	DNLGISADNLTSPSPPVLIPPLR	0.984	18.3	31.5	18.3	2386.3
Ral GTPase-activating protein subunit alpha-1 OS=Mus musculus GN=Ralgapa1 PE=1 SV=1	Q6GYP7	3	3	3	QENDVINAILK	0.997	42	34.2	39.5	1256.68
Ral GTPase-activating protein subunit alpha-1 OS=Mus musculus GN=Ralgapa1 PE=1 SV=1	Q6GYP7	3	3	3	SNVNFVTEIFR	0.994	27.9	34.8	27.9	1325.68
Glycerol-3-phosphate dehydrogenase 1-like protein OS=Mus musculus GN=Gpd1l PE=1 SV=2	Q3ULJ0	14	18	45	ALGITLIK	0.99	32	29.4	27.8	828.556
Glycerol-3-phosphate dehydrogenase 1-like protein OS=Mus musculus GN=Gpd1l PE=1 SV=2	Q3ULJ0	14	18	45	ELLQTPNFR	0.997	37.1	36.3	25	1117.6
Glycerol-3-phosphate dehydrogenase 1-like protein OS=Mus musculus GN=Gpd1l PE=1 SV=2	Q3ULJ0	14	18	45	FCETTIGSK	0.997	48.2	32.9	33.3	1042.49
Glycerol-3-phosphate dehydrogenase 1-like protein OS=Mus musculus GN=Gpd1l PE=1 SV=2	Q3ULJ0	14	18	45	GIDEGPDGLK	0.997	36	33.7	33.9	1000.49
Glycerol-3-phosphate dehydrogenase 1-like protein OS=Mus musculus GN=Gpd1l PE=1 SV=2	Q3ULJ0	14	18	45	ICDEITGR	0.987	37.6	35.1	5.79	963.457
Glycerol-3-phosphate dehydrogenase 1-like protein OS=Mus musculus GN=Gpd1l PE=1 SV=2	Q3ULJ0	14	18	45	ITVVDDADTVELCGALK	0.997	92.9	35.3	86.4	1818.92
Glycerol-3-phosphate dehydrogenase 1-like protein OS=Mus musculus GN=Gpd1l PE=1 SV=2	Q3ULJ0	14	18	45	KLTDIINNDHENVK	0.997	102	34.9	95.3	1652.86
Glycerol-3-phosphate dehydrogenase 1-like protein OS=Mus musculus GN=Gpd1l PE=1 SV=2	Q3ULJ0	14	18	45	LGLMEMIAFAK	0.997	70.1	34.9	35	1239.65
Glycerol-3-phosphate dehydrogenase 1-like protein OS=Mus musculus GN=Gpd1l PE=1 SV=2	Q3ULJ0	14	18	45	LQGPQTSAEVYR	0.997	85	36.1	76.2	1348.69
Glycerol-3-phosphate dehydrogenase 1-like protein OS=Mus musculus GN=Gpd1l PE=1 SV=2	Q3ULJ0	14	18	45	LTDIINNDHENVK	0.997	62.3	35.2	50.8	1524.77
Glycerol-3-phosphate dehydrogenase 1-like protein OS=Mus musculus GN=Gpd1l PE=1 SV=2	Q3ULJ0	14	18	45	MWVFEETVNGR	0.997	55.8	33.3	42.8	1368.63
Glycerol-3-phosphate dehydrogenase 1-like protein OS=Mus musculus GN=Gpd1l PE=1 SV=2	Q3ULJ0	14	18	45	NIVAVGAGFCDGLR	0.997	63.5	35.8	57.3	1448.73
Glycerol-3-phosphate dehydrogenase 1-like protein OS=Mus musculus GN=Gpd1l PE=1 SV=2	Q3ULJ0	14	18	45	TIEELEKELLNGQK	0.997	32	34.5	30.6	1643.89
Glycerol-3-phosphate dehydrogenase 1-like protein OS=Mus musculus GN=Gpd1l PE=1 SV=2	Q3ULJ0	14	18	45	VCIVGSGNWGSAVAK	0.997	66.7	35.7	56.6	1504.76
Glycerol-3-phosphate dehydrogenase 1-like protein OS=Mus musculus GN=Gpd1l PE=1 SV=2	Q3ULJ0	14	18	45	VMQNGLLFK	0.997	48.3	35.5	16.9	1066.56
Myosin-7B OS=Mus musculus GN=Myh7b PE=3 SV=1	A2AQP0	1	1	60	AITDAAMMAEELK	0.997	99.8	35.1	87.6	1393.67
Myosin-7B OS=Mus musculus GN=Myh7b PE=3 SV=1	A2AQP0	1	1	60	AITDAAMMAEELKK	0.997	96.1	35.6	81.4	1521.77
Myosin-7B OS=Mus musculus GN=Myh7b PE=3 SV=1	A2AQP0	1	1	60	CNGVLEGIR	0.997	53.4	35.9	39.5	1017.51
Myosin-7B OS=Mus musculus GN=Myh7b PE=3 SV=1	A2AQP0	1	1	60	DIDDLELTLAK	0.997	61.6	35.8	47.4	1245.66
Myosin-7B OS=Mus musculus GN=Myh7b PE=3 SV=1	A2AQP0	1	1	60	DQKVLTVR	0.946	24.2	34.8	8.58	958.568
Myosin-7B OS=Mus musculus GN=Myh7b PE=3 SV=1	A2AQP0	1	1	60	ELEELSER	0.982	32.8	35.5	0	1004.49
Myosin-7B OS=Mus musculus GN=Myh7b PE=3 SV=1	A2AQP0	1	1	60	EQDTSAHLER	0.997	59.2	32.7	49.5	1185.55
Myosin-7B OS=Mus musculus GN=Myh7b PE=3 SV=1	A2AQP0	1	1	60	KAITDAAMMAEELK	0.997	70.2	35.6	65.4	1521.77
Myosin-7B OS=Mus musculus GN=Myh7b PE=3 SV=1	A2AQP0	1	1	60	KAITDAAMMAEELKK	0.997	91.2	35.5	80.4	1649.86
Myosin-7B OS=Mus musculus GN=Myh7b PE=3 SV=1	A2AQP0	1	1	60	KDIDDLELTLAK	0.997	50.5	35.3	35.8	1373.75
Myosin-7B OS=Mus musculus GN=Myh7b PE=3 SV=1	A2AQP0	1	1	60	VGNEYVTK	0.99	40.7	35.4	25.7	909.468
Poly(U)-binding-splicing factor PUF60 OS=Mus musculus GN=Puf60 PE=2 SV=2	Q3UEB3	10	11	23	AVTPPMPLLTPATPGGLPPAAAVAAAAATAK	0.997	42.7	27.9	42.7	2810.55
Poly(U)-binding-splicing factor PUF60 OS=Mus musculus GN=Puf60 PE=2 SV=2	Q3UEB3	10	11	23	GYGFIEYEK	0.997	44	34.4	39.3	1105.52
Poly(U)-binding-splicing factor PUF60 OS=Mus musculus GN=Puf60 PE=2 SV=2	Q3UEB3	10	11	23	KVVAEVYDQER	0.997	86.1	35.8	66.1	1335.69
Poly(U)-binding-splicing factor PUF60 OS=Mus musculus GN=Puf60 PE=2 SV=2	Q3UEB3	10	11	23	LGLPPLTPEQQEALQK	0.996	23.5	33	23.5	1761.97
Poly(U)-binding-splicing factor PUF60 OS=Mus musculus GN=Puf60 PE=2 SV=2	Q3UEB3	10	11	23	QAFAPFGPIK	0.997	47.9	36.4	32.5	1075.59
Poly(U)-binding-splicing factor PUF60 OS=Mus musculus GN=Puf60 PE=2 SV=2	Q3UEB3	10	11	23	QGEEEDAEIIVK	0.997	49.2	34.7	46.4	1359.66
Poly(U)-binding-splicing factor PUF60 OS=Mus musculus GN=Puf60 PE=2 SV=2	Q3UEB3	10	11	23	SIDMSWDSVTMK	0.997	49	32.1	49	1399.62
Poly(U)-binding-splicing factor PUF60 OS=Mus musculus GN=Puf60 PE=2 SV=2	Q3UEB3	10	11	23	SVFEAFGK	0.99	36.5	33.3	19.5	884.451
Poly(U)-binding-splicing factor PUF60 OS=Mus musculus GN=Puf60 PE=2 SV=2	Q3UEB3	10	11	23	VGRPSNIGQAQPIIDQLAEEAR	0.997	64.7	32.8	59	2362.25
Poly(U)-binding-splicing factor PUF60 OS=Mus musculus GN=Puf60 PE=2 SV=2	Q3UEB3	10	11	23	WKPPQGTESIK	0.997	55.4	34.5	50.5	1270.68
Peptidyl-prolyl cis-trans isomerase G OS=Mus musculus GN=Ppig PE=2 SV=1	A2AR02	5	5	9	CFFDIAINNQPAGR	0.989	23.2	34.8	18.8	1622.77
Peptidyl-prolyl cis-trans isomerase G OS=Mus musculus GN=Ppig PE=2 SV=1	A2AR02	5	5	9	DFMVQGGDFSEGNGR	0.997	35.3	27.3	35.3	1615.68
Peptidyl-prolyl cis-trans isomerase G OS=Mus musculus GN=Ppig PE=2 SV=1	A2AR02	5	5	9	ILSCGELIPK	0.994	37.9	35.1	24	1129.63
Peptidyl-prolyl cis-trans isomerase G OS=Mus musculus GN=Ppig PE=2 SV=1	A2AR02	5	5	9	TDAASKPFAEVR	0.997	114	36.1	102	1291.66
Peptidyl-prolyl cis-trans isomerase G OS=Mus musculus GN=Ppig PE=2 SV=1	A2AR02	5	5	9	VVFELFSDVCPK	0.997	93.1	35	85.3	1439.72
Archaemetzincin-2 OS=Mus musculus GN=Amz2 PE=2 SV=1	Q400C8	3	3	4	FLEPVSVSETK	0.997	55.2	36	41.8	1235.65
Archaemetzincin-2 OS=Mus musculus GN=Amz2 PE=2 SV=1	Q400C8	3	3	4	LMNEAFQPR	0.997	51.9	35.8	43.8	1105.55
Archaemetzincin-2 OS=Mus musculus GN=Amz2 PE=2 SV=1	Q400C8	3	3	4	NPVLVSQYEK	0.997	63.9	36.2	56.1	1176.63
Paraplegin OS=Mus musculus GN=Spg7 PE=1 SV=1	Q3ULF4	5	6	6	DRIPVSYK	0.99	31.8	36.2	19.7	977.542
Paraplegin OS=Mus musculus GN=Spg7 PE=1 SV=1	Q3ULF4	5	6	6	EVINYEDIEALIGPPPHGPK	0.987	25.2	34.4	16.5	2188.13
Paraplegin OS=Mus musculus GN=Spg7 PE=1 SV=1	Q3ULF4	5	6	6	LAELTPGFSGADIANICNEAALHAAR	0.997	54.5	33.9	52.8	2682.33
Paraplegin OS=Mus musculus GN=Spg7 PE=1 SV=1	Q3ULF4	5	6	6	LQALANALLEK	0.986	22.1	30.8	16.7	1183.7
Paraplegin OS=Mus musculus GN=Spg7 PE=1 SV=1	Q3ULF4	5	6	6	VLLDNLDK	0.989	29.2	34.8	14.8	929.53
14-3-3 protein theta OS=Mus musculus GN=Ywhaq PE=1 SV=1	P68254	10	21	224	AVTEQGAELSNEER	0.997	104	33.6	75.1	1532.72
14-3-3 protein theta OS=Mus musculus GN=Ywhaq PE=1 SV=1	P68254	10	21	224	DSTLIMQLLR	0.997	79.2	35.8	59.4	1205.66
14-3-3 protein theta OS=Mus musculus GN=Ywhaq PE=1 SV=1	P68254	10	21	224	EKVESELR	0.99	58.1	36.8	18.7	989.526
14-3-3 protein theta OS=Mus musculus GN=Ywhaq PE=1 SV=1	P68254	10	21	224	EMQPTHPIR	0.997	42.5	35	35.8	1124.55
14-3-3 protein theta OS=Mus musculus GN=Ywhaq PE=1 SV=1	P68254	10	21	224	KEMQPTHPIR	0.997	70.7	35.7	44.6	1236.65
14-3-3 protein theta OS=Mus musculus GN=Ywhaq PE=1 SV=1	P68254	10	21	224	KQTIENSQGAYQEAFDISK	0.997	79.7	34.4	75.3	2157.05
14-3-3 protein theta OS=Mus musculus GN=Ywhaq PE=1 SV=1	P68254	10	21	224	KQTIENSQGAYQEAFDISKK	0.997	101	34.4	101	2285.14
14-3-3 protein theta OS=Mus musculus GN=Ywhaq PE=1 SV=1	P68254	10	21	224	NLLSVAYK	0.99	54.1	34.4	32.5	907.525
14-3-3 protein theta OS=Mus musculus GN=Ywhaq PE=1 SV=1	P68254	10	21	224	QTIENSQGAYQEAFDISK	0.997	92.8	33.6	92.8	2028.95
14-3-3 protein theta OS=Mus musculus GN=Ywhaq PE=1 SV=1	P68254	10	21	224	QTIENSQGAYQEAFDISKK	0.997	94.6	34.5	94.6	2157.05
14-3-3 protein theta OS=Mus musculus GN=Ywhaq PE=1 SV=1	P68254	10	21	224	VISSIEQK	0.99	48.3	36.7	0	903.515
14-3-3 protein theta OS=Mus musculus GN=Ywhaq PE=1 SV=1	P68254	10	21	224	YDDMATCMK	0.997	54.5	25	51.7	1134.43
14-3-3 protein theta OS=Mus musculus GN=Ywhaq PE=1 SV=1	P68254	10	21	224	YLAEVACGDDR	0.997	82.5	31.5	71.1	1268.56
14-3-3 protein theta OS=Mus musculus GN=Ywhaq PE=1 SV=1	P68254	10	21	224	YLAEVACGDDRK	0.997	71.4	34.1	55	1396.65
14-3-3 protein theta OS=Mus musculus GN=Ywhaq PE=1 SV=1	P68254	10	21	224	YLIANATNPESK	0.997	80.1	35.9	60.8	1320.68
60S ribosomal protein L37a OS=Mus musculus GN=Rpl37a PE=2 SV=2	P61514	1	1	1	AVGIWHCGSCMK	0.997	64.5	30.8	64.5	1405.62
ADP-ribosylation factor 2 OS=Mus musculus GN=Arf2 PE=1 SV=2	Q8BSL7	1	1	69	DAVLLVFVNK	0.997	58.7	33.7	40.3	1117.66
ADP-ribosylation factor 2 OS=Mus musculus GN=Arf2 PE=1 SV=2	Q8BSL7	1	1	69	HYFQNTQGLIFVVDSNDR	0.997	93.5	34.7	92.1	2153.04
ADP-ribosylation factor 2 OS=Mus musculus GN=Arf2 PE=1 SV=2	Q8BSL7	1	1	69	HYFQNTQGLIFVVDSNDRER	0.99	18.4	34	18.4	2438.18
ADP-ribosylation factor 2 OS=Mus musculus GN=Arf2 PE=1 SV=2	Q8BSL7	1	1	69	ILMVGLDAAGK	0.997	75.1	35.4	55.1	1087.62
ADP-ribosylation factor 2 OS=Mus musculus GN=Arf2 PE=1 SV=2	Q8BSL7	1	1	69	LGEIVTTIPTIGFNVETVEYK	0.997	80.1	32.1	80.1	2323.24
ADP-ribosylation factor 2 OS=Mus musculus GN=Arf2 PE=1 SV=2	Q8BSL7	1	1	69	MLAEDELR	0.99	59.9	35.8	22.1	976.477
ADP-ribosylation factor 2 OS=Mus musculus GN=Arf2 PE=1 SV=2	Q8BSL7	1	1	69	NISFTVWDVGGQDK	0.997	93	34.9	88.1	1565.76
ADP-ribosylation factor 2 OS=Mus musculus GN=Arf2 PE=1 SV=2	Q8BSL7	1	1	69	QDLPNAMNAAEITDK	0.997	92.1	34.1	85.1	1630.77
H-2 class II histocompatibility antigen gamma chain OS=Mus musculus GN=Cd74 PE=1 SV=3	P04441	5	6	10	DLISNHEQLPILGNRPR	0.997	70.8	32.9	68.9	1972.07
H-2 class II histocompatibility antigen gamma chain OS=Mus musculus GN=Cd74 PE=1 SV=3	P04441	5	6	10	LTITSQNLQLESLR	0.997	124	33.5	113	1615.9
H-2 class II histocompatibility antigen gamma chain OS=Mus musculus GN=Cd74 PE=1 SV=3	P04441	5	6	10	NSMDGVNWK	0.997	38.7	32.7	33.7	1050.47
H-2 class II histocompatibility antigen gamma chain OS=Mus musculus GN=Cd74 PE=1 SV=3	P04441	5	6	10	QWLLFEMSK	0.997	38	35.3	23.3	1181.6
H-2 class II histocompatibility antigen gamma chain OS=Mus musculus GN=Cd74 PE=1 SV=3	P04441	5	6	10	SGPLEYPQLK	0.997	57.5	36.3	48.2	1131.6
Src substrate cortactin OS=Mus musculus GN=Cttn PE=1 SV=2	Q60598	14	15	34	ANFENLAK	0.99	36.6	36.6	22.5	906.468
Src substrate cortactin OS=Mus musculus GN=Cttn PE=1 SV=2	Q60598	14	15	34	ASAGHAVSITQDDGGADDWETDPDFVNDVSEK	0.997	89.2	27.1	89.2	3348.44
Src substrate cortactin OS=Mus musculus GN=Cttn PE=1 SV=2	Q60598	14	15	34	CALGWDHQEK	0.997	50.5	31.5	49.3	1243.55
Src substrate cortactin OS=Mus musculus GN=Cttn PE=1 SV=2	Q60598	14	15	34	DYSSGFGGK	0.997	30.2	29.4	30.2	917.4
Src substrate cortactin OS=Mus musculus GN=Cttn PE=1 SV=2	Q60598	14	15	34	ENVFQEHQTLK	0.997	37.5	34.8	18.5	1372.69
Src substrate cortactin OS=Mus musculus GN=Cttn PE=1 SV=2	Q60598	14	15	34	LRENVFQEHQTLK	0.997	45.4	34.2	42.8	1641.87
Src substrate cortactin OS=Mus musculus GN=Cttn PE=1 SV=2	Q60598	14	15	34	NASTFEEVVQVPSAYQK	0.997	122	35	121	1896.93
Src substrate cortactin OS=Mus musculus GN=Cttn PE=1 SV=2	Q60598	14	15	34	QDSSAVGFDYK	0.997	65.2	31.8	59.3	1216.55
Src substrate cortactin OS=Mus musculus GN=Cttn PE=1 SV=2	Q60598	14	15	34	SAVGFDYQGK	0.997	44.8	33.2	43	1071.51
Src substrate cortactin OS=Mus musculus GN=Cttn PE=1 SV=2	Q60598	14	15	34	SAVGFEYQGK	0.997	46.7	33.9	34.2	1085.53
Src substrate cortactin OS=Mus musculus GN=Cttn PE=1 SV=2	Q60598	14	15	34	TVPIEAVTSK	0.997	40.5	35.4	11.1	1044.59
Src substrate cortactin OS=Mus musculus GN=Cttn PE=1 SV=2	Q60598	14	15	34	TVQGSGHQEHINIHK	0.997	37.3	34.8	37.3	1684.85
Src substrate cortactin OS=Mus musculus GN=Cttn PE=1 SV=2	Q60598	14	15	34	VDQSAVGFEYQGK	0.995	70.8	34.4	3.57	1427.68
Src substrate cortactin OS=Mus musculus GN=Cttn PE=1 SV=2	Q60598	14	15	34	YGLFPANYVELR	0.997	78.8	34.7	71.4	1441.75
DNA repair protein XRCC1 OS=Mus musculus GN=Xrcc1 PE=1 SV=2	Q60596	3	3	3	HFFLYGEFPGDER	0.997	36.9	32.7	32.4	1613.74
DNA repair protein XRCC1 OS=Mus musculus GN=Xrcc1 PE=1 SV=2	Q60596	3	3	3	TPAAAPASTPAQR	0.997	64.6	35	56.2	1238.65
DNA repair protein XRCC1 OS=Mus musculus GN=Xrcc1 PE=1 SV=2	Q60596	3	3	3	YSQVLGLGGR	0.997	69.9	36.1	56.6	1049.57
Alpha-1-acid glycoprotein 1 OS=Mus musculus GN=Orm1 PE=1 SV=1	Q60590	1	2	28	AVTHVGMDESEIIFVDWK	0.997	74.2	34.7	73.1	2076.01
Alpha-1-acid glycoprotein 1 OS=Mus musculus GN=Orm1 PE=1 SV=1	Q60590	1	2	28	RPDITPELR	0.997	40.1	33.5	34.5	1096.61
Alpha-1-acid glycoprotein 1 OS=Mus musculus GN=Orm1 PE=1 SV=1	Q60590	1	2	28	YEGGVETFAHLIVLR	0.997	50.5	34.9	50.5	1703.91
Actin-related protein 2 OS=Mus musculus GN=Actr2 PE=1 SV=1	P61161	11	24	91	DKDNFWMTR	0.997	58	32.4	51.7	1212.55
Actin-related protein 2 OS=Mus musculus GN=Actr2 PE=1 SV=1	P61161	11	24	91	DLMVGDEASELR	0.997	83.7	34.2	63.8	1334.63
Actin-related protein 2 OS=Mus musculus GN=Actr2 PE=1 SV=1	P61161	11	24	91	GYAFNHSADFETVR	0.997	55.4	31.4	37.2	1614.72
Actin-related protein 2 OS=Mus musculus GN=Actr2 PE=1 SV=1	P61161	11	24	91	HIVLSGGSTMYPGLPSR	0.997	69.7	34.8	63.5	1771.92
Actin-related protein 2 OS=Mus musculus GN=Actr2 PE=1 SV=1	P61161	11	24	91	HLWDYTFGPEK	0.997	64.6	34.6	51.9	1392.66
Actin-related protein 2 OS=Mus musculus GN=Actr2 PE=1 SV=1	P61161	11	24	91	ILLTEPPMNPTK	0.997	83.1	33.8	71	1353.74
Actin-related protein 2 OS=Mus musculus GN=Actr2 PE=1 SV=1	P61161	11	24	91	KVVVCDNGTGFVK	0.997	82.2	35.3	69.1	1423.73
Actin-related protein 2 OS=Mus musculus GN=Actr2 PE=1 SV=1	P61161	11	24	91	LALETTVLVESYTLPDGR	0.997	52.1	33.6	47.7	1977.05
Actin-related protein 2 OS=Mus musculus GN=Actr2 PE=1 SV=1	P61161	11	24	91	LCYVGYNIEQEQK	0.997	96.2	33.5	89.4	1643.77
Actin-related protein 2 OS=Mus musculus GN=Actr2 PE=1 SV=1	P61161	11	24	91	SMLEVNYPMENGIVR	0.997	84.9	34.2	64.3	1752.83
Actin-related protein 2 OS=Mus musculus GN=Actr2 PE=1 SV=1	P61161	11	24	91	VVVCDNGTGFVK	0.997	82	35.5	78.7	1295.63
Inositol polyphosphate 5-phosphatase OCRL-1 OS=Mus musculus GN=Ocrl PE=1 SV=1	Q6NVF0	6	6	7	AFADFNEGEINFVPTYK	0.997	34.2	33.9	32.4	1961.93
Inositol polyphosphate 5-phosphatase OCRL-1 OS=Mus musculus GN=Ocrl PE=1 SV=1	Q6NVF0	6	6	7	EPCVLTLAR	0.992	26.3	35.5	20.6	1058.57
Inositol polyphosphate 5-phosphatase OCRL-1 OS=Mus musculus GN=Ocrl PE=1 SV=1	Q6NVF0	6	6	7	EQHVQDIIPINSHFR	0.997	31.8	35.2	21	1832.94
Inositol polyphosphate 5-phosphatase OCRL-1 OS=Mus musculus GN=Ocrl PE=1 SV=1	Q6NVF0	6	6	7	FLSEVLEAQEAQSQLLVPEQK	0.997	56.7	33.6	56.7	2386.25
Inositol polyphosphate 5-phosphatase OCRL-1 OS=Mus musculus GN=Ocrl PE=1 SV=1	Q6NVF0	6	6	7	MENDFLPSLELSR	0.997	56	35	55.7	1550.75
Inositol polyphosphate 5-phosphatase OCRL-1 OS=Mus musculus GN=Ocrl PE=1 SV=1	Q6NVF0	6	6	7	QVISQLPR	0.99	65.5	31.2	19.3	940.558
Kinesin-like protein KIF1B OS=Mus musculus GN=Kif1b PE=1 SV=2	Q60575	9	9	16	IMSTPGGEEAIER	0.997	46	34.7	34.8	1389.67
Kinesin-like protein KIF1B OS=Mus musculus GN=Kif1b PE=1 SV=2	Q60575	9	9	16	ISLVDLAGSER	0.997	62.5	36	43.8	1159.63
Kinesin-like protein KIF1B OS=Mus musculus GN=Kif1b PE=1 SV=2	Q60575	9	9	16	LAVTSYTDIADLMDAGNK	0.997	57	34.7	53.8	1897.92
Kinesin-like protein KIF1B OS=Mus musculus GN=Kif1b PE=1 SV=2	Q60575	9	9	16	LELLHEVEK	0.997	32.8	33.9	25.3	1109.62
Kinesin-like protein KIF1B OS=Mus musculus GN=Kif1b PE=1 SV=2	Q60575	9	9	16	LSDISPIGR	0.997	32.6	34.1	19.1	957.537
Kinesin-like protein KIF1B OS=Mus musculus GN=Kif1b PE=1 SV=2	Q60575	9	9	16	NEFLNLVPDIEEVR	0.997	56.1	34.9	45	1686.87
Kinesin-like protein KIF1B OS=Mus musculus GN=Kif1b PE=1 SV=2	Q60575	9	9	16	SGLSLEELR	0.982	38.4	36.8	19.3	1003.54
Kinesin-like protein KIF1B OS=Mus musculus GN=Kif1b PE=1 SV=2	Q60575	9	9	16	SNTGEVIVTLEPCER	0.991	23.6	34.8	23.6	1703.83
Kinesin-like protein KIF1B OS=Mus musculus GN=Kif1b PE=1 SV=2	Q60575	9	9	16	TAMVAALSPADINYDETLSTLR	0.997	37.8	34.4	37.2	2352.18
Kinesin-like protein KIF1B OS=Mus musculus GN=Kif1b PE=1 SV=2	Q60575	9	9	16	TPSAETPSEPVDWTFAQR	0.997	71.2	33.8	70.7	2018.95
Kinesin-like protein KIF1B OS=Mus musculus GN=Kif1b PE=1 SV=2	Q60575	9	9	16	TVAATNMNETSSR	0.997	88.7	33.6	79.4	1381.64
Kinesin-like protein KIF1B OS=Mus musculus GN=Kif1b PE=1 SV=2	Q60575	9	9	16	TVVAVEVQDLK	0.997	36.5	34.4	33.9	1200.68
Protein phosphatase PTC7 homolog OS=Mus musculus GN=Pptc7 PE=2 SV=1	Q6NVE9	2	2	3	LHTANLGDSGFLVVR	0.997	91.3	34	91.3	1598.87
Protein phosphatase PTC7 homolog OS=Mus musculus GN=Pptc7 PE=2 SV=1	Q6NVE9	2	2	3	SADVLGVADGVGGWR	0.997	60.6	35	45	1458.73
WD repeat-containing protein 44 OS=Mus musculus GN=Wdr44 PE=1 SV=1	Q6NVE8	11	11	20	EGDVLDPASLDTLSTTDFAAVEEVAPAKPPR	0.997	81.7	33	81.7	3211.6
WD repeat-containing protein 44 OS=Mus musculus GN=Wdr44 PE=1 SV=1	Q6NVE8	11	11	20	ELTDEEILASVMIK	0.997	60.4	35.8	59	1590.83
WD repeat-containing protein 44 OS=Mus musculus GN=Wdr44 PE=1 SV=1	Q6NVE8	11	11	20	HLTPEPDIVASTK	0.997	40.7	35.2	34.3	1407.75
WD repeat-containing protein 44 OS=Mus musculus GN=Wdr44 PE=1 SV=1	Q6NVE8	11	11	20	IIESIIEESQK	0.997	67.4	35.7	40.7	1288.7
WD repeat-containing protein 44 OS=Mus musculus GN=Wdr44 PE=1 SV=1	Q6NVE8	11	11	20	ILVTSNDSR	0.997	65.4	36.7	50.5	1004.54
WD repeat-containing protein 44 OS=Mus musculus GN=Wdr44 PE=1 SV=1	Q6NVE8	11	11	20	ITGIEPLPGENK	0.997	42.5	34.4	38.2	1267.69
WD repeat-containing protein 44 OS=Mus musculus GN=Wdr44 PE=1 SV=1	Q6NVE8	11	11	20	LLASAGQDNIVR	0.994	35.6	33.5	34.6	1256.7
WD repeat-containing protein 44 OS=Mus musculus GN=Wdr44 PE=1 SV=1	Q6NVE8	11	11	20	NAFDYFNNMR	0.997	33	29.4	33	1291.55
WD repeat-containing protein 44 OS=Mus musculus GN=Wdr44 PE=1 SV=1	Q6NVE8	11	11	20	NLDTGEEIPLSLAEEK	0.997	68.7	34.9	61.7	1757.88
WD repeat-containing protein 44 OS=Mus musculus GN=Wdr44 PE=1 SV=1	Q6NVE8	11	11	20	VALWNEVDGQTK	0.997	59.8	35.5	51.9	1359.69
WD repeat-containing protein 44 OS=Mus musculus GN=Wdr44 PE=1 SV=1	Q6NVE8	11	11	20	VLQLEDDSLDSK	0.997	61.5	35.8	51.1	1361.68
Paired amphipathic helix protein Sin3a OS=Mus musculus GN=Sin3a PE=1 SV=3	Q60520	4	5	7	AADIIDGLR	0.997	55.1	34.5	41.3	943.521
Paired amphipathic helix protein Sin3a OS=Mus musculus GN=Sin3a PE=1 SV=3	Q60520	4	5	7	HGVGTESLFFDK	0.997	37.2	35.3	24	1336.65
Paired amphipathic helix protein Sin3a OS=Mus musculus GN=Sin3a PE=1 SV=3	Q60520	4	5	7	SDSPAIQLR	0.952	27.2	34.7	19.4	986.527
Paired amphipathic helix protein Sin3a OS=Mus musculus GN=Sin3a PE=1 SV=3	Q60520	4	5	7	SQSIDTPGVISR	0.997	41.2	35.9	29.3	1259.66
26S proteasome non-ATPase regulatory subunit 3 OS=Mus musculus GN=Psmd3 PE=1 SV=3	P14685	20	24	49	AIQLEYSEAR	0.997	43.3	35.8	31.8	1179.6
26S proteasome non-ATPase regulatory subunit 3 OS=Mus musculus GN=Psmd3 PE=1 SV=3	P14685	20	24	49	AKPPPGGEQEPPPPAPQDVEMK	0.997	42.5	34.5	42.5	2296.13
26S proteasome non-ATPase regulatory subunit 3 OS=Mus musculus GN=Psmd3 PE=1 SV=3	P14685	20	24	49	ALDLVAAK	0.99	48.6	31.9	16.9	800.488
26S proteasome non-ATPase regulatory subunit 3 OS=Mus musculus GN=Psmd3 PE=1 SV=3	P14685	20	24	49	AVHGFFTSNNATR	0.997	27.1	35.2	21.1	1421.69
26S proteasome non-ATPase regulatory subunit 3 OS=Mus musculus GN=Psmd3 PE=1 SV=3	P14685	20	24	49	DGVIEASINHEK	0.997	67.8	34.9	58.7	1311.65
26S proteasome non-ATPase regulatory subunit 3 OS=Mus musculus GN=Psmd3 PE=1 SV=3	P14685	20	24	49	ELDTVTLEDIK	0.997	58.9	36	47.7	1275.67
26S proteasome non-ATPase regulatory subunit 3 OS=Mus musculus GN=Psmd3 PE=1 SV=3	P14685	20	24	49	ELDTVTLEDIKEHVR	0.997	98.8	34.6	88.5	1796.94
26S proteasome non-ATPase regulatory subunit 3 OS=Mus musculus GN=Psmd3 PE=1 SV=3	P14685	20	24	49	EMIDIYSTR	0.997	62.6	33.8	50	1127.54
26S proteasome non-ATPase regulatory subunit 3 OS=Mus musculus GN=Psmd3 PE=1 SV=3	P14685	20	24	49	EPQLAFHQR	0.997	34.8	34.8	29.8	1125.58
26S proteasome non-ATPase regulatory subunit 3 OS=Mus musculus GN=Psmd3 PE=1 SV=3	P14685	20	24	49	EQQDLEFAK	0.997	48.9	35.2	34	1107.53
26S proteasome non-ATPase regulatory subunit 3 OS=Mus musculus GN=Psmd3 PE=1 SV=3	P14685	20	24	49	FNQVLDQFGEK	0.997	79	35.2	44.1	1324.65
26S proteasome non-ATPase regulatory subunit 3 OS=Mus musculus GN=Psmd3 PE=1 SV=3	P14685	20	24	49	FQTDGTYTLIIR	0.997	41.3	34.7	37.6	1427.75
26S proteasome non-ATPase regulatory subunit 3 OS=Mus musculus GN=Psmd3 PE=1 SV=3	P14685	20	24	49	HDADGQATLLNLLLR	0.997	83.4	34.3	82.5	1649.9
26S proteasome non-ATPase regulatory subunit 3 OS=Mus musculus GN=Psmd3 PE=1 SV=3	P14685	20	24	49	ISDDLMQK	0.984	36.1	36.1	2.71	949.466
26S proteasome non-ATPase regulatory subunit 3 OS=Mus musculus GN=Psmd3 PE=1 SV=3	P14685	20	24	49	ISLADIAQK	0.997	49.2	34.9	28.6	958.557
26S proteasome non-ATPase regulatory subunit 3 OS=Mus musculus GN=Psmd3 PE=1 SV=3	P14685	20	24	49	LNHYVLYK	0.98	27.6	35.8	23.6	1049.58
26S proteasome non-ATPase regulatory subunit 3 OS=Mus musculus GN=Psmd3 PE=1 SV=3	P14685	20	24	49	LQLDSPEDAEFIVAK	0.997	76.3	35.4	72.3	1674.86
26S proteasome non-ATPase regulatory subunit 3 OS=Mus musculus GN=Psmd3 PE=1 SV=3	P14685	20	24	49	NYLHYSLYDQAEK	0.997	64.3	33.6	63.6	1643.77
26S proteasome non-ATPase regulatory subunit 3 OS=Mus musculus GN=Psmd3 PE=1 SV=3	P14685	20	24	49	SVFPEQANNNEWAR	0.997	78	33.9	66.4	1661.77
26S proteasome non-ATPase regulatory subunit 3 OS=Mus musculus GN=Psmd3 PE=1 SV=3	P14685	20	24	49	VYEFLDKLDVVR	0.997	59	33.8	53.7	1495.82
HEAT repeat-containing protein 5B OS=Mus musculus GN=Heatr5b PE=2 SV=3	Q8C547	4	4	4	IINLCENSDQAHFDLALAR	0.982	22.2	34.6	22.2	2200.08
HEAT repeat-containing protein 5B OS=Mus musculus GN=Heatr5b PE=2 SV=3	Q8C547	4	4	4	LCSDIHDTLGHMLSSLAVEK	0.964	14.9	34.4	14.9	2226.09
HEAT repeat-containing protein 5B OS=Mus musculus GN=Heatr5b PE=2 SV=3	Q8C547	4	4	4	MAGLQALEDIIK	0.975	27	35.4	16.8	1301.71
HEAT repeat-containing protein 5B OS=Mus musculus GN=Heatr5b PE=2 SV=3	Q8C547	4	4	4	MVVSIAEDLLR	0.994	33	35.5	26.9	1245.69
NADH dehydrogenase [ubiquinone] 1 alpha subcomplex assembly factor 5 OS=Mus musculus GN=Ndufaf5 PE=2 SV=1	A2APY7	4	4	6	DFPLALDIGCGR	0.997	46.4	35.4	38.5	1333.66
NADH dehydrogenase [ubiquinone] 1 alpha subcomplex assembly factor 5 OS=Mus musculus GN=Ndufaf5 PE=2 SV=1	A2APY7	4	4	6	DTMLAAAAVYR	0.953	18.1	35.3	13	1181.6
NADH dehydrogenase [ubiquinone] 1 alpha subcomplex assembly factor 5 OS=Mus musculus GN=Ndufaf5 PE=2 SV=1	A2APY7	4	4	6	GSATVSFGELAK	0.997	43.8	35.4	34.2	1166.61
NADH dehydrogenase [ubiquinone] 1 alpha subcomplex assembly factor 5 OS=Mus musculus GN=Ndufaf5 PE=2 SV=1	A2APY7	4	4	6	NEDGSIPATFQIYHMIGWK	0.997	37.4	34.2	36.9	2207.06
U2 snRNP-associated SURP motif-containing protein OS=Mus musculus GN=U2surp PE=2 SV=3	Q6NV83	7	7	7	EGPMFEAMIMNR	0.997	71.5	32.1	65.6	1425.63
U2 snRNP-associated SURP motif-containing protein OS=Mus musculus GN=U2surp PE=2 SV=3	Q6NV83	7	7	7	FLFENQTPAHVYYR	0.997	45.2	34.9	44.4	1784.88
U2 snRNP-associated SURP motif-containing protein OS=Mus musculus GN=U2surp PE=2 SV=3	Q6NV83	7	7	7	FQDELESGK	0.996	27.7	34	17.3	1052.49
U2 snRNP-associated SURP motif-containing protein OS=Mus musculus GN=U2surp PE=2 SV=3	Q6NV83	7	7	7	LYLVSDVLYNSSAK	0.997	94.7	34.6	87.7	1571.83
U2 snRNP-associated SURP motif-containing protein OS=Mus musculus GN=U2surp PE=2 SV=3	Q6NV83	7	7	7	LYSILQGDSPTK	0.997	80.5	35.5	74.5	1321.7
U2 snRNP-associated SURP motif-containing protein OS=Mus musculus GN=U2surp PE=2 SV=3	Q6NV83	7	7	7	NCGFVAFMNR	0.997	43.1	31.3	43.1	1215.54
U2 snRNP-associated SURP motif-containing protein OS=Mus musculus GN=U2surp PE=2 SV=3	Q6NV83	7	7	7	TIQGHLQSENFK	0.976	16	35.1	16	1401.71
Heat shock protein beta-1 OS=Mus musculus GN=Hspb1 PE=1 SV=3	P14602	13	21	169	AQIGGPEAGK	0.96	25.7	33.9	12.2	927.49
Heat shock protein beta-1 OS=Mus musculus GN=Hspb1 PE=1 SV=3	P14602	13	21	169	AVTQSAEITIPVTFEAR	0.997	90.3	34.4	88.8	1832.98
Heat shock protein beta-1 OS=Mus musculus GN=Hspb1 PE=1 SV=3	P14602	13	21	169	DWYPAHSR	0.99	40.6	31.7	34.2	1031.47
Heat shock protein beta-1 OS=Mus musculus GN=Hspb1 PE=1 SV=3	P14602	13	21	169	EGVVEITGK	0.997	66.7	36.6	49.4	931.51
Heat shock protein beta-1 OS=Mus musculus GN=Hspb1 PE=1 SV=3	P14602	13	21	169	KYTLPPGVDPTLVSSSLSPEGTLTVEAPLPK	0.997	81	28.2	81	3193.72
Heat shock protein beta-1 OS=Mus musculus GN=Hspb1 PE=1 SV=3	P14602	13	21	169	LFDQAFGVPR	0.997	63.4	36	51.1	1149.61
Heat shock protein beta-1 OS=Mus musculus GN=Hspb1 PE=1 SV=3	P14602	13	21	169	QDEHGYISR	0.997	37.7	33	28.4	1104.51
Heat shock protein beta-1 OS=Mus musculus GN=Hspb1 PE=1 SV=3	P14602	13	21	169	QLSSGVSEIR	0.997	71.3	36.6	56.3	1075.57
Heat shock protein beta-1 OS=Mus musculus GN=Hspb1 PE=1 SV=3	P14602	13	21	169	SPSWEPFR	0.99	48.1	35.1	30.4	1005.48
Heat shock protein beta-1 OS=Mus musculus GN=Hspb1 PE=1 SV=3	P14602	13	21	169	SPSWEPFRDWYPAHSR	0.997	46.3	32.9	46.3	2017.93
Heat shock protein beta-1 OS=Mus musculus GN=Hspb1 PE=1 SV=3	P14602	13	21	169	TKEGVVEITGK	0.997	55.2	35.6	46.2	1160.65
Heat shock protein beta-1 OS=Mus musculus GN=Hspb1 PE=1 SV=3	P14602	13	21	169	VSLDVNHFAPEELTVK	0.997	70.7	34.7	52.6	1798.92
Heat shock protein beta-1 OS=Mus musculus GN=Hspb1 PE=1 SV=3	P14602	13	21	169	YTLPPGVDPTLVSSSLSPEGTLTVEAPLPK	0.997	75	30.5	75	3065.63
Kelch domain-containing protein 7A OS=Mus musculus GN=Klhdc7a PE=1 SV=3	A2APT9	14	18	25	ADSRPVPCPAALADAPSPGPGPEPLVTGAASR	0.997	119	33.3	119	3081.54
Kelch domain-containing protein 7A OS=Mus musculus GN=Klhdc7a PE=1 SV=3	A2APT9	14	18	25	AENETEALGQLAFQEAPPGTLPR	0.997	56	34.1	56	2439.22
Kelch domain-containing protein 7A OS=Mus musculus GN=Klhdc7a PE=1 SV=3	A2APT9	14	18	25	GAGTSLDYSLVDPEDPCILDISR	0.997	85.9	33.5	85.1	2493.18
Kelch domain-containing protein 7A OS=Mus musculus GN=Klhdc7a PE=1 SV=3	A2APT9	14	18	25	GEAGVLQAAADMGLATQQQEGATNASHTFSSVAR	0.997	83.1	32.9	83.1	3374.6
Kelch domain-containing protein 7A OS=Mus musculus GN=Klhdc7a PE=1 SV=3	A2APT9	14	18	25	GKPNPPHLPHSGCEPTSSSGR	0.997	42.9	33.5	42.9	2199.04
Kelch domain-containing protein 7A OS=Mus musculus GN=Klhdc7a PE=1 SV=3	A2APT9	14	18	25	KVSLLQIAENPELQLQPEGFR	0.997	46.5	30.7	46.5	2409.31
Kelch domain-containing protein 7A OS=Mus musculus GN=Klhdc7a PE=1 SV=3	A2APT9	14	18	25	LDLGNCYEMLTLAK	0.997	111	34.9	111	1640.8
Kelch domain-containing protein 7A OS=Mus musculus GN=Klhdc7a PE=1 SV=3	A2APT9	14	18	25	LIPGVGGSCVGDK	0.969	33.2	34.9	28.6	1258.65
Kelch domain-containing protein 7A OS=Mus musculus GN=Klhdc7a PE=1 SV=3	A2APT9	14	18	25	LPYPDAFQCAVVDDHIYCVGR	0.997	56.2	32.7	56.2	2495.15
Kelch domain-containing protein 7A OS=Mus musculus GN=Klhdc7a PE=1 SV=3	A2APT9	14	18	25	LVVADMCPQDDSGR	0.997	88.1	31.3	88.1	1562.69
Kelch domain-containing protein 7A OS=Mus musculus GN=Klhdc7a PE=1 SV=3	A2APT9	14	18	25	MLCFLADHISPR	0.997	89.4	34.9	80.7	1459.72
Kelch domain-containing protein 7A OS=Mus musculus GN=Klhdc7a PE=1 SV=3	A2APT9	14	18	25	MPLPAHLDQR	0.997	47.6	36.2	40.5	1177.61
Kelch domain-containing protein 7A OS=Mus musculus GN=Klhdc7a PE=1 SV=3	A2APT9	14	18	25	TAEMVAVNGFLYR	0.997	49	34.8	41	1471.72
Kelch domain-containing protein 7A OS=Mus musculus GN=Klhdc7a PE=1 SV=3	A2APT9	14	18	25	VLSDNYLQVLR	0.946	29	35.7	28.8	1319.73
WD40 repeat-containing protein SMU1 OS=Mus musculus GN=Smu1 PE=2 SV=2	Q3UKJ7	11	15	29	AAIAQALAGEVSVVPPSR	0.997	68	31.9	62.8	1735.97
WD40 repeat-containing protein SMU1 OS=Mus musculus GN=Smu1 PE=2 SV=2	Q3UKJ7	11	15	29	DSSQILSASFDQTIR	0.997	58	35	57.2	1667.82
WD40 repeat-containing protein SMU1 OS=Mus musculus GN=Smu1 PE=2 SV=2	Q3UKJ7	11	15	29	DTEMLATGAQDGK	0.997	48.9	33.1	48.9	1336.61
WD40 repeat-containing protein SMU1 OS=Mus musculus GN=Smu1 PE=2 SV=2	Q3UKJ7	11	15	29	DVEEEKFPTQLSR	0.997	43.6	35.7	43.6	1577.78
WD40 repeat-containing protein SMU1 OS=Mus musculus GN=Smu1 PE=2 SV=2	Q3UKJ7	11	15	29	DVIGIAHHPHQNLIATYSEDGLLK	0.997	48.5	32.7	48.5	2641.37
WD40 repeat-containing protein SMU1 OS=Mus musculus GN=Smu1 PE=2 SV=2	Q3UKJ7	11	15	29	EGGDFVCCALSPR	0.997	94.7	30.9	88.5	1467.64
WD40 repeat-containing protein SMU1 OS=Mus musculus GN=Smu1 PE=2 SV=2	Q3UKJ7	11	15	29	IQSGQCLR	0.99	42.3	36.4	25	961.489
WD40 repeat-containing protein SMU1 OS=Mus musculus GN=Smu1 PE=2 SV=2	Q3UKJ7	11	15	29	LMALLGQALK	0.997	55	32.8	31.6	1057.64
WD40 repeat-containing protein SMU1 OS=Mus musculus GN=Smu1 PE=2 SV=2	Q3UKJ7	11	15	29	NPEHFVVCNR	0.997	57.6	33.3	39.4	1271.59
WD40 repeat-containing protein SMU1 OS=Mus musculus GN=Smu1 PE=2 SV=2	Q3UKJ7	11	15	29	SLGSTAGTDITVNSVILLPK	0.997	58.5	30.6	58.5	1986.11
WD40 repeat-containing protein SMU1 OS=Mus musculus GN=Smu1 PE=2 SV=2	Q3UKJ7	11	15	29	YIHLENLLAR	0.969	28.6	32.9	3.78	1241.7
Sickle tail protein OS=Mus musculus GN=Skt PE=1 SV=1	A2AQ25	12	12	15	ALFVSAFPQQLTMK	0.997	34.3	34.1	34.3	1580.85
Sickle tail protein OS=Mus musculus GN=Skt PE=1 SV=1	A2AQ25	12	12	15	GTDASQAAQYVAMEK	0.997	85.2	33	83.2	1569.72
Sickle tail protein OS=Mus musculus GN=Skt PE=1 SV=1	A2AQ25	12	12	15	KPVIIIFDEPMDIR	0.997	53.7	33.1	40.6	1685.93
Sickle tail protein OS=Mus musculus GN=Skt PE=1 SV=1	A2AQ25	12	12	15	LCELEDFVEDLKK	0.997	61.2	35.4	47	1637.81
Sickle tail protein OS=Mus musculus GN=Skt PE=1 SV=1	A2AQ25	12	12	15	LLEEAQANIMK	0.965	22.2	35.9	15.8	1259.67
Sickle tail protein OS=Mus musculus GN=Skt PE=1 SV=1	A2AQ25	12	12	15	MPNEVTSTDTIR	0.997	48.2	35	33.9	1363.65
Sickle tail protein OS=Mus musculus GN=Skt PE=1 SV=1	A2AQ25	12	12	15	NTSGLSSLVDLGPPLVEK	0.997	40.5	33.4	40.5	1825.99
Sickle tail protein OS=Mus musculus GN=Skt PE=1 SV=1	A2AQ25	12	12	15	QVGEAVATLK	0.996	57.5	35.3	28.5	1015.58
Sickle tail protein OS=Mus musculus GN=Skt PE=1 SV=1	A2AQ25	12	12	15	SMTDVLTMLR	0.997	55.9	35.4	42.9	1166.59
Sickle tail protein OS=Mus musculus GN=Skt PE=1 SV=1	A2AQ25	12	12	15	SYLPGSGLTTTR	0.997	35.3	35.2	32.5	1252.65
Sickle tail protein OS=Mus musculus GN=Skt PE=1 SV=1	A2AQ25	12	12	15	VMVDSISDTSR	0.997	47.3	34.7	46.2	1209.58
Sickle tail protein OS=Mus musculus GN=Skt PE=1 SV=1	A2AQ25	12	12	15	YPHHATAIMGHQER	0.997	47.2	33.7	47.2	1663.78
Pterin-4-alpha-carbinolamine dehydratase OS=Mus musculus GN=Pcbd1 PE=1 SV=2	P61458	1	1	2	AVGWNEVEGR	0.997	57.8	34.2	34.7	1116.54
RNA polymerase-associated protein RTF1 homolog OS=Mus musculus GN=Rtf1 PE=1 SV=1	A2AQ19	6	6	7	AMAEDLGDQDK	0.997	55.7	31.1	44.2	1192.52
RNA polymerase-associated protein RTF1 homolog OS=Mus musculus GN=Rtf1 PE=1 SV=1	A2AQ19	6	6	7	IDLQVPSSESK	0.997	45.7	35.7	36.8	1202.63
RNA polymerase-associated protein RTF1 homolog OS=Mus musculus GN=Rtf1 PE=1 SV=1	A2AQ19	6	6	7	LTQIQESQVTSHNK	0.997	72.1	34.9	72	1612.83
RNA polymerase-associated protein RTF1 homolog OS=Mus musculus GN=Rtf1 PE=1 SV=1	A2AQ19	6	6	7	SQPVSLPEELNR	0.994	24.8	34.8	24.8	1368.71
RNA polymerase-associated protein RTF1 homolog OS=Mus musculus GN=Rtf1 PE=1 SV=1	A2AQ19	6	6	7	VAEITGVVETAK	0.997	67.3	35.3	53.9	1216.68
RNA polymerase-associated protein RTF1 homolog OS=Mus musculus GN=Rtf1 PE=1 SV=1	A2AQ19	6	6	7	YGSGVLPDAPK	0.986	31	36.1	31	1103.57
cAMP-dependent protein kinase catalytic subunit beta OS=Mus musculus GN=Prkacb PE=1 SV=2	P68181	4	5	24	DLKPENLLIDHQGYIQVTDFGFAK	0.997	37.2	33.3	36.6	2761.42
cAMP-dependent protein kinase catalytic subunit beta OS=Mus musculus GN=Prkacb PE=1 SV=2	P68181	4	5	24	FPSHFSSDLK	0.997	48	35.6	35.4	1164.57
cAMP-dependent protein kinase catalytic subunit beta OS=Mus musculus GN=Prkacb PE=1 SV=2	P68181	4	5	24	ILQAVEFPFLVR	0.997	34.4	31.6	32.7	1431.84
cAMP-dependent protein kinase catalytic subunit beta OS=Mus musculus GN=Prkacb PE=1 SV=2	P68181	4	5	24	KVEAPFIPK	0.97	16.9	33	14.6	1028.61
cAMP-dependent protein kinase catalytic subunit beta OS=Mus musculus GN=Prkacb PE=1 SV=2	P68181	4	5	24	KWENPPPSNAGLEDFER	0.997	95.6	33.8	88.1	1985.94
cAMP-dependent protein kinase catalytic subunit beta OS=Mus musculus GN=Prkacb PE=1 SV=2	P68181	4	5	24	NLLQVDLTK	0.997	46.3	34.2	22.1	1043.61
cAMP-dependent protein kinase catalytic subunit beta OS=Mus musculus GN=Prkacb PE=1 SV=2	P68181	4	5	24	TLGTGSFGR	0.997	55.5	34.9	34.1	895.463
cAMP-dependent protein kinase catalytic subunit beta OS=Mus musculus GN=Prkacb PE=1 SV=2	P68181	4	5	24	WENPPPSNAGLEDFER	0.997	54.9	32.3	52.6	1857.84
Tubulin beta-1 chain OS=Mus musculus GN=Tubb1 PE=1 SV=1	A2AQ07	3	3	115	ALSVAELTQQMFDAR	0.997	49.2	35.3	49.2	1679.84
Tubulin beta-1 chain OS=Mus musculus GN=Tubb1 PE=1 SV=1	A2AQ07	3	3	115	EVDQQLLSIQTR	0.997	56.4	35	41	1429.76
Tubulin beta-1 chain OS=Mus musculus GN=Tubb1 PE=1 SV=1	A2AQ07	3	3	115	FPGQLNADLR	0.997	81.9	35.7	58.8	1130.6
Tubulin beta-1 chain OS=Mus musculus GN=Tubb1 PE=1 SV=1	A2AQ07	3	3	115	GHYTEGAELIENVMDVVR	0.997	78.5	34.5	73.1	2031.98
Tubulin beta-1 chain OS=Mus musculus GN=Tubb1 PE=1 SV=1	A2AQ07	3	3	115	IREEYPDR	0.99	32.7	36.1	23.7	1077.53
Tubulin beta-1 chain OS=Mus musculus GN=Tubb1 PE=1 SV=1	A2AQ07	3	3	115	KLAVNMVPFPR	0.997	59.4	33.5	53.2	1271.73
Tubulin beta-1 chain OS=Mus musculus GN=Tubb1 PE=1 SV=1	A2AQ07	3	3	115	LAVNMVPFPR	0.997	77.5	36.1	65.5	1159.63
Tubulin beta-1 chain OS=Mus musculus GN=Tubb1 PE=1 SV=1	A2AQ07	3	3	115	VAVCDIPPR	0.997	73.4	34.3	65.9	1026.54
Glycogen synthase kinase-3 alpha OS=Mus musculus GN=Gsk3a PE=1 SV=2	Q2NL51	5	6	16	DIKPQNLLVDPDTAVLK	0.997	49.6	30.9	49.6	1879.05
Glycogen synthase kinase-3 alpha OS=Mus musculus GN=Gsk3a PE=1 SV=2	Q2NL51	5	6	16	EMNPNYTEFK	0.997	39.3	30.8	37	1272.56
Glycogen synthase kinase-3 alpha OS=Mus musculus GN=Gsk3a PE=1 SV=2	Q2NL51	5	6	16	GEPNVSYICSR	0.997	41.7	33.7	41.7	1281.59
Glycogen synthase kinase-3 alpha OS=Mus musculus GN=Gsk3a PE=1 SV=2	Q2NL51	5	6	16	LSPLEACAHSFFDELR	0.997	83.3	34.4	83.3	1891.9
Glycogen synthase kinase-3 alpha OS=Mus musculus GN=Gsk3a PE=1 SV=2	Q2NL51	5	6	16	TPPEAIALCSSLLEYTPSSR	0.997	33.6	34.8	29.1	2192.09
Glycogen synthase kinase-3 alpha OS=Mus musculus GN=Gsk3a PE=1 SV=2	Q2NL51	5	6	16	TSSFAEPGGGGGGGGGGPGGSASGPGGTGGGK	0.997	60	29.8	60	2433.07
Glycogen synthase kinase-3 alpha OS=Mus musculus GN=Gsk3a PE=1 SV=2	Q2NL51	5	6	16	VTTVVATVGQGPER	0.997	98.7	34.1	83.5	1413.77
Actin, alpha skeletal muscle OS=Mus musculus GN=Acta1 PE=1 SV=1	P68134	5	26	2086	AGFAGDDAPR	0.997	79.1	33.6	60	976.448
Actin, alpha skeletal muscle OS=Mus musculus GN=Acta1 PE=1 SV=1	P68134	5	26	2086	AVFPSIVGRPR	0.997	69.7	31.5	60.9	1198.71
Actin, alpha skeletal muscle OS=Mus musculus GN=Acta1 PE=1 SV=1	P68134	5	26	2086	CPETLFQPSFIGMESAGIHETTYNSIMK	0.997	102	31.5	81.8	3204.47
Actin, alpha skeletal muscle OS=Mus musculus GN=Acta1 PE=1 SV=1	P68134	5	26	2086	DLTDYLMK	0.99	54.5	33.8	36.3	998.486
Actin, alpha skeletal muscle OS=Mus musculus GN=Acta1 PE=1 SV=1	P68134	5	26	2086	DLYANNVMSGGTTMYPGIADR	0.997	101	31.5	62.4	2262.02
Actin, alpha skeletal muscle OS=Mus musculus GN=Acta1 PE=1 SV=1	P68134	5	26	2086	DSYVGDEAQSK	0.997	66	30.9	61	1198.52
Actin, alpha skeletal muscle OS=Mus musculus GN=Acta1 PE=1 SV=1	P68134	5	26	2086	EITALAPSTMK	0.997	76.7	36.5	60.8	1161.62
Actin, alpha skeletal muscle OS=Mus musculus GN=Acta1 PE=1 SV=1	P68134	5	26	2086	FRCPETLFQPSFIGMESAGIHETTYNSIMK	0.997	71.7	32.3	71.7	3491.64
Actin, alpha skeletal muscle OS=Mus musculus GN=Acta1 PE=1 SV=1	P68134	5	26	2086	GYSFVTTAER	0.997	76	34	71.5	1130.55
Actin, alpha skeletal muscle OS=Mus musculus GN=Acta1 PE=1 SV=1	P68134	5	26	2086	HQGVMVGMGQK	0.997	93.5	33.5	59.3	1187.57
Actin, alpha skeletal muscle OS=Mus musculus GN=Acta1 PE=1 SV=1	P68134	5	26	2086	IWHHTFYNELR	0.997	84.6	34.8	78.3	1515.75
Actin, alpha skeletal muscle OS=Mus musculus GN=Acta1 PE=1 SV=1	P68134	5	26	2086	KDLYANNVMSGGTTMYPGIADR	0.997	104	33.6	77.5	2374.12
Actin, alpha skeletal muscle OS=Mus musculus GN=Acta1 PE=1 SV=1	P68134	5	26	2086	LCYVALDFENEMATAASSSSLEK	0.997	102	31.7	53.4	2552.15
Actin, alpha skeletal muscle OS=Mus musculus GN=Acta1 PE=1 SV=1	P68134	5	26	2086	LDLAGRDLTDYLMK	0.997	44.4	35.2	40.5	1623.84
Actin, alpha skeletal muscle OS=Mus musculus GN=Acta1 PE=1 SV=1	P68134	5	26	2086	MQKEITALAPSTMK	0.997	45	35.3	38.2	1580.8
Actin, alpha skeletal muscle OS=Mus musculus GN=Acta1 PE=1 SV=1	P68134	5	26	2086	QEYDEAGPSIVHR	0.997	99.1	33.6	87.8	1500.71
Actin, alpha skeletal muscle OS=Mus musculus GN=Acta1 PE=1 SV=1	P68134	5	26	2086	QEYDEAGPSIVHRK	0.997	50.2	35.1	50.1	1628.8
Actin, alpha skeletal muscle OS=Mus musculus GN=Acta1 PE=1 SV=1	P68134	5	26	2086	SYELPDGQVITIGNER	0.997	107	35.1	63.6	1791.88
Actin, alpha skeletal muscle OS=Mus musculus GN=Acta1 PE=1 SV=1	P68134	5	26	2086	TTGIVLDSGDGVTHNVPIYEGYALPHAIMR	0.997	95.7	32.7	65.2	3197.59
Actin, alpha skeletal muscle OS=Mus musculus GN=Acta1 PE=1 SV=1	P68134	5	26	2086	VAPEEHPTLLTEAPLNPK	0.997	97.6	33.6	89.6	1956.04
Actin, alpha skeletal muscle OS=Mus musculus GN=Acta1 PE=1 SV=1	P68134	5	26	2086	YPIEHGIITNWDDMEK	0.997	77.3	33.1	77.2	1960.91
Actin, alpha skeletal muscle OS=Mus musculus GN=Acta1 PE=1 SV=1	P68134	5	26	2086	YPIEHGIITNWDDMEKIWHHTFYNELR	0.989	26.8	32.8	24.4	3457.64
Tax1-binding protein 1 homolog OS=Mus musculus GN=Tax1bp1 PE=1 SV=2	Q3UKC1	15	15	17	EINGLASYLENLSR	0.996	36.1	35.5	12.3	1579.8
Tax1-binding protein 1 homolog OS=Mus musculus GN=Tax1bp1 PE=1 SV=2	Q3UKC1	15	15	17	EQLECQLQTEKDEK	0.996	30	33.7	30	1777.83
Tax1-binding protein 1 homolog OS=Mus musculus GN=Tax1bp1 PE=1 SV=2	Q3UKC1	15	15	17	ETDLDSLKDK	0.987	40.2	35.7	18.3	1163.58
Tax1-binding protein 1 homolog OS=Mus musculus GN=Tax1bp1 PE=1 SV=2	Q3UKC1	15	15	17	GASTPFQFR	0.997	40.5	34.9	27.6	1010.51
Tax1-binding protein 1 homolog OS=Mus musculus GN=Tax1bp1 PE=1 SV=2	Q3UKC1	15	15	17	GLLEVSQSLR	0.997	55.6	35.3	37.5	1101.63
Tax1-binding protein 1 homolog OS=Mus musculus GN=Tax1bp1 PE=1 SV=2	Q3UKC1	15	15	17	HVQTHFDQNVLNFD	0.995	21	33.5	21	1713.8
Tax1-binding protein 1 homolog OS=Mus musculus GN=Tax1bp1 PE=1 SV=2	Q3UKC1	15	15	17	LELAEVEDNYK	0.976	28.5	35.4	8.16	1322.65
Tax1-binding protein 1 homolog OS=Mus musculus GN=Tax1bp1 PE=1 SV=2	Q3UKC1	15	15	17	LQSCLADKENLYR	0.997	61.5	35.3	60.3	1609.8
Tax1-binding protein 1 homolog OS=Mus musculus GN=Tax1bp1 PE=1 SV=2	Q3UKC1	15	15	17	LSDQAASTNSVFTK	0.997	53.2	34.6	53.1	1468.73
Tax1-binding protein 1 homolog OS=Mus musculus GN=Tax1bp1 PE=1 SV=2	Q3UKC1	15	15	17	LVSEIQTLK	0.99	40.9	35.6	23.2	1030.61
Tax1-binding protein 1 homolog OS=Mus musculus GN=Tax1bp1 PE=1 SV=2	Q3UKC1	15	15	17	QLADTLAELQLHAVK	0.997	46.2	32.4	46.2	1649.92
Tax1-binding protein 1 homolog OS=Mus musculus GN=Tax1bp1 PE=1 SV=2	Q3UKC1	15	15	17	VENEEFMK	0.949	24.3	33	5.51	1025.46
Tax1-binding protein 1 homolog OS=Mus musculus GN=Tax1bp1 PE=1 SV=2	Q3UKC1	15	15	17	VNDASINTDPAASTSASAVDVKPAASCAETGFDMSTK	0.995	21.6	30.7	21.6	3686.68
Tax1-binding protein 1 homolog OS=Mus musculus GN=Tax1bp1 PE=1 SV=2	Q3UKC1	15	15	17	VPSWEDNVVCSQPAR	0.997	44	33	44	1743.81
Tax1-binding protein 1 homolog OS=Mus musculus GN=Tax1bp1 PE=1 SV=2	Q3UKC1	15	15	17	VQQLEEDIVSVTHK	0.997	70.9	34.9	64.9	1624.85
NEDD8-conjugating enzyme Ubc12 OS=Mus musculus GN=Ube2m PE=2 SV=1	P61082	8	9	11	DINELNLPK	0.986	28.3	33.8	22.1	1055.57
NEDD8-conjugating enzyme Ubc12 OS=Mus musculus GN=Ube2m PE=2 SV=1	P61082	8	9	11	EAAEVLQNNR	0.977	47.4	33.9	0	1144.56
NEDD8-conjugating enzyme Ubc12 OS=Mus musculus GN=Ube2m PE=2 SV=1	P61082	8	9	11	GGYIGSTYFER	0.997	54.7	34.1	45.4	1249.58
NEDD8-conjugating enzyme Ubc12 OS=Mus musculus GN=Ube2m PE=2 SV=1	P61082	8	9	11	LFEQNVQR	0.99	56.3	36.6	36.5	1033.54
NEDD8-conjugating enzyme Ubc12 OS=Mus musculus GN=Ube2m PE=2 SV=1	P61082	8	9	11	LVICPDEGFYK	0.997	44.3	34.6	34.1	1340.66
NEDD8-conjugating enzyme Ubc12 OS=Mus musculus GN=Ube2m PE=2 SV=1	P61082	8	9	11	RLFEQNVQR	0.979	30.9	36.3	20.6	1189.64
NEDD8-conjugating enzyme Ubc12 OS=Mus musculus GN=Ube2m PE=2 SV=1	P61082	8	9	11	TCDISFSDPDDLLNFK	0.997	95.5	31.6	89.9	1886.85
NEDD8-conjugating enzyme Ubc12 OS=Mus musculus GN=Ube2m PE=2 SV=1	P61082	8	9	11	VGQGYPHDPPK	0.996	22.1	35.5	22.1	1194.59
Probable ATP-dependent RNA helicase DDX17 OS=Mus musculus GN=Ddx17 PE=1 SV=1	Q501J6	14	16	62	APILIATDVASR	0.997	80.1	32	77.5	1226.71
Probable ATP-dependent RNA helicase DDX17 OS=Mus musculus GN=Ddx17 PE=1 SV=1	Q501J6	14	16	62	CTYLVLDEADR	0.997	65.2	33.7	59.5	1354.63
Probable ATP-dependent RNA helicase DDX17 OS=Mus musculus GN=Ddx17 PE=1 SV=1	Q501J6	14	16	62	DGWPAMCIHGDK	0.997	46.7	29.9	38.3	1386.59
Probable ATP-dependent RNA helicase DDX17 OS=Mus musculus GN=Ddx17 PE=1 SV=1	Q501J6	14	16	62	DMVGIAQTGSGK	0.996	24.4	35.2	24.4	1179.57
Probable ATP-dependent RNA helicase DDX17 OS=Mus musculus GN=Ddx17 PE=1 SV=1	Q501J6	14	16	62	DWVLNEFR	0.979	23.7	35.9	15.4	1078.53
Probable ATP-dependent RNA helicase DDX17 OS=Mus musculus GN=Ddx17 PE=1 SV=1	Q501J6	14	16	62	FVINYDYPNSSEDYVHR	0.997	64.3	32.1	64.3	2117.96
Probable ATP-dependent RNA helicase DDX17 OS=Mus musculus GN=Ddx17 PE=1 SV=1	Q501J6	14	16	62	GDGPICLVLAPTR	0.997	91.2	34.5	87.2	1368.73
Probable ATP-dependent RNA helicase DDX17 OS=Mus musculus GN=Ddx17 PE=1 SV=1	Q501J6	14	16	62	GTAYTFFTPGNLK	0.997	51.3	35	45.9	1416.72
Probable ATP-dependent RNA helicase DDX17 OS=Mus musculus GN=Ddx17 PE=1 SV=1	Q501J6	14	16	62	LIDFLESGK	0.997	41.6	36	29.3	1021.56
Probable ATP-dependent RNA helicase DDX17 OS=Mus musculus GN=Ddx17 PE=1 SV=1	Q501J6	14	16	62	LIQLMEEIMAEK	0.997	78.6	35.8	69.2	1447.75
Probable ATP-dependent RNA helicase DDX17 OS=Mus musculus GN=Ddx17 PE=1 SV=1	Q501J6	14	16	62	LMQLVDHR	0.99	31.1	34.4	22.2	1011.54
Probable ATP-dependent RNA helicase DDX17 OS=Mus musculus GN=Ddx17 PE=1 SV=1	Q501J6	14	16	62	LTPYEVDELRR	0.991	21.6	35.7	18.8	1390.73
Probable ATP-dependent RNA helicase DDX17 OS=Mus musculus GN=Ddx17 PE=1 SV=1	Q501J6	14	16	62	MLDMGFEPQIR	0.997	68.5	34.8	61.6	1336.64
Probable ATP-dependent RNA helicase DDX17 OS=Mus musculus GN=Ddx17 PE=1 SV=1	Q501J6	14	16	62	NFYVEHPEVAR	0.997	39.1	35.2	38.1	1360.66
Probable ATP-dependent RNA helicase DDX17 OS=Mus musculus GN=Ddx17 PE=1 SV=1	Q501J6	14	16	62	QLAEDFLR	0.99	46.9	36.7	4.66	991.521
Probable ATP-dependent RNA helicase DDX17 OS=Mus musculus GN=Ddx17 PE=1 SV=1	Q501J6	14	16	62	SSQSSSQQFSGIGR	0.997	93.4	33.9	85	1455.68
Probable ATP-dependent RNA helicase DDX17 OS=Mus musculus GN=Ddx17 PE=1 SV=1	Q501J6	14	16	62	STCIYGGAPK	0.997	37.5	34.4	37	1053.5
Probable ATP-dependent RNA helicase DDX17 OS=Mus musculus GN=Ddx17 PE=1 SV=1	Q501J6	14	16	62	VLEEANQAINPK	0.997	72.1	34.5	64.5	1325.71
G-rich sequence factor 1 OS=Mus musculus GN=Grsf1 PE=1 SV=2	Q8C5Q4	6	9	12	LGDEVDDVYLIR	0.997	90.3	35.6	80.1	1406.72
G-rich sequence factor 1 OS=Mus musculus GN=Grsf1 PE=1 SV=2	Q8C5Q4	6	9	12	LPEAVDFGTLPSLHFVHMR	0.997	49	34.4	48.6	2166.12
G-rich sequence factor 1 OS=Mus musculus GN=Grsf1 PE=1 SV=2	Q8C5Q4	6	9	12	NSENGIHFLLNR	0.997	87.1	34.8	82.5	1413.72
G-rich sequence factor 1 OS=Mus musculus GN=Grsf1 PE=1 SV=2	Q8C5Q4	6	9	12	TGEAYVQFEEPEMANQALLK	0.997	48.6	34.5	48.6	2268.09
G-rich sequence factor 1 OS=Mus musculus GN=Grsf1 PE=1 SV=2	Q8C5Q4	6	9	12	TTYLEDLPPLPEYELSPSK	0.997	40.1	34.8	37.5	2192.1
G-rich sequence factor 1 OS=Mus musculus GN=Grsf1 PE=1 SV=2	Q8C5Q4	6	9	12	YIEIFPSR	0.99	34	35	24.7	1024.55
Protoporphyrinogen oxidase OS=Mus musculus GN=Ppox PE=1 SV=1	P51175	7	7	9	AAGHQLSPELFQQQAQEAAATQLGLK	0.997	46.9	32.9	46.9	2735.41
Protoporphyrinogen oxidase OS=Mus musculus GN=Ppox PE=1 SV=1	P51175	7	7	9	GGLEVLPQALHNHLASK	0.97	15.4	32.6	14.8	1783.98
Protoporphyrinogen oxidase OS=Mus musculus GN=Ppox PE=1 SV=1	P51175	7	7	9	GSDGAIFELGPR	0.993	55.7	36.3	19.3	1218.61
Protoporphyrinogen oxidase OS=Mus musculus GN=Ppox PE=1 SV=1	P51175	7	7	9	GVTVLSGQPVCGLSLQPEGR	0.997	41.5	34	41.5	2054.07
Protoporphyrinogen oxidase OS=Mus musculus GN=Ppox PE=1 SV=1	P51175	7	7	9	LLPAEAAPLAR	0.997	46	31.1	32.7	1121.67
Protoporphyrinogen oxidase OS=Mus musculus GN=Ppox PE=1 SV=1	P51175	7	7	9	SCFPSLFQAEQTHR	0.997	36.2	33.5	36.2	1707.79
Protoporphyrinogen oxidase OS=Mus musculus GN=Ppox PE=1 SV=1	P51175	7	7	9	VSLGDSSLEADHIISAIPASELSK	0.997	69.1	33.4	69.1	2439.26
Long-chain specific acyl-CoA dehydrogenase, mitochondrial OS=Mus musculus GN=Acadl PE=1 SV=2	P51174	17	38	123	AFVDSCLQLHETK	0.997	70.3	35.1	70.3	1547.75
Long-chain specific acyl-CoA dehydrogenase, mitochondrial OS=Mus musculus GN=Acadl PE=1 SV=2	P51174	17	38	123	AQDTAELFFEDVR	0.997	94.7	34	83.6	1540.73
Long-chain specific acyl-CoA dehydrogenase, mitochondrial OS=Mus musculus GN=Acadl PE=1 SV=2	P51174	17	38	123	CIGAIAMTEPGAGSDLQGVR	0.997	92.8	34.3	92.5	2018.96
Long-chain specific acyl-CoA dehydrogenase, mitochondrial OS=Mus musculus GN=Acadl PE=1 SV=2	P51174	17	38	123	FFQEEVIPHHTEWEK	0.997	41.9	33.9	41.9	1955.93
Long-chain specific acyl-CoA dehydrogenase, mitochondrial OS=Mus musculus GN=Acadl PE=1 SV=2	P51174	17	38	123	FIPQMTAGK	0.997	41	36.3	18.7	992.524
Long-chain specific acyl-CoA dehydrogenase, mitochondrial OS=Mus musculus GN=Acadl PE=1 SV=2	P51174	17	38	123	GFYYLMQELPQER	0.997	75.3	33.5	65.6	1689.79
Long-chain specific acyl-CoA dehydrogenase, mitochondrial OS=Mus musculus GN=Acadl PE=1 SV=2	P51174	17	38	123	IFSSEHDIFR	0.997	82.3	35.7	73.4	1250.62
Long-chain specific acyl-CoA dehydrogenase, mitochondrial OS=Mus musculus GN=Acadl PE=1 SV=2	P51174	17	38	123	KFFQEEVIPHHTEWEK	0.997	82.4	34.6	82.4	2084.02
Long-chain specific acyl-CoA dehydrogenase, mitochondrial OS=Mus musculus GN=Acadl PE=1 SV=2	P51174	17	38	123	LDSGSASMAK	0.997	65.1	34.7	52.9	966.456
Long-chain specific acyl-CoA dehydrogenase, mitochondrial OS=Mus musculus GN=Acadl PE=1 SV=2	P51174	17	38	123	LPANALLGEENK	0.997	88.4	34.1	79.2	1268.68
Long-chain specific acyl-CoA dehydrogenase, mitochondrial OS=Mus musculus GN=Acadl PE=1 SV=2	P51174	17	38	123	QGLLGINIAEK	0.997	66.2	32	52.7	1155.67
Long-chain specific acyl-CoA dehydrogenase, mitochondrial OS=Mus musculus GN=Acadl PE=1 SV=2	P51174	17	38	123	RIFSSEHDIFR	0.997	42.1	35.6	41.9	1406.72
Long-chain specific acyl-CoA dehydrogenase, mitochondrial OS=Mus musculus GN=Acadl PE=1 SV=2	P51174	17	38	123	RLDSGSASMAK	0.997	58.3	35.8	44.6	1122.56
Long-chain specific acyl-CoA dehydrogenase, mitochondrial OS=Mus musculus GN=Acadl PE=1 SV=2	P51174	17	38	123	SGSDWILNGSK	0.997	85.6	34.9	76.4	1164.55
Long-chain specific acyl-CoA dehydrogenase, mitochondrial OS=Mus musculus GN=Acadl PE=1 SV=2	P51174	17	38	123	SPAHGISLFLVENGMK	0.997	95.6	35	73.3	1700.87
Long-chain specific acyl-CoA dehydrogenase, mitochondrial OS=Mus musculus GN=Acadl PE=1 SV=2	P51174	17	38	123	TVAHIQTVQHK	0.997	89.3	35.2	79	1261.7
Long-chain specific acyl-CoA dehydrogenase, mitochondrial OS=Mus musculus GN=Acadl PE=1 SV=2	P51174	17	38	123	VQPIYGGTNEIMK	0.997	79.8	35.8	75	1449.74
Uroporphyrinogen-III synthase OS=Mus musculus GN=Uros PE=2 SV=1	P51163	8	10	17	DAKEDDSGLDPYIQELR	0.988	22.4	33.7	22.4	1963.92
Uroporphyrinogen-III synthase OS=Mus musculus GN=Uros PE=2 SV=1	P51163	8	10	17	EDDSGLDPYIQELR	0.997	72.9	33.7	67	1649.77
Uroporphyrinogen-III synthase OS=Mus musculus GN=Uros PE=2 SV=1	P51163	8	10	17	FIAIGPSTTR	0.997	42.3	35.9	23.8	1062.59
Uroporphyrinogen-III synthase OS=Mus musculus GN=Uros PE=2 SV=1	P51163	8	10	17	GLPVSCTAESPTPQALAAGIR	0.997	69.7	34.4	69.7	2096.08
Uroporphyrinogen-III synthase OS=Mus musculus GN=Uros PE=2 SV=1	P51163	8	10	17	IGLDAEGAGSGNAEK	0.997	60.5	33.9	55.6	1388.67
Uroporphyrinogen-III synthase OS=Mus musculus GN=Uros PE=2 SV=1	P51163	8	10	17	LSHPEGFGGLIFTSPR	0.997	44.4	34.9	37.9	1714.89
Uroporphyrinogen-III synthase OS=Mus musculus GN=Uros PE=2 SV=1	P51163	8	10	17	SYYEDQGIPASITFFSPSGLK	0.997	66.6	34.5	66.6	2307.12
Uroporphyrinogen-III synthase OS=Mus musculus GN=Uros PE=2 SV=1	P51163	8	10	17	YSLEYIQALSGSSFDQIK	0.997	40.8	34.7	39.8	2049.02
Protein zyg-11 homolog B OS=Mus musculus GN=Zyg11b PE=2 SV=2	Q3UFS0	6	6	10	DILPNLVSLDVSGR	0.997	71.9	33.4	71.9	1497.83
Protein zyg-11 homolog B OS=Mus musculus GN=Zyg11b PE=2 SV=2	Q3UFS0	6	6	10	ILQDVPFNR	0.991	43.8	35.5	26.6	1101.61
Protein zyg-11 homolog B OS=Mus musculus GN=Zyg11b PE=2 SV=2	Q3UFS0	6	6	10	NCLLSLCSDR	0.967	28.5	34.3	28.5	1237.57
Protein zyg-11 homolog B OS=Mus musculus GN=Zyg11b PE=2 SV=2	Q3UFS0	6	6	10	VLESFPTESSIQQK	0.997	65.4	35.5	49.7	1592.82
Protein zyg-11 homolog B OS=Mus musculus GN=Zyg11b PE=2 SV=2	Q3UFS0	6	6	10	VSGEANETQIAEALR	0.997	78	35	73.2	1587.8
Protein zyg-11 homolog B OS=Mus musculus GN=Zyg11b PE=2 SV=2	Q3UFS0	6	6	10	YCSMLIEEGGLQHLYNIK	0.997	33.4	34.4	33.4	2168.05
Coiled-coil domain-containing protein 61 OS=Mus musculus GN=Ccdc61 PE=2 SV=1	Q3UJV1	1	1	7	MDQPAGLQVDYIFR	0.997	43	35.2	37.5	1652.81
Regulator of microtubule dynamics protein 3 OS=Mus musculus GN=Rmdn3 PE=1 SV=2	Q3UJU9	7	11	21	AIELQPEDPR	0.997	49.8	35.1	42.2	1167.6
Regulator of microtubule dynamics protein 3 OS=Mus musculus GN=Rmdn3 PE=1 SV=2	Q3UJU9	7	11	21	AIPGEAGDAAILPSLSQEGQEK	0.997	66.6	34.5	66.6	2181.1
Regulator of microtubule dynamics protein 3 OS=Mus musculus GN=Rmdn3 PE=1 SV=2	Q3UJU9	7	11	21	AYSDMSDLTEEESGKK	0.997	69.4	30.2	66.3	1789.78
Regulator of microtubule dynamics protein 3 OS=Mus musculus GN=Rmdn3 PE=1 SV=2	Q3UJU9	7	11	21	EDVQLVLLQADELHQGSK	0.997	94.2	34.6	89.3	2022.05
Regulator of microtubule dynamics protein 3 OS=Mus musculus GN=Rmdn3 PE=1 SV=2	Q3UJU9	7	11	21	IQSGFSFK	0.99	40.2	33.8	36.1	913.478
Regulator of microtubule dynamics protein 3 OS=Mus musculus GN=Rmdn3 PE=1 SV=2	Q3UJU9	7	11	21	LAQELPDVTNEDSAFQK	0.997	95.1	34.6	92.2	1904.92
Regulator of microtubule dynamics protein 3 OS=Mus musculus GN=Rmdn3 PE=1 SV=2	Q3UJU9	7	11	21	SLQGLAGEIVGEVR	0.997	73.7	33.9	56.8	1427.79
Calpastatin OS=Mus musculus GN=Cast PE=1 SV=2	P51125	24	31	69	AASLGSSQPSRPHVGEAATATK	0.997	52.5	34.7	51.7	2123.08
Calpastatin OS=Mus musculus GN=Cast PE=1 SV=2	P51125	24	31	69	CGEDEDTVPAEYR	0.997	91.5	26.1	91.5	1540.62
Calpastatin OS=Mus musculus GN=Cast PE=1 SV=2	P51125	24	31	69	DDTIPPEYR	0.997	33	34.1	14.6	1105.52
Calpastatin OS=Mus musculus GN=Cast PE=1 SV=2	P51125	24	31	69	DGKPLLPEPEETSK	0.985	27.1	34.9	25	1539.79
Calpastatin OS=Mus musculus GN=Cast PE=1 SV=2	P51125	24	31	69	DKDGKPLLPEPEETSK	0.997	60.1	35.1	52.7	1782.91
Calpastatin OS=Mus musculus GN=Cast PE=1 SV=2	P51125	24	31	69	DKELDDALDELSDSLGQRPPDPDENKPLDDK	0.997	69.9	32.1	69.9	3479.63
Calpastatin OS=Mus musculus GN=Cast PE=1 SV=2	P51125	24	31	69	EETVPPDYR	0.997	52	33.7	39.6	1105.52
Calpastatin OS=Mus musculus GN=Cast PE=1 SV=2	P51125	24	31	69	EGTIPPEYR	0.997	48.6	36	24	1061.53
Calpastatin OS=Mus musculus GN=Cast PE=1 SV=2	P51125	24	31	69	ELDDALDELSDSLGQRPPDPDENKPLDDK	0.964	15.5	32	15.5	3236.51
Calpastatin OS=Mus musculus GN=Cast PE=1 SV=2	P51125	24	31	69	EQKPFTPASPVQSTPSKPSDK	0.997	82.7	34.2	82.7	2256.15
Calpastatin OS=Mus musculus GN=Cast PE=1 SV=2	P51125	24	31	69	FQDVPSAGGESVAGGGTVATALDK	0.997	41.7	34.7	36.1	2234.09
Calpastatin OS=Mus musculus GN=Cast PE=1 SV=2	P51125	24	31	69	GVVPEDAVETLAGSLGTR	0.997	94.1	34.5	86.3	1770.92
Calpastatin OS=Mus musculus GN=Cast PE=1 SV=2	P51125	24	31	69	HLLDNDGK	0.972	28.6	34.3	21.6	911.458
Calpastatin OS=Mus musculus GN=Cast PE=1 SV=2	P51125	24	31	69	HLLDNDGKDKPEKPPTK	0.997	47.9	34.4	47.9	1932.02
Calpastatin OS=Mus musculus GN=Cast PE=1 SV=2	P51125	24	31	69	KVEEEVINDQALQALSDSLGTR	0.997	82.6	34.3	81.9	2415.24
Calpastatin OS=Mus musculus GN=Cast PE=1 SV=2	P51125	24	31	69	LSAAISEVVSQTPAPSTHAAAPLPGTEQK	0.997	76.7	32.3	76.7	2858.49
Calpastatin OS=Mus musculus GN=Cast PE=1 SV=2	P51125	24	31	69	NEGITQPLPDSPKPMGTDQAIDALSSDFTCSSPTGK	0.997	67.9	31.2	67.9	3762.75
Calpastatin OS=Mus musculus GN=Cast PE=1 SV=2	P51125	24	31	69	SGMDAALDDLIDTLGGHEDTNR	0.997	32.8	30.7	32.8	2332.04
Calpastatin OS=Mus musculus GN=Cast PE=1 SV=2	P51125	24	31	69	SNDTSQTPPGETVPR	0.997	91.6	33.6	91.6	1585.75
Calpastatin OS=Mus musculus GN=Cast PE=1 SV=2	P51125	24	31	69	SNEQMVSEKPSESK	0.997	70.7	33.7	64.8	1579.73
Calpastatin OS=Mus musculus GN=Cast PE=1 SV=2	P51125	24	31	69	SPSMSTTETK	0.997	33.6	33.1	29.8	1068.49
Calpastatin OS=Mus musculus GN=Cast PE=1 SV=2	P51125	24	31	69	STYQDKPSTPAEK	0.997	65.2	34.9	62.6	1451.7
Calpastatin OS=Mus musculus GN=Cast PE=1 SV=2	P51125	24	31	69	TEKPDQDRDPIDALSEDLDSCPSTTETSK	0.997	40.1	30.2	40.1	3250.45
Calpastatin OS=Mus musculus GN=Cast PE=1 SV=2	P51125	24	31	69	VEEEVINDQALQALSDSLGTR	0.997	41.8	34.5	41.8	2287.14
Signal recognition particle 54 kDa protein OS=Mus musculus GN=Srp54 PE=1 SV=2	P14576	14	16	28	AGAFDQLK	0.99	54.7	36	19.8	849.447
Signal recognition particle 54 kDa protein OS=Mus musculus GN=Srp54 PE=1 SV=2	P14576	14	16	28	DKVDVASVIVTK	0.991	41	35.4	29.9	1273.74
Signal recognition particle 54 kDa protein OS=Mus musculus GN=Srp54 PE=1 SV=2	P14576	14	16	28	DMYEQFQNIMK	0.997	63.1	31.2	62.1	1446.64
Signal recognition particle 54 kDa protein OS=Mus musculus GN=Srp54 PE=1 SV=2	P14576	14	16	28	DVQELLTQYTK	0.997	60.7	35.5	47.9	1337.69
Signal recognition particle 54 kDa protein OS=Mus musculus GN=Srp54 PE=1 SV=2	P14576	14	16	28	FKNENFEIIIVDTSGR	0.997	46.4	34.3	38	1881.97
Signal recognition particle 54 kDa protein OS=Mus musculus GN=Srp54 PE=1 SV=2	P14576	14	16	28	GGGALSAVAATK	0.997	43.6	36.6	28.2	1002.56
Signal recognition particle 54 kDa protein OS=Mus musculus GN=Srp54 PE=1 SV=2	P14576	14	16	28	IPFYGSYTEMDPVIIASEGVEK	0.997	73.3	34.3	72.4	2445.19
Signal recognition particle 54 kDa protein OS=Mus musculus GN=Srp54 PE=1 SV=2	P14576	14	16	28	LDDNEALIEK	0.996	24.1	35.2	20	1159.58
Signal recognition particle 54 kDa protein OS=Mus musculus GN=Srp54 PE=1 SV=2	P14576	14	16	28	LLGMGDIEGLIDK	0.997	84.1	35.5	66.9	1373.73
Signal recognition particle 54 kDa protein OS=Mus musculus GN=Srp54 PE=1 SV=2	P14576	14	16	28	QFQQGAAGNMK	0.997	32.1	34.8	21.3	1179.56
Signal recognition particle 54 kDa protein OS=Mus musculus GN=Srp54 PE=1 SV=2	P14576	14	16	28	SAIDLEEMASGLNK	0.997	84.3	35.2	65.1	1477.72
Signal recognition particle 54 kDa protein OS=Mus musculus GN=Srp54 PE=1 SV=2	P14576	14	16	28	SAIDLEEMASGLNKR	0.997	88.9	35.6	85.4	1633.82
Signal recognition particle 54 kDa protein OS=Mus musculus GN=Srp54 PE=1 SV=2	P14576	14	16	28	TCLICADTFR	0.997	44.8	33	35	1256.58
Signal recognition particle 54 kDa protein OS=Mus musculus GN=Srp54 PE=1 SV=2	P14576	14	16	28	VDVASVIVTK	0.959	30.8	35	21.6	1030.61
Branched-chain-amino-acid aminotransferase, mitochondrial OS=Mus musculus GN=Bcat2 PE=2 SV=2	O35855	10	22	55	AADLQIQMTK	0.997	57.1	36.5	42.3	1118.59
Branched-chain-amino-acid aminotransferase, mitochondrial OS=Mus musculus GN=Bcat2 PE=2 SV=2	O35855	10	22	55	AIQYGASAHDWMFR	0.997	93.8	33.2	86.4	1652.76
Branched-chain-amino-acid aminotransferase, mitochondrial OS=Mus musculus GN=Bcat2 PE=2 SV=2	O35855	10	22	55	EVFGSGTACQVCPVHQILYEGK	0.997	80.9	33.5	80.9	2479.17
Branched-chain-amino-acid aminotransferase, mitochondrial OS=Mus musculus GN=Bcat2 PE=2 SV=2	O35855	10	22	55	KPAPSQALLFGK	0.997	51.2	32.1	49.1	1256.74
Branched-chain-amino-acid aminotransferase, mitochondrial OS=Mus musculus GN=Bcat2 PE=2 SV=2	O35855	10	22	55	LCLPDFDK	0.99	43.6	35.3	31.9	1007.49
Branched-chain-amino-acid aminotransferase, mitochondrial OS=Mus musculus GN=Bcat2 PE=2 SV=2	O35855	10	22	55	LCLPDFDKQELLECIR	0.997	86.8	34.7	81.2	2049.01
Branched-chain-amino-acid aminotransferase, mitochondrial OS=Mus musculus GN=Bcat2 PE=2 SV=2	O35855	10	22	55	LFRPWLNMDR	0.997	49.3	36.1	41.5	1347.7
Branched-chain-amino-acid aminotransferase, mitochondrial OS=Mus musculus GN=Bcat2 PE=2 SV=2	O35855	10	22	55	QLHIPTMENGPELILR	0.997	101	34.3	65.8	1861.98
Branched-chain-amino-acid aminotransferase, mitochondrial OS=Mus musculus GN=Bcat2 PE=2 SV=2	O35855	10	22	55	QSLLDLAR	0.99	52.9	35.2	32.6	915.526
Branched-chain-amino-acid aminotransferase, mitochondrial OS=Mus musculus GN=Bcat2 PE=2 SV=2	O35855	10	22	55	TFTDHMLMVEWNNK	0.997	76.4	33	76.1	1765.8
Thrombospondin-2 OS=Mus musculus GN=Thbs2 PE=1 SV=2	Q03350	12	14	17	DTSFDLFSISNINR	0.997	41.9	34.8	41.9	1628.79
Thrombospondin-2 OS=Mus musculus GN=Thbs2 PE=1 SV=2	Q03350	12	14	17	FDYIPPVNTDDLNR	0.997	68.7	34.6	61.2	1678.81
Thrombospondin-2 OS=Mus musculus GN=Thbs2 PE=1 SV=2	Q03350	12	14	17	GNQPFGVGLEDAR	0.997	59	34.8	50.2	1359.67
Thrombospondin-2 OS=Mus musculus GN=Thbs2 PE=1 SV=2	Q03350	12	14	17	GPDPGVPAYR	0.997	44	33.9	25.1	1028.52
Thrombospondin-2 OS=Mus musculus GN=Thbs2 PE=1 SV=2	Q03350	12	14	17	GTLLVLEGPGTSQR	0.997	69.2	33.9	60.4	1427.79
Thrombospondin-2 OS=Mus musculus GN=Thbs2 PE=1 SV=2	Q03350	12	14	17	LVFNPDQEDSDGDGR	0.997	86.1	29.8	84.6	1663.72
Thrombospondin-2 OS=Mus musculus GN=Thbs2 PE=1 SV=2	Q03350	12	14	17	NAECIYLGHFSDPMYK	0.997	66.4	30.8	66.4	1944.86
Thrombospondin-2 OS=Mus musculus GN=Thbs2 PE=1 SV=2	Q03350	12	14	17	NALWHTGNTEGQVR	0.997	53.2	35	48.3	1582.77
Thrombospondin-2 OS=Mus musculus GN=Thbs2 PE=1 SV=2	Q03350	12	14	17	NFQMVPLDPK	0.997	48.4	35.7	41.9	1188.61
Thrombospondin-2 OS=Mus musculus GN=Thbs2 PE=1 SV=2	Q03350	12	14	17	QVMADSGPIYDQTYAGGR	0.997	91.4	33	91.4	1928.88
Thrombospondin-2 OS=Mus musculus GN=Thbs2 PE=1 SV=2	Q03350	12	14	17	QVTQTYWEDKPSR	0.997	74.4	35.1	73.1	1637.79
Thrombospondin-2 OS=Mus musculus GN=Thbs2 PE=1 SV=2	Q03350	12	14	17	SCDVTSNTCLGPSIQTR	0.997	89.7	32.6	89.7	1895.86
COP9 signalosome complex subunit 5 OS=Mus musculus GN=Cops5 PE=1 SV=3	O35864	11	13	29	DKLFNQINVA	0.994	29.4	36.5	15.8	1161.63
COP9 signalosome complex subunit 5 OS=Mus musculus GN=Cops5 PE=1 SV=3	O35864	11	13	29	GSFMLGLETHDR	0.997	70.3	34.6	61.7	1362.65
COP9 signalosome complex subunit 5 OS=Mus musculus GN=Cops5 PE=1 SV=3	O35864	11	13	29	GYKPPDEGPSEYQTIPLNK	0.997	58.2	34.8	57.6	2133.05
COP9 signalosome complex subunit 5 OS=Mus musculus GN=Cops5 PE=1 SV=3	O35864	11	13	29	IEDFGVHCK	0.997	34.7	33.5	28.8	1104.51
COP9 signalosome complex subunit 5 OS=Mus musculus GN=Cops5 PE=1 SV=3	O35864	11	13	29	ISALALLK	0.99	54.5	28.9	41	828.555
COP9 signalosome complex subunit 5 OS=Mus musculus GN=Cops5 PE=1 SV=3	O35864	11	13	29	LFNQINVA	0.99	48.6	37.1	39.1	918.504
COP9 signalosome complex subunit 5 OS=Mus musculus GN=Cops5 PE=1 SV=3	O35864	11	13	29	LLELLWNK	0.99	43.3	33.1	15.6	1028.61
COP9 signalosome complex subunit 5 OS=Mus musculus GN=Cops5 PE=1 SV=3	O35864	11	13	29	QQQEILAAKPWTK	0.997	73.6	33.4	63.7	1540.85
COP9 signalosome complex subunit 5 OS=Mus musculus GN=Cops5 PE=1 SV=3	O35864	11	13	29	SGGNLEVMGLMLGK	0.997	65.4	35.7	50.5	1405.72
COP9 signalosome complex subunit 5 OS=Mus musculus GN=Cops5 PE=1 SV=3	O35864	11	13	29	TTIEAIHGLMSQVIK	0.997	75	32.8	66.8	1640.9
COP9 signalosome complex subunit 5 OS=Mus musculus GN=Cops5 PE=1 SV=3	O35864	11	13	29	TWELANNMQEAQSIDEIYK	0.997	59.3	33.4	59	2283.06
Protein C8orf37 homolog OS=Mus musculus PE=1 SV=1	Q3UJP5	2	2	2	IVSYNDYMWDK	0.993	21	31.9	21	1433.64
Protein C8orf37 homolog OS=Mus musculus PE=1 SV=1	Q3UJP5	2	2	2	TVEELTDLQTDHQLR	0.997	121	35	112	1797.9
Inosine-5'-monophosphate dehydrogenase 2 OS=Mus musculus GN=Impdh2 PE=1 SV=2	P24547	14	17	30	AMMYSGELK	0.997	32.8	32.3	30.2	1029.47
Inosine-5'-monophosphate dehydrogenase 2 OS=Mus musculus GN=Impdh2 PE=1 SV=2	P24547	14	17	30	DIDFLKEEEHDR	0.997	72.9	33.3	59.2	1545.72
Inosine-5'-monophosphate dehydrogenase 2 OS=Mus musculus GN=Impdh2 PE=1 SV=2	P24547	14	17	30	EDLVVAPAGVTLK	0.997	44.1	32.1	42.1	1311.75
Inosine-5'-monophosphate dehydrogenase 2 OS=Mus musculus GN=Impdh2 PE=1 SV=2	P24547	14	17	30	FGVPVIADGGIQNVGHIAK	0.997	67.7	32.3	66.2	1892.04
Inosine-5'-monophosphate dehydrogenase 2 OS=Mus musculus GN=Impdh2 PE=1 SV=2	P24547	14	17	30	FLEEIMTK	0.99	40.7	35	18.1	1010.52
Inosine-5'-monophosphate dehydrogenase 2 OS=Mus musculus GN=Impdh2 PE=1 SV=2	P24547	14	17	30	GKLPIVNENDELVAIIAR	0.993	47	28.7	6.34	1964.12
Inosine-5'-monophosphate dehydrogenase 2 OS=Mus musculus GN=Impdh2 PE=1 SV=2	P24547	14	17	30	HGFCGIPITDTGR	0.997	38.8	33.7	36.9	1430.68
Inosine-5'-monophosphate dehydrogenase 2 OS=Mus musculus GN=Impdh2 PE=1 SV=2	P24547	14	17	30	KYEQGFITDPVVLSPK	0.997	44	33.9	42.9	1820.98
Inosine-5'-monophosphate dehydrogenase 2 OS=Mus musculus GN=Impdh2 PE=1 SV=2	P24547	14	17	30	LPIVNENDELVAIIAR	0.997	108	30.9	18.3	1779
Inosine-5'-monophosphate dehydrogenase 2 OS=Mus musculus GN=Impdh2 PE=1 SV=2	P24547	14	17	30	NLIDAGVDALR	0.997	74	34	47.9	1156.63
Inosine-5'-monophosphate dehydrogenase 2 OS=Mus musculus GN=Impdh2 PE=1 SV=2	P24547	14	17	30	REDLVVAPAGVTLK	0.997	53.1	30.1	53.1	1467.85
Inosine-5'-monophosphate dehydrogenase 2 OS=Mus musculus GN=Impdh2 PE=1 SV=2	P24547	14	17	30	TSSAQVEGGVHSLHSYEK	0.997	84.8	34.2	79	1915.91
Inosine-5'-monophosphate dehydrogenase 2 OS=Mus musculus GN=Impdh2 PE=1 SV=2	P24547	14	17	30	VAQGVSGAVQDK	0.997	91.9	35.3	70.1	1158.61
Inosine-5'-monophosphate dehydrogenase 2 OS=Mus musculus GN=Impdh2 PE=1 SV=2	P24547	14	17	30	YEQGFITDPVVLSPK	0.997	49.5	35.2	49.5	1692.88
Cholinesterase OS=Mus musculus GN=Bche PE=2 SV=2	Q03311	6	9	15	AILESGSSNAPWAVK	0.997	53.7	35	53.7	1529.8
Cholinesterase OS=Mus musculus GN=Bche PE=2 SV=2	Q03311	6	9	15	DEGTAFLVYGAPGFSK	0.997	87.6	34.5	81.8	1658.81
Cholinesterase OS=Mus musculus GN=Bche PE=2 SV=2	Q03311	6	9	15	EFQEGLNMYFPGVSR	0.997	94.7	33.1	88.7	1773.83
Cholinesterase OS=Mus musculus GN=Bche PE=2 SV=2	Q03311	6	9	15	ENEMEMIK	0.973	32.2	33.6	31.3	1023.45
Cholinesterase OS=Mus musculus GN=Bche PE=2 SV=2	Q03311	6	9	15	KEFQEGLNMYFPGVSR	0.997	52.3	34.4	49.1	1901.92
Cholinesterase OS=Mus musculus GN=Bche PE=2 SV=2	Q03311	6	9	15	VLEMTGDIDETEQEWK	0.997	83.3	31.8	82.3	1938.86
Cyclin-dependent kinase 11B OS=Mus musculus GN=Cdk11b PE=1 SV=2	P24788	7	7	12	EGFPITSLR	0.997	39.8	36.7	25.3	1019.55
Cyclin-dependent kinase 11B OS=Mus musculus GN=Cdk11b PE=1 SV=2	P24788	7	7	12	ETPLPIDPSMFPTWPAK	0.997	52.5	34.9	52.5	1926.97
Cyclin-dependent kinase 11B OS=Mus musculus GN=Cdk11b PE=1 SV=2	P24788	7	7	12	FGALLSDQGFDLMNK	0.997	102	34.8	90.6	1655.81
Cyclin-dependent kinase 11B OS=Mus musculus GN=Cdk11b PE=1 SV=2	P24788	7	7	12	IEEGTYGVVYR	0.997	43.6	34.4	27.2	1285.64
Cyclin-dependent kinase 11B OS=Mus musculus GN=Cdk11b PE=1 SV=2	P24788	7	7	12	IYIVMNYVEHDLK	0.997	48	35.3	46.3	1636.84
Cyclin-dependent kinase 11B OS=Mus musculus GN=Cdk11b PE=1 SV=2	P24788	7	7	12	MTFSEYPYNNLR	0.997	51.2	33.3	45.5	1534.7
Cyclin-dependent kinase 11B OS=Mus musculus GN=Cdk11b PE=1 SV=2	P24788	7	7	12	TSNLLLSHAGILK	0.997	60.7	30.4	60.7	1366.81
Cyclin-dependent kinase 11B OS=Mus musculus GN=Cdk11b PE=1 SV=2	P24788	7	7	12	VGDFGLAR	0.99	33.9	36.2	25.8	834.447
Syndecan-4 OS=Mus musculus GN=Sdc4 PE=1 SV=1	O35988	1	1	1	ELEENEVIPK	0.989	23.8	34.4	17	1199.62
39S ribosomal protein L23, mitochondrial OS=Mus musculus GN=Mrpl23 PE=2 SV=1	O35972	1	1	1	SPEPLEEELPQQR	0.997	46.3	35.4	41.9	1551.77
Guanine nucleotide-binding protein subunit beta-2-like 1 OS=Mus musculus GN=Gnb2l1 PE=1 SV=3	P68040	16	27	81	AEPPQCTSLAWSADGQTLFAGYTDNLVR	0.997	29.4	32.7	28	3068.44
Guanine nucleotide-binding protein subunit beta-2-like 1 OS=Mus musculus GN=Gnb2l1 PE=1 SV=3	P68040	16	27	81	DETNYGIPQR	0.997	57.6	34.7	47.9	1192.56
Guanine nucleotide-binding protein subunit beta-2-like 1 OS=Mus musculus GN=Gnb2l1 PE=1 SV=3	P68040	16	27	81	DGQAMLWDLNEGK	0.997	85.3	33	82.2	1476.68
Guanine nucleotide-binding protein subunit beta-2-like 1 OS=Mus musculus GN=Gnb2l1 PE=1 SV=3	P68040	16	27	81	DKTIIMWK	0.99	61.7	36	40	1034.57
Guanine nucleotide-binding protein subunit beta-2-like 1 OS=Mus musculus GN=Gnb2l1 PE=1 SV=3	P68040	16	27	81	DVLSVAFSSDNR	0.997	87.5	35	80.9	1309.64
Guanine nucleotide-binding protein subunit beta-2-like 1 OS=Mus musculus GN=Gnb2l1 PE=1 SV=3	P68040	16	27	81	FSPNSSNPIIVSCGWDK	0.997	55.2	34.1	49.7	1907.9
Guanine nucleotide-binding protein subunit beta-2-like 1 OS=Mus musculus GN=Gnb2l1 PE=1 SV=3	P68040	16	27	81	GHNGWVTQIATTPQFPDMILSASR	0.997	57.9	33.9	13.8	2628.29
Guanine nucleotide-binding protein subunit beta-2-like 1 OS=Mus musculus GN=Gnb2l1 PE=1 SV=3	P68040	16	27	81	HLYTLDGGDIINALCFSPNR	0.997	98.6	34.7	89.6	2276.11
Guanine nucleotide-binding protein subunit beta-2-like 1 OS=Mus musculus GN=Gnb2l1 PE=1 SV=3	P68040	16	27	81	IIVDELKQEVISTSSK	0.997	91.8	32.4	88.9	1789
Guanine nucleotide-binding protein subunit beta-2-like 1 OS=Mus musculus GN=Gnb2l1 PE=1 SV=3	P68040	16	27	81	LWNTLGVCK	0.997	58.1	36.7	48.1	1090.57
Guanine nucleotide-binding protein subunit beta-2-like 1 OS=Mus musculus GN=Gnb2l1 PE=1 SV=3	P68040	16	27	81	QEVISTSSK	0.997	54.7	36.4	42.3	978.51
Guanine nucleotide-binding protein subunit beta-2-like 1 OS=Mus musculus GN=Gnb2l1 PE=1 SV=3	P68040	16	27	81	TNHIGHTGYLNTVTVSPDGSLCASGGK	0.997	92.4	33.6	91.7	2743.31
Guanine nucleotide-binding protein subunit beta-2-like 1 OS=Mus musculus GN=Gnb2l1 PE=1 SV=3	P68040	16	27	81	VWNLANCK	0.99	46.6	35.9	36.5	1004.5
Guanine nucleotide-binding protein subunit beta-2-like 1 OS=Mus musculus GN=Gnb2l1 PE=1 SV=3	P68040	16	27	81	VWQVTIGTR	0.997	44.2	36.1	21	1059.59
Guanine nucleotide-binding protein subunit beta-2-like 1 OS=Mus musculus GN=Gnb2l1 PE=1 SV=3	P68040	16	27	81	YTVQDESHSEWVSCVR	0.997	87.1	30.4	87.1	1981.87
Guanine nucleotide-binding protein subunit beta-2-like 1 OS=Mus musculus GN=Gnb2l1 PE=1 SV=3	P68040	16	27	81	YWLCAATGPSIK	0.997	73.8	35.5	68	1366.68
Guanidinoacetate N-methyltransferase OS=Mus musculus GN=Gamt PE=1 SV=1	O35969	6	6	11	AAPAAYDASDTHLQILGKPVMER	0.997	98.2	33.8	98.2	2454.24
Guanidinoacetate N-methyltransferase OS=Mus musculus GN=Gamt PE=1 SV=1	O35969	6	6	11	ENICTEVMALVPPADCR	0.997	48.9	32.8	35.2	1974.91
Guanidinoacetate N-methyltransferase OS=Mus musculus GN=Gamt PE=1 SV=1	O35969	6	6	11	TGGVLTYCNLTSWGELMK	0.997	58.2	34.2	58.2	2029.97
Guanidinoacetate N-methyltransferase OS=Mus musculus GN=Gamt PE=1 SV=1	O35969	6	6	11	VQQAPIEEHWIIECNDGVFQR	0.997	107	33.7	107	2568.23
Guanidinoacetate N-methyltransferase OS=Mus musculus GN=Gamt PE=1 SV=1	O35969	6	6	11	WETPYMHALAAAAASR	0.997	122	34.4	122	1745.84
Guanidinoacetate N-methyltransferase OS=Mus musculus GN=Gamt PE=1 SV=1	O35969	6	6	11	YYAFPQMITPLVTK	0.997	31.5	35.3	31.5	1687.88
Ras-related protein Rab-33B OS=Mus musculus GN=Rab33b PE=1 SV=1	O35963	3	3	30	IQLWDTAGQER	0.997	72.1	35.1	0	1316.66
Ras-related protein Rab-33B OS=Mus musculus GN=Rab33b PE=1 SV=1	O35963	3	3	30	NPNDNDHVEAIFMTLAHK	0.996	29.7	34	29.7	2065.98
Ras-related protein Rab-33B OS=Mus musculus GN=Rab33b PE=1 SV=1	O35963	3	3	30	QHLLANDIPR	0.997	37.6	35.6	30.5	1176.65
Ras-related protein Rab-33B OS=Mus musculus GN=Rab33b PE=1 SV=1	O35963	3	3	30	SAIQVPTDLAQK	0.996	35	33.9	18.6	1270.7
Ubiquitin-conjugating enzyme E2 L3 OS=Mus musculus GN=Ube2l3 PE=2 SV=1	P68037	5	7	34	ADLAEEYSK	0.997	60.6	33.8	42.4	1025.48
Ubiquitin-conjugating enzyme E2 L3 OS=Mus musculus GN=Ube2l3 PE=2 SV=1	P68037	5	7	34	GQVCLPVISAENWKPATK	0.997	80	33.7	80	1998.05
Ubiquitin-conjugating enzyme E2 L3 OS=Mus musculus GN=Ube2l3 PE=2 SV=1	P68037	5	7	34	IEINFPAEYPFKPPK	0.997	68	34.7	68	1789.95
Ubiquitin-conjugating enzyme E2 L3 OS=Mus musculus GN=Ube2l3 PE=2 SV=1	P68037	5	7	34	IYHPNIDEK	0.997	49.6	34.3	40.7	1128.57
Ubiquitin-conjugating enzyme E2 L3 OS=Mus musculus GN=Ube2l3 PE=2 SV=1	P68037	5	7	34	NIQVDEANLLTWQGLIVPDNPPYDK	0.997	37	33.4	34.8	2852.45
Proteasome subunit beta type-10 OS=Mus musculus GN=Psmb10 PE=1 SV=1	O35955	4	7	13	ALSTPTEPVQR	0.997	57	34.2	45.1	1198.64
Proteasome subunit beta type-10 OS=Mus musculus GN=Psmb10 PE=1 SV=1	O35955	4	7	13	IYCCGAGVAADTEMTTR	0.997	83.1	29.7	73.1	1875.8
Proteasome subunit beta type-10 OS=Mus musculus GN=Psmb10 PE=1 SV=1	O35955	4	7	13	LPFTALGSGQGAAVALLEDR	0.997	89.8	33.3	70.5	1986.07
Proteasome subunit beta type-10 OS=Mus musculus GN=Psmb10 PE=1 SV=1	O35955	4	7	13	MELHALSTGR	0.997	39.2	34.6	31.7	1130.56
Membrane-associated phosphatidylinositol transfer protein 1 OS=Mus musculus GN=Pitpnm1 PE=1 SV=1	O35954	8	8	10	ASPEPSALPAQR	0.985	27.9	35.5	26.6	1223.64
Membrane-associated phosphatidylinositol transfer protein 1 OS=Mus musculus GN=Pitpnm1 PE=1 SV=1	O35954	8	8	10	FQAIAPLAVPR	0.994	25.6	31	19.5	1182.7
Membrane-associated phosphatidylinositol transfer protein 1 OS=Mus musculus GN=Pitpnm1 PE=1 SV=1	O35954	8	8	10	GSELGNEPASQTAAPSTTSEVVK	0.997	44.4	34.2	44.4	2260.09
Membrane-associated phosphatidylinositol transfer protein 1 OS=Mus musculus GN=Pitpnm1 PE=1 SV=1	O35954	8	8	10	IVDTIDIVR	0.997	49.4	34.2	34.3	1043.61
Membrane-associated phosphatidylinositol transfer protein 1 OS=Mus musculus GN=Pitpnm1 PE=1 SV=1	O35954	8	8	10	LTFPVPSER	0.996	32.5	36.3	22.1	1045.57
Membrane-associated phosphatidylinositol transfer protein 1 OS=Mus musculus GN=Pitpnm1 PE=1 SV=1	O35954	8	8	10	QADVQTLSTAFEAVTR	0.997	114	35.4	113	1736.88
Membrane-associated phosphatidylinositol transfer protein 1 OS=Mus musculus GN=Pitpnm1 PE=1 SV=1	O35954	8	8	10	SSYAVAAPVDFLR	0.997	53.4	35.5	44.8	1395.73
Membrane-associated phosphatidylinositol transfer protein 1 OS=Mus musculus GN=Pitpnm1 PE=1 SV=1	O35954	8	8	10	VDVYVMTQPLSGK	0.997	61.1	35.4	55.4	1436.75
Enhancer of mRNA-decapping protein 4 OS=Mus musculus GN=Edc4 PE=1 SV=2	Q3UJB9	26	32	51	AAADTLQGPMQAAYR	0.997	62.8	35	62.6	1563.76
Enhancer of mRNA-decapping protein 4 OS=Mus musculus GN=Edc4 PE=1 SV=2	Q3UJB9	26	32	51	ALQDVQIR	0.99	66.5	33.6	45.9	942.537
Enhancer of mRNA-decapping protein 4 OS=Mus musculus GN=Edc4 PE=1 SV=2	Q3UJB9	26	32	51	DHMGSVMAQVR	0.991	34.3	32	23.3	1246.57
Enhancer of mRNA-decapping protein 4 OS=Mus musculus GN=Edc4 PE=1 SV=2	Q3UJB9	26	32	51	EAFQSVVLPAFEK	0.997	97.1	35.4	86.4	1464.77
Enhancer of mRNA-decapping protein 4 OS=Mus musculus GN=Edc4 PE=1 SV=2	Q3UJB9	26	32	51	ELAELWHNQEELLQR	0.997	78.6	35.2	74.6	1907.96
Enhancer of mRNA-decapping protein 4 OS=Mus musculus GN=Edc4 PE=1 SV=2	Q3UJB9	26	32	51	EPVLAQLR	0.99	29.6	31.9	22.3	925.547
Enhancer of mRNA-decapping protein 4 OS=Mus musculus GN=Edc4 PE=1 SV=2	Q3UJB9	26	32	51	FLITGADQNR	0.997	53.8	36.3	43.1	1134.59
Enhancer of mRNA-decapping protein 4 OS=Mus musculus GN=Edc4 PE=1 SV=2	Q3UJB9	26	32	51	GHSTCLSEGALSPDGTVLATASHDGFVK	0.997	67.6	33.2	67.6	2814.34
Enhancer of mRNA-decapping protein 4 OS=Mus musculus GN=Edc4 PE=1 SV=2	Q3UJB9	26	32	51	HSTPSLLEAALTQEVATPDSQVWPTAPDITR	0.997	64.7	32.4	63.7	3331.68
Enhancer of mRNA-decapping protein 4 OS=Mus musculus GN=Edc4 PE=1 SV=2	Q3UJB9	26	32	51	HTEVLPAEEENDSLGTESSHGAGALESAAGVLIK	0.997	52.6	32.6	52.6	3418.66
Enhancer of mRNA-decapping protein 4 OS=Mus musculus GN=Edc4 PE=1 SV=2	Q3UJB9	26	32	51	IIWCPFIPEESEDCCEESSPTVALLHEDR	0.997	29.6	28.7	29.6	3518.56
Enhancer of mRNA-decapping protein 4 OS=Mus musculus GN=Edc4 PE=1 SV=2	Q3UJB9	26	32	51	IQEEILVHIR	0.997	48.5	32.4	39.4	1249.73
Enhancer of mRNA-decapping protein 4 OS=Mus musculus GN=Edc4 PE=1 SV=2	Q3UJB9	26	32	51	KQDPEVPFWR	0.976	15.7	35.2	15.7	1301.66
Enhancer of mRNA-decapping protein 4 OS=Mus musculus GN=Edc4 PE=1 SV=2	Q3UJB9	26	32	51	LCAQLEGLQSTVTDHVER	0.997	93.4	34.7	93.1	2056.01
Enhancer of mRNA-decapping protein 4 OS=Mus musculus GN=Edc4 PE=1 SV=2	Q3UJB9	26	32	51	LGTQEYLQQLESHMK	0.997	82.9	35.2	81.6	1804.89
Enhancer of mRNA-decapping protein 4 OS=Mus musculus GN=Edc4 PE=1 SV=2	Q3UJB9	26	32	51	LSYLEEAVMHLDHSDPITR	0.997	45.2	34.4	45.2	2226.09
Enhancer of mRNA-decapping protein 4 OS=Mus musculus GN=Edc4 PE=1 SV=2	Q3UJB9	26	32	51	LTAVEGSMK	0.997	47	36.5	35.2	935.487
Enhancer of mRNA-decapping protein 4 OS=Mus musculus GN=Edc4 PE=1 SV=2	Q3UJB9	26	32	51	LTEHQVAEPPEDWPALIWQQQR	0.997	49.6	33.8	49.6	2671.33
Enhancer of mRNA-decapping protein 4 OS=Mus musculus GN=Edc4 PE=1 SV=2	Q3UJB9	26	32	51	QGPELGSQLGLDGGPGDGDR	0.997	95	33.7	88.7	1924.9
Enhancer of mRNA-decapping protein 4 OS=Mus musculus GN=Edc4 PE=1 SV=2	Q3UJB9	26	32	51	QPEGTALNHFR	0.997	72.7	34.8	65.7	1269.63
Enhancer of mRNA-decapping protein 4 OS=Mus musculus GN=Edc4 PE=1 SV=2	Q3UJB9	26	32	51	SCQAMFQQINDSFR	0.997	42.5	30.4	42.5	1731.76
Enhancer of mRNA-decapping protein 4 OS=Mus musculus GN=Edc4 PE=1 SV=2	Q3UJB9	26	32	51	SLEPVAGQLSNSVATK	0.997	79.2	34.9	69	1600.85
Enhancer of mRNA-decapping protein 4 OS=Mus musculus GN=Edc4 PE=1 SV=2	Q3UJB9	26	32	51	SLLPGLLPGPADK	0.997	65.5	32	60.5	1277.75
Enhancer of mRNA-decapping protein 4 OS=Mus musculus GN=Edc4 PE=1 SV=2	Q3UJB9	26	32	51	SSHNTWPVDVSQIK	0.997	44.9	34.9	39.2	1597.8
Enhancer of mRNA-decapping protein 4 OS=Mus musculus GN=Edc4 PE=1 SV=2	Q3UJB9	26	32	51	VISVSTSER	0.997	39.7	36.5	26	977.526
Enhancer of mRNA-decapping protein 4 OS=Mus musculus GN=Edc4 PE=1 SV=2	Q3UJB9	26	32	51	VLYVMELLQNQDEGR	0.997	82.5	35.4	70.1	1806.91
Aldehyde dehydrogenase, cytosolic 1 OS=Mus musculus GN=Aldh1a7 PE=2 SV=1	O35945	15	27	201	ALQYFAGWADK	0.997	28.4	34.8	28.4	1269.63
Aldehyde dehydrogenase, cytosolic 1 OS=Mus musculus GN=Aldh1a7 PE=2 SV=1	O35945	15	27	201	ANNTTYGLAAGVFTK	0.997	79.7	34.9	79.7	1527.78
Aldehyde dehydrogenase, cytosolic 1 OS=Mus musculus GN=Aldh1a7 PE=2 SV=1	O35945	15	27	201	EAGFPPGVVNIVPGYGPTAGGAISSHMDIDK	0.997	75	33.6	40.5	3053.5
Aldehyde dehydrogenase, cytosolic 1 OS=Mus musculus GN=Aldh1a7 PE=2 SV=1	O35945	15	27	201	EEIFGPVQQIMK	0.997	83	35.8	62.6	1418.73
Aldehyde dehydrogenase, cytosolic 1 OS=Mus musculus GN=Aldh1a7 PE=2 SV=1	O35945	15	27	201	ELGEHGLYEYTELK	0.997	78.4	34.9	67.7	1680.81
Aldehyde dehydrogenase, cytosolic 1 OS=Mus musculus GN=Aldh1a7 PE=2 SV=1	O35945	15	27	201	FPVLNPATEEVICHVEEGDK	0.997	129	34.2	129	2283.1
Aldehyde dehydrogenase, cytosolic 1 OS=Mus musculus GN=Aldh1a7 PE=2 SV=1	O35945	15	27	201	GFFVQPTVFSNVTDEMR	0.997	70.1	33.7	65.9	1989.94
Aldehyde dehydrogenase, cytosolic 1 OS=Mus musculus GN=Aldh1a7 PE=2 SV=1	O35945	15	27	201	IAKEEIFGPVQQIMK	0.997	82.6	33.4	78	1730.95
Aldehyde dehydrogenase, cytosolic 1 OS=Mus musculus GN=Aldh1a7 PE=2 SV=1	O35945	15	27	201	IFINNEWHDSVSSK	0.997	84.1	34.6	77.1	1675.81
Aldehyde dehydrogenase, cytosolic 1 OS=Mus musculus GN=Aldh1a7 PE=2 SV=1	O35945	15	27	201	IHGQTIPSDGNIFTYTR	0.997	78.9	35	76.4	1919.96
Aldehyde dehydrogenase, cytosolic 1 OS=Mus musculus GN=Aldh1a7 PE=2 SV=1	O35945	15	27	201	ILGLIESGK	0.997	67.8	33.8	39.6	929.567
Aldehyde dehydrogenase, cytosolic 1 OS=Mus musculus GN=Aldh1a7 PE=2 SV=1	O35945	15	27	201	ILGLIESGKK	0.997	70.7	31.2	53.2	1057.66
Aldehyde dehydrogenase, cytosolic 1 OS=Mus musculus GN=Aldh1a7 PE=2 SV=1	O35945	15	27	201	KFPVLNPATEEVICHVEEGDK	0.997	89.7	34.5	89.7	2411.19
Aldehyde dehydrogenase, cytosolic 1 OS=Mus musculus GN=Aldh1a7 PE=2 SV=1	O35945	15	27	201	KFPVLNPATEEVICHVEEGDKADVDK	0.997	75.8	33.6	75.8	2939.45
Aldehyde dehydrogenase, cytosolic 1 OS=Mus musculus GN=Aldh1a7 PE=2 SV=1	O35945	15	27	201	KYILGNPLNSGINQGPQIDKEQHNK	0.997	65.8	31.6	65.8	2805.46
Aldehyde dehydrogenase, cytosolic 1 OS=Mus musculus GN=Aldh1a7 PE=2 SV=1	O35945	15	27	201	LFVEESIYDEFVR	0.997	96.2	34.8	83.3	1645.81
Aldehyde dehydrogenase, cytosolic 1 OS=Mus musculus GN=Aldh1a7 PE=2 SV=1	O35945	15	27	201	LGPALSCGNTVVVKPAEQTPLTALHMASLIK	0.997	48.1	27.8	46.3	3216.75
Aldehyde dehydrogenase, cytosolic 1 OS=Mus musculus GN=Aldh1a7 PE=2 SV=1	O35945	15	27	201	LLLATMESMNAGK	0.997	86.2	35.6	48.8	1394.7
Aldehyde dehydrogenase, cytosolic 1 OS=Mus musculus GN=Aldh1a7 PE=2 SV=1	O35945	15	27	201	QAFQIGSPWR	0.997	70.9	36.1	50.6	1189.61
Aldehyde dehydrogenase, cytosolic 1 OS=Mus musculus GN=Aldh1a7 PE=2 SV=1	O35945	15	27	201	RVTLELGGK	0.985	37.5	34.3	7.69	972.584
Aldehyde dehydrogenase, cytosolic 1 OS=Mus musculus GN=Aldh1a7 PE=2 SV=1	O35945	15	27	201	TVAMQISQK	0.996	59.3	36.4	0	1005.54
Aldehyde dehydrogenase, cytosolic 1 OS=Mus musculus GN=Aldh1a7 PE=2 SV=1	O35945	15	27	201	VSFTGSTEVGK	0.997	70.5	34.8	29	1111.56
Aldehyde dehydrogenase, cytosolic 1 OS=Mus musculus GN=Aldh1a7 PE=2 SV=1	O35945	15	27	201	VTLELGGK	0.99	55.7	34.7	19.7	816.483
Aldehyde dehydrogenase, cytosolic 1 OS=Mus musculus GN=Aldh1a7 PE=2 SV=1	O35945	15	27	201	YILGNPLNSGINQGPQIDK	0.997	84.3	34	84.3	2041.07
Aldehyde dehydrogenase, cytosolic 1 OS=Mus musculus GN=Aldh1a7 PE=2 SV=1	O35945	15	27	201	YILGNPLNSGINQGPQIDKEQHNK	0.997	57.5	33.5	57.5	2677.37
Frataxin, mitochondrial OS=Mus musculus GN=Fxn PE=1 SV=1	O35943	3	4	5	LDLSSLAYSGK	0.997	69.5	34.7	62.7	1153.61
Frataxin, mitochondrial OS=Mus musculus GN=Fxn PE=1 SV=1	O35943	3	4	5	NWVYSHDGVSLHELLAR	0.997	79.1	34.9	79.1	1996
Frataxin, mitochondrial OS=Mus musculus GN=Fxn PE=1 SV=1	O35943	3	4	5	QIWLSSPSSGPK	0.997	54.2	35	36.2	1286.67
Platelet glycoprotein Ib alpha chain OS=Mus musculus GN=Gp1ba PE=2 SV=2	O35930	2	2	2	DTTPNVASVR	0.997	37.4	35.5	28.4	1059.54
Platelet glycoprotein Ib alpha chain OS=Mus musculus GN=Gp1ba PE=2 SV=2	O35930	2	2	2	LENLDLSHNNLK	0.997	49	34.9	42.3	1409.74
Myoglobin OS=Mus musculus GN=Mb PE=1 SV=3	P04247	8	12	21	GQHAAEIQPLAQSHATK	0.997	83.4	34.9	81.2	1786.92
Myoglobin OS=Mus musculus GN=Mb PE=1 SV=3	P04247	8	12	21	HGCTVLTALGTILK	0.997	56.4	32.8	50	1483.83
Myoglobin OS=Mus musculus GN=Mb PE=1 SV=3	P04247	8	12	21	HSGDFGADAQGAMSK	0.997	81.4	29.5	81	1478.63
Myoglobin OS=Mus musculus GN=Mb PE=1 SV=3	P04247	8	12	21	KGQHAAEIQPLAQSHATK	0.997	98.1	34.1	90.2	1915.01
Myoglobin OS=Mus musculus GN=Mb PE=1 SV=3	P04247	8	12	21	SEEDMKGSEDLKK	0.993	19.2	33.8	19.2	1495.69
Myoglobin OS=Mus musculus GN=Mb PE=1 SV=3	P04247	8	12	21	THPETLDKFDK	0.997	68.3	34.9	61.7	1330.66
Myoglobin OS=Mus musculus GN=Mb PE=1 SV=3	P04247	8	12	21	VEADLAGHGQEVLIGLFK	0.997	75.2	33.1	63.5	1896.02
Myoglobin OS=Mus musculus GN=Mb PE=1 SV=3	P04247	8	12	21	YKELGFQG	0.99	45.3	33.9	39.7	941.473
GTP-binding protein REM 1 OS=Mus musculus GN=Rem1 PE=1 SV=1	O35929	2	2	2	LCTAPSAPSQHPR	0.997	69.8	35.3	58.8	1421.7
GTP-binding protein REM 1 OS=Mus musculus GN=Rem1 PE=1 SV=1	O35929	2	2	2	VVLLGDPGVGK	0.976	25.5	30.4	12.1	1053.63
H-2 class I histocompatibility antigen, K-K alpha chain OS=Mus musculus GN=H2-K1 PE=1 SV=1	P04223	0	0	27	AYLEGTCVEWLR	0.997	91.1	34.5	82.6	1496.72
H-2 class I histocompatibility antigen, K-K alpha chain OS=Mus musculus GN=H2-K1 PE=1 SV=1	P04223	0	0	27	EQYYTCHVYHQGLPEPLTLR	0.997	32.3	34.1	32.3	2504.2
H-2 class I histocompatibility antigen, K-K alpha chain OS=Mus musculus GN=H2-K1 PE=1 SV=1	P04223	0	0	27	FDSDAENPR	0.997	58.4	30.3	47.7	1050.45
H-2 class I histocompatibility antigen, K-K alpha chain OS=Mus musculus GN=H2-K1 PE=1 SV=1	P04223	0	0	27	GGDYALAPGSQTSDLSLPDCK	0.997	81.1	32.8	76.2	2151.99
H-2 class I histocompatibility antigen, K-K alpha chain OS=Mus musculus GN=H2-K1 PE=1 SV=1	P04223	0	0	27	TWTAADMAALITK	0.997	44.5	35.7	44.1	1392.72
H-2 class I histocompatibility antigen, K-K alpha chain OS=Mus musculus GN=H2-K1 PE=1 SV=1	P04223	0	0	27	VMVHDPHSLA	0.997	49.3	35.8	41.4	1105.55
H-2 class I histocompatibility antigen, K-K alpha chain OS=Mus musculus GN=H2-K1 PE=1 SV=1	P04223	0	0	27	WASVVVPLGK	0.997	63	31.5	51.6	1055.62
U6 snRNA-associated Sm-like protein LSm2 OS=Mus musculus GN=Lsm2 PE=3 SV=1	O35900	2	3	5	NDLSICGTLHSVDQYLNIK	0.997	28	34.7	28	2190.09
U6 snRNA-associated Sm-like protein LSm2 OS=Mus musculus GN=Lsm2 PE=3 SV=1	O35900	2	3	5	YVQLPADEVDTQLLQDAAR	0.997	81.2	34.7	71.9	2145.08
Glutamate--cysteine ligase regulatory subunit OS=Mus musculus GN=Gclm PE=2 SV=1	O09172	7	9	20	AAGALLAR	0.99	39.9	26.1	0	742.457
Glutamate--cysteine ligase regulatory subunit OS=Mus musculus GN=Gclm PE=2 SV=1	O09172	7	9	20	EFPDVLECTMSHAVEK	0.997	89.7	32.2	87.5	1891.86
Glutamate--cysteine ligase regulatory subunit OS=Mus musculus GN=Gclm PE=2 SV=1	O09172	7	9	20	INPDEREEMK	0.997	29.3	33.5	29.3	1260.59
Glutamate--cysteine ligase regulatory subunit OS=Mus musculus GN=Gclm PE=2 SV=1	O09172	7	9	20	IVAIGTSDLDK	0.997	78.7	36.1	62.5	1131.63
Glutamate--cysteine ligase regulatory subunit OS=Mus musculus GN=Gclm PE=2 SV=1	O09172	7	9	20	LFIVGSNSSSSTR	0.997	85.4	35	76.5	1354.7
Glutamate--cysteine ligase regulatory subunit OS=Mus musculus GN=Gclm PE=2 SV=1	O09172	7	9	20	QFDIQLLTHNDPK	0.997	41.4	35	33.5	1568.81
Glutamate--cysteine ligase regulatory subunit OS=Mus musculus GN=Gclm PE=2 SV=1	O09172	7	9	20	TLNEWSSQISPDLVR	0.997	55	35	51.6	1744.89
Complement component C1q receptor OS=Mus musculus GN=Cd93 PE=1 SV=1	O89103	4	4	9	CGCPPGWELAPNGVFCSR	0.994	25.5	29.5	25.5	2063.89
Complement component C1q receptor OS=Mus musculus GN=Cd93 PE=1 SV=1	O89103	4	4	9	LLDDLVTCASR	0.997	67.1	36.1	60.2	1262.64
Complement component C1q receptor OS=Mus musculus GN=Cd93 PE=1 SV=1	O89103	4	4	9	SETHYFLCNEK	0.997	45	31.7	40.8	1427.63
Complement component C1q receptor OS=Mus musculus GN=Cd93 PE=1 SV=1	O89103	4	4	9	WHESPCGTPEAPGNSIEGFLCK	0.997	60.9	29.9	60.9	2473.09
Ras-related GTP-binding protein B OS=Mus musculus GN=Rragb PE=2 SV=1	Q6NTA4	0	0	11	LAASFQSMEVR	0.997	68.1	34.8	62.7	1254.61
Ras-related GTP-binding protein B OS=Mus musculus GN=Rragb PE=2 SV=1	Q6NTA4	0	0	11	MDLVQEDQR	0.997	57.4	33.9	29.1	1133.53
Ras-related GTP-binding protein B OS=Mus musculus GN=Rragb PE=2 SV=1	Q6NTA4	0	0	11	SIIFANYIAR	0.997	51.1	33.5	43.7	1167.65
Ras-related GTP-binding protein B OS=Mus musculus GN=Rragb PE=2 SV=1	Q6NTA4	0	0	11	TSIWDETLYK	0.997	48.8	34.6	40.3	1255.62
Protein Churchill OS=Mus musculus GN=Churc1 PE=2 SV=1	Q6DG52	2	2	2	AEDTISILPDDPR	0.997	65.8	34.7	56.2	1441.72
Protein Churchill OS=Mus musculus GN=Churc1 PE=2 SV=1	Q6DG52	2	2	2	SLKEEDGEEIVTYDHLCK	0.997	45.4	33.7	42.7	2165.01
Fatty acid-binding protein, adipocyte OS=Mus musculus GN=Fabp4 PE=1 SV=3	P04117	14	36	1088	DGDKLVVECVMK	0.997	73	35.5	64.6	1392.69
Fatty acid-binding protein, adipocyte OS=Mus musculus GN=Fabp4 PE=1 SV=3	P04117	14	36	1088	EVGVGFATR	0.997	70.9	36.5	54.2	935.495
Fatty acid-binding protein, adipocyte OS=Mus musculus GN=Fabp4 PE=1 SV=3	P04117	14	36	1088	LGVEFDEITADDR	0.997	98.1	34.3	84.2	1479.7
Fatty acid-binding protein, adipocyte OS=Mus musculus GN=Fabp4 PE=1 SV=3	P04117	14	36	1088	LGVEFDEITADDRK	0.997	98.1	35.3	84.3	1607.79
Fatty acid-binding protein, adipocyte OS=Mus musculus GN=Fabp4 PE=1 SV=3	P04117	14	36	1088	LGVEFDEITADDRKVK	0.997	46.7	34.9	45.5	1834.95
Fatty acid-binding protein, adipocyte OS=Mus musculus GN=Fabp4 PE=1 SV=3	P04117	14	36	1088	LVSSENFDDYMK	0.997	95.4	29.9	77.4	1448.63
Fatty acid-binding protein, adipocyte OS=Mus musculus GN=Fabp4 PE=1 SV=3	P04117	14	36	1088	LVSSENFDDYMKEVGVGFATR	0.997	80.2	33.8	79.4	2364.12
Fatty acid-binding protein, adipocyte OS=Mus musculus GN=Fabp4 PE=1 SV=3	P04117	14	36	1088	LVSSENFDDYMKEVGVGFATRK	0.997	68.2	34.3	68.2	2492.21
Fatty acid-binding protein, adipocyte OS=Mus musculus GN=Fabp4 PE=1 SV=3	P04117	14	36	1088	LVVECVMK	0.99	55.7	36.1	39.8	993.511
Fatty acid-binding protein, adipocyte OS=Mus musculus GN=Fabp4 PE=1 SV=3	P04117	14	36	1088	MCDAFVGTWK	0.997	66.6	30.9	61.1	1214.53
Fatty acid-binding protein, adipocyte OS=Mus musculus GN=Fabp4 PE=1 SV=3	P04117	14	36	1088	SESTFKNTEISFK	0.997	99.9	35	87.5	1517.75
Fatty acid-binding protein, adipocyte OS=Mus musculus GN=Fabp4 PE=1 SV=3	P04117	14	36	1088	SIITLDGGALVQVQK	0.997	102	31.7	80.2	1541.89
Fatty acid-binding protein, adipocyte OS=Mus musculus GN=Fabp4 PE=1 SV=3	P04117	14	36	1088	SIITLDGGALVQVQKWDGK	0.997	45.8	32	38.8	2028.11
Fatty acid-binding protein, adipocyte OS=Mus musculus GN=Fabp4 PE=1 SV=3	P04117	14	36	1088	VAGMAKPNMIISVNGDLVTIR	0.997	56.7	33.1	56.7	2231.19
Protein FAM195B OS=Mus musculus GN=Fam195b PE=1 SV=1	Q3UGS4	4	5	12	CLVEEYVEK	0.997	48.7	34.2	37.4	1168.56
Protein FAM195B OS=Mus musculus GN=Fam195b PE=1 SV=1	Q3UGS4	4	5	12	FIYEAWQGVER	0.997	59.2	34.9	56.8	1397.68
Protein FAM195B OS=Mus musculus GN=Fam195b PE=1 SV=1	Q3UGS4	4	5	12	SPTNSSEIFTPAHEENVR	0.997	94.6	33.5	94.6	2014.95
Protein FAM195B OS=Mus musculus GN=Fam195b PE=1 SV=1	Q3UGS4	4	5	12	TFKPIDLSDLK	0.997	52	34.2	43.3	1276.71
Protein FAM208A OS=Mus musculus GN=Fam208a PE=2 SV=2	Q69ZR9	1	1	1	LQAQNIQQR	0.997	35.3	34	21.1	1098.6
HBS1-like protein OS=Mus musculus GN=Hbs1l PE=1 SV=2	Q69ZS7	5	5	6	ESDVAFIPTSGLSGENLTAR	0.997	36.2	34.9	34.5	2064.02
HBS1-like protein OS=Mus musculus GN=Hbs1l PE=1 SV=2	Q69ZS7	5	5	6	ESSNSLLNHQLSEIDQAR	0.997	95.1	34.7	84	2040.99
HBS1-like protein OS=Mus musculus GN=Hbs1l PE=1 SV=2	Q69ZS7	5	5	6	GMCLLEQIDSFKPPQR	0.996	26	34.9	26	1918.95
HBS1-like protein OS=Mus musculus GN=Hbs1l PE=1 SV=2	Q69ZS7	5	5	6	IEAGYIQTGDR	0.997	39.9	35.5	32.7	1222.61
HBS1-like protein OS=Mus musculus GN=Hbs1l PE=1 SV=2	Q69ZS7	5	5	6	LCVSDVFK	0.99	36	35	18.5	967.492
ATP synthase subunit alpha, mitochondrial OS=Mus musculus GN=Atp5a1 PE=1 SV=1	Q03265	26	46	457	AVDSLVPIGR	0.997	62.8	32.3	53.2	1026.59
ATP synthase subunit alpha, mitochondrial OS=Mus musculus GN=Atp5a1 PE=1 SV=1	Q03265	26	46	457	EAYPGDVFYLHSR	0.997	90.3	34.4	90.3	1553.74
ATP synthase subunit alpha, mitochondrial OS=Mus musculus GN=Atp5a1 PE=1 SV=1	Q03265	26	46	457	EIVTNFLAGFEP	0.997	65.7	35.6	59.1	1336.68
ATP synthase subunit alpha, mitochondrial OS=Mus musculus GN=Atp5a1 PE=1 SV=1	Q03265	26	46	457	EPMQTGIK	0.99	32.3	36.1	19.4	919.456
ATP synthase subunit alpha, mitochondrial OS=Mus musculus GN=Atp5a1 PE=1 SV=1	Q03265	26	46	457	EVAAFAQFGSDLDAATQQLLSR	0.997	94.7	34.6	89.5	2338.17
ATP synthase subunit alpha, mitochondrial OS=Mus musculus GN=Atp5a1 PE=1 SV=1	Q03265	26	46	457	FENAFLSHVISQHQSLLGNIR	0.997	91.4	33.8	78.7	2410.26
ATP synthase subunit alpha, mitochondrial OS=Mus musculus GN=Atp5a1 PE=1 SV=1	Q03265	26	46	457	FNDGTDEK	0.99	31.3	30.5	26.1	925.39
ATP synthase subunit alpha, mitochondrial OS=Mus musculus GN=Atp5a1 PE=1 SV=1	Q03265	26	46	457	GMSLNLEPDNVGVVVFGNDK	0.997	91.7	34.7	91.7	2104.04
ATP synthase subunit alpha, mitochondrial OS=Mus musculus GN=Atp5a1 PE=1 SV=1	Q03265	26	46	457	GYLDKLEPSK	0.997	76.8	35.7	58.3	1149.62
ATP synthase subunit alpha, mitochondrial OS=Mus musculus GN=Atp5a1 PE=1 SV=1	Q03265	26	46	457	HALIIYDDLSK	0.997	63.4	35.5	63.4	1287.69
ATP synthase subunit alpha, mitochondrial OS=Mus musculus GN=Atp5a1 PE=1 SV=1	Q03265	26	46	457	ILGADTSVDLEETGR	0.997	95.2	35.6	88.3	1575.79
ATP synthase subunit alpha, mitochondrial OS=Mus musculus GN=Atp5a1 PE=1 SV=1	Q03265	26	46	457	ISEQSDAK	0.99	49	35.5	16.5	877.426
ATP synthase subunit alpha, mitochondrial OS=Mus musculus GN=Atp5a1 PE=1 SV=1	Q03265	26	46	457	LTDADAMK	0.99	49.7	35.1	37.4	864.413
ATP synthase subunit alpha, mitochondrial OS=Mus musculus GN=Atp5a1 PE=1 SV=1	Q03265	26	46	457	NVQAEEMVEFSSGLK	0.997	94.6	34.3	94.6	1667.79
ATP synthase subunit alpha, mitochondrial OS=Mus musculus GN=Atp5a1 PE=1 SV=1	Q03265	26	46	457	QGQYSPMAIEEQVAVIYAGVR	0.997	56.5	34.3	53.6	2309.16
ATP synthase subunit alpha, mitochondrial OS=Mus musculus GN=Atp5a1 PE=1 SV=1	Q03265	26	46	457	RFNDGTDEK	0.997	49.7	33.3	28.1	1081.49
ATP synthase subunit alpha, mitochondrial OS=Mus musculus GN=Atp5a1 PE=1 SV=1	Q03265	26	46	457	RLTDADAMK	0.997	45.2	36.5	30.7	1020.51
ATP synthase subunit alpha, mitochondrial OS=Mus musculus GN=Atp5a1 PE=1 SV=1	Q03265	26	46	457	RTGAIVDVPVGEELLGR	0.997	81.7	32	78.5	1780.99
ATP synthase subunit alpha, mitochondrial OS=Mus musculus GN=Atp5a1 PE=1 SV=1	Q03265	26	46	457	STVAQLVK	0.99	46.9	35.6	25.3	845.509
ATP synthase subunit alpha, mitochondrial OS=Mus musculus GN=Atp5a1 PE=1 SV=1	Q03265	26	46	457	TGAIVDVPVGEELLGR	0.997	90.6	33.3	79.2	1624.89
ATP synthase subunit alpha, mitochondrial OS=Mus musculus GN=Atp5a1 PE=1 SV=1	Q03265	26	46	457	TGTAEMSSILEER	0.997	99.1	34.3	87.1	1423.67
ATP synthase subunit alpha, mitochondrial OS=Mus musculus GN=Atp5a1 PE=1 SV=1	Q03265	26	46	457	TSIAIDTIINQK	0.997	98.5	34.8	79.9	1316.74
ATP synthase subunit alpha, mitochondrial OS=Mus musculus GN=Atp5a1 PE=1 SV=1	Q03265	26	46	457	VGSAAQTR	0.99	64.5	34.2	45.7	789.421
ATP synthase subunit alpha, mitochondrial OS=Mus musculus GN=Atp5a1 PE=1 SV=1	Q03265	26	46	457	VLSIGDGIAR	0.997	66.1	34.5	48.4	1000.58
ATP synthase subunit alpha, mitochondrial OS=Mus musculus GN=Atp5a1 PE=1 SV=1	Q03265	26	46	457	VVDALGNAIDGK	0.997	89.1	34.6	77.4	1171.63
ATP synthase subunit alpha, mitochondrial OS=Mus musculus GN=Atp5a1 PE=1 SV=1	Q03265	26	46	457	VVDALGNAIDGKGPIGSK	0.997	105	33	87.5	1710.94
E3 ubiquitin-protein ligase DTX3L OS=Mus musculus GN=Dtx3l PE=2 SV=1	Q3UIR3	11	12	18	ASGGGECSVQPVGPSAPDTYEVK	0.997	54.6	32.5	54.6	2292.05
E3 ubiquitin-protein ligase DTX3L OS=Mus musculus GN=Dtx3l PE=2 SV=1	Q3UIR3	11	12	18	ATGVSDVITWNDIHHK	0.972	15.9	35.4	15.9	1792.9
E3 ubiquitin-protein ligase DTX3L OS=Mus musculus GN=Dtx3l PE=2 SV=1	Q3UIR3	11	12	18	FGGPANFGYPDPDYLK	0.997	40.6	33.4	39.4	1757.82
E3 ubiquitin-protein ligase DTX3L OS=Mus musculus GN=Dtx3l PE=2 SV=1	Q3UIR3	11	12	18	GNQPEGTMSYSTQK	0.997	65.8	31.5	58.5	1527.67
E3 ubiquitin-protein ligase DTX3L OS=Mus musculus GN=Dtx3l PE=2 SV=1	Q3UIR3	11	12	18	GTEDYCVICMDTISNK	0.984	19.8	28.2	19.8	1905.8
E3 ubiquitin-protein ligase DTX3L OS=Mus musculus GN=Dtx3l PE=2 SV=1	Q3UIR3	11	12	18	ITASGYTTGIEVDSTR	0.997	93.2	34.9	82.1	1670.82
E3 ubiquitin-protein ligase DTX3L OS=Mus musculus GN=Dtx3l PE=2 SV=1	Q3UIR3	11	12	18	LAMDQETPMEISSSDPHGDQQENAALPAPR	0.997	69.7	31.1	69.7	3235.46
E3 ubiquitin-protein ligase DTX3L OS=Mus musculus GN=Dtx3l PE=2 SV=1	Q3UIR3	11	12	18	MGLAPSSGEK	0.986	39.3	35.3	31.1	976.477
E3 ubiquitin-protein ligase DTX3L OS=Mus musculus GN=Dtx3l PE=2 SV=1	Q3UIR3	11	12	18	QDCISLEEHQR	0.997	70.7	32.1	68.2	1414.64
E3 ubiquitin-protein ligase DTX3L OS=Mus musculus GN=Dtx3l PE=2 SV=1	Q3UIR3	11	12	18	TAYLPDNTEGR	0.997	38.9	34.7	30.2	1236.59
E3 ubiquitin-protein ligase DTX3L OS=Mus musculus GN=Dtx3l PE=2 SV=1	Q3UIR3	11	12	18	VLDLLHEAFK	0.997	44.8	33.3	21.1	1184.67
Galactose-1-phosphate uridylyltransferase OS=Mus musculus GN=Galt PE=2 SV=3	Q03249	1	1	1	DLTPEQAAER	0.995	32.3	33.8	17.1	1129.55
Apolipoprotein C-I OS=Mus musculus GN=Apoc1 PE=1 SV=1	P34928	3	4	10	AWFSEAFGK	0.997	50	33.5	41.2	1042.5
Apolipoprotein C-I OS=Mus musculus GN=Apoc1 PE=1 SV=1	P34928	3	4	10	EFGNTLEDK	0.997	70.3	34.1	58.1	1052.49
Apolipoprotein C-I OS=Mus musculus GN=Apoc1 PE=1 SV=1	P34928	3	4	10	LKEFGNTLEDK	0.997	54.7	35.8	40.7	1293.67
Lysosomal acid phosphatase OS=Mus musculus GN=Acp2 PE=2 SV=2	P24638	5	5	7	APWPLILPGCPHR	0.997	49.5	34.4	42.2	1513.81
Lysosomal acid phosphatase OS=Mus musculus GN=Acp2 PE=2 SV=2	P24638	5	5	7	CPLQDFLR	0.99	52.7	36.2	36.4	1048.52
Lysosomal acid phosphatase OS=Mus musculus GN=Acp2 PE=2 SV=2	P24638	5	5	7	EGMLQHWELGQALR	0.997	32.3	35.2	32.3	1667.83
Lysosomal acid phosphatase OS=Mus musculus GN=Acp2 PE=2 SV=2	P24638	5	5	7	FPLGPCPR	0.985	27.1	33.7	16.7	943.482
Lysosomal acid phosphatase OS=Mus musculus GN=Acp2 PE=2 SV=2	P24638	5	5	7	LQGGVLLAQILK	0.963	19.4	25	19.4	1252.8
H-2 class II histocompatibility antigen, A-U alpha chain (Fragment) OS=Mus musculus GN=H2-Aa PE=1 SV=1	P14438	1	2	12	LSYLTFIPSDDDIYDCK	0.997	84.1	32.7	84.1	2064.95
H-2 class II histocompatibility antigen, A-U alpha chain (Fragment) OS=Mus musculus GN=H2-Aa PE=1 SV=1	P14438	1	2	12	SVADGVYETSFFVNR	0.997	90.6	34.4	65	1690.81
H-2 class II histocompatibility antigen, A-U alpha chain (Fragment) OS=Mus musculus GN=H2-Aa PE=1 SV=1	P14438	1	2	12	VEHWGLEEPVLK	0.997	76.6	35.5	70.9	1435.76
H-2 class II histocompatibility antigen, A-D alpha chain OS=Mus musculus GN=H2-Aa PE=1 SV=1	P04228,P14435	0	0	8	LSYLTFIPSDDDIYDCK	0.997	84.1	32.7	84.1	2064.95
H-2 class II histocompatibility antigen, A-D alpha chain OS=Mus musculus GN=H2-Aa PE=1 SV=1	P04228,P14435	0	0	8	VEHWGLEEPVLK	0.997	76.6	35.5	70.9	1435.76
Bifunctional epoxide hydrolase 2 OS=Mus musculus GN=Ephx2 PE=1 SV=2	P34914	19	44	121	AKPNEVVFLDDFGSNLKPAR	0.997	96.7	33.7	91.8	2217.17
Bifunctional epoxide hydrolase 2 OS=Mus musculus GN=Ephx2 PE=1 SV=2	P34914	19	44	121	ASDETGFIAVHK	0.997	95.3	35.3	82.5	1274.64
Bifunctional epoxide hydrolase 2 OS=Mus musculus GN=Ephx2 PE=1 SV=2	P34914	19	44	121	ATEIGGILVNTPEDPNLSK	0.997	60.3	34.2	60.3	1968.03
Bifunctional epoxide hydrolase 2 OS=Mus musculus GN=Ephx2 PE=1 SV=2	P34914	19	44	121	AVASLNTPFMPPDPDVSPMK	0.997	85	34.6	80.3	2114.03
Bifunctional epoxide hydrolase 2 OS=Mus musculus GN=Ephx2 PE=1 SV=2	P34914	19	44	121	DFLLGAYQTEFPEGPTEQLMK	0.997	82.5	33.5	80.9	2430.15
Bifunctional epoxide hydrolase 2 OS=Mus musculus GN=Ephx2 PE=1 SV=2	P34914	19	44	121	DIVLRPEMSK	0.997	56.3	35.6	42.5	1187.65
Bifunctional epoxide hydrolase 2 OS=Mus musculus GN=Ephx2 PE=1 SV=2	P34914	19	44	121	DMGMVTILVHNTASALR	0.997	81.1	34.7	80.2	1828.94
Bifunctional epoxide hydrolase 2 OS=Mus musculus GN=Ephx2 PE=1 SV=2	P34914	19	44	121	EMVTFLDK	0.99	44.2	34.6	19.4	982.491
Bifunctional epoxide hydrolase 2 OS=Mus musculus GN=Ephx2 PE=1 SV=2	P34914	19	44	121	GFTTCIVTNNWLDDGDKR	0.997	97.4	33.2	97.4	2111.98
Bifunctional epoxide hydrolase 2 OS=Mus musculus GN=Ephx2 PE=1 SV=2	P34914	19	44	121	GHIEDCGHWTQIEKPTEVNQILIK	0.997	86.7	33.6	86.7	2845.43
Bifunctional epoxide hydrolase 2 OS=Mus musculus GN=Ephx2 PE=1 SV=2	P34914	19	44	121	ILVPALMVTAEK	0.997	73.4	33.4	68.4	1300.75
Bifunctional epoxide hydrolase 2 OS=Mus musculus GN=Ephx2 PE=1 SV=2	P34914	19	44	121	ITFSQWVPLMDESYR	0.997	44.5	34	44.5	1887.89
Bifunctional epoxide hydrolase 2 OS=Mus musculus GN=Ephx2 PE=1 SV=2	P34914	19	44	121	KGFTTCIVTNNWLDDGDKR	0.997	59.4	34.3	53.5	2240.08
Bifunctional epoxide hydrolase 2 OS=Mus musculus GN=Ephx2 PE=1 SV=2	P34914	19	44	121	KILVPALMVTAEK	0.997	37.3	28.6	35	1412.85
Bifunctional epoxide hydrolase 2 OS=Mus musculus GN=Ephx2 PE=1 SV=2	P34914	19	44	121	RSEEALALPR	0.997	59.1	33.7	40.2	1141.63
Bifunctional epoxide hydrolase 2 OS=Mus musculus GN=Ephx2 PE=1 SV=2	P34914	19	44	121	SEEALALPR	0.997	77	33.9	58.6	985.531
Bifunctional epoxide hydrolase 2 OS=Mus musculus GN=Ephx2 PE=1 SV=2	P34914	19	44	121	VTGTQFPEAPLPVPCNPNDVSHGYVTVKPGIR	0.997	84.3	31.8	81.6	3446.75
Bifunctional epoxide hydrolase 2 OS=Mus musculus GN=Ephx2 PE=1 SV=2	P34914	19	44	121	WLQTEVQNPSVTSK	0.997	89.9	35.3	84.2	1616.83
Bifunctional epoxide hydrolase 2 OS=Mus musculus GN=Ephx2 PE=1 SV=2	P34914	19	44	121	YQIPALAQAGFR	0.997	72.9	35.3	60.1	1334.72
EH domain-binding protein 1 OS=Mus musculus GN=Ehbp1 PE=1 SV=3	Q69ZW3	2	2	2	DTSQYVVGELAALENEQK	0.997	39.3	34.8	39.3	1993.97
EH domain-binding protein 1 OS=Mus musculus GN=Ehbp1 PE=1 SV=3	Q69ZW3	2	2	2	LDGELAITKPNVSSPSK	0.997	68.3	33.8	54.5	1755.95
Dual specificity protein phosphatase 23 OS=Mus musculus GN=Dusp23 PE=2 SV=1	Q6NT99	5	7	13	ALAAGDAIAEIR	0.997	103	33.6	93.1	1170.65
Dual specificity protein phosphatase 23 OS=Mus musculus GN=Dusp23 PE=2 SV=1	Q6NT99	5	7	13	AVFQFYQR	0.976	20.9	34.8	15.1	1058.54
Dual specificity protein phosphatase 23 OS=Mus musculus GN=Dusp23 PE=2 SV=1	Q6NT99	5	7	13	GPPHSDSCPGLTLHR	0.997	88.2	34.1	88.2	1630.78
Dual specificity protein phosphatase 23 OS=Mus musculus GN=Dusp23 PE=2 SV=1	Q6NT99	5	7	13	IPDFCPPSPEQIDQFVK	0.997	25.1	34.3	25.1	2016.97
Dual specificity protein phosphatase 23 OS=Mus musculus GN=Dusp23 PE=2 SV=1	Q6NT99	5	7	13	LPAHYQFLLDQGVR	0.997	70	34.3	54.6	1656.89
H-2 class I histocompatibility antigen, Q7 alpha chain OS=Mus musculus GN=H2-Q7 PE=1 SV=1	P14429	2	2	28	DQAYLEGTCMQSLR	0.955	30.8	30.1	27.7	1671.75
H-2 class I histocompatibility antigen, Q7 alpha chain OS=Mus musculus GN=H2-Q7 PE=1 SV=1	P14429	2	2	28	DYIALNEDLK	0.997	44.8	35.9	33.4	1193.61
H-2 class I histocompatibility antigen, Q7 alpha chain OS=Mus musculus GN=H2-Q7 PE=1 SV=1	P14429	2	2	28	FDSDAENPR	0.997	58.4	30.3	47.7	1050.45
H-2 class I histocompatibility antigen, Q7 alpha chain OS=Mus musculus GN=H2-Q7 PE=1 SV=1	P14429	2	2	28	GYLQFAYEGR	0.997	57	34.4	52	1203.58
H-2 class I histocompatibility antigen, Q7 alpha chain OS=Mus musculus GN=H2-Q7 PE=1 SV=1	P14429	2	2	28	SYGAVTLR	0.976	23.5	34.5	20.3	866.473
H-2 class I histocompatibility antigen, Q7 alpha chain OS=Mus musculus GN=H2-Q7 PE=1 SV=1	P14429	2	2	28	WASVVVPLGK	0.997	63	31.5	51.6	1055.62
H-2 class I histocompatibility antigen, Q7 alpha chain OS=Mus musculus GN=H2-Q7 PE=1 SV=1	P14429	2	2	28	WMEQEGPEYWER	0.997	81.8	28	76.1	1639.68
H-2 class I histocompatibility antigen, K-W28 alpha chain OS=Mus musculus GN=H2-K1 PE=1 SV=2	P03991,P14428	0	0	16	FDSDAENPR	0.997	58.4	30.3	47.7	1050.45
H-2 class I histocompatibility antigen, K-W28 alpha chain OS=Mus musculus GN=H2-K1 PE=1 SV=2	P03991,P14428	0	0	16	GGDYALAPGSQTSDLSLPDCK	0.997	81.1	32.8	76.2	2151.99
H-2 class I histocompatibility antigen, K-W28 alpha chain OS=Mus musculus GN=H2-K1 PE=1 SV=2	P03991,P14428	0	0	16	TWTAADMAALITK	0.997	44.5	35.7	44.1	1392.72
H-2 class I histocompatibility antigen, K-W28 alpha chain OS=Mus musculus GN=H2-K1 PE=1 SV=2	P03991,P14428	0	0	16	VMVHDPHSLA	0.997	49.3	35.8	41.4	1105.55
H-2 class I histocompatibility antigen, K-W28 alpha chain OS=Mus musculus GN=H2-K1 PE=1 SV=2	P03991,P14428	0	0	16	WASVVVPLGK	0.997	63	31.5	51.6	1055.62
H-2 class I histocompatibility antigen, D-P alpha chain OS=Mus musculus GN=H2-D1 PE=2 SV=1	P14427	0	0	16	FDSDAENPR	0.997	58.4	30.3	47.7	1050.45
H-2 class I histocompatibility antigen, D-P alpha chain OS=Mus musculus GN=H2-D1 PE=2 SV=1	P14427	0	0	16	TWTAADMAAQITR	0.997	96.4	35.3	84.4	1435.7
H-2 class I histocompatibility antigen, D-P alpha chain OS=Mus musculus GN=H2-D1 PE=2 SV=1	P14427	0	0	16	YMEVGYVDNTEFVR	0.997	70	31.8	0	1722.77
H-2 class I histocompatibility antigen, D-K alpha chain OS=Mus musculus GN=H2-D1 PE=1 SV=1	P14426	0	0	24	AYLEGTCVEWLR	0.997	91.1	34.5	82.6	1496.72
H-2 class I histocompatibility antigen, D-K alpha chain OS=Mus musculus GN=H2-D1 PE=1 SV=1	P14426	0	0	24	FDSDAENPR	0.997	58.4	30.3	47.7	1050.45
H-2 class I histocompatibility antigen, D-K alpha chain OS=Mus musculus GN=H2-D1 PE=1 SV=1	P14426	0	0	24	TWTAADMAALITK	0.997	44.5	35.7	44.1	1392.72
H-2 class I histocompatibility antigen, D-K alpha chain OS=Mus musculus GN=H2-D1 PE=1 SV=1	P14426	0	0	24	WASVVVPLGK	0.997	63	31.5	51.6	1055.62
H-2 class I histocompatibility antigen, D-K alpha chain OS=Mus musculus GN=H2-D1 PE=1 SV=1	P14426	0	0	24	WMEQEGPEYWER	0.997	81.8	28	76.1	1639.68
Cation-dependent mannose-6-phosphate receptor OS=Mus musculus GN=M6pr PE=1 SV=1	P24668	6	9	22	AVVMISCNR	0.997	50.6	36	44.5	1049.52
Cation-dependent mannose-6-phosphate receptor OS=Mus musculus GN=M6pr PE=1 SV=1	P24668	6	9	22	EASNHSSGAGLVQINK	0.997	44.4	34.9	39	1611.81
Cation-dependent mannose-6-phosphate receptor OS=Mus musculus GN=M6pr PE=1 SV=1	P24668	6	9	22	HTLAANFNPVSEER	0.997	62	34.8	57.5	1584.78
Cation-dependent mannose-6-phosphate receptor OS=Mus musculus GN=M6pr PE=1 SV=1	P24668	6	9	22	NEVALLER	0.99	58.7	34.6	40.3	943.521
Cation-dependent mannose-6-phosphate receptor OS=Mus musculus GN=M6pr PE=1 SV=1	P24668	6	9	22	SFESTVGQGSDTYSYIFR	0.997	95.5	32.2	94	2043.93
Cation-dependent mannose-6-phosphate receptor OS=Mus musculus GN=M6pr PE=1 SV=1	P24668	6	9	22	SNDKETVVGR	0.997	39.2	36.3	20.7	1104.56
Ras-related protein Rab-6B OS=Mus musculus GN=Rab6b PE=1 SV=1	P61294	2	2	41	ELSVMFIETSAK	0.996	25	35	25	1354.69
Ras-related protein Rab-6B OS=Mus musculus GN=Rab6b PE=1 SV=1	P61294	2	2	41	GSDVIIMLVGNK	0.997	70.2	35.4	49.4	1245.69
Ras-related protein Rab-6B OS=Mus musculus GN=Rab6b PE=1 SV=1	P61294	2	2	41	LQLWDTAGQER	0.997	72.1	35.1	0	1316.66
Ras-related protein Rab-6B OS=Mus musculus GN=Rab6b PE=1 SV=1	P61294	2	2	41	LVFLGEQSVGK	0.997	44.6	35	23.9	1176.66
Ras-related protein Rab-6B OS=Mus musculus GN=Rab6b PE=1 SV=1	P61294	2	2	41	QITIEEGEQR	0.997	54.1	34.8	43.4	1202.6
Ras-related protein Rab-6B OS=Mus musculus GN=Rab6b PE=1 SV=1	P61294	2	2	41	SLIPSYIR	0.99	31.9	34.9	17.4	948.551
Cytochrome b-c1 complex subunit 9 OS=Mus musculus GN=Uqcr10 PE=1 SV=1	Q8R1I1	2	3	8	AFDQGADAIYEHINEGK	0.997	102	33.4	71.6	1877.87
Cytochrome b-c1 complex subunit 9 OS=Mus musculus GN=Uqcr10 PE=1 SV=1	Q8R1I1	2	3	8	SSPTIPSR	0.973	32.8	34.4	0.65	844.452
N6-adenosine-methyltransferase subunit METTL14 OS=Mus musculus GN=Mettl14 PE=1 SV=1	Q3UIK4	2	2	2	LEIDEIAAPR	0.997	44.5	34.1	34.4	1126.61
N6-adenosine-methyltransferase subunit METTL14 OS=Mus musculus GN=Mettl14 PE=1 SV=1	Q3UIK4	2	2	2	QLLAQQLGAESADSIGAVLNSK	0.992	26.3	32.7	26.3	2213.18
Methionine-R-sulfoxide reductase B3, mitochondrial OS=Mus musculus GN=Msrb3 PE=1 SV=2	Q8BU85	7	8	15	CVVCGTPLFK	0.994	29.1	35.5	19.8	1180.59
Methionine-R-sulfoxide reductase B3, mitochondrial OS=Mus musculus GN=Msrb3 PE=1 SV=2	Q8BU85	7	8	15	ESGSPAAADRAEL	0.997	36.9	33.4	36.9	1273.6
Methionine-R-sulfoxide reductase B3, mitochondrial OS=Mus musculus GN=Msrb3 PE=1 SV=2	Q8BU85	7	8	15	GTESAFEGEYTHHK	0.997	64.2	30.4	58.6	1592.7
Methionine-R-sulfoxide reductase B3, mitochondrial OS=Mus musculus GN=Msrb3 PE=1 SV=2	Q8BU85	7	8	15	GTESAFEGEYTHHKDPGIYK	0.997	27.6	32.7	27.6	2266.04
Methionine-R-sulfoxide reductase B3, mitochondrial OS=Mus musculus GN=Msrb3 PE=1 SV=2	Q8BU85	7	8	15	LTPLQYHVTQEK	0.997	81.1	34.6	76.5	1456.78
Methionine-R-sulfoxide reductase B3, mitochondrial OS=Mus musculus GN=Msrb3 PE=1 SV=2	Q8BU85	7	8	15	VVFSQQELR	0.997	79	36.1	65.9	1105.6
Methionine-R-sulfoxide reductase B3, mitochondrial OS=Mus musculus GN=Msrb3 PE=1 SV=2	Q8BU85	7	8	15	YCINSASLSFTPADSSEAEGSGIK	0.997	81.4	31.8	80.8	2491.13
Myocardial zonula adherens protein OS=Mus musculus GN=Myzap PE=1 SV=1	Q3UIJ9	8	8	12	DQPPELSNGESTK	0.98	25.6	33.2	14.5	1401.65
Myocardial zonula adherens protein OS=Mus musculus GN=Myzap PE=1 SV=1	Q3UIJ9	8	8	12	LDYLTETQPK	0.997	50.7	36	41.8	1207.62
Myocardial zonula adherens protein OS=Mus musculus GN=Myzap PE=1 SV=1	Q3UIJ9	8	8	12	LTVPPENPVPQQTEK	0.997	52.7	35.2	49.7	1676.89
Myocardial zonula adherens protein OS=Mus musculus GN=Myzap PE=1 SV=1	Q3UIJ9	8	8	12	MEAAELSLEEK	0.995	24.7	34.9	22.5	1249.6
Myocardial zonula adherens protein OS=Mus musculus GN=Myzap PE=1 SV=1	Q3UIJ9	8	8	12	QLEAAQMENQLLK	0.997	88.1	35.2	80	1515.78
Myocardial zonula adherens protein OS=Mus musculus GN=Myzap PE=1 SV=1	Q3UIJ9	8	8	12	TLVDVTLENSHIK	0.997	56.4	33.6	50.1	1468.8
Myocardial zonula adherens protein OS=Mus musculus GN=Myzap PE=1 SV=1	Q3UIJ9	8	8	12	VESSQEANAEVMR	0.997	63.1	34.2	59.8	1449.66
Myocardial zonula adherens protein OS=Mus musculus GN=Myzap PE=1 SV=1	Q3UIJ9	8	8	12	YQQLEEASASLR	0.997	55.3	35.5	49.3	1394.69
Laminin subunit beta-1 OS=Mus musculus GN=Lamb1 PE=1 SV=3	P02469	69	115	431	AAQNSGEAEYIEK	0.997	85.9	33.7	81.5	1409.65
Laminin subunit beta-1 OS=Mus musculus GN=Lamb1 PE=1 SV=3	P02469	69	115	431	AELLLEEAK	0.997	52	35.3	17.5	1015.57
Laminin subunit beta-1 OS=Mus musculus GN=Lamb1 PE=1 SV=3	P02469	69	115	431	AELLLEEAKR	0.997	76.6	33.9	56.2	1171.67
Laminin subunit beta-1 OS=Mus musculus GN=Lamb1 PE=1 SV=3	P02469	69	115	431	AMDFDRDVLSALAEVEQLSK	0.997	42	34.7	42	2253.11
Laminin subunit beta-1 OS=Mus musculus GN=Lamb1 PE=1 SV=3	P02469	69	115	431	ATGQCSCLPNVIGQNCDR	0.997	92.2	29.6	91.1	2049.89
Laminin subunit beta-1 OS=Mus musculus GN=Lamb1 PE=1 SV=3	P02469	69	115	431	AVITVQRPGK	0.997	51.4	29.5	38.1	1068.65
Laminin subunit beta-1 OS=Mus musculus GN=Lamb1 PE=1 SV=3	P02469	69	115	431	CDDCASGFFGNPSDFGGSCQPCQCHHNIDTTDPEACDK	0.997	44.1	25	44.1	4363.62
Laminin subunit beta-1 OS=Mus musculus GN=Lamb1 PE=1 SV=3	P02469	69	115	431	CDDCASGFFGNPSDFGGSCQPCQCHHNIDTTDPEACDKETGR	0.997	70.7	25	70.7	4806.83
Laminin subunit beta-1 OS=Mus musculus GN=Lamb1 PE=1 SV=3	P02469	69	115	431	CGGPGCGGLVTVAHSAWQK	0.997	79.7	33.5	79.7	1941.91
Laminin subunit beta-1 OS=Mus musculus GN=Lamb1 PE=1 SV=3	P02469	69	115	431	CGNTVPDDDNQVVSLSPGSR	0.997	87.3	32.1	87.3	2116.96
Laminin subunit beta-1 OS=Mus musculus GN=Lamb1 PE=1 SV=3	P02469	69	115	431	CLAGYYGDPIIGSGDHCRPCPCPDGPDSGR	0.997	48.3	25	48.3	3306.38
Laminin subunit beta-1 OS=Mus musculus GN=Lamb1 PE=1 SV=3	P02469	69	115	431	CLPGYWGFPSCQPCQCNGHALDCDTVTGECLSCQDYTTGHNCER	0.997	38.9	25	18.7	5269.05
Laminin subunit beta-1 OS=Mus musculus GN=Lamb1 PE=1 SV=3	P02469	69	115	431	CLYHTEGDHCQLCQYGYYGDALR	0.997	79.5	25	79.5	2879.2
Laminin subunit beta-1 OS=Mus musculus GN=Lamb1 PE=1 SV=3	P02469	69	115	431	CVCNYLGTVK	0.997	63.1	33.4	60.4	1213.57
Laminin subunit beta-1 OS=Mus musculus GN=Lamb1 PE=1 SV=3	P02469	69	115	431	DILAQSPAAEPLK	0.997	91.6	34	82.1	1352.74
Laminin subunit beta-1 OS=Mus musculus GN=Lamb1 PE=1 SV=3	P02469	69	115	431	DIRDPNLCEPCTCDPAGSENGGICDGYTDFSVGLIAGQCR	0.997	52.8	25	52.8	4446.88
Laminin subunit beta-1 OS=Mus musculus GN=Lamb1 PE=1 SV=3	P02469	69	115	431	DPYHETLNPDSHLIENVVTTFAPNR	0.997	85.7	33.7	85.7	2879.4
Laminin subunit beta-1 OS=Mus musculus GN=Lamb1 PE=1 SV=3	P02469	69	115	431	DRVEDLMLER	0.997	71.4	35.6	57	1275.64
Laminin subunit beta-1 OS=Mus musculus GN=Lamb1 PE=1 SV=3	P02469	69	115	431	DVLSALAEVEQLSK	0.997	65.8	34.6	65.8	1501.81
Laminin subunit beta-1 OS=Mus musculus GN=Lamb1 PE=1 SV=3	P02469	69	115	431	EALEEAEKAQVAAEK	0.997	24.6	35	24.6	1615.82
Laminin subunit beta-1 OS=Mus musculus GN=Lamb1 PE=1 SV=3	P02469	69	115	431	EGFYDLSAEDPYGCK	0.997	78.9	26.9	78.9	1750.73
Laminin subunit beta-1 OS=Mus musculus GN=Lamb1 PE=1 SV=3	P02469	69	115	431	EKYYYAVYDMVVR	0.992	19	34.7	19	1698.82
Laminin subunit beta-1 OS=Mus musculus GN=Lamb1 PE=1 SV=3	P02469	69	115	431	ELAEQLEFIK	0.997	80.8	35.9	52	1219.66
Laminin subunit beta-1 OS=Mus musculus GN=Lamb1 PE=1 SV=3	P02469	69	115	431	ESPFKEQQEEQAR	0.993	38.2	34.8	36.1	1605.75
Laminin subunit beta-1 OS=Mus musculus GN=Lamb1 PE=1 SV=3	P02469	69	115	431	GIETPQCDQSTGQCVCVEGVEGPR	0.997	57	28.5	57	2663.15
Laminin subunit beta-1 OS=Mus musculus GN=Lamb1 PE=1 SV=3	P02469	69	115	431	GLNCELCMDFYHDLPWRPAEGR	0.997	79.7	29.9	79.7	2736.21
Laminin subunit beta-1 OS=Mus musculus GN=Lamb1 PE=1 SV=3	P02469	69	115	431	GNCFCYGHASECAPVDGVNEEVEGMVHGHCMCR	0.997	84.5	25	84.5	3825.49
Laminin subunit beta-1 OS=Mus musculus GN=Lamb1 PE=1 SV=3	P02469	69	115	431	IEDPYSPR	0.99	54.4	35.3	14.2	976.473
Laminin subunit beta-1 OS=Mus musculus GN=Lamb1 PE=1 SV=3	P02469	69	115	431	IPSWTGPGFVR	0.997	58.2	35.8	50.6	1216.65
Laminin subunit beta-1 OS=Mus musculus GN=Lamb1 PE=1 SV=3	P02469	69	115	431	ISGVIGPYR	0.997	59	36.1	42.2	961.547
Laminin subunit beta-1 OS=Mus musculus GN=Lamb1 PE=1 SV=3	P02469	69	115	431	KAAQNSGEAEYIEK	0.997	68.9	35.1	60.4	1537.75
Laminin subunit beta-1 OS=Mus musculus GN=Lamb1 PE=1 SV=3	P02469	69	115	431	KAELLQNEAK	0.997	53	35.1	43.9	1143.64
Laminin subunit beta-1 OS=Mus musculus GN=Lamb1 PE=1 SV=3	P02469	69	115	431	KCFICDSR	0.948	26.2	32.2	0	1085.49
Laminin subunit beta-1 OS=Mus musculus GN=Lamb1 PE=1 SV=3	P02469	69	115	431	KVDDIICDSR	0.997	90.8	35.4	73.3	1220.59
Laminin subunit beta-1 OS=Mus musculus GN=Lamb1 PE=1 SV=3	P02469	69	115	431	KVESLIAQK	0.997	55.9	34	42.4	1015.61
Laminin subunit beta-1 OS=Mus musculus GN=Lamb1 PE=1 SV=3	P02469	69	115	431	KVESLIAQKTEESADAR	0.997	72.8	34.9	72.8	1874.98
Laminin subunit beta-1 OS=Mus musculus GN=Lamb1 PE=1 SV=3	P02469	69	115	431	KVNEIKDILAQSPAAEPLK	0.997	38.5	27.7	38.5	2064.17
Laminin subunit beta-1 OS=Mus musculus GN=Lamb1 PE=1 SV=3	P02469	69	115	431	LHTLGDNLLDSR	0.997	102	35	81.2	1353.71
Laminin subunit beta-1 OS=Mus musculus GN=Lamb1 PE=1 SV=3	P02469	69	115	431	LLDELAGK	0.99	50.6	35.2	14.2	858.493
Laminin subunit beta-1 OS=Mus musculus GN=Lamb1 PE=1 SV=3	P02469	69	115	431	LQLLEDLER	0.997	64.5	34.4	33.4	1128.63
Laminin subunit beta-1 OS=Mus musculus GN=Lamb1 PE=1 SV=3	P02469	69	115	431	LQSLDLSAVAQMTCGTPPGADCSESECGGPNCR	0.997	88.8	25	88.8	3525.48
Laminin subunit beta-1 OS=Mus musculus GN=Lamb1 PE=1 SV=3	P02469	69	115	431	LSVTSTCGLHKPEPYCIVSHLQEDK	0.997	73.8	33.7	73.8	2898.41
Laminin subunit beta-1 OS=Mus musculus GN=Lamb1 PE=1 SV=3	P02469	69	115	431	MEMPSTPQQLQNLTEDIR	0.997	93.6	33.9	93.6	2131.02
Laminin subunit beta-1 OS=Mus musculus GN=Lamb1 PE=1 SV=3	P02469	69	115	431	NCEQCKPFYFQHPER	0.997	70.1	30.1	70.1	2039.89
Laminin subunit beta-1 OS=Mus musculus GN=Lamb1 PE=1 SV=3	P02469	69	115	431	NFLTEDSADLDSIEAVANEVLK	0.997	53.6	34.3	53.1	2393.17
Laminin subunit beta-1 OS=Mus musculus GN=Lamb1 PE=1 SV=3	P02469	69	115	431	NIGILFEEAEK	0.997	73.2	36.2	61	1262.66
Laminin subunit beta-1 OS=Mus musculus GN=Lamb1 PE=1 SV=3	P02469	69	115	431	NSDIQGALDSITK	0.997	84.2	35.9	71.6	1361.69
Laminin subunit beta-1 OS=Mus musculus GN=Lamb1 PE=1 SV=3	P02469	69	115	431	QNAQDVLLK	0.997	57.2	34.1	43.6	1028.57
Laminin subunit beta-1 OS=Mus musculus GN=Lamb1 PE=1 SV=3	P02469	69	115	431	SCACNPLGTIPGGNPCDSETGYCYCK	0.997	64.8	25	64.8	2938.16
Laminin subunit beta-1 OS=Mus musculus GN=Lamb1 PE=1 SV=3	P02469	69	115	431	SCYQDPVTLQLACVCDPGYIGSR	0.997	88.6	31.1	88.6	2659.2
Laminin subunit beta-1 OS=Mus musculus GN=Lamb1 PE=1 SV=3	P02469	69	115	431	SLDIFTVGGSGDGEVTNSAWETFQR	0.997	91.2	32.9	91.2	2673.24
Laminin subunit beta-1 OS=Mus musculus GN=Lamb1 PE=1 SV=3	P02469	69	115	431	SLLKDISEK	0.997	40.2	35.6	27.6	1032.59
Laminin subunit beta-1 OS=Mus musculus GN=Lamb1 PE=1 SV=3	P02469	69	115	431	TCSECQELFWGDPDVECR	0.997	82.9	25	82.9	2287.91
Laminin subunit beta-1 OS=Mus musculus GN=Lamb1 PE=1 SV=3	P02469	69	115	431	TFRPAAMLIER	0.997	64.2	35.2	39.6	1304.71
Laminin subunit beta-1 OS=Mus musculus GN=Lamb1 PE=1 SV=3	P02469	69	115	431	TLDGELDEK	0.997	73	35.5	52.6	1019.49
Laminin subunit beta-1 OS=Mus musculus GN=Lamb1 PE=1 SV=3	P02469	69	115	431	TLDGELDEKYKK	0.991	31.8	35.1	26.8	1438.74
Laminin subunit beta-1 OS=Mus musculus GN=Lamb1 PE=1 SV=3	P02469	69	115	431	TPMTDVCR	0.99	62.2	32.1	56.7	995.429
Laminin subunit beta-1 OS=Mus musculus GN=Lamb1 PE=1 SV=3	P02469	69	115	431	VDDIICDSR	0.997	48.1	33.5	33.1	1092.5
Laminin subunit beta-1 OS=Mus musculus GN=Lamb1 PE=1 SV=3	P02469	69	115	431	VEDLMLER	0.99	49	36.2	35.1	1004.51
Laminin subunit beta-1 OS=Mus musculus GN=Lamb1 PE=1 SV=3	P02469	69	115	431	VESLIAQK	0.99	49	35.6	30.8	887.52
Laminin subunit beta-1 OS=Mus musculus GN=Lamb1 PE=1 SV=3	P02469	69	115	431	VETLSQVEVILQQSAADIAR	0.997	97.2	32.6	89.4	2170.17
Laminin subunit beta-1 OS=Mus musculus GN=Lamb1 PE=1 SV=3	P02469	69	115	431	VNEIKDILAQSPAAEPLK	0.997	96.1	31.4	89	1936.08
Laminin subunit beta-1 OS=Mus musculus GN=Lamb1 PE=1 SV=3	P02469	69	115	431	VTADMVKEALEEAEKAQVAAEK	0.997	52.2	34.5	52.2	2376.2
Laminin subunit beta-1 OS=Mus musculus GN=Lamb1 PE=1 SV=3	P02469	69	115	431	YEPQLPDHWEK	0.997	59.2	33.6	46.9	1441.67
Laminin subunit beta-1 OS=Mus musculus GN=Lamb1 PE=1 SV=3	P02469	69	115	431	YFAYDCESSFPGISTGPMK	0.997	87.4	27.9	87.4	2172.93
Laminin subunit beta-1 OS=Mus musculus GN=Lamb1 PE=1 SV=3	P02469	69	115	431	YFQMSLEAEK	0.997	62.4	33.1	57.3	1245.58
Laminin subunit beta-1 OS=Mus musculus GN=Lamb1 PE=1 SV=3	P02469	69	115	431	YFQMSLEAEKR	0.997	86.3	34.6	73.8	1401.68
Laminin subunit beta-1 OS=Mus musculus GN=Lamb1 PE=1 SV=3	P02469	69	115	431	YLEDKAQELVR	0.997	44.7	35.8	36.8	1363.72
Laminin subunit beta-1 OS=Mus musculus GN=Lamb1 PE=1 SV=3	P02469	69	115	431	YSDIEPSTEGEVIFR	0.997	98.6	34.2	67.1	1741.83
Laminin subunit beta-1 OS=Mus musculus GN=Lamb1 PE=1 SV=3	P02469	69	115	431	YYYAVYDMVVR	0.997	48.4	33.3	48.4	1457.68
Cytochrome c oxidase subunit 5A, mitochondrial OS=Mus musculus GN=Cox5a PE=1 SV=2	P12787	7	18	48	GMNTLVGYDLVPEPK	0.997	98.3	35.7	86.7	1632.83
Cytochrome c oxidase subunit 5A, mitochondrial OS=Mus musculus GN=Cox5a PE=1 SV=2	P12787	7	18	48	ILEVVKDK	0.99	65.6	33.3	36.1	943.582
Cytochrome c oxidase subunit 5A, mitochondrial OS=Mus musculus GN=Cox5a PE=1 SV=2	P12787	7	18	48	KGMNTLVGYDLVPEPK	0.997	53	35.1	53	1760.93
Cytochrome c oxidase subunit 5A, mitochondrial OS=Mus musculus GN=Cox5a PE=1 SV=2	P12787	7	18	48	LNDFASAVR	0.997	58.8	36.5	37.9	992.516
Cytochrome c oxidase subunit 5A, mitochondrial OS=Mus musculus GN=Cox5a PE=1 SV=2	P12787	7	18	48	RLNDFASAVR	0.997	43	36	29.8	1148.62
Cytochrome c oxidase subunit 5A, mitochondrial OS=Mus musculus GN=Cox5a PE=1 SV=2	P12787	7	18	48	WVTYFNKPDIDAWELR	0.997	59.5	34.7	59.5	2053.02
Cytochrome c oxidase subunit 5A, mitochondrial OS=Mus musculus GN=Cox5a PE=1 SV=2	P12787	7	18	48	WVTYFNKPDIDAWELRK	0.997	84.6	34.4	84.6	2181.11
Probable aminopeptidase NPEPL1 OS=Mus musculus GN=Npepl1 PE=2 SV=1	Q6NSR8	10	12	23	CGDLVHPLVYCPELHFSEFTSAVADMK	0.997	43	31.5	43	3138.44
Probable aminopeptidase NPEPL1 OS=Mus musculus GN=Npepl1 PE=2 SV=1	Q6NSR8	10	12	23	DCGGAAAVLGAFR	0.997	87.5	35.1	87.5	1264.61
Probable aminopeptidase NPEPL1 OS=Mus musculus GN=Npepl1 PE=2 SV=1	Q6NSR8	10	12	23	DNLHAVFCLAENAVGPNATRPDDIHLLYSGK	0.995	27.7	32.8	26.9	3407.68
Probable aminopeptidase NPEPL1 OS=Mus musculus GN=Npepl1 PE=2 SV=1	Q6NSR8	10	12	23	ELGITPTIIR	0.997	26.2	30.7	23.3	1112.67
Probable aminopeptidase NPEPL1 OS=Mus musculus GN=Npepl1 PE=2 SV=1	Q6NSR8	10	12	23	ELGITPTIIRDEQLK	0.997	61.4	31.3	46.3	1725.97
Probable aminopeptidase NPEPL1 OS=Mus musculus GN=Npepl1 PE=2 SV=1	Q6NSR8	10	12	23	GFGGIYGVGK	0.997	53.3	34.3	42	954.505
Probable aminopeptidase NPEPL1 OS=Mus musculus GN=Npepl1 PE=2 SV=1	Q6NSR8	10	12	23	GIVYDTGGLSIK	0.997	75.3	34.9	68.2	1222.67
Probable aminopeptidase NPEPL1 OS=Mus musculus GN=Npepl1 PE=2 SV=1	Q6NSR8	10	12	23	LVLADGVSYACK	0.997	58.8	35.4	50.8	1295.67
Probable aminopeptidase NPEPL1 OS=Mus musculus GN=Npepl1 PE=2 SV=1	Q6NSR8	10	12	23	TVEINNTDAEGR	0.997	72.7	34.1	46.9	1318.62
Probable aminopeptidase NPEPL1 OS=Mus musculus GN=Npepl1 PE=2 SV=1	Q6NSR8	10	12	23	YHAAVLTNSAEWEAACVK	0.997	55	34.2	55	2019.96
Troponin C, skeletal muscle OS=Mus musculus GN=Tnnc2 PE=1 SV=2	P20801	4	8	95	AAFDMFDADGGGDISVK	0.997	93.9	30.8	92.2	1715.76
Troponin C, skeletal muscle OS=Mus musculus GN=Tnnc2 PE=1 SV=2	P20801	4	8	95	ASGEHVTEEEIESLMK	0.997	59.4	33.3	59.4	1788.83
Troponin C, skeletal muscle OS=Mus musculus GN=Tnnc2 PE=1 SV=2	P20801	4	8	95	IDFDEFLK	0.99	49.5	34.4	35.8	1026.51
Troponin C, skeletal muscle OS=Mus musculus GN=Tnnc2 PE=1 SV=2	P20801	4	8	95	SYLSEEMIAEFK	0.997	99.1	33.5	87.5	1446.68
Guanine nucleotide-binding protein subunit alpha-12 OS=Mus musculus GN=Gna12 PE=1 SV=3	P27600	1	1	26	DTIFDNILK	0.987	27	36.1	13.9	1078.58
Guanine nucleotide-binding protein subunit alpha-12 OS=Mus musculus GN=Gna12 PE=1 SV=3	P27600	1	1	26	ILLLGAGESGK	0.997	66.8	33.7	0	1057.63
Guanine nucleotide-binding protein subunit alpha-12 OS=Mus musculus GN=Gna12 PE=1 SV=3	P27600	1	1	26	MVDVGGQR	0.99	35.7	35.3	15.5	861.425
Connective tissue growth factor OS=Mus musculus GN=Ctgf PE=2 SV=3	P29268	1	1	1	GLFCDFGSPANR	0.974	29.2	33	24.2	1340.61
5'-nucleotidase domain-containing protein 3 OS=Mus musculus GN=Nt5dc3 PE=2 SV=1	Q3UHB1	5	5	6	APLLQEAQAK	0.997	57.3	33.1	38.4	1068.6
5'-nucleotidase domain-containing protein 3 OS=Mus musculus GN=Nt5dc3 PE=2 SV=1	Q3UHB1	5	5	6	DAESQLVLQEWK	0.987	21.4	35.2	17.1	1445.73
5'-nucleotidase domain-containing protein 3 OS=Mus musculus GN=Nt5dc3 PE=2 SV=1	Q3UHB1	5	5	6	MFLITNSPSSFVDK	0.997	47.2	34.8	40.6	1585.79
5'-nucleotidase domain-containing protein 3 OS=Mus musculus GN=Nt5dc3 PE=2 SV=1	Q3UHB1	5	5	6	NNIDYEPVHLYK	0.954	14.2	35.4	13.1	1504.74
5'-nucleotidase domain-containing protein 3 OS=Mus musculus GN=Nt5dc3 PE=2 SV=1	Q3UHB1	5	5	6	TDQNPTYFLR	0.997	40	34.6	30.6	1254.61
Flap endonuclease 1 OS=Mus musculus GN=Fen1 PE=1 SV=1	P39749	2	2	3	LIADVAPSAIR	0.997	55.5	31.5	39.8	1125.66
Flap endonuclease 1 OS=Mus musculus GN=Fen1 PE=1 SV=1	P39749	2	2	3	VYAAATEDMDCLTFGSPVLMR	0.964	26.4	33	26.4	2347.08
Protein LTV1 homolog OS=Mus musculus GN=Ltv1 PE=2 SV=2	Q6NSQ7	2	2	2	LQEVLNDYYK	0.997	42.7	34.4	23.8	1284.65
Protein LTV1 homolog OS=Mus musculus GN=Ltv1 PE=2 SV=2	Q6NSQ7	2	2	2	MQMINGSDLPK	0.997	31.4	35.2	28.5	1233.6
Indolethylamine N-methyltransferase OS=Mus musculus GN=Inmt PE=1 SV=1	P40936	9	12	39	AIQDAGCQVLK	0.997	79	35.6	44.7	1202.62
Indolethylamine N-methyltransferase OS=Mus musculus GN=Inmt PE=1 SV=1	P40936	9	12	39	DYLTTYYSFHSGPVAEQEIVK	0.997	70.3	34.2	70.3	2447.18
Indolethylamine N-methyltransferase OS=Mus musculus GN=Inmt PE=1 SV=1	P40936	9	12	39	EIIVTDYTPQNLQELQK	0.997	91.8	34.4	90.5	2032.06
Indolethylamine N-methyltransferase OS=Mus musculus GN=Inmt PE=1 SV=1	P40936	9	12	39	EPGAYDWSSIVQHACELEGDR	0.997	94.6	29.6	92.4	2419.06
Indolethylamine N-methyltransferase OS=Mus musculus GN=Inmt PE=1 SV=1	P40936	9	12	39	FSGVYLEK	0.99	66.8	33.9	35.7	942.493
Indolethylamine N-methyltransferase OS=Mus musculus GN=Inmt PE=1 SV=1	P40936	9	12	39	KEPGAYDWSSIVQHACELEGDR	0.997	94.4	31.8	94.4	2547.16
Indolethylamine N-methyltransferase OS=Mus musculus GN=Inmt PE=1 SV=1	P40936	9	12	39	KFSGVYLEK	0.997	47.1	33.8	29.1	1070.59
Indolethylamine N-methyltransferase OS=Mus musculus GN=Inmt PE=1 SV=1	P40936	9	12	39	VYIGGEDYEK	0.997	58.2	32.9	43.2	1172.55
Indolethylamine N-methyltransferase OS=Mus musculus GN=Inmt PE=1 SV=1	P40936	9	12	39	VYIGGEDYEKEFTPK	0.997	53.1	34.4	43.3	1774.85
Phosphatidylinositol 4,5-bisphosphate 3-kinase catalytic subunit alpha isoform OS=Mus musculus GN=Pik3ca PE=1 SV=2	P42337	5	7	7	DPLSEITEQEKDFLWSHR	0.997	59.3	34.3	53.7	2230.08
Phosphatidylinositol 4,5-bisphosphate 3-kinase catalytic subunit alpha isoform OS=Mus musculus GN=Pik3ca PE=1 SV=2	P42337	5	7	7	EAGFSYSHTGLSNR	0.997	82	33	77.5	1525.7
Phosphatidylinositol 4,5-bisphosphate 3-kinase catalytic subunit alpha isoform OS=Mus musculus GN=Pik3ca PE=1 SV=2	P42337	5	7	7	IMENIWQNQGLDLR	0.965	21.1	34.9	16.1	1729.87
Phosphatidylinositol 4,5-bisphosphate 3-kinase catalytic subunit alpha isoform OS=Mus musculus GN=Pik3ca PE=1 SV=2	P42337	5	7	7	TLALDKTEQEALEYFTK	0.997	42.8	34.4	42.8	2000.02
Phosphatidylinositol 4,5-bisphosphate 3-kinase catalytic subunit alpha isoform OS=Mus musculus GN=Pik3ca PE=1 SV=2	P42337	5	7	7	YEQYLDNLLVR	0.997	34.3	34.9	32.5	1425.74
60S ribosomal protein L29 OS=Mus musculus GN=Rpl29 PE=2 SV=2	P47915	2	2	2	AQASAPAQAPK	0.997	26.4	34.5	26.4	1039.55
60S ribosomal protein L29 OS=Mus musculus GN=Rpl29 PE=2 SV=2	P47915	2	2	2	LAFIAHPK	0.99	27.4	31.4	23.7	896.535
Nuclear autoantigen Sp-100 OS=Mus musculus GN=Sp100 PE=1 SV=2	O35892	2	2	12	DATPESCSLLPQNEER	0.997	31.5	31.7	31.5	1845.83
Nuclear autoantigen Sp-100 OS=Mus musculus GN=Sp100 PE=1 SV=2	O35892	2	2	12	LFTPMDFEIEGNCEK	0.997	64.9	31.1	64.9	1829.81
Nuclear autoantigen Sp-100 OS=Mus musculus GN=Sp100 PE=1 SV=2	O35892	2	2	12	MSTEQENTEMHLIECMLK	0.997	51.2	30	51.2	2223.98
Nuclear autoantigen Sp-100 OS=Mus musculus GN=Sp100 PE=1 SV=2	O35892	2	2	12	MYEDLLDSCR	0.997	52.3	28.6	48.2	1301.55
Nuclear autoantigen Sp-100 OS=Mus musculus GN=Sp100 PE=1 SV=2	O35892	2	2	12	STFPFLESLR	0.997	45.7	34.9	39.2	1196.63
Nuclear autoantigen Sp-100 OS=Mus musculus GN=Sp100 PE=1 SV=2	O35892	2	2	12	VAISNAIR	0.983	37.1	36	23.1	843.505
Nuclear autoantigen Sp-100 OS=Mus musculus GN=Sp100 PE=1 SV=2	O35892	2	2	12	YPDLNLIR	0.977	30.9	36.7	0	1003.56
Elongation factor 1-delta OS=Mus musculus GN=Eef1d PE=1 SV=3	P57776	12	25	119	ATAPQTQHVSPMR	0.997	83.6	35.2	77.4	1423.71
Elongation factor 1-delta OS=Mus musculus GN=Eef1d PE=1 SV=3	P57776	12	25	119	FYEQMNGPVTSGSR	0.997	91.4	30.9	42.3	1573.7
Elongation factor 1-delta OS=Mus musculus GN=Eef1d PE=1 SV=3	P57776	12	25	119	GVVQDLQQAISK	0.997	93.4	34	84.2	1285.71
Elongation factor 1-delta OS=Mus musculus GN=Eef1d PE=1 SV=3	P57776	12	25	119	ITSLEVENQNLR	0.997	90.9	35.1	76	1415.75
Elongation factor 1-delta OS=Mus musculus GN=Eef1d PE=1 SV=3	P57776	12	25	119	KLQIQCVVEDDK	0.997	89.6	35.6	70.2	1474.76
Elongation factor 1-delta OS=Mus musculus GN=Eef1d PE=1 SV=3	P57776	12	25	119	KLQIQCVVEDDKVGTDLLEEEITK	0.997	107	32.6	107	2802.44
Elongation factor 1-delta OS=Mus musculus GN=Eef1d PE=1 SV=3	P57776	12	25	119	LQIQCVVEDDK	0.997	85.4	35.5	65.7	1346.66
Elongation factor 1-delta OS=Mus musculus GN=Eef1d PE=1 SV=3	P57776	12	25	119	LQIQCVVEDDKVGTDLLEEEITK	0.997	93.5	33.8	93.5	2674.35
Elongation factor 1-delta OS=Mus musculus GN=Eef1d PE=1 SV=3	P57776	12	25	119	LVPVGYGIR	0.997	67.9	34.9	48.1	973.583
Elongation factor 1-delta OS=Mus musculus GN=Eef1d PE=1 SV=3	P57776	12	25	119	QENGASVILR	0.997	71.8	35.6	34.6	1087.57
Elongation factor 1-delta OS=Mus musculus GN=Eef1d PE=1 SV=3	P57776	12	25	119	SIQLDGLVWGASK	0.997	88.9	35.4	75.4	1373.74
Elongation factor 1-delta OS=Mus musculus GN=Eef1d PE=1 SV=3	P57776	12	25	119	SLAGSSGPGASSGPGGDHSELIVR	0.997	66.2	34.6	66.2	2195.07
Elongation factor 1-delta OS=Mus musculus GN=Eef1d PE=1 SV=3	P57776	12	25	119	SSILLDVKPWDDETDMAQLETCVR	0.997	87.5	33.5	81.7	2821.34
Elongation factor 1-delta OS=Mus musculus GN=Eef1d PE=1 SV=3	P57776	12	25	119	VGTDLLEEEITK	0.997	69.9	36	59.5	1346.71
Sec1 family domain-containing protein 2 OS=Mus musculus GN=Scfd2 PE=2 SV=1	Q8BTY8	12	12	14	ALAHVLSEESELSPLLQK	0.997	68.9	32.4	68.9	1964.07
Sec1 family domain-containing protein 2 OS=Mus musculus GN=Scfd2 PE=2 SV=1	Q8BTY8	12	12	14	ALWEALLNSK	0.997	41.7	35.7	36.6	1144.64
Sec1 family domain-containing protein 2 OS=Mus musculus GN=Scfd2 PE=2 SV=1	Q8BTY8	12	12	14	ASVVFVDR	0.99	41.8	36.2	35.3	892.489
Sec1 family domain-containing protein 2 OS=Mus musculus GN=Scfd2 PE=2 SV=1	Q8BTY8	12	12	14	AVFVLSSPLK	0.997	76.1	33.4	56	1060.64
Sec1 family domain-containing protein 2 OS=Mus musculus GN=Scfd2 PE=2 SV=1	Q8BTY8	12	12	14	CLVSGLSSLCEHLGVR	0.971	29.3	35	27.8	1786.89
Sec1 family domain-containing protein 2 OS=Mus musculus GN=Scfd2 PE=2 SV=1	Q8BTY8	12	12	14	EECFAVGPLSR	0.997	33.9	34.7	33.9	1264.6
Sec1 family domain-containing protein 2 OS=Mus musculus GN=Scfd2 PE=2 SV=1	Q8BTY8	12	12	14	EFEPQAIGGGAK	0.997	46.3	35.5	40.6	1203.6
Sec1 family domain-containing protein 2 OS=Mus musculus GN=Scfd2 PE=2 SV=1	Q8BTY8	12	12	14	ITGCDSAVDLTLPK	0.992	38.7	35.3	38.7	1489.76
Sec1 family domain-containing protein 2 OS=Mus musculus GN=Scfd2 PE=2 SV=1	Q8BTY8	12	12	14	SDPIDIEHMSSGLTDLLK	0.951	13.1	34.7	13.1	1970.97
Sec1 family domain-containing protein 2 OS=Mus musculus GN=Scfd2 PE=2 SV=1	Q8BTY8	12	12	14	TLDLTGAVGHHGDNLVEK	0.997	63.6	35.3	58.8	1875.96
Sec1 family domain-containing protein 2 OS=Mus musculus GN=Scfd2 PE=2 SV=1	Q8BTY8	12	12	14	VIATDLANYAPAK	0.997	79.9	35.6	73	1346.73
Sec1 family domain-containing protein 2 OS=Mus musculus GN=Scfd2 PE=2 SV=1	Q8BTY8	12	12	14	WDNFLAFER	0.997	38.4	34	33	1197.57
DNA-directed RNA polymerase II subunit RPB9 OS=Mus musculus GN=Polr2i PE=2 SV=1	P60898	3	3	3	EAVFFQSHSAR	0.997	28.1	35.5	20	1278.62
DNA-directed RNA polymerase II subunit RPB9 OS=Mus musculus GN=Polr2i PE=2 SV=1	P60898	3	3	3	FCQECNNMLYPK	0.997	29.1	26.6	29.1	1619.67
DNA-directed RNA polymerase II subunit RPB9 OS=Mus musculus GN=Polr2i PE=2 SV=1	P60898	3	3	3	NCDYQQEADNSCIYVNK	0.997	54	25.3	54	2120.86
Transcription elongation factor B polypeptide 2 OS=Mus musculus GN=Tceb2 PE=1 SV=1	P62869	6	7	18	ADDTFEALR	0.997	64.5	34.5	48	1037.49
Transcription elongation factor B polypeptide 2 OS=Mus musculus GN=Tceb2 PE=1 SV=1	P62869	6	7	18	ESSTVFELK	0.997	54.9	34.8	45.4	1039.53
Transcription elongation factor B polypeptide 2 OS=Mus musculus GN=Tceb2 PE=1 SV=1	P62869	6	7	18	IEPFSSPPELPDVMKPQDSGGSANEQAVQ	0.993	20.1	33	20.1	3054.44
Transcription elongation factor B polypeptide 2 OS=Mus musculus GN=Tceb2 PE=1 SV=1	P62869	6	7	18	LYKDDQLLDDGK	0.997	59.7	35.5	52.3	1422.71
Transcription elongation factor B polypeptide 2 OS=Mus musculus GN=Tceb2 PE=1 SV=1	P62869	6	7	18	TLGECGFTSQTARPQAPATVGLAFR	0.997	48.8	34	48.8	2636.33
Transcription elongation factor B polypeptide 2 OS=Mus musculus GN=Tceb2 PE=1 SV=1	P62869	6	7	18	TTIFTDAK	0.97	31.4	34.3	13.3	896.472
Calumenin OS=Mus musculus GN=Calu PE=1 SV=1	O35887	17	29	102	DGDLIATK	0.987	30.9	36.1	13.1	832.441
Calumenin OS=Mus musculus GN=Calu PE=1 SV=1	O35887	17	29	102	DIVVQETMEDIDK	0.997	98.4	34.5	89	1534.73
Calumenin OS=Mus musculus GN=Calu PE=1 SV=1	O35887	17	29	102	DWILPSDYDHAEAEAR	0.997	90	32	87.3	1887.85
Calumenin OS=Mus musculus GN=Calu PE=1 SV=1	O35887	17	29	102	EEFTAFLHPEEYDYMK	0.997	67	30.4	66.9	2048.89
Calumenin OS=Mus musculus GN=Calu PE=1 SV=1	O35887	17	29	102	EEIVDKYDLFVGSQATDFGEALVR	0.997	85.3	34	85.3	2701.34
Calumenin OS=Mus musculus GN=Calu PE=1 SV=1	O35887	17	29	102	GHDLNEDGLVSWEEYK	0.997	95.1	31.8	95.1	1890.85
Calumenin OS=Mus musculus GN=Calu PE=1 SV=1	O35887	17	29	102	HLVYESDQNKDGK	0.997	64.7	34.4	63.5	1532.73
Calumenin OS=Mus musculus GN=Calu PE=1 SV=1	O35887	17	29	102	IDDDKDGFVTVDELK	0.997	91.4	34.9	83.5	1708.83
Calumenin OS=Mus musculus GN=Calu PE=1 SV=1	O35887	17	29	102	LTKEEIVDK	0.967	29.4	36.2	0	1074.6
Calumenin OS=Mus musculus GN=Calu PE=1 SV=1	O35887	17	29	102	MADKDGDLIATK	0.997	66.6	36	59.3	1277.64
Calumenin OS=Mus musculus GN=Calu PE=1 SV=1	O35887	17	29	102	MDKEETKDWILPSDYDHAEAEAR	0.997	70.8	31.4	70.8	2749.24
Calumenin OS=Mus musculus GN=Calu PE=1 SV=1	O35887	17	29	102	SFDQLTPEESK	0.997	72.2	34.2	62.8	1280.6
Calumenin OS=Mus musculus GN=Calu PE=1 SV=1	O35887	17	29	102	SFDQLTPEESKER	0.997	50.9	34.4	46.4	1565.74
Calumenin OS=Mus musculus GN=Calu PE=1 SV=1	O35887	17	29	102	VHHEPQLSDK	0.997	49.5	35.6	41.8	1189.6
Calumenin OS=Mus musculus GN=Calu PE=1 SV=1	O35887	17	29	102	VHNDAQNFDYDHDAFLGAEEAK	0.997	59.6	29.2	57.8	2506.09
Calumenin OS=Mus musculus GN=Calu PE=1 SV=1	O35887	17	29	102	WIHEDVER	0.99	54.6	34.3	41.3	1083.52
Calumenin OS=Mus musculus GN=Calu PE=1 SV=1	O35887	17	29	102	YDLFVGSQATDFGEALVR	0.997	89	34.5	89	1987.98
P26361-DECOY	P26361-DECOY	1	1	1	LAHILQPNK	0.992	41.2	36	22.8	1035.58
Phospholipid-transporting ATPase IA OS=Mus musculus GN=Atp8a1 PE=1 SV=2	P70704	3	3	3	HCTTLGDALR	0.987	19	34	18	1143.56
Phospholipid-transporting ATPase IA OS=Mus musculus GN=Atp8a1 PE=1 SV=2	P70704	3	3	3	IIYQAASPDEGALVR	0.997	58.2	35.3	57.5	1602.85
Phospholipid-transporting ATPase IA OS=Mus musculus GN=Atp8a1 PE=1 SV=2	P70704	3	3	3	SQDPGAVVLGK	0.997	31.6	33.8	31.6	1070.58
Ras-related protein Rap-2b OS=Mus musculus GN=Rap2b PE=1 SV=1	P61226	3	4	7	ALAEEWSCPFMETSAK	0.997	93.2	31.1	93.2	1856.82
Ras-related protein Rap-2b OS=Mus musculus GN=Rap2b PE=1 SV=1	P61226	3	4	7	SALTVQFVTGSFIEK	0.977	37.9	34.8	31.6	1626.87
Ras-related protein Rap-2b OS=Mus musculus GN=Rap2b PE=1 SV=1	P61226	3	4	7	VPMILVGNK	0.997	50.5	32.2	39.4	970.576
Ras-related protein Rap-2b OS=Mus musculus GN=Rap2b PE=1 SV=1	P61226	3	4	7	YDPTIEDFYR	0.997	63	31.7	63	1318.6
ATP-binding cassette sub-family E member 1 OS=Mus musculus GN=Abce1 PE=2 SV=1	P61222	8	10	22	ADIFMFDEPSSYLDVK	0.996	29.7	33	29.7	1876.87
ATP-binding cassette sub-family E member 1 OS=Mus musculus GN=Abce1 PE=2 SV=1	P61222	8	10	22	AIIKPQYVDQIPK	0.997	78.1	30.9	75.8	1512.88
ATP-binding cassette sub-family E member 1 OS=Mus musculus GN=Abce1 PE=2 SV=1	P61222	8	10	22	CPFGALSIVNLPSNLEK	0.997	88.2	34.8	78	1858.97
ATP-binding cassette sub-family E member 1 OS=Mus musculus GN=Abce1 PE=2 SV=1	P61222	8	10	22	EGINIFLDGYVPTENLR	0.997	85	35	72.1	1950
ATP-binding cassette sub-family E member 1 OS=Mus musculus GN=Abce1 PE=2 SV=1	P61222	8	10	22	GSELQNYFTK	0.965	26.9	33.3	21.8	1186.57
ATP-binding cassette sub-family E member 1 OS=Mus musculus GN=Abce1 PE=2 SV=1	P61222	8	10	22	LKPDEGGEVPVLNVSYKPQK	0.997	54.5	31.7	53.7	2197.19
ATP-binding cassette sub-family E member 1 OS=Mus musculus GN=Abce1 PE=2 SV=1	P61222	8	10	22	NTVANSPQTLLAGMNK	0.997	94.6	35	87.4	1658.85
ATP-binding cassette sub-family E member 1 OS=Mus musculus GN=Abce1 PE=2 SV=1	P61222	8	10	22	TQAIVCQQLDLTHLK	0.997	33.2	33.8	33.2	1767.94
T-complex protein 1 subunit zeta OS=Mus musculus GN=Cct6a PE=1 SV=3	P80317	13	16	58	ALQFLEQVK	0.997	47.2	35.6	20	1075.61
T-complex protein 1 subunit zeta OS=Mus musculus GN=Cct6a PE=1 SV=3	P80317	13	16	58	DGNVLLHEMQIQHPTASLIAK	0.996	81	33.4	0	2315.22
T-complex protein 1 subunit zeta OS=Mus musculus GN=Cct6a PE=1 SV=3	P80317	13	16	58	EMDRETLIDVAR	0.993	29.9	35.6	25.5	1447.72
T-complex protein 1 subunit zeta OS=Mus musculus GN=Cct6a PE=1 SV=3	P80317	13	16	58	ETLIDVAR	0.99	48.4	36.2	29.7	916.51
T-complex protein 1 subunit zeta OS=Mus musculus GN=Cct6a PE=1 SV=3	P80317	13	16	58	GFVVINQK	0.99	45.7	36	18.3	904.525
T-complex protein 1 subunit zeta OS=Mus musculus GN=Cct6a PE=1 SV=3	P80317	13	16	58	GIDPFSLDALAK	0.997	73.9	36.1	68.1	1246.67
T-complex protein 1 subunit zeta OS=Mus musculus GN=Cct6a PE=1 SV=3	P80317	13	16	58	GLVLDHGAR	0.997	35.6	34.6	21.5	937.521
T-complex protein 1 subunit zeta OS=Mus musculus GN=Cct6a PE=1 SV=3	P80317	13	16	58	HKSETDTSLIR	0.995	24.1	35	21.2	1286.67
T-complex protein 1 subunit zeta OS=Mus musculus GN=Cct6a PE=1 SV=3	P80317	13	16	58	IITEGFEAAK	0.997	55.1	36.2	39.2	1078.58
T-complex protein 1 subunit zeta OS=Mus musculus GN=Cct6a PE=1 SV=3	P80317	13	16	58	KKDEPIDLFMVEIMEMK	0.997	47.6	34.7	15.7	2112.04
T-complex protein 1 subunit zeta OS=Mus musculus GN=Cct6a PE=1 SV=3	P80317	13	16	58	MLVSGAGDIK	0.997	59.9	36.9	45.3	990.529
T-complex protein 1 subunit zeta OS=Mus musculus GN=Cct6a PE=1 SV=3	P80317	13	16	58	NAIDDGCVVPGAGAVEVALAEALIK	0.997	56.8	33	52	2452.28
T-complex protein 1 subunit zeta OS=Mus musculus GN=Cct6a PE=1 SV=3	P80317	13	16	58	QADLYISEGLHPR	0.997	83.3	34.7	77.2	1498.77
T-complex protein 1 subunit zeta OS=Mus musculus GN=Cct6a PE=1 SV=3	P80317	13	16	58	SETDTSLIR	0.997	51.6	36.3	39.5	1021.52
T-complex protein 1 subunit zeta OS=Mus musculus GN=Cct6a PE=1 SV=3	P80317	13	16	58	TEVNSGFFYK	0.997	76.8	35	66.7	1191.57
T-complex protein 1 subunit zeta OS=Mus musculus GN=Cct6a PE=1 SV=3	P80317	13	16	58	VATAQDDITGDGTTSNVLIIGELLK	0.997	25.4	32.8	23	2544.34
T-complex protein 1 subunit zeta OS=Mus musculus GN=Cct6a PE=1 SV=3	P80317	13	16	58	VCGDSDKGFVVINQK	0.997	39.1	35.3	39.1	1665.83
T-complex protein 1 subunit zeta OS=Mus musculus GN=Cct6a PE=1 SV=3	P80317	13	16	58	VLAQNSGFDLQETLVK	0.997	74.6	34.8	68.5	1761.94
ADP-ribosylation factor 5 OS=Mus musculus GN=Arf5 PE=1 SV=2	P84084	3	3	65	DAVLLVFANK	0.997	79.2	35.1	61.2	1089.63
ADP-ribosylation factor 5 OS=Mus musculus GN=Arf5 PE=1 SV=2	P84084	3	3	65	HYFQNTQGLIFVVDSNDR	0.997	93.5	34.7	92.1	2153.04
ADP-ribosylation factor 5 OS=Mus musculus GN=Arf5 PE=1 SV=2	P84084	3	3	65	HYFQNTQGLIFVVDSNDRER	0.99	18.4	34	18.4	2438.18
ADP-ribosylation factor 5 OS=Mus musculus GN=Arf5 PE=1 SV=2	P84084	3	3	65	ILMVGLDAAGK	0.997	75.1	35.4	55.1	1087.62
ADP-ribosylation factor 5 OS=Mus musculus GN=Arf5 PE=1 SV=2	P84084	3	3	65	LGEIVTTIPTIGFNVETVEYK	0.997	80.1	32.1	80.1	2323.24
ADP-ribosylation factor 5 OS=Mus musculus GN=Arf5 PE=1 SV=2	P84084	3	3	65	MLQEDELR	0.99	63.5	35.3	23	1033.5
ADP-ribosylation factor 5 OS=Mus musculus GN=Arf5 PE=1 SV=2	P84084	3	3	65	NICFTVWDVGGQDK	0.997	67.2	33.7	55.2	1638.76
ADP-ribosylation factor 5 OS=Mus musculus GN=Arf5 PE=1 SV=2	P84084	3	3	65	QDMPNAMPVSELTDK	0.997	86.2	32.5	81.9	1675.77
ADP-ribosylation factor 5 OS=Mus musculus GN=Arf5 PE=1 SV=2	P84084	3	3	65	VQESADELQK	0.997	68.3	34.9	52.9	1146.56
Anaphase-promoting complex subunit 5 OS=Mus musculus GN=Anapc5 PE=2 SV=1	Q8BTZ4	7	7	7	AEALEAAIQNLSEAK	0.997	81.3	35	59.5	1557.81
Anaphase-promoting complex subunit 5 OS=Mus musculus GN=Anapc5 PE=2 SV=1	Q8BTZ4	7	7	7	ALTPASLQK	0.995	30.1	33.3	25.2	928.546
Anaphase-promoting complex subunit 5 OS=Mus musculus GN=Anapc5 PE=2 SV=1	Q8BTZ4	7	7	7	CQVASAASYDPVK	0.971	31.1	35	31.1	1395.66
Anaphase-promoting complex subunit 5 OS=Mus musculus GN=Anapc5 PE=2 SV=1	Q8BTZ4	7	7	7	DSDLLHWK	0.971	28	33.8	20.9	1013.51
Anaphase-promoting complex subunit 5 OS=Mus musculus GN=Anapc5 PE=2 SV=1	Q8BTZ4	7	7	7	FGHYQQAELALQEAIR	0.997	47	35.1	47	1873.96
Anaphase-promoting complex subunit 5 OS=Mus musculus GN=Anapc5 PE=2 SV=1	Q8BTZ4	7	7	7	LIEESCPQLANSVQIR	0.997	48.2	34.7	43.7	1856.95
Anaphase-promoting complex subunit 5 OS=Mus musculus GN=Anapc5 PE=2 SV=1	Q8BTZ4	7	7	7	QAEFFLSQQAALLK	0.997	58.3	34	45.8	1593.86
ADP-ribosylation factor-like protein 1 OS=Mus musculus GN=Arl1 PE=2 SV=1	P61211	3	4	5	ILILGLDGAGK	0.997	76.1	29.9	46.4	1069.66
ADP-ribosylation factor-like protein 1 OS=Mus musculus GN=Arl1 PE=2 SV=1	P61211	3	4	5	SELVAMLEEEELR	0.995	23.2	35.3	22.6	1547.76
ADP-ribosylation factor-like protein 1 OS=Mus musculus GN=Arl1 PE=2 SV=1	P61211	3	4	5	SELVAMLEEEELRK	0.997	75	35.6	64.6	1675.86
Complement factor B OS=Mus musculus GN=Cfb PE=1 SV=2	P04186	21	24	59	AEGIPEFYDYDVALVK	0.997	47.3	34.7	47.3	1828.9
Complement factor B OS=Mus musculus GN=Cfb PE=1 SV=2	P04186	21	24	59	ALFVSEQGK	0.997	54.7	36.3	35.4	978.525
Complement factor B OS=Mus musculus GN=Cfb PE=1 SV=2	P04186	21	24	59	CLTNLIEK	0.99	44.2	36.9	26.1	990.529
Complement factor B OS=Mus musculus GN=Cfb PE=1 SV=2	P04186	21	24	59	CPRPQDFENGEFWPR	0.997	40.2	30.8	26	1935.84
Complement factor B OS=Mus musculus GN=Cfb PE=1 SV=2	P04186	21	24	59	DASEVVTPR	0.997	44.2	34.6	35.3	973.495
Complement factor B OS=Mus musculus GN=Cfb PE=1 SV=2	P04186	21	24	59	DLEIEEVLFHPK	0.997	56.6	34.6	50.3	1468.77
Complement factor B OS=Mus musculus GN=Cfb PE=1 SV=2	P04186	21	24	59	FLCTGGVDPYADPNTCK	0.997	103	30.2	98.3	1914.84
Complement factor B OS=Mus musculus GN=Cfb PE=1 SV=2	P04186	21	24	59	KAEGIPEFYDYDVALVK	0.997	58	34.8	58	1957
Complement factor B OS=Mus musculus GN=Cfb PE=1 SV=2	P04186	21	24	59	LEDIVTYHCSR	0.997	71	34.5	64.5	1392.66
Complement factor B OS=Mus musculus GN=Cfb PE=1 SV=2	P04186	21	24	59	LKDEDLGFL	0.947	20.6	36.3	8.21	1049.55
Complement factor B OS=Mus musculus GN=Cfb PE=1 SV=2	P04186	21	24	59	LNQISYEDHK	0.971	46.5	35.1	5.01	1246.61
Complement factor B OS=Mus musculus GN=Cfb PE=1 SV=2	P04186	21	24	59	LPQTATCK	0.99	66.7	36.6	57.2	918.471
Complement factor B OS=Mus musculus GN=Cfb PE=1 SV=2	P04186	21	24	59	QQLVPSYAR	0.996	36.4	36.7	24	1061.57
Complement factor B OS=Mus musculus GN=Cfb PE=1 SV=2	P04186	21	24	59	RDLEIEEVLFHPK	0.997	71.1	34.3	59.7	1624.87
Complement factor B OS=Mus musculus GN=Cfb PE=1 SV=2	P04186	21	24	59	SLSLCGMVWEHK	0.997	87.8	33.9	79.9	1446.69
Complement factor B OS=Mus musculus GN=Cfb PE=1 SV=2	P04186	21	24	59	SSDADWVTEK	0.997	67.8	32.9	35.6	1137.51
Complement factor B OS=Mus musculus GN=Cfb PE=1 SV=2	P04186	21	24	59	STGSWSDLQTR	0.997	88.8	34.2	68.9	1237.58
Complement factor B OS=Mus musculus GN=Cfb PE=1 SV=2	P04186	21	24	59	VKDMEDLENVFYQMIDETK	0.997	34.3	32.5	30	2363.08
Complement factor B OS=Mus musculus GN=Cfb PE=1 SV=2	P04186	21	24	59	WDGQTAICDDGAGYCPNPGIPIGTR	0.997	63.2	30.2	63.2	2691.19
Complement factor B OS=Mus musculus GN=Cfb PE=1 SV=2	P04186	21	24	59	YGLLTYATVPK	0.997	48.3	33.3	35.8	1225.68
Complement factor B OS=Mus musculus GN=Cfb PE=1 SV=2	P04186	21	24	59	YGQTLRPICLPCTEGTTR	0.997	66.9	34.9	63.8	2123.04
60S ribosomal protein L26 OS=Mus musculus GN=Rpl26 PE=1 SV=1	P61255	4	5	13	ANGTTVHVGIHPSK	0.997	78.4	35.9	19	1418.74
60S ribosomal protein L26 OS=Mus musculus GN=Rpl26 PE=1 SV=1	P61255	4	5	13	DDEVQVVR	0.99	50.6	34.7	34	959.479
60S ribosomal protein L26 OS=Mus musculus GN=Rpl26 PE=1 SV=1	P61255	4	5	13	FNPFVTSDR	0.996	43.5	34.8	9.69	1082.53
60S ribosomal protein L26 OS=Mus musculus GN=Rpl26 PE=1 SV=1	P61255	4	5	13	IMSSPLSK	0.99	31	37	14.5	862.47
ADP-ribosylation factor 3 OS=Mus musculus GN=Arf3 PE=2 SV=2	P61205	0	0	86	DAVLLVFANK	0.997	79.2	35.1	61.2	1089.63
ADP-ribosylation factor 3 OS=Mus musculus GN=Arf3 PE=2 SV=2	P61205	0	0	86	HYFQNTQGLIFVVDSNDR	0.997	93.5	34.7	92.1	2153.04
ADP-ribosylation factor 3 OS=Mus musculus GN=Arf3 PE=2 SV=2	P61205	0	0	86	HYFQNTQGLIFVVDSNDRER	0.99	18.4	34	18.4	2438.18
ADP-ribosylation factor 3 OS=Mus musculus GN=Arf3 PE=2 SV=2	P61205	0	0	86	ILMVGLDAAGK	0.997	75.1	35.4	55.1	1087.62
ADP-ribosylation factor 3 OS=Mus musculus GN=Arf3 PE=2 SV=2	P61205	0	0	86	LGEIVTTIPTIGFNVETVEYK	0.997	80.1	32.1	80.1	2323.24
ADP-ribosylation factor 3 OS=Mus musculus GN=Arf3 PE=2 SV=2	P61205	0	0	86	MLAEDELR	0.99	59.9	35.8	22.1	976.477
ADP-ribosylation factor 3 OS=Mus musculus GN=Arf3 PE=2 SV=2	P61205	0	0	86	NISFTVWDVGGQDK	0.997	93	34.9	88.1	1565.76
ADP-ribosylation factor 3 OS=Mus musculus GN=Arf3 PE=2 SV=2	P61205	0	0	86	QDLPNAMNAAEITDK	0.997	92.1	34.1	85.1	1630.77
COP9 signalosome complex subunit 2 OS=Mus musculus GN=Cops2 PE=1 SV=1	P61202	15	21	32	AALSSFQK	0.99	63.9	34.7	50.2	851.462
COP9 signalosome complex subunit 2 OS=Mus musculus GN=Cops2 PE=1 SV=1	P61202	15	21	32	AHTDFFEAFK	0.997	67.1	33.6	58.2	1212.57
COP9 signalosome complex subunit 2 OS=Mus musculus GN=Cops2 PE=1 SV=1	P61202	15	21	32	ALYEQSLHIK	0.997	38.9	35.5	31.4	1201.66
COP9 signalosome complex subunit 2 OS=Mus musculus GN=Cops2 PE=1 SV=1	P61202	15	21	32	EHIEELLR	0.99	33.6	34.8	13.9	1038.56
COP9 signalosome complex subunit 2 OS=Mus musculus GN=Cops2 PE=1 SV=1	P61202	15	21	32	IDQVNQLLELDHQK	0.997	70.8	35	60.4	1692.89
COP9 signalosome complex subunit 2 OS=Mus musculus GN=Cops2 PE=1 SV=1	P61202	15	21	32	LTNFPEMMNR	0.997	52.7	34.1	42.2	1252.58
COP9 signalosome complex subunit 2 OS=Mus musculus GN=Cops2 PE=1 SV=1	P61202	15	21	32	NYDESGSPR	0.978	26.1	31.2	12	1024.43
COP9 signalosome complex subunit 2 OS=Mus musculus GN=Cops2 PE=1 SV=1	P61202	15	21	32	QLHQSCQTDDGEDDLK	0.996	25.6	27.6	25.6	1888.8
COP9 signalosome complex subunit 2 OS=Mus musculus GN=Cops2 PE=1 SV=1	P61202	15	21	32	QLHQSCQTDDGEDDLKK	0.997	71.1	31.1	71.1	2016.89
COP9 signalosome complex subunit 2 OS=Mus musculus GN=Cops2 PE=1 SV=1	P61202	15	21	32	SGINPFDSQEAKPYK	0.997	90.1	35.3	80.7	1680.82
COP9 signalosome complex subunit 2 OS=Mus musculus GN=Cops2 PE=1 SV=1	P61202	15	21	32	SINSILDYISTSK	0.997	82.7	34.5	76	1440.76
COP9 signalosome complex subunit 2 OS=Mus musculus GN=Cops2 PE=1 SV=1	P61202	15	21	32	TNHSNIMDDPFIR	0.997	47.1	33.1	45.7	1559.73
COP9 signalosome complex subunit 2 OS=Mus musculus GN=Cops2 PE=1 SV=1	P61202	15	21	32	VLELEGEKGEWGFK	0.997	73.8	35.7	44.7	1620.83
COP9 signalosome complex subunit 2 OS=Mus musculus GN=Cops2 PE=1 SV=1	P61202	15	21	32	WTNQLNSLNQAVVSK	0.997	79.6	35.1	77.3	1701.89
COP9 signalosome complex subunit 2 OS=Mus musculus GN=Cops2 PE=1 SV=1	P61202	15	21	32	YLVLANMLMK	0.997	30.6	34.1	19	1195.66
Mitochondrial import inner membrane translocase subunit TIM44 OS=Mus musculus GN=Timm44 PE=1 SV=2	O35857	12	13	21	AISQGVESVK	0.997	61.6	36.8	49.4	1017.56
Mitochondrial import inner membrane translocase subunit TIM44 OS=Mus musculus GN=Timm44 PE=1 SV=2	O35857	12	13	21	DNNVVFNR	0.99	32.7	35.9	31.2	977.48
Mitochondrial import inner membrane translocase subunit TIM44 OS=Mus musculus GN=Timm44 PE=1 SV=2	O35857	12	13	21	DQEELNPYAAWR	0.997	63	32.9	57.8	1491.69
Mitochondrial import inner membrane translocase subunit TIM44 OS=Mus musculus GN=Timm44 PE=1 SV=2	O35857	12	13	21	DWCYEATYSQLAHPIQQAK	0.997	54.2	33.3	54.2	2309.07
Mitochondrial import inner membrane translocase subunit TIM44 OS=Mus musculus GN=Timm44 PE=1 SV=2	O35857	12	13	21	ELDESVLGQTGPYR	0.997	34.5	35.2	34.5	1563.77
Mitochondrial import inner membrane translocase subunit TIM44 OS=Mus musculus GN=Timm44 PE=1 SV=2	O35857	12	13	21	ILDISNVDLAMGK	0.997	63.1	35.6	48.8	1404.74
Mitochondrial import inner membrane translocase subunit TIM44 OS=Mus musculus GN=Timm44 PE=1 SV=2	O35857	12	13	21	KLEESDALQEAR	0.997	48.5	35.4	30.4	1388.7
Mitochondrial import inner membrane translocase subunit TIM44 OS=Mus musculus GN=Timm44 PE=1 SV=2	O35857	12	13	21	LGELTGTVK	0.997	47.1	36.5	29.6	917.53
Mitochondrial import inner membrane translocase subunit TIM44 OS=Mus musculus GN=Timm44 PE=1 SV=2	O35857	12	13	21	SIESETVR	0.981	38.7	36.4	23.3	920.468
Mitochondrial import inner membrane translocase subunit TIM44 OS=Mus musculus GN=Timm44 PE=1 SV=2	O35857	12	13	21	VFEANEEALGVVLHK	0.997	78.2	34.2	74.5	1654.88
Mitochondrial import inner membrane translocase subunit TIM44 OS=Mus musculus GN=Timm44 PE=1 SV=2	O35857	12	13	21	VTDLLGGLFSK	0.997	58.2	34.1	45.3	1149.65
Mitochondrial import inner membrane translocase subunit TIM44 OS=Mus musculus GN=Timm44 PE=1 SV=2	O35857	12	13	21	YDESDNVLIR	0.997	54.8	35	48	1223.59
H-2 class II histocompatibility antigen, A-S alpha chain OS=Mus musculus GN=H2-Aa PE=2 SV=1	P14437	0	0	8	LSYLTFIPSDDDIYDCK	0.997	84.1	32.7	84.1	2064.95
H-2 class II histocompatibility antigen, A-S alpha chain OS=Mus musculus GN=H2-Aa PE=2 SV=1	P14437	0	0	8	VEHWGLEEPVLK	0.997	76.6	35.5	70.9	1435.76
Apoptosis inhibitor 5 OS=Mus musculus GN=Api5 PE=1 SV=2	O35841	10	11	17	DAYQVILDGVK	0.997	60.8	36	52.6	1220.65
Apoptosis inhibitor 5 OS=Mus musculus GN=Api5 PE=1 SV=2	O35841	10	11	17	ELPQFATGENLPR	0.997	87.5	34.9	78.6	1471.75
Apoptosis inhibitor 5 OS=Mus musculus GN=Api5 PE=1 SV=2	O35841	10	11	17	EVEELILTESK	0.997	50.6	36	43.4	1289.68
Apoptosis inhibitor 5 OS=Mus musculus GN=Api5 PE=1 SV=2	O35841	10	11	17	ITNNINVLIK	0.975	23.9	30.7	21.4	1141.69
Apoptosis inhibitor 5 OS=Mus musculus GN=Api5 PE=1 SV=2	O35841	10	11	17	LAAQFIPK	0.99	39.1	35.2	19	887.535
Apoptosis inhibitor 5 OS=Mus musculus GN=Api5 PE=1 SV=2	O35841	10	11	17	NYGILADATEQVGQHK	0.997	44.1	34.7	34.4	1743.87
Apoptosis inhibitor 5 OS=Mus musculus GN=Api5 PE=1 SV=2	O35841	10	11	17	PTVEELYR	0.99	48.8	36.3	39.2	1006.52
Apoptosis inhibitor 5 OS=Mus musculus GN=Api5 PE=1 SV=2	O35841	10	11	17	SLQTVSGR	0.989	41.2	36.8	16.7	847.463
Apoptosis inhibitor 5 OS=Mus musculus GN=Api5 PE=1 SV=2	O35841	10	11	17	TLPDEVLTK	0.995	21.5	35.3	18.5	1015.57
Apoptosis inhibitor 5 OS=Mus musculus GN=Api5 PE=1 SV=2	O35841	10	11	17	YSSNLSNFNYER	0.997	45	33.9	35.6	1493.67
Proteasome activator complex subunit 3 OS=Mus musculus GN=Psme3 PE=1 SV=1	P61290	7	8	14	LDECEEAFQGTK	0.997	65	31	65	1426.62
Proteasome activator complex subunit 3 OS=Mus musculus GN=Psme3 PE=1 SV=1	P61290	7	8	14	LLELDSFLK	0.997	54.4	34.5	36.4	1077.62
Proteasome activator complex subunit 3 OS=Mus musculus GN=Psme3 PE=1 SV=1	P61290	7	8	14	MWVQLLIPR	0.989	32.3	32.2	26.3	1155.67
Proteasome activator complex subunit 3 OS=Mus musculus GN=Psme3 PE=1 SV=1	P61290	7	8	14	NQYVTLHDMILK	0.997	38.8	35.5	34.7	1474.77
Proteasome activator complex subunit 3 OS=Mus musculus GN=Psme3 PE=1 SV=1	P61290	7	8	14	SNQQLVDIIEK	0.997	55.2	35.1	43.9	1286.7
Proteasome activator complex subunit 3 OS=Mus musculus GN=Psme3 PE=1 SV=1	P61290	7	8	14	TVESEAASYLDQISR	0.997	106	34.7	99.8	1668.81
Proteasome activator complex subunit 3 OS=Mus musculus GN=Psme3 PE=1 SV=1	P61290	7	8	14	VFVMPNGMLK	0.997	31.2	35.6	20.6	1151.6
AP2-associated protein kinase 1 OS=Mus musculus GN=Aak1 PE=1 SV=2	Q3UHJ0	15	18	29	AGQTQPNPGILPIQPALTPR	0.997	76.7	30.7	76.7	2069.15
AP2-associated protein kinase 1 OS=Mus musculus GN=Aak1 PE=1 SV=2	Q3UHJ0	15	18	29	APEMVNLYSGK	0.997	76.8	35.6	74.6	1208.6
AP2-associated protein kinase 1 OS=Mus musculus GN=Aak1 PE=1 SV=2	Q3UHJ0	15	18	29	AQATPSQPLQSSQPK	0.997	73.9	35	63.5	1567.81
AP2-associated protein kinase 1 OS=Mus musculus GN=Aak1 PE=1 SV=2	Q3UHJ0	15	18	29	ECPVPNVQNSPIPAK	0.997	55.6	35.7	51.8	1649.83
AP2-associated protein kinase 1 OS=Mus musculus GN=Aak1 PE=1 SV=2	Q3UHJ0	15	18	29	GGQVVNLMNQR	0.997	41.3	35	27	1215.63
AP2-associated protein kinase 1 OS=Mus musculus GN=Aak1 PE=1 SV=2	Q3UHJ0	15	18	29	ILSDVTHSAVFGVPASK	0.997	85.4	33.8	84	1727.93
AP2-associated protein kinase 1 OS=Mus musculus GN=Aak1 PE=1 SV=2	Q3UHJ0	15	18	29	LPSQTESVTSNR	0.997	89	35.8	86.9	1318.66
AP2-associated protein kinase 1 OS=Mus musculus GN=Aak1 PE=1 SV=2	Q3UHJ0	15	18	29	LTAEELLNK	0.997	58.4	35.9	37.3	1030.58
AP2-associated protein kinase 1 OS=Mus musculus GN=Aak1 PE=1 SV=2	Q3UHJ0	15	18	29	LTDPIPTTETSIAPR	0.997	72.8	34.5	61	1611.86
AP2-associated protein kinase 1 OS=Mus musculus GN=Aak1 PE=1 SV=2	Q3UHJ0	15	18	29	MFVNNEHDLQVCK	0.997	60.1	32.9	60.1	1633.75
AP2-associated protein kinase 1 OS=Mus musculus GN=Aak1 PE=1 SV=2	Q3UHJ0	15	18	29	STQLLQAAAAEASLNK	0.997	64.2	34.7	55.1	1615.87
AP2-associated protein kinase 1 OS=Mus musculus GN=Aak1 PE=1 SV=2	Q3UHJ0	15	18	29	TSQQNVSNASEGSTWNPFDDDNFSK	0.997	46.1	27	46.1	2775.18
AP2-associated protein kinase 1 OS=Mus musculus GN=Aak1 PE=1 SV=2	Q3UHJ0	15	18	29	VENILLHDR	0.991	39.6	35.4	33.4	1108.61
AP2-associated protein kinase 1 OS=Mus musculus GN=Aak1 PE=1 SV=2	Q3UHJ0	15	18	29	VQTTPPPTIQGQK	0.997	50.2	34.1	47.3	1394.76
AP2-associated protein kinase 1 OS=Mus musculus GN=Aak1 PE=1 SV=2	Q3UHJ0	15	18	29	YSQDMHCLIR	0.997	38.7	33.2	38	1322.6
H-2 class II histocompatibility antigen, A beta chain OS=Mus musculus GN=H2-Ab1 PE=1 SV=1	P14483	1	1	16	AVTELGRPDAEYWNSQPEILER	0.997	69.2	34.2	68.2	2573.26
H-2 class II histocompatibility antigen, A beta chain OS=Mus musculus GN=H2-Ab1 PE=1 SV=1	P14483	1	1	16	GPPPAGLLQ	0.981	28.8	35.2	11.1	849.483
H-2 class II histocompatibility antigen, A beta chain OS=Mus musculus GN=H2-Ab1 PE=1 SV=1	P14483	1	1	16	RGEVYTCHVEHPSLK	0.997	57.4	34.7	56.5	1811.89
H-2 class II histocompatibility antigen, A beta chain OS=Mus musculus GN=H2-Ab1 PE=1 SV=1	P14483	1	1	16	RLEQPNVVISLSR	0.977	16	30.9	16	1510.87
H-2 class II histocompatibility antigen, A beta chain OS=Mus musculus GN=H2-Ab1 PE=1 SV=1	P14483	1	1	16	SPITVEWR	0.99	66.9	35.5	39.6	987.526
H-2 class II histocompatibility antigen, A beta chain OS=Mus musculus GN=H2-Ab1 PE=1 SV=1	P14483	1	1	16	TEALNHHNTLVCSVTDFYPAK	0.997	72	34.3	69.2	2417.16
H-2 class II histocompatibility antigen, A beta chain OS=Mus musculus GN=H2-Ab1 PE=1 SV=1	P14483	1	1	16	TRAELDTVCR	0.974	26.3	35.9	18	1220.61
H-2 class II histocompatibility antigen, A beta chain OS=Mus musculus GN=H2-Ab1 PE=1 SV=1	P14483	1	1	16	YDSDVGEHR	0.997	26.2	30.1	25.3	1077.46
Keratin, type II cuticular Hb3 OS=Mus musculus GN=Krt83 PE=2 SV=2	Q6IMF0	11	20	193	AEAESWYR	0.99	66.1	32.7	51.6	1011.45
Keratin, type II cuticular Hb3 OS=Mus musculus GN=Krt83 PE=2 SV=2	Q6IMF0	11	20	193	AFSCASACGPRPGR	0.997	32.5	32.5	32.2	1493.67
Keratin, type II cuticular Hb3 OS=Mus musculus GN=Krt83 PE=2 SV=2	Q6IMF0	11	20	193	AKQDMACLLK	0.997	75.7	36.2	65.5	1177.61
Keratin, type II cuticular Hb3 OS=Mus musculus GN=Krt83 PE=2 SV=2	Q6IMF0	11	20	193	AQYDDIASR	0.997	54	34.1	32.2	1038.49
Keratin, type II cuticular Hb3 OS=Mus musculus GN=Krt83 PE=2 SV=2	Q6IMF0	11	20	193	ASSFTCGSSR	0.997	66	29.4	57.8	1059.45
Keratin, type II cuticular Hb3 OS=Mus musculus GN=Krt83 PE=2 SV=2	Q6IMF0	11	20	193	ATSENEFVALK	0.997	90.3	35.9	48.6	1208.62
Keratin, type II cuticular Hb3 OS=Mus musculus GN=Krt83 PE=2 SV=2	Q6IMF0	11	20	193	ATSENEFVALKK	0.997	64.5	35.3	36.2	1336.71
Keratin, type II cuticular Hb3 OS=Mus musculus GN=Krt83 PE=2 SV=2	Q6IMF0	11	20	193	CCESNMEPLFEGYIEALR	0.997	83.9	28.6	83.9	2233.96
Keratin, type II cuticular Hb3 OS=Mus musculus GN=Krt83 PE=2 SV=2	Q6IMF0	11	20	193	CCESNMEPLFEGYIEALRR	0.997	29.3	31.3	29.3	2374.06
Keratin, type II cuticular Hb3 OS=Mus musculus GN=Krt83 PE=2 SV=2	Q6IMF0	11	20	193	CCISAAPYR	0.997	59.8	32	45.7	1097.49
Keratin, type II cuticular Hb3 OS=Mus musculus GN=Krt83 PE=2 SV=2	Q6IMF0	11	20	193	DLNMDCVVAEIK	0.997	90.6	33.9	79.6	1422.66
Keratin, type II cuticular Hb3 OS=Mus musculus GN=Krt83 PE=2 SV=2	Q6IMF0	11	20	193	DVDCAYLR	0.99	53.5	33	50.2	1011.46
Keratin, type II cuticular Hb3 OS=Mus musculus GN=Krt83 PE=2 SV=2	Q6IMF0	11	20	193	EAECVEADSGR	0.997	81.7	27.9	72.5	1222.5
Keratin, type II cuticular Hb3 OS=Mus musculus GN=Krt83 PE=2 SV=2	Q6IMF0	11	20	193	EEINELNR	0.99	39.6	34.4	25.2	1016.5
Keratin, type II cuticular Hb3 OS=Mus musculus GN=Krt83 PE=2 SV=2	Q6IMF0	11	20	193	EYQEVMNSK	0.997	37.9	32	32.6	1127.5
Keratin, type II cuticular Hb3 OS=Mus musculus GN=Krt83 PE=2 SV=2	Q6IMF0	11	20	193	GGVTCGGLTYGTTPGR	0.997	46.9	34.4	46.4	1553.74
Keratin, type II cuticular Hb3 OS=Mus musculus GN=Krt83 PE=2 SV=2	Q6IMF0	11	20	193	GLSGGFGSR	0.997	62.8	34.4	43.9	837.421
Keratin, type II cuticular Hb3 OS=Mus musculus GN=Krt83 PE=2 SV=2	Q6IMF0	11	20	193	KCCESNMEPLFEGYIEALR	0.997	66.4	31.7	66.4	2346.06
Keratin, type II cuticular Hb3 OS=Mus musculus GN=Krt83 PE=2 SV=2	Q6IMF0	11	20	193	KDVDCAYLR	0.953	17.2	34.7	12	1139.55
Keratin, type II cuticular Hb3 OS=Mus musculus GN=Krt83 PE=2 SV=2	Q6IMF0	11	20	193	KSDLEANAEALTQETDFLR	0.997	93.6	34.9	93.6	2151.06
Keratin, type II cuticular Hb3 OS=Mus musculus GN=Krt83 PE=2 SV=2	Q6IMF0	11	20	193	LAAELNHVQESMEGYK	0.997	103	34	100	1834.86
Keratin, type II cuticular Hb3 OS=Mus musculus GN=Krt83 PE=2 SV=2	Q6IMF0	11	20	193	LAAELNHVQESMEGYKK	0.997	54	34.8	51.4	1962.96
Keratin, type II cuticular Hb3 OS=Mus musculus GN=Krt83 PE=2 SV=2	Q6IMF0	11	20	193	LAELEGALQK	0.997	81.9	34.2	40.2	1071.6
Keratin, type II cuticular Hb3 OS=Mus musculus GN=Krt83 PE=2 SV=2	Q6IMF0	11	20	193	LCEGVGSVNVCVSSSR	0.997	98.6	33.7	89.8	1709.79
Keratin, type II cuticular Hb3 OS=Mus musculus GN=Krt83 PE=2 SV=2	Q6IMF0	11	20	193	LEAAVTQSEQQGEAALTDAR	0.997	77.7	34.5	77.7	2088.02
Keratin, type II cuticular Hb3 OS=Mus musculus GN=Krt83 PE=2 SV=2	Q6IMF0	11	20	193	LGASCGVR	0.99	45.5	35	33.7	819.414
Keratin, type II cuticular Hb3 OS=Mus musculus GN=Krt83 PE=2 SV=2	Q6IMF0	11	20	193	LGLDVEIITYR	0.997	87.9	34.1	75.6	1291.73
Keratin, type II cuticular Hb3 OS=Mus musculus GN=Krt83 PE=2 SV=2	Q6IMF0	11	20	193	LLEGEEQR	0.99	53.3	34.8	17.7	973.495
Keratin, type II cuticular Hb3 OS=Mus musculus GN=Krt83 PE=2 SV=2	Q6IMF0	11	20	193	LLHSHISDTSVVVK	0.997	72.5	33.5	70.9	1534.86
Keratin, type II cuticular Hb3 OS=Mus musculus GN=Krt83 PE=2 SV=2	Q6IMF0	11	20	193	LTAEIENAK	0.997	66.5	36.6	49	988.531
Keratin, type II cuticular Hb3 OS=Mus musculus GN=Krt83 PE=2 SV=2	Q6IMF0	11	20	193	QDMACLLK	0.99	50.5	34.9	42.5	994.47
Keratin, type II cuticular Hb3 OS=Mus musculus GN=Krt83 PE=2 SV=2	Q6IMF0	11	20	193	QIASGPSVTGGSITVMAPDSCSPCQPR	0.997	92.9	32.4	91.9	2760.28
Keratin, type II cuticular Hb3 OS=Mus musculus GN=Krt83 PE=2 SV=2	Q6IMF0	11	20	193	QLYEEETR	0.99	51.8	34.2	28.1	1067.5
Keratin, type II cuticular Hb3 OS=Mus musculus GN=Krt83 PE=2 SV=2	Q6IMF0	11	20	193	RYEEEVALR	0.997	52	35.9	37.8	1164.6
Keratin, type II cuticular Hb3 OS=Mus musculus GN=Krt83 PE=2 SV=2	Q6IMF0	11	20	193	SDLEANAEALTQETDFLR	0.997	88.8	34.2	84.7	2022.96
Keratin, type II cuticular Hb3 OS=Mus musculus GN=Krt83 PE=2 SV=2	Q6IMF0	11	20	193	SRAEAESWYR	0.997	31.6	33.8	30.3	1254.59
Keratin, type II cuticular Hb3 OS=Mus musculus GN=Krt83 PE=2 SV=2	Q6IMF0	11	20	193	TREEINELNR	0.997	48.8	35.3	37.2	1273.65
Keratin, type II cuticular Hb3 OS=Mus musculus GN=Krt83 PE=2 SV=2	Q6IMF0	11	20	193	YEEEVALR	0.99	41.6	35.5	26	1008.5
Keratin, type II cytoskeletal 1 OS=Mus musculus GN=Krt1 PE=1 SV=4	P04104	3	3	32	FLEQQNQVLQTK	0.997	97.2	35.5	73.8	1475.79
Keratin, type II cytoskeletal 1 OS=Mus musculus GN=Krt1 PE=1 SV=4	P04104	3	3	32	LLEGEEIR	0.99	47	35.2	21.1	958.52
Keratin, type II cytoskeletal 1 OS=Mus musculus GN=Krt1 PE=1 SV=4	P04104	3	3	32	MEISELNR	0.976	45	36.6	16	991.488
Keratin, type II cytoskeletal 1 OS=Mus musculus GN=Krt1 PE=1 SV=4	P04104	3	3	32	SLDLDGIISEVK	0.997	50.3	35.7	39.1	1288.7
Keratin, type II cytoskeletal 1 OS=Mus musculus GN=Krt1 PE=1 SV=4	P04104	3	3	32	TNAENEFVTIK	0.997	72.3	35.7	70.3	1265.64
Keratin, type II cytoskeletal 1 OS=Mus musculus GN=Krt1 PE=1 SV=4	P04104	3	3	32	TNAENEFVTIKK	0.997	108	35.4	102	1393.73
Keratin, type II cytoskeletal 1 OS=Mus musculus GN=Krt1 PE=1 SV=4	P04104	3	3	32	YEDEINKR	0.99	40.7	35.1	27.7	1066.52
Nucleolar protein 8 OS=Mus musculus GN=Nol8 PE=1 SV=2	Q3UHX0	7	7	7	FFFFSENDDR	0.997	43.3	30.8	35.8	1323.56
Nucleolar protein 8 OS=Mus musculus GN=Nol8 PE=1 SV=2	Q3UHX0	7	7	7	FSIKPQFEGR	0.997	70.5	35.6	46.4	1208.64
Nucleolar protein 8 OS=Mus musculus GN=Nol8 PE=1 SV=2	Q3UHX0	7	7	7	LFVGGLGQGISETDLQNQFGR	0.977	23.5	34.3	23.5	2236.14
Nucleolar protein 8 OS=Mus musculus GN=Nol8 PE=1 SV=2	Q3UHX0	7	7	7	STHPVTAHGTAPSTVNPSK	0.997	45.1	35.2	43.9	1888.95
Nucleolar protein 8 OS=Mus musculus GN=Nol8 PE=1 SV=2	Q3UHX0	7	7	7	STTGNPTLLEK	0.997	34	36.3	26.9	1160.62
Nucleolar protein 8 OS=Mus musculus GN=Nol8 PE=1 SV=2	Q3UHX0	7	7	7	TSSLLLECR	0.997	70.8	36.4	55.3	1078.56
Nucleolar protein 8 OS=Mus musculus GN=Nol8 PE=1 SV=2	Q3UHX0	7	7	7	VSLTLADLEQLAGSHR	0.997	132	34	122	1709.92
Ras suppressor protein 1 OS=Mus musculus GN=Rsu1 PE=2 SV=3	Q01730	10	14	88	ALYLSDNDFEILPPDIGK	0.997	78.2	34.9	75.2	2020.03
Ras suppressor protein 1 OS=Mus musculus GN=Rsu1 PE=2 SV=3	Q01730	10	14	88	DNDLISLPK	0.997	42.7	34.4	25.6	1014.55
Ras suppressor protein 1 OS=Mus musculus GN=Rsu1 PE=2 SV=3	Q01730	10	14	88	EIGELTQLK	0.997	79.7	35.9	19.2	1030.58
Ras suppressor protein 1 OS=Mus musculus GN=Rsu1 PE=2 SV=3	Q01730	10	14	88	EKNQPEVDMSDR	0.997	41.1	31.4	36	1447.65
Ras suppressor protein 1 OS=Mus musculus GN=Rsu1 PE=2 SV=3	Q01730	10	14	88	HLNLGMNR	0.99	32.4	34.4	23.7	954.494
Ras suppressor protein 1 OS=Mus musculus GN=Rsu1 PE=2 SV=3	Q01730	10	14	88	HMQANPEPPK	0.997	26.9	35.2	26.2	1148.55
Ras suppressor protein 1 OS=Mus musculus GN=Rsu1 PE=2 SV=3	Q01730	10	14	88	LTTVPPNVAELK	0.997	56.8	31.5	55.5	1281.74
Ras suppressor protein 1 OS=Mus musculus GN=Rsu1 PE=2 SV=3	Q01730	10	14	88	LTVLPPELGNLDLTGQK	0.997	81.3	30.6	79.2	1808.02
Ras suppressor protein 1 OS=Mus musculus GN=Rsu1 PE=2 SV=3	Q01730	10	14	88	NLEVLNFFNNQIEELPTQISSLQK	0.997	37.2	32.7	37.2	2818.46
Ras suppressor protein 1 OS=Mus musculus GN=Rsu1 PE=2 SV=3	Q01730	10	14	88	NQPEVDMSDR	0.997	70.2	28.6	63.2	1206.51
ATP synthase subunit e, mitochondrial OS=Mus musculus GN=Atp5i PE=1 SV=2	Q06185	4	7	18	ELAEAQDDSILK	0.997	75.5	35.4	63.7	1331.67
ATP synthase subunit e, mitochondrial OS=Mus musculus GN=Atp5i PE=1 SV=2	Q06185	4	7	18	MVPPVQVSPLIK	0.997	57.2	30.3	45.2	1307.78
ATP synthase subunit e, mitochondrial OS=Mus musculus GN=Atp5i PE=1 SV=2	Q06185	4	7	18	VPPVQVSPLIK	0.997	62	27.5	60.6	1176.74
ATP synthase subunit e, mitochondrial OS=Mus musculus GN=Atp5i PE=1 SV=2	Q06185	4	7	18	YSALIIGMAYGAK	0.997	66.9	34.9	57.2	1357.72
Transducin-like enhancer protein 3 OS=Mus musculus GN=Tle3 PE=1 SV=3	Q08122	4	4	8	DAPTSPASVASSSSTPSSK	0.997	54.3	33.6	54.3	1763.83
Transducin-like enhancer protein 3 OS=Mus musculus GN=Tle3 PE=1 SV=3	Q08122	4	4	8	HPAPHQPGQPGFK	0.974	23.2	35.1	22.4	1397.71
Transducin-like enhancer protein 3 OS=Mus musculus GN=Tle3 PE=1 SV=3	Q08122	4	4	8	LWTGGLDNTVR	0.997	56.6	35.9	34.1	1231.64
Transducin-like enhancer protein 3 OS=Mus musculus GN=Tle3 PE=1 SV=3	Q08122	4	4	8	NDAPTPGTSTTPGLR	0.997	62	34.6	62	1484.73
Transducin-like enhancer protein 3 OS=Mus musculus GN=Tle3 PE=1 SV=3	Q08122	4	4	8	SPISQLDCLNR	0.997	52.9	35.1	47.5	1302.65
Transducin-like enhancer protein 3 OS=Mus musculus GN=Tle3 PE=1 SV=3	Q08122	4	4	8	TPYGASIFQSK	0.997	44	34.5	44	1198.61
Macrophage migration inhibitory factor OS=Mus musculus GN=Mif PE=1 SV=2	P34884	3	6	24	LLCGLLSDR	0.997	58.5	36.6	41.8	1046.57
Macrophage migration inhibitory factor OS=Mus musculus GN=Mif PE=1 SV=2	P34884	3	6	24	MPMFIVNTNVPR	0.997	41	35.9	34.6	1418.73
Macrophage migration inhibitory factor OS=Mus musculus GN=Mif PE=1 SV=2	P34884	3	6	24	PMFIVNTNVPR	0.997	84.9	36	79.8	1303.68
Metal transporter CNNM1 OS=Mus musculus GN=Cnnm1 PE=1 SV=5	Q0GA42	0	0	1	EELNIIQGALELR	0.997	49.3	33.6	42	1497.83
BRISC and BRCA1-A complex member 1 OS=Mus musculus GN=Babam1 PE=2 SV=1	Q3UI43	7	9	22	ALGAQASVGSR	0.997	86.4	36.2	61.6	1016.55
BRISC and BRCA1-A complex member 1 OS=Mus musculus GN=Babam1 PE=2 SV=1	Q3UI43	7	9	22	DMFAFMGSLDTK	0.997	58.1	31.8	58	1362.61
BRISC and BRCA1-A complex member 1 OS=Mus musculus GN=Babam1 PE=2 SV=1	Q3UI43	7	9	22	LESFNGSR	0.982	38.5	33.8	24.4	910.427
BRISC and BRCA1-A complex member 1 OS=Mus musculus GN=Babam1 PE=2 SV=1	Q3UI43	7	9	22	SEGEGEAATADGGAASVPGAGPKPWQVPASASEVQIR	0.997	75.4	32.6	75.4	3534.71
BRISC and BRCA1-A complex member 1 OS=Mus musculus GN=Babam1 PE=2 SV=1	Q3UI43	7	9	22	TELPVTENVQTIPPPYVVR	0.997	56.9	32.2	54.9	2152.16
BRISC and BRCA1-A complex member 1 OS=Mus musculus GN=Babam1 PE=2 SV=1	Q3UI43	7	9	22	TNALNVSQK	0.997	60.6	36.6	50	974.527
BRISC and BRCA1-A complex member 1 OS=Mus musculus GN=Babam1 PE=2 SV=1	Q3UI43	7	9	22	YEVALAGPALELHNCMAK	0.997	60.6	34.7	60.3	1986.98
Poly [ADP-ribose] polymerase 14 OS=Mus musculus GN=Parp14 PE=1 SV=3	Q2EMV9	11	12	13	DASAVLSGIK	0.997	31.6	36.5	19.9	960.536
Poly [ADP-ribose] polymerase 14 OS=Mus musculus GN=Parp14 PE=1 SV=3	Q2EMV9	11	12	13	DSLSHTAFPSSLK	0.984	36.5	35.7	29.5	1389.7
Poly [ADP-ribose] polymerase 14 OS=Mus musculus GN=Parp14 PE=1 SV=3	Q2EMV9	11	12	13	ESLNIAGK	0.99	43.8	36	0	831.457
Poly [ADP-ribose] polymerase 14 OS=Mus musculus GN=Parp14 PE=1 SV=3	Q2EMV9	11	12	13	FPVDVVVNAANENLK	0.995	32.3	34.6	32.3	1628.86
Poly [ADP-ribose] polymerase 14 OS=Mus musculus GN=Parp14 PE=1 SV=3	Q2EMV9	11	12	13	LFVLEEDLSR	0.997	49.6	36	33.4	1220.65
Poly [ADP-ribose] polymerase 14 OS=Mus musculus GN=Parp14 PE=1 SV=3	Q2EMV9	11	12	13	LTVLMPTDPEEASASK	0.997	60.3	35.4	60.3	1688.84
Poly [ADP-ribose] polymerase 14 OS=Mus musculus GN=Parp14 PE=1 SV=3	Q2EMV9	11	12	13	LVEEGVQNATTHAIVNSISPDLK	0.997	53.8	33.1	53.8	2435.28
Poly [ADP-ribose] polymerase 14 OS=Mus musculus GN=Parp14 PE=1 SV=3	Q2EMV9	11	12	13	NIIHVVGGNDVK	0.976	17.7	34.7	17	1264.7
Poly [ADP-ribose] polymerase 14 OS=Mus musculus GN=Parp14 PE=1 SV=3	Q2EMV9	11	12	13	QLFEYLENNMK	0.97	27.3	34.3	17.2	1428.68
Poly [ADP-ribose] polymerase 14 OS=Mus musculus GN=Parp14 PE=1 SV=3	Q2EMV9	11	12	13	TTENLSLQSIAFPAIGTGNLR	0.987	19.3	33.1	18.9	2203.17
Poly [ADP-ribose] polymerase 14 OS=Mus musculus GN=Parp14 PE=1 SV=3	Q2EMV9	11	12	13	VLFSPEDVR	0.997	43.1	36.8	29.9	1061.56
Chromatin modification-related protein MEAF6 OS=Mus musculus GN=Meaf6 PE=1 SV=1	Q2VPQ9	2	2	3	KQELAETLANLER	0.994	48.1	34.8	26.8	1514.82
Chromatin modification-related protein MEAF6 OS=Mus musculus GN=Meaf6 PE=1 SV=1	Q2VPQ9	2	2	3	TAPPQIPDTR	0.997	41.4	35	35.1	1095.58
Arf-GAP with Rho-GAP domain, ANK repeat and PH domain-containing protein 1 OS=Mus musculus GN=Arap1 PE=2 SV=2	Q4LDD4	14	16	27	AAASLGDTLSEQQLGDSDIPVIVYR	0.997	73.8	33.6	73.8	2618.33
Arf-GAP with Rho-GAP domain, ANK repeat and PH domain-containing protein 1 OS=Mus musculus GN=Arap1 PE=2 SV=2	Q4LDD4	14	16	27	AFVPPLAEDLLAR	0.997	86	32.6	84.2	1411.79
Arf-GAP with Rho-GAP domain, ANK repeat and PH domain-containing protein 1 OS=Mus musculus GN=Arap1 PE=2 SV=2	Q4LDD4	14	16	27	AVFPEGPWEEPLQLR	0.997	57	34.9	57	1767.91
Arf-GAP with Rho-GAP domain, ANK repeat and PH domain-containing protein 1 OS=Mus musculus GN=Arap1 PE=2 SV=2	Q4LDD4	14	16	27	DLPDGLFTR	0.997	38	36.6	27.6	1033.53
Arf-GAP with Rho-GAP domain, ANK repeat and PH domain-containing protein 1 OS=Mus musculus GN=Arap1 PE=2 SV=2	Q4LDD4	14	16	27	EELLLPSVSPR	0.997	37.4	33	28.5	1239.69
Arf-GAP with Rho-GAP domain, ANK repeat and PH domain-containing protein 1 OS=Mus musculus GN=Arap1 PE=2 SV=2	Q4LDD4	14	16	27	EKDYWTCFEVNEK	0.978	24.1	30.9	23.8	1747.76
Arf-GAP with Rho-GAP domain, ANK repeat and PH domain-containing protein 1 OS=Mus musculus GN=Arap1 PE=2 SV=2	Q4LDD4	14	16	27	ELLVHLPPVNR	0.997	59.5	32.8	53.5	1286.76
Arf-GAP with Rho-GAP domain, ANK repeat and PH domain-containing protein 1 OS=Mus musculus GN=Arap1 PE=2 SV=2	Q4LDD4	14	16	27	FEVITNNR	0.99	34.9	36.5	16.4	992.516
Arf-GAP with Rho-GAP domain, ANK repeat and PH domain-containing protein 1 OS=Mus musculus GN=Arap1 PE=2 SV=2	Q4LDD4	14	16	27	LAWLEASEIEDEEEK	0.997	78.3	34.6	66.2	1790.83
Arf-GAP with Rho-GAP domain, ANK repeat and PH domain-containing protein 1 OS=Mus musculus GN=Arap1 PE=2 SV=2	Q4LDD4	14	16	27	NEWMQALQQAVVEHR	0.997	72	34.9	71.3	1838.9
Arf-GAP with Rho-GAP domain, ANK repeat and PH domain-containing protein 1 OS=Mus musculus GN=Arap1 PE=2 SV=2	Q4LDD4	14	16	27	RRTLYIQGER	0.978	21.2	34.4	14.3	1292.71
Arf-GAP with Rho-GAP domain, ANK repeat and PH domain-containing protein 1 OS=Mus musculus GN=Arap1 PE=2 SV=2	Q4LDD4	14	16	27	SLIPDLPLHPMDELPGGPTPITPVIK	0.994	22.3	28.4	22.3	2747.51
Arf-GAP with Rho-GAP domain, ANK repeat and PH domain-containing protein 1 OS=Mus musculus GN=Arap1 PE=2 SV=2	Q4LDD4	14	16	27	SLLGLGLPSGGFHDR	0.997	35.8	34.5	35.8	1525.81
Arf-GAP with Rho-GAP domain, ANK repeat and PH domain-containing protein 1 OS=Mus musculus GN=Arap1 PE=2 SV=2	Q4LDD4	14	16	27	YFILNSSCLR	0.955	31.2	34.2	31.2	1272.64
Endothelin-converting enzyme 1 OS=Mus musculus GN=Ece1 PE=1 SV=1	Q4PZA2	8	9	12	AKPLMELIEK	0.995	36	33.7	26	1171.68
Endothelin-converting enzyme 1 OS=Mus musculus GN=Ece1 PE=1 SV=1	Q4PZA2	8	9	12	DNFQDTLQVVTAHYR	0.997	113	35.1	108	1806.88
Endothelin-converting enzyme 1 OS=Mus musculus GN=Ece1 PE=1 SV=1	Q4PZA2	8	9	12	FMEVMYGTK	0.997	38	33.6	38	1105.51
Endothelin-converting enzyme 1 OS=Mus musculus GN=Ece1 PE=1 SV=1	Q4PZA2	8	9	12	HTLGENIADNGGLK	0.997	68.8	35.1	61	1438.73
Endothelin-converting enzyme 1 OS=Mus musculus GN=Ece1 PE=1 SV=1	Q4PZA2	8	9	12	NIASEIIMEIK	0.997	60.5	35.9	53.1	1260.69
Endothelin-converting enzyme 1 OS=Mus musculus GN=Ece1 PE=1 SV=1	Q4PZA2	8	9	12	TPESSHEGLITDPHSPSR	0.997	44.5	34	40.9	1946.92
Endothelin-converting enzyme 1 OS=Mus musculus GN=Ece1 PE=1 SV=1	Q4PZA2	8	9	12	TSSFLDQR	0.99	44.9	34.8	31.2	953.469
Endothelin-converting enzyme 1 OS=Mus musculus GN=Ece1 PE=1 SV=1	Q4PZA2	8	9	12	VFNDYTAVPDLYFENAMR	0.997	51.5	33.2	50.8	2165
WD repeat-containing protein 18 OS=Mus musculus GN=Wdr18 PE=1 SV=1	Q4VBE8	7	8	11	DLFDFSTR	0.99	23.3	32.9	19.1	1000.47
WD repeat-containing protein 18 OS=Mus musculus GN=Wdr18 PE=1 SV=1	Q4VBE8	7	8	11	GLALLNGEYLLAAQQGK	0.997	65.5	34	36.1	1759.96
WD repeat-containing protein 18 OS=Mus musculus GN=Wdr18 PE=1 SV=1	Q4VBE8	7	8	11	LEQLQAVLSSYLEK	0.997	65	34.2	59	1620.88
WD repeat-containing protein 18 OS=Mus musculus GN=Wdr18 PE=1 SV=1	Q4VBE8	7	8	11	NMLGSQMLPAR	0.997	64.6	35.6	54.6	1217.61
WD repeat-containing protein 18 OS=Mus musculus GN=Wdr18 PE=1 SV=1	Q4VBE8	7	8	11	NYICAWELQR	0.997	37.8	34.5	29.8	1352.64
WD repeat-containing protein 18 OS=Mus musculus GN=Wdr18 PE=1 SV=1	Q4VBE8	7	8	11	VATASLDQTVK	0.997	64.7	36.2	49.8	1132.62
WD repeat-containing protein 18 OS=Mus musculus GN=Wdr18 PE=1 SV=1	Q4VBE8	7	8	11	VFDLEDEVR	0.997	60.8	35.7	46.7	1121.55
Protein enabled homolog OS=Mus musculus GN=Enah PE=1 SV=2	Q03173	13	17	22	AAVMVYDDANKK	0.997	119	35.2	102	1324.66
Protein enabled homolog OS=Mus musculus GN=Enah PE=1 SV=2	Q03173	13	17	22	APSTSTPEPTR	0.997	61.2	34	49.8	1143.56
Protein enabled homolog OS=Mus musculus GN=Enah PE=1 SV=2	Q03173	13	17	22	ERLEQEQLER	0.997	79.8	34.9	53.3	1329.68
Protein enabled homolog OS=Mus musculus GN=Enah PE=1 SV=2	Q03173	13	17	22	LEQEQLER	0.99	59.8	34.7	31.5	1044.53
Protein enabled homolog OS=Mus musculus GN=Enah PE=1 SV=2	Q03173	13	17	22	LKEELIDAIR	0.994	58.3	33.9	23	1199.7
Protein enabled homolog OS=Mus musculus GN=Enah PE=1 SV=2	Q03173	13	17	22	LKEELIDAIRQELSK	0.982	22.5	31.1	14.6	1785.01
Protein enabled homolog OS=Mus musculus GN=Enah PE=1 SV=2	Q03173	13	17	22	LKQDILDEMR	0.997	30.9	36.3	19.7	1260.66
Protein enabled homolog OS=Mus musculus GN=Enah PE=1 SV=2	Q03173	13	17	22	LKQDILDEMRK	0.997	43.5	35.3	26.6	1388.76
Protein enabled homolog OS=Mus musculus GN=Enah PE=1 SV=2	Q03173	13	17	22	QDILDEMR	0.99	57.4	35	32.6	1019.48
Protein enabled homolog OS=Mus musculus GN=Enah PE=1 SV=2	Q03173	13	17	22	QNSQLPAQVQNGPSQEELEIQR	0.997	94.7	34.4	94.7	2493.23
Protein enabled homolog OS=Mus musculus GN=Enah PE=1 SV=2	Q03173	13	17	22	STPSSQPSANGVQTEGLDYDR	0.997	38.8	32.1	38.8	2209
Protein enabled homolog OS=Mus musculus GN=Enah PE=1 SV=2	Q03173	13	17	22	VEDGSFPGGGNTGSVSLASSK	0.997	87	33.9	86.2	1952.92
Protein enabled homolog OS=Mus musculus GN=Enah PE=1 SV=2	Q03173	13	17	22	YNQATQTFHQWR	0.997	87	34.5	87	1579.74
Zinc finger ZZ-type and EF-hand domain-containing protein 1 OS=Mus musculus GN=Zzef1 PE=1 SV=2	Q5SSH7	5	5	6	ALTELFFVTENR	0.997	39.5	34.5	39.5	1439.75
Zinc finger ZZ-type and EF-hand domain-containing protein 1 OS=Mus musculus GN=Zzef1 PE=1 SV=2	Q5SSH7	5	5	6	EAAAALRPAPPCESLVSR	0.997	65.8	34.7	64.3	1894.98
Zinc finger ZZ-type and EF-hand domain-containing protein 1 OS=Mus musculus GN=Zzef1 PE=1 SV=2	Q5SSH7	5	5	6	EFSTLTELLK	0.997	45.7	34.7	27.3	1180.65
Zinc finger ZZ-type and EF-hand domain-containing protein 1 OS=Mus musculus GN=Zzef1 PE=1 SV=2	Q5SSH7	5	5	6	LISSTESELQQSYAK	0.997	65.1	35	65.1	1683.84
Zinc finger ZZ-type and EF-hand domain-containing protein 1 OS=Mus musculus GN=Zzef1 PE=1 SV=2	Q5SSH7	5	5	6	SGPENLLVEPWTR	0.99	18.4	34.8	18.4	1497.77
BSD domain-containing protein 1 OS=Mus musculus GN=Bsdc1 PE=2 SV=1	Q80Y55	5	5	6	ADQSISEEPGWEEEEEELEGIVPSPK	0.997	27.5	31	27.5	2913.32
BSD domain-containing protein 1 OS=Mus musculus GN=Bsdc1 PE=2 SV=1	Q80Y55	5	5	6	KGEISELLVGSPSIR	0.997	68.3	32.5	56.6	1584.9
BSD domain-containing protein 1 OS=Mus musculus GN=Bsdc1 PE=2 SV=1	Q80Y55	5	5	6	STEALEFMK	0.997	50.8	33.8	39.3	1055.51
BSD domain-containing protein 1 OS=Mus musculus GN=Bsdc1 PE=2 SV=1	Q80Y55	5	5	6	SWLQQSYQAVK	0.997	37.8	35.5	33.4	1337.68
BSD domain-containing protein 1 OS=Mus musculus GN=Bsdc1 PE=2 SV=1	Q80Y55	5	5	6	TIDCDVITLMGTPSGTAEPYDGTK	0.997	46.7	32.9	46.7	2542.17
Transmembrane protein 120A OS=Mus musculus GN=Tmem120a PE=2 SV=1	Q8C1E7	5	8	14	CRPSLPSESMEAAQELENQMK	0.997	85.2	30.9	81.5	2451.09
Transmembrane protein 120A OS=Mus musculus GN=Tmem120a PE=2 SV=1	Q8C1E7	5	8	14	FAYKDEYEK	0.997	35.9	34.1	26.9	1192.55
Transmembrane protein 120A OS=Mus musculus GN=Tmem120a PE=2 SV=1	Q8C1E7	5	8	14	LQANCTNSITR	0.997	97.5	35.6	83.6	1277.63
Transmembrane protein 120A OS=Mus musculus GN=Tmem120a PE=2 SV=1	Q8C1E7	5	8	14	LQELALVLK	0.997	51.8	27.6	38.1	1026.66
Transmembrane protein 120A OS=Mus musculus GN=Tmem120a PE=2 SV=1	Q8C1E7	5	8	14	NWEDLQQDFQGIQETHR	0.997	81.4	32.5	81.4	2143.98
Transmembrane protein 120A OS=Mus musculus GN=Tmem120a PE=2 SV=1	Q8C1E7	5	8	14	QGLFFDMEAYLPK	0.997	47.4	34.2	47.4	1574.76
Activator of 90 kDa heat shock protein ATPase homolog 2 OS=Mus musculus GN=Ahsa2 PE=2 SV=2	Q8N9S3	2	2	2	AVATQELTLQR	0.997	46.8	34.8	35.4	1229.68
Activator of 90 kDa heat shock protein ATPase homolog 2 OS=Mus musculus GN=Ahsa2 PE=2 SV=2	Q8N9S3	2	2	2	LQASPVALGVR	0.985	28.7	30.7	28.4	1110.66
Protein arginine N-methyltransferase 1 OS=Mus musculus GN=Prmt1 PE=1 SV=1	Q9JIF0	15	19	62	ANKLDHVVTIIK	0.997	42	28.7	36.5	1350.81
Protein arginine N-methyltransferase 1 OS=Mus musculus GN=Prmt1 PE=1 SV=1	Q9JIF0	15	19	62	ATLYVTAIEDR	0.997	75.8	35.4	73.7	1251.66
Protein arginine N-methyltransferase 1 OS=Mus musculus GN=Prmt1 PE=1 SV=1	Q9JIF0	15	19	62	DKWLAPDGLIFPDR	0.997	44.2	34.6	33.4	1642.86
Protein arginine N-methyltransferase 1 OS=Mus musculus GN=Prmt1 PE=1 SV=1	Q9JIF0	15	19	62	DVAIKEPLVDVVDPK	0.997	95.4	32	86.2	1636.92
Protein arginine N-methyltransferase 1 OS=Mus musculus GN=Prmt1 PE=1 SV=1	Q9JIF0	15	19	62	EPLVDVVDPK	0.997	53.2	34.3	44.4	1110.6
Protein arginine N-methyltransferase 1 OS=Mus musculus GN=Prmt1 PE=1 SV=1	Q9JIF0	15	19	62	EVDIYTVK	0.99	46.6	35.2	25.9	966.514
Protein arginine N-methyltransferase 1 OS=Mus musculus GN=Prmt1 PE=1 SV=1	Q9JIF0	15	19	62	GKVEEVELPVEK	0.997	51	34.1	46.1	1355.74
Protein arginine N-methyltransferase 1 OS=Mus musculus GN=Prmt1 PE=1 SV=1	Q9JIF0	15	19	62	GQLCELSCSTDYR	0.997	83.8	28.4	78.5	1588.67
Protein arginine N-methyltransferase 1 OS=Mus musculus GN=Prmt1 PE=1 SV=1	Q9JIF0	15	19	62	KVIGIECSSISDYAVK	0.997	57.5	34.7	57.4	1768.92
Protein arginine N-methyltransferase 1 OS=Mus musculus GN=Prmt1 PE=1 SV=1	Q9JIF0	15	19	62	LDHVVTIIK	0.997	58.7	29.4	48.2	1037.64
Protein arginine N-methyltransferase 1 OS=Mus musculus GN=Prmt1 PE=1 SV=1	Q9JIF0	15	19	62	QLVTNACLIK	0.997	67.4	35.7	59.8	1159.65
Protein arginine N-methyltransferase 1 OS=Mus musculus GN=Prmt1 PE=1 SV=1	Q9JIF0	15	19	62	QTVFYMEDYLTVK	0.997	62.5	35.1	62.5	1636.79
Protein arginine N-methyltransferase 1 OS=Mus musculus GN=Prmt1 PE=1 SV=1	Q9JIF0	15	19	62	TGEEIFGTIGMRPNAK	0.997	35	35.7	27.1	1720.87
Protein arginine N-methyltransferase 1 OS=Mus musculus GN=Prmt1 PE=1 SV=1	Q9JIF0	15	19	62	TGFSTSPESPYTHWK	0.997	78.9	33.4	70	1724.79
Protein arginine N-methyltransferase 1 OS=Mus musculus GN=Prmt1 PE=1 SV=1	Q9JIF0	15	19	62	VEDLTFTSPFCLQVK	0.997	65.1	35.1	54.4	1783.89
Protein arginine N-methyltransferase 1 OS=Mus musculus GN=Prmt1 PE=1 SV=1	Q9JIF0	15	19	62	VEEVELPVEK	0.997	61	34.3	38.7	1170.63
Protein arginine N-methyltransferase 1 OS=Mus musculus GN=Prmt1 PE=1 SV=1	Q9JIF0	15	19	62	VIGIECSSISDYAVK	0.997	103	35	101	1640.82
Protein arginine N-methyltransferase 1 OS=Mus musculus GN=Prmt1 PE=1 SV=1	Q9JIF0	15	19	62	WLAPDGLIFPDR	0.997	74	34.8	68.7	1399.74
Protein dopey-2 OS=Mus musculus GN=Dopey2 PE=1 SV=3	Q3UHQ6	2	2	2	DLMNMQSSSLK	0.995	25.1	34.2	23.5	1253.59
Protein dopey-2 OS=Mus musculus GN=Dopey2 PE=1 SV=3	Q3UHQ6	2	2	2	VLWNQLNK	0.982	26.7	35.4	12.2	1015.56
Germinal-center associated nuclear protein OS=Mus musculus GN=Mcm3ap PE=1 SV=2	Q9WUU9	2	2	2	AFVGTCPDMCPEK	0.997	37.8	28.3	37.8	1511.63
Germinal-center associated nuclear protein OS=Mus musculus GN=Mcm3ap PE=1 SV=2	Q9WUU9	2	2	2	AVEDGLMLQDLVSAK	0.997	43.5	35.7	29.7	1588.83
Ephrin type-A receptor 2 OS=Mus musculus GN=Epha2 PE=1 SV=3	Q03145	5	5	6	EVVLLDFAAMK	0.997	48	35.5	41.4	1235.67
Ephrin type-A receptor 2 OS=Mus musculus GN=Epha2 PE=1 SV=3	Q03145	5	5	6	FADIVSILDK	0.997	55	35.2	37.8	1120.62
Ephrin type-A receptor 2 OS=Mus musculus GN=Epha2 PE=1 SV=3	Q03145	5	5	6	FTTEIHPSCVAR	0.997	42.8	34.7	32	1417.69
Ephrin type-A receptor 2 OS=Mus musculus GN=Epha2 PE=1 SV=3	Q03145	5	5	6	LPSTSGSEGVPFR	0.997	31.4	35.9	21.1	1333.67
Ephrin type-A receptor 2 OS=Mus musculus GN=Epha2 PE=1 SV=3	Q03145	5	5	6	WTAPEAISYR	0.988	32.7	35.7	30.7	1193.59
Fibroblast growth factor receptor 4 OS=Mus musculus GN=Fgfr4 PE=1 SV=3	Q03142	0	0	3	IADFGLAR	0.984	36.7	36.8	0	862.478
Fibroblast growth factor receptor 4 OS=Mus musculus GN=Fgfr4 PE=1 SV=3	Q03142	0	0	3	WMAPEALFDR	0.997	59	34.9	48.4	1235.59
MAP/microtubule affinity-regulating kinase 3 OS=Mus musculus GN=Mark3 PE=1 SV=2	Q03141	3	3	10	AENLLLDADMNIK	0.997	49.1	35.4	45.1	1459.75
MAP/microtubule affinity-regulating kinase 3 OS=Mus musculus GN=Mark3 PE=1 SV=2	Q03141	3	3	10	GSTNLFSK	0.99	44.6	33.6	35.3	853.441
MAP/microtubule affinity-regulating kinase 3 OS=Mus musculus GN=Mark3 PE=1 SV=2	Q03141	3	3	10	ISGTSIAFK	0.997	48.5	34.3	31	923.52
MAP/microtubule affinity-regulating kinase 3 OS=Mus musculus GN=Mark3 PE=1 SV=2	Q03141	3	3	10	LFEVIETEK	0.99	29.8	35.8	17.9	1107.59
MAP/microtubule affinity-regulating kinase 3 OS=Mus musculus GN=Mark3 PE=1 SV=2	Q03141	3	3	10	SPAVPSSNTASGGMTR	0.997	68.9	34.1	68.9	1519.72
MAP/microtubule affinity-regulating kinase 3 OS=Mus musculus GN=Mark3 PE=1 SV=2	Q03141	3	3	10	TQLNPTSLQK	0.996	28.8	35.2	17	1129.62
MAP/microtubule affinity-regulating kinase 3 OS=Mus musculus GN=Mark3 PE=1 SV=2	Q03141	3	3	10	YDEITATYLLLGR	0.993	27.9	34.7	27.9	1527.81
Protein FAM134A OS=Mus musculus GN=Fam134a PE=1 SV=2	Q6NS82	1	1	2	ELGEGEETELASPEDLLSAPPALSK	0.997	32.4	34.1	32.4	2582.27
28 kDa heat- and acid-stable phosphoprotein OS=Mus musculus GN=Pdap1 PE=1 SV=1	Q3UHX2	5	7	12	GVEGLIDIENPNR	0.997	87.3	34.9	72.5	1425.73
28 kDa heat- and acid-stable phosphoprotein OS=Mus musculus GN=Pdap1 PE=1 SV=1	Q3UHX2	5	7	12	KGVEGLIDIENPNR	0.997	63.8	34.6	63.8	1553.83
28 kDa heat- and acid-stable phosphoprotein OS=Mus musculus GN=Pdap1 PE=1 SV=1	Q3UHX2	5	7	12	KVTQLDLDGPK	0.997	46.2	33.8	44.7	1213.68
28 kDa heat- and acid-stable phosphoprotein OS=Mus musculus GN=Pdap1 PE=1 SV=1	Q3UHX2	5	7	12	MQSLSLNK	0.99	37.3	36.7	22.6	920.487
28 kDa heat- and acid-stable phosphoprotein OS=Mus musculus GN=Pdap1 PE=1 SV=1	Q3UHX2	5	7	12	QYTSPEEIDAQLQAEK	0.997	73.3	34.5	68.2	1849.88
Teneurin-4 OS=Mus musculus GN=Tenm4 PE=1 SV=2	Q3UHK6	39	44	85	AALVGIYGR	0.958	30.2	35.9	27.1	919.536
Teneurin-4 OS=Mus musculus GN=Tenm4 PE=1 SV=2	Q3UHK6	39	44	85	ANSNLTLTDTEHENTETDHPSSLQNHPR	0.997	38.1	31.3	38.1	3158.44
Teneurin-4 OS=Mus musculus GN=Tenm4 PE=1 SV=2	Q3UHK6	39	44	85	ASCPVLCSGNGQYMK	0.997	96.4	30.3	96.4	1671.73
Teneurin-4 OS=Mus musculus GN=Tenm4 PE=1 SV=2	Q3UHK6	39	44	85	CEDGWMGAACDQR	0.997	38.2	25	38.2	1555.57
Teneurin-4 OS=Mus musculus GN=Tenm4 PE=1 SV=2	Q3UHK6	39	44	85	DYDVLAGR	0.976	28.6	35.7	7.52	908.447
Teneurin-4 OS=Mus musculus GN=Tenm4 PE=1 SV=2	Q3UHK6	39	44	85	ELGLGEMTPPHGTLYR	0.997	80.8	34.8	79.7	1770.88
Teneurin-4 OS=Mus musculus GN=Tenm4 PE=1 SV=2	Q3UHK6	39	44	85	EVQYEIFR	0.986	30.7	34.7	13.9	1083.55
Teneurin-4 OS=Mus musculus GN=Tenm4 PE=1 SV=2	Q3UHK6	39	44	85	FDQLYGSTITSCQQAPETK	0.997	80.5	33.2	80.5	2174.01
Teneurin-4 OS=Mus musculus GN=Tenm4 PE=1 SV=2	Q3UHK6	39	44	85	FDYNYDNSFR	0.997	43.4	28.3	43	1340.55
Teneurin-4 OS=Mus musculus GN=Tenm4 PE=1 SV=2	Q3UHK6	39	44	85	FTEEGMVNAR	0.997	49.2	33.6	40.4	1153.53
Teneurin-4 OS=Mus musculus GN=Tenm4 PE=1 SV=2	Q3UHK6	39	44	85	GECHCSVGWGGTNCETPR	0.997	60.2	25	60.2	2063.81
Teneurin-4 OS=Mus musculus GN=Tenm4 PE=1 SV=2	Q3UHK6	39	44	85	GGDVFEYNSAGLLIK	0.997	74.3	35	74.3	1582.81
Teneurin-4 OS=Mus musculus GN=Tenm4 PE=1 SV=2	Q3UHK6	39	44	85	GLPPSHTQFDFVELLDGR	0.997	47.2	34.7	42.6	2028.02
Teneurin-4 OS=Mus musculus GN=Tenm4 PE=1 SV=2	Q3UHK6	39	44	85	GNGENQFVSQQPPVIGSIMGNGR	0.96	27.4	34.2	27.4	2387.14
Teneurin-4 OS=Mus musculus GN=Tenm4 PE=1 SV=2	Q3UHK6	39	44	85	GQVTVFGR	0.99	29	36.3	23.5	863.473
Teneurin-4 OS=Mus musculus GN=Tenm4 PE=1 SV=2	Q3UHK6	39	44	85	GTGCDTSMETGCGDGK	0.997	74.8	25	74.8	1632.59
Teneurin-4 OS=Mus musculus GN=Tenm4 PE=1 SV=2	Q3UHK6	39	44	85	IPPGTFWR	0.99	40.3	35.8	28	973.525
Teneurin-4 OS=Mus musculus GN=Tenm4 PE=1 SV=2	Q3UHK6	39	44	85	LAETLYDTTK	0.997	68.1	34.7	58.6	1154.59
Teneurin-4 OS=Mus musculus GN=Tenm4 PE=1 SV=2	Q3UHK6	39	44	85	LGGWSLDK	0.99	46.6	36.9	31.6	875.462
Teneurin-4 OS=Mus musculus GN=Tenm4 PE=1 SV=2	Q3UHK6	39	44	85	LLLANGMEVALQTEPHLLAGTVNPTVGK	0.997	45.4	28.8	45.4	2886.58
Teneurin-4 OS=Mus musculus GN=Tenm4 PE=1 SV=2	Q3UHK6	39	44	85	MDEDGFLR	0.99	42.8	31.7	30.2	982.43
Teneurin-4 OS=Mus musculus GN=Tenm4 PE=1 SV=2	Q3UHK6	39	44	85	NDANCDCFSGDDGYAK	0.997	66.5	25	66.5	1808.65
Teneurin-4 OS=Mus musculus GN=Tenm4 PE=1 SV=2	Q3UHK6	39	44	85	NLLSLDFDR	0.997	44.7	36.5	28.5	1092.57
Teneurin-4 OS=Mus musculus GN=Tenm4 PE=1 SV=2	Q3UHK6	39	44	85	NNNPISNSQDIK	0.997	66.4	34.2	63.5	1343.65
Teneurin-4 OS=Mus musculus GN=Tenm4 PE=1 SV=2	Q3UHK6	39	44	85	NSEVVAGTGDQCLPFDDTR	0.997	77.6	31	77.6	2080.92
Teneurin-4 OS=Mus musculus GN=Tenm4 PE=1 SV=2	Q3UHK6	39	44	85	NSYYIGADGSLR	0.997	35.8	33.8	30.2	1315.63
Teneurin-4 OS=Mus musculus GN=Tenm4 PE=1 SV=2	Q3UHK6	39	44	85	QIGPLIDR	0.99	65.8	31.9	52.9	911.531
Teneurin-4 OS=Mus musculus GN=Tenm4 PE=1 SV=2	Q3UHK6	39	44	85	QYIFEFDK	0.99	43.8	34.7	34.4	1089.53
Teneurin-4 OS=Mus musculus GN=Tenm4 PE=1 SV=2	Q3UHK6	39	44	85	QYIFEFDKNDR	0.996	27.9	33.8	16.6	1474.7
Teneurin-4 OS=Mus musculus GN=Tenm4 PE=1 SV=2	Q3UHK6	39	44	85	SILGVQCEVQK	0.997	42.9	36.2	35.7	1260.66
Teneurin-4 OS=Mus musculus GN=Tenm4 PE=1 SV=2	Q3UHK6	39	44	85	SISCPSCNGLADGNK	0.997	94.6	29	58.7	1580.67
Teneurin-4 OS=Mus musculus GN=Tenm4 PE=1 SV=2	Q3UHK6	39	44	85	SNPSPAPTDHSLSGEPPAGSAQEPTHAQDNWLLNSNIPLETR	0.997	43	30.9	43	4433.1
Teneurin-4 OS=Mus musculus GN=Tenm4 PE=1 SV=2	Q3UHK6	39	44	85	SQVFIDHPVHLK	0.997	47.7	34.9	38.6	1419.77
Teneurin-4 OS=Mus musculus GN=Tenm4 PE=1 SV=2	Q3UHK6	39	44	85	TAVLQGYEIDASK	0.997	79.2	35.6	71.3	1394.72
Teneurin-4 OS=Mus musculus GN=Tenm4 PE=1 SV=2	Q3UHK6	39	44	85	TGTNFTLR	0.99	65	35.3	49.8	909.479
Teneurin-4 OS=Mus musculus GN=Tenm4 PE=1 SV=2	Q3UHK6	39	44	85	VSFTYDETAGMLK	0.997	66.2	34.5	66.2	1477.69
Teneurin-4 OS=Mus musculus GN=Tenm4 PE=1 SV=2	Q3UHK6	39	44	85	VTSMQAVINETPLPIDLYR	0.989	20	33.9	19.9	2160.14
Teneurin-4 OS=Mus musculus GN=Tenm4 PE=1 SV=2	Q3UHK6	39	44	85	VTTDIISVANEDGR	0.997	87.7	35.4	68.5	1489.75
Teneurin-4 OS=Mus musculus GN=Tenm4 PE=1 SV=2	Q3UHK6	39	44	85	WTSPDHELWK	0.997	27.6	33.9	18.9	1298.62
Teneurin-4 OS=Mus musculus GN=Tenm4 PE=1 SV=2	Q3UHK6	39	44	85	YGTTVDEEK	0.997	65.3	32.6	56	1041.47
Teneurin-4 OS=Mus musculus GN=Tenm4 PE=1 SV=2	Q3UHK6	39	44	85	YSYDLNGNLHLLSPGNSAR	0.98	35.1	34.7	10.4	2092.01
Teneurin-4 OS=Mus musculus GN=Tenm4 PE=1 SV=2	Q3UHK6	39	44	85	YTDIQLQYR	0.983	16.8	34.3	16.8	1199.61
Teneurin-4 OS=Mus musculus GN=Tenm4 PE=1 SV=2	Q3UHK6	39	44	85	YTSSSADSEEGKGPQK	0.997	64.6	31.7	64.6	1670.75
Epidermal growth factor-like protein 8 OS=Mus musculus GN=Egfl8 PE=2 SV=2	Q6GUQ1	2	2	2	LEQWATQAGAWVR	0.996	29.5	35.1	19.5	1515.77
Epidermal growth factor-like protein 8 OS=Mus musculus GN=Egfl8 PE=2 SV=2	Q6GUQ1	2	2	2	LGACACEDNSLGPSLR	0.966	21.5	32.7	20.6	1719.78
Mitogen-activated protein kinase-binding protein 1 OS=Mus musculus GN=Mapkbp1 PE=1 SV=1	Q6NS57	2	2	2	EPSLSSSGLALTSRPDQVSQVSGEQLK	0.993	19	33	19	2800.43
Mitogen-activated protein kinase-binding protein 1 OS=Mus musculus GN=Mapkbp1 PE=1 SV=1	Q6NS57	2	2	2	SGEGVQFTR	0.956	13.4	35	13.4	980.48
3-ketodihydrosphingosine reductase OS=Mus musculus GN=Kdsr PE=2 SV=1	Q6GV12	5	7	18	FEELEVSSFEK	0.997	79.3	33.9	52.2	1343.64
3-ketodihydrosphingosine reductase OS=Mus musculus GN=Kdsr PE=2 SV=1	Q6GV12	5	7	18	LGPVDMLVNCAGTSMSGK	0.997	77.3	34.3	77	1836.87
3-ketodihydrosphingosine reductase OS=Mus musculus GN=Kdsr PE=2 SV=1	Q6GV12	5	7	18	LISETTAICKPEQVAK	0.997	66.1	34.5	60.2	1787.96
3-ketodihydrosphingosine reductase OS=Mus musculus GN=Kdsr PE=2 SV=1	Q6GV12	5	7	18	LMSINYLGSVYPSR	0.996	28.9	34.9	28.9	1599.82
3-ketodihydrosphingosine reductase OS=Mus musculus GN=Kdsr PE=2 SV=1	Q6GV12	5	7	18	QGAFITLVAR	0.997	53.8	34.9	49.3	1075.63
Protein RRP5 homolog OS=Mus musculus GN=Pdcd11 PE=2 SV=2	Q6NS46	2	2	2	ILDDVPVGTSPTTTLK	0.996	25	33.6	21.9	1656.91
Protein RRP5 homolog OS=Mus musculus GN=Pdcd11 PE=2 SV=2	Q6NS46	2	2	2	TTEPGVTGLILAVEGPASK	0.997	47.5	32.8	47.5	1840.01
Alpha-centractin OS=Mus musculus GN=Actr1a PE=2 SV=1	P61164	4	6	38	ACYLSINPQK	0.997	45.3	35.9	39.7	1193.6
Alpha-centractin OS=Mus musculus GN=Actr1a PE=2 SV=1	P61164	4	6	38	ACYLSINPQKDETLETEK	0.997	78	34.5	78	2139.03
Alpha-centractin OS=Mus musculus GN=Actr1a PE=2 SV=1	P61164	4	6	38	AGFAGDQIPK	0.997	59.9	36.5	40	1003.52
Alpha-centractin OS=Mus musculus GN=Actr1a PE=2 SV=1	P61164	4	6	38	AQYYLPDGSTIEIGPSR	0.997	87.3	35.1	85.7	1866.92
Alpha-centractin OS=Mus musculus GN=Actr1a PE=2 SV=1	P61164	4	6	38	DQLQTFSEEHPVLLTEAPLNPR	0.997	87.4	34	87.4	2534.29
Alpha-centractin OS=Mus musculus GN=Actr1a PE=2 SV=1	P61164	4	6	38	IWQYVYSK	0.99	24.1	34.8	16.6	1086.56
Alpha-centractin OS=Mus musculus GN=Actr1a PE=2 SV=1	P61164	4	6	38	VMAGALEGDIFIGPK	0.996	78.9	35.6	0	1517.8
Alpha-centractin OS=Mus musculus GN=Actr1a PE=2 SV=1	P61164	4	6	38	YPMEHGIVK	0.996	35.7	34.8	27.1	1073.54
Protein TMED8 OS=Mus musculus GN=Tmed8 PE=2 SV=1	Q3UHI4	3	4	5	QAAEGPAFWSPAAR	0.997	66.4	34.5	64.9	1458.71
Protein TMED8 OS=Mus musculus GN=Tmed8 PE=2 SV=1	Q3UHI4	3	4	5	YGEVMPVYR	0.997	35.4	33.8	26.9	1113.54
Protein TMED8 OS=Mus musculus GN=Tmed8 PE=2 SV=1	Q3UHI4	3	4	5	YQAPQRPEDTVMIQSEHTGAIDVLSADLESADLLGDHR	0.997	52.1	31.4	49.4	4178.01
Serine-rich coiled-coil domain-containing protein 2 OS=Mus musculus GN=Ccser2 PE=1 SV=1	Q3UHI0	2	2	2	ESPLGHFESYGGTPFFQAQK	0.995	21.4	33.5	21.4	2227.05
Serine-rich coiled-coil domain-containing protein 2 OS=Mus musculus GN=Ccser2 PE=1 SV=1	Q3UHI0	2	2	2	IQLLEQQLATR	0.997	41.2	32.5	28.4	1312.76
Rho GTPase-activating protein 17 OS=Mus musculus GN=Arhgap17 PE=2 SV=1	Q3UIA2	12	15	29	AALDCSTSHLDEFYSDPHAVAGALK	0.991	18.7	32.6	18.7	2675.24
Rho GTPase-activating protein 17 OS=Mus musculus GN=Arhgap17 PE=2 SV=1	Q3UIA2	12	15	29	CSSSLPPIQAPSHPPPQPPTQPR	0.982	24.8	34.4	24.8	2476.24
Rho GTPase-activating protein 17 OS=Mus musculus GN=Arhgap17 PE=2 SV=1	Q3UIA2	12	15	29	DQLAADMYNFMAK	0.997	73.6	31.1	58	1517.68
Rho GTPase-activating protein 17 OS=Mus musculus GN=Arhgap17 PE=2 SV=1	Q3UIA2	12	15	29	DSVSAAVPAAGR	0.997	42.7	34.6	37.4	1100.57
Rho GTPase-activating protein 17 OS=Mus musculus GN=Arhgap17 PE=2 SV=1	Q3UIA2	12	15	29	FFVTLLEAQADYHR	0.997	76.5	35.2	69.6	1709.86
Rho GTPase-activating protein 17 OS=Mus musculus GN=Arhgap17 PE=2 SV=1	Q3UIA2	12	15	29	LIACFQGQHGTDAER	0.997	31.8	33.4	31.8	1702.8
Rho GTPase-activating protein 17 OS=Mus musculus GN=Arhgap17 PE=2 SV=1	Q3UIA2	12	15	29	LQYLWTTCQK	0.997	56.7	34.8	49.2	1340.67
Rho GTPase-activating protein 17 OS=Mus musculus GN=Arhgap17 PE=2 SV=1	Q3UIA2	12	15	29	LVLDWDSVR	0.997	59.8	36.1	42.8	1102.59
Rho GTPase-activating protein 17 OS=Mus musculus GN=Arhgap17 PE=2 SV=1	Q3UIA2	12	15	29	MLETCGDAENQLALELSQHEVFVEK	0.997	61.3	33.2	61.3	2890.36
Rho GTPase-activating protein 17 OS=Mus musculus GN=Arhgap17 PE=2 SV=1	Q3UIA2	12	15	29	SIFPEIHSDLASK	0.996	28.1	35.2	21.3	1443.75
Rho GTPase-activating protein 17 OS=Mus musculus GN=Arhgap17 PE=2 SV=1	Q3UIA2	12	15	29	SSGTNFQGLPSK	0.997	80.4	35.6	63.3	1222.61
Rho GTPase-activating protein 17 OS=Mus musculus GN=Arhgap17 PE=2 SV=1	Q3UIA2	12	15	29	WAEKPAFGTPLEEHLK	0.997	42.7	34.6	42.6	1852.96
Zinc finger SWIM domain-containing protein 8 OS=Mus musculus GN=Zswim8 PE=1 SV=1	Q3UHH1	2	2	3	AEGGTGEEHDLFAGLKPLEQESR	0.997	24.5	33.9	24.5	2470.18
Zinc finger SWIM domain-containing protein 8 OS=Mus musculus GN=Zswim8 PE=1 SV=1	Q3UHH1	2	2	3	LIHLTPADYDDFVNAIR	0.997	47.3	34.8	39.5	1973.01
Fibroblast growth factor 1 OS=Mus musculus GN=Fgf1 PE=2 SV=1	P61148	3	3	3	FNLPLGNYK	0.995	46.1	35.4	21	1065.57
Fibroblast growth factor 1 OS=Mus musculus GN=Fgf1 PE=2 SV=1	P61148	3	3	3	ILPDGTVDGTR	0.997	59.2	35.1	43.7	1143.6
Fibroblast growth factor 1 OS=Mus musculus GN=Fgf1 PE=2 SV=1	P61148	3	3	3	LEENHYNTYTSK	0.997	34.7	32.4	34.7	1498.68
E3 ubiquitin-protein ligase UBR4 OS=Mus musculus GN=Ubr4 PE=1 SV=1	A2AN08	33	33	40	ALATNPALR	0.997	36.5	32.3	24.2	926.542
E3 ubiquitin-protein ligase UBR4 OS=Mus musculus GN=Ubr4 PE=1 SV=1	A2AN08	33	33	40	ALGTLGMTTNEK	0.997	64.2	36.1	55.7	1235.63
E3 ubiquitin-protein ligase UBR4 OS=Mus musculus GN=Ubr4 PE=1 SV=1	A2AN08	33	33	40	ANTPLYHGFK	0.997	27.3	36.4	24.7	1147.59
E3 ubiquitin-protein ligase UBR4 OS=Mus musculus GN=Ubr4 PE=1 SV=1	A2AN08	33	33	40	APSYIEIFGR	0.997	48.7	35.2	43.2	1152.6
E3 ubiquitin-protein ligase UBR4 OS=Mus musculus GN=Ubr4 PE=1 SV=1	A2AN08	33	33	40	AQQALSELHTVDK	0.997	65	34.7	55	1439.75
E3 ubiquitin-protein ligase UBR4 OS=Mus musculus GN=Ubr4 PE=1 SV=1	A2AN08	33	33	40	AVSNINTLLDK	0.997	39.9	35.3	30.2	1187.66
E3 ubiquitin-protein ligase UBR4 OS=Mus musculus GN=Ubr4 PE=1 SV=1	A2AN08	33	33	40	DNPEATQQMNDLIIGK	0.997	43.5	34.6	43.5	1786.86
E3 ubiquitin-protein ligase UBR4 OS=Mus musculus GN=Ubr4 PE=1 SV=1	A2AN08	33	33	40	DSDQLEVIQENR	0.997	38	33.7	31.9	1445.69
E3 ubiquitin-protein ligase UBR4 OS=Mus musculus GN=Ubr4 PE=1 SV=1	A2AN08	33	33	40	EGESSGSQEDQLCTALVNQLNR	0.957	17.4	32.3	17.4	2435.11
E3 ubiquitin-protein ligase UBR4 OS=Mus musculus GN=Ubr4 PE=1 SV=1	A2AN08	33	33	40	ELASPVSPELR	0.997	56	34.2	44.2	1197.65
E3 ubiquitin-protein ligase UBR4 OS=Mus musculus GN=Ubr4 PE=1 SV=1	A2AN08	33	33	40	ELFDYNLR	0.99	38.3	34.4	16.8	1069.53
E3 ubiquitin-protein ligase UBR4 OS=Mus musculus GN=Ubr4 PE=1 SV=1	A2AN08	33	33	40	GREEWESAALQNANTK	0.959	27.5	34.9	23.5	1803.86
E3 ubiquitin-protein ligase UBR4 OS=Mus musculus GN=Ubr4 PE=1 SV=1	A2AN08	33	33	40	HNTYLQECTGQR	0.997	48.2	31.8	48	1506.68
E3 ubiquitin-protein ligase UBR4 OS=Mus musculus GN=Ubr4 PE=1 SV=1	A2AN08	33	33	40	IISLDLPVAEVYK	0.997	68	32.6	43.5	1459.84
E3 ubiquitin-protein ligase UBR4 OS=Mus musculus GN=Ubr4 PE=1 SV=1	A2AN08	33	33	40	ILGPAESDEFLAR	0.997	81	35.6	64.6	1417.73
E3 ubiquitin-protein ligase UBR4 OS=Mus musculus GN=Ubr4 PE=1 SV=1	A2AN08	33	33	40	IQDMVAIR	0.99	44.1	36.5	26.3	945.519
E3 ubiquitin-protein ligase UBR4 OS=Mus musculus GN=Ubr4 PE=1 SV=1	A2AN08	33	33	40	LCTFTITQK	0.997	48.2	34.6	48.2	1111.58
E3 ubiquitin-protein ligase UBR4 OS=Mus musculus GN=Ubr4 PE=1 SV=1	A2AN08	33	33	40	LLASLFQDLQVEALHK	0.997	81.5	31.1	68.8	1825.02
E3 ubiquitin-protein ligase UBR4 OS=Mus musculus GN=Ubr4 PE=1 SV=1	A2AN08	33	33	40	LLEEQGIFLR	0.996	33.2	35	25.5	1217.69
E3 ubiquitin-protein ligase UBR4 OS=Mus musculus GN=Ubr4 PE=1 SV=1	A2AN08	33	33	40	LLQTLPQLR	0.997	33.1	28	19.8	1081.67
E3 ubiquitin-protein ligase UBR4 OS=Mus musculus GN=Ubr4 PE=1 SV=1	A2AN08	33	33	40	MQSSGIPDGGHIR	0.997	69	34.6	60.2	1354.65
E3 ubiquitin-protein ligase UBR4 OS=Mus musculus GN=Ubr4 PE=1 SV=1	A2AN08	33	33	40	MVDGVGVCTVCAK	0.969	30.7	34.6	30.7	1395.64
E3 ubiquitin-protein ligase UBR4 OS=Mus musculus GN=Ubr4 PE=1 SV=1	A2AN08	33	33	40	NLQGFLEQPK	0.997	42.9	35.9	33.2	1173.63
E3 ubiquitin-protein ligase UBR4 OS=Mus musculus GN=Ubr4 PE=1 SV=1	A2AN08	33	33	40	QLMCLLTR	0.99	40.5	36.5	25.9	1034.55
E3 ubiquitin-protein ligase UBR4 OS=Mus musculus GN=Ubr4 PE=1 SV=1	A2AN08	33	33	40	QVLFTPATQAAR	0.997	42.9	35.4	30.9	1302.72
E3 ubiquitin-protein ligase UBR4 OS=Mus musculus GN=Ubr4 PE=1 SV=1	A2AN08	33	33	40	SFAATVSR	0.99	47	33.6	22.8	838.442
E3 ubiquitin-protein ligase UBR4 OS=Mus musculus GN=Ubr4 PE=1 SV=1	A2AN08	33	33	40	SVFIAQNVASLQELGGSEK	0.997	120	34.5	108	1977.03
E3 ubiquitin-protein ligase UBR4 OS=Mus musculus GN=Ubr4 PE=1 SV=1	A2AN08	33	33	40	TLSDVEDQKELASPVSPELR	0.997	55.6	34.3	55.6	2213.13
E3 ubiquitin-protein ligase UBR4 OS=Mus musculus GN=Ubr4 PE=1 SV=1	A2AN08	33	33	40	TPSSGMSSTMK	0.995	22.9	31.3	22.1	1113.49
E3 ubiquitin-protein ligase UBR4 OS=Mus musculus GN=Ubr4 PE=1 SV=1	A2AN08	33	33	40	TPVFIFER	0.99	45.3	35.3	24.2	1008.55
E3 ubiquitin-protein ligase UBR4 OS=Mus musculus GN=Ubr4 PE=1 SV=1	A2AN08	33	33	40	TSVQPTFTASQYR	0.997	66.3	34.6	55.7	1485.73
E3 ubiquitin-protein ligase UBR4 OS=Mus musculus GN=Ubr4 PE=1 SV=1	A2AN08	33	33	40	WFDFPFTR	0.964	18.5	33.1	15.2	1115.53
E3 ubiquitin-protein ligase UBR4 OS=Mus musculus GN=Ubr4 PE=1 SV=1	A2AN08	33	33	40	YGSFFCDCGAK	0.995	25	25	25	1311.51
Muscle-related coiled-coil protein OS=Mus musculus GN=Murc PE=2 SV=1	A2AMM0	4	4	5	GGYSPQEGGDPPTPEPLK	0.997	42.8	34.1	41	1825.86
Muscle-related coiled-coil protein OS=Mus musculus GN=Murc PE=2 SV=1	A2AMM0	4	4	5	LSQSHSNTGYVVNK	0.997	83.2	35.4	75.6	1533.77
Muscle-related coiled-coil protein OS=Mus musculus GN=Murc PE=2 SV=1	A2AMM0	4	4	5	VASVVDSVQASQK	0.997	75.4	36.1	62.9	1317.7
Muscle-related coiled-coil protein OS=Mus musculus GN=Murc PE=2 SV=1	A2AMM0	4	4	5	VVIFQEDIPCPASLSVVK	0.996	23.5	33.5	23.5	2001.07
Sorting nexin-27 OS=Mus musculus GN=Snx27 PE=1 SV=2	Q3UHD6	12	15	26	EFAILHQNLK	0.997	39.7	33.7	33.1	1212.67
Sorting nexin-27 OS=Mus musculus GN=Snx27 PE=1 SV=2	Q3UHD6	12	15	26	GLEEYLEK	0.99	47.5	35.5	37.8	980.494
Sorting nexin-27 OS=Mus musculus GN=Snx27 PE=1 SV=2	Q3UHD6	12	15	26	ILEVNGVNVEGATHK	0.997	34.8	34.6	34.8	1579.84
Sorting nexin-27 OS=Mus musculus GN=Snx27 PE=1 SV=2	Q3UHD6	12	15	26	KLAPNEFPHK	0.996	23.3	34.6	18.9	1180.65
Sorting nexin-27 OS=Mus musculus GN=Snx27 PE=1 SV=2	Q3UHD6	12	15	26	LAPNEFPHK	0.997	61.6	35.1	46	1052.55
Sorting nexin-27 OS=Mus musculus GN=Snx27 PE=1 SV=2	Q3UHD6	12	15	26	LHACTEEGQLENQVIAFEWDEMQR	0.997	72.1	30.1	67.1	2933.32
Sorting nexin-27 OS=Mus musculus GN=Snx27 PE=1 SV=2	Q3UHD6	12	15	26	NSTTDQVYQAIAAK	0.997	90.6	35.4	80.2	1509.75
Sorting nexin-27 OS=Mus musculus GN=Snx27 PE=1 SV=2	Q3UHD6	12	15	26	QAVPISVPTYK	0.963	29.9	35.7	28.4	1202.68
Sorting nexin-27 OS=Mus musculus GN=Snx27 PE=1 SV=2	Q3UHD6	12	15	26	SESGYGFNVR	0.997	57.3	32.1	42.7	1115.51
Sorting nexin-27 OS=Mus musculus GN=Snx27 PE=1 SV=2	Q3UHD6	12	15	26	SINGELYAPLQHVSAVLPGGAADR	0.997	74.5	33.4	74.5	2435.27
Sorting nexin-27 OS=Mus musculus GN=Snx27 PE=1 SV=2	Q3UHD6	12	15	26	VALPDGTTVTVR	0.997	85.3	34.2	69.7	1228.69
Sorting nexin-27 OS=Mus musculus GN=Snx27 PE=1 SV=2	Q3UHD6	12	15	26	WPFSLSEQQLDAR	0.997	68.7	35.5	65	1576.78
60S ribosomal protein L27 OS=Mus musculus GN=Rpl27 PE=1 SV=2	P61358	5	7	17	DVFRDPALK	0.997	50.4	36.7	22.2	1060.58
60S ribosomal protein L27 OS=Mus musculus GN=Rpl27 PE=1 SV=2	P61358	5	7	17	NIDDGTSDRPYSHALVAGIDR	0.997	56.3	34.2	56.3	2272.1
60S ribosomal protein L27 OS=Mus musculus GN=Rpl27 PE=1 SV=2	P61358	5	7	17	VVLVLAGR	0.99	54	26	38.1	826.551
60S ribosomal protein L27 OS=Mus musculus GN=Rpl27 PE=1 SV=2	P61358	5	7	17	VYNYNHLMPTR	0.997	69.4	35.1	64.4	1407.68
60S ribosomal protein L27 OS=Mus musculus GN=Rpl27 PE=1 SV=2	P61358	5	7	17	YSVDIPLDK	0.997	64.9	36.3	51.4	1049.55
Disabled homolog 2-interacting protein OS=Mus musculus GN=Dab2ip PE=1 SV=1	Q3UHC7	9	9	12	AAPVSLAGLATVR	0.997	81.7	30.4	76.8	1225.73
Disabled homolog 2-interacting protein OS=Mus musculus GN=Dab2ip PE=1 SV=1	Q3UHC7	9	9	12	CGDNEHLIFR	0.997	36.3	33	35.6	1260.58
Disabled homolog 2-interacting protein OS=Mus musculus GN=Dab2ip PE=1 SV=1	Q3UHC7	9	9	12	IASLDAANAR	0.997	45.5	35.5	29	1001.54
Disabled homolog 2-interacting protein OS=Mus musculus GN=Dab2ip PE=1 SV=1	Q3UHC7	9	9	12	IINSYCVFPR	0.997	30.2	35	30.2	1268.65
Disabled homolog 2-interacting protein OS=Mus musculus GN=Dab2ip PE=1 SV=1	Q3UHC7	9	9	12	LGSFSTAAEELAR	0.997	82.7	35.7	74.5	1351.69
Disabled homolog 2-interacting protein OS=Mus musculus GN=Dab2ip PE=1 SV=1	Q3UHC7	9	9	12	LQITENGEFR	0.997	44.2	36.1	31.8	1206.61
Disabled homolog 2-interacting protein OS=Mus musculus GN=Dab2ip PE=1 SV=1	Q3UHC7	9	9	12	LVLEYQAR	0.99	40.1	35.8	25.3	991.557
Disabled homolog 2-interacting protein OS=Mus musculus GN=Dab2ip PE=1 SV=1	Q3UHC7	9	9	12	NSYLGLVSLPAASVAGR	0.997	70.5	34.1	63.5	1674.92
Disabled homolog 2-interacting protein OS=Mus musculus GN=Dab2ip PE=1 SV=1	Q3UHC7	9	9	12	VTQNLANFAK	0.997	62	36.2	44.3	1105.6
Disabled homolog 2-interacting protein OS=Mus musculus GN=Dab2ip PE=1 SV=1	Q3UHC7	9	9	12	YLQDALGEFIK	0.997	74.4	35	54	1296.68
Retinal dehydrogenase 1 OS=Mus musculus GN=Aldh1a1 PE=1 SV=5	P24549	16	25	139	ANNTTYGLAAGLFTK	0.997	91.9	35	91.9	1541.8
Retinal dehydrogenase 1 OS=Mus musculus GN=Aldh1a1 PE=1 SV=5	P24549	16	25	139	EAGFPPGVVNIVPGYGPTAGAAISSHMDVDK	0.997	46.8	33.5	18.3	3053.5
Retinal dehydrogenase 1 OS=Mus musculus GN=Aldh1a1 PE=1 SV=5	P24549	16	25	139	EEIFGPVQQIMK	0.997	83	35.8	62.6	1418.73
Retinal dehydrogenase 1 OS=Mus musculus GN=Aldh1a1 PE=1 SV=5	P24549	16	25	139	ELGEHGLYEYTELK	0.997	78.4	34.9	67.7	1680.81
Retinal dehydrogenase 1 OS=Mus musculus GN=Aldh1a1 PE=1 SV=5	P24549	16	25	139	FPVLNPATEEVICHVEEGDK	0.997	129	34.2	129	2283.1
Retinal dehydrogenase 1 OS=Mus musculus GN=Aldh1a1 PE=1 SV=5	P24549	16	25	139	GFFVQPTVFSNVTDEMR	0.997	70.1	33.7	65.9	1989.94
Retinal dehydrogenase 1 OS=Mus musculus GN=Aldh1a1 PE=1 SV=5	P24549	16	25	139	IAKEEIFGPVQQIMK	0.997	82.6	33.4	78	1730.95
Retinal dehydrogenase 1 OS=Mus musculus GN=Aldh1a1 PE=1 SV=5	P24549	16	25	139	IFINNEWHNSVSGK	0.997	109	34.8	93.5	1644.81
Retinal dehydrogenase 1 OS=Mus musculus GN=Aldh1a1 PE=1 SV=5	P24549	16	25	139	IFVEESVYDEFVK	0.997	86.5	34.9	71.6	1603.79
Retinal dehydrogenase 1 OS=Mus musculus GN=Aldh1a1 PE=1 SV=5	P24549	16	25	139	IGPALSCGNTVVVKPAEQTPLTALHLASLIK	0.994	21.7	25	21.7	3198.79
Retinal dehydrogenase 1 OS=Mus musculus GN=Aldh1a1 PE=1 SV=5	P24549	16	25	139	IHGQTIPSDGDIFTYTR	0.997	74.7	34.9	0	1920.95
Retinal dehydrogenase 1 OS=Mus musculus GN=Aldh1a1 PE=1 SV=5	P24549	16	25	139	ILDLIESGK	0.997	63.9	35.6	36.5	987.572
Retinal dehydrogenase 1 OS=Mus musculus GN=Aldh1a1 PE=1 SV=5	P24549	16	25	139	ILDLIESGKK	0.997	51	33.3	15.5	1115.67
Retinal dehydrogenase 1 OS=Mus musculus GN=Aldh1a1 PE=1 SV=5	P24549	16	25	139	KFPVLNPATEEVICHVEEGDK	0.997	89.7	34.5	89.7	2411.19
Retinal dehydrogenase 1 OS=Mus musculus GN=Aldh1a1 PE=1 SV=5	P24549	16	25	139	KFPVLNPATEEVICHVEEGDKADVDK	0.997	75.8	33.6	75.8	2939.45
Retinal dehydrogenase 1 OS=Mus musculus GN=Aldh1a1 PE=1 SV=5	P24549	16	25	139	KYVLGNPLTPGINQGPQIDK	0.997	31.5	31.3	31.5	2152.18
Retinal dehydrogenase 1 OS=Mus musculus GN=Aldh1a1 PE=1 SV=5	P24549	16	25	139	KYVLGNPLTPGINQGPQIDKEQHDK	0.997	62.2	32.1	62.2	2789.46
Retinal dehydrogenase 1 OS=Mus musculus GN=Aldh1a1 PE=1 SV=5	P24549	16	25	139	LLLATMEALNGGK	0.997	92.5	35.6	84.6	1331.72
Retinal dehydrogenase 1 OS=Mus musculus GN=Aldh1a1 PE=1 SV=5	P24549	16	25	139	QAFQIGSPWR	0.997	70.9	36.1	50.6	1189.61
Retinal dehydrogenase 1 OS=Mus musculus GN=Aldh1a1 PE=1 SV=5	P24549	16	25	139	RVTLELGGK	0.985	37.5	34.3	7.69	972.584
Retinal dehydrogenase 1 OS=Mus musculus GN=Aldh1a1 PE=1 SV=5	P24549	16	25	139	VAFTGSTQVGK	0.997	70.6	35.6	62	1094.58
Retinal dehydrogenase 1 OS=Mus musculus GN=Aldh1a1 PE=1 SV=5	P24549	16	25	139	VFANAYLSDLGGCIK	0.997	69.4	35.2	69.4	1627.82
Retinal dehydrogenase 1 OS=Mus musculus GN=Aldh1a1 PE=1 SV=5	P24549	16	25	139	VTLELGGK	0.99	55.7	34.7	19.7	816.483
Retinal dehydrogenase 1 OS=Mus musculus GN=Aldh1a1 PE=1 SV=5	P24549	16	25	139	YCAGWADK	0.99	25.3	29.4	25.3	970.409
Retinal dehydrogenase 1 OS=Mus musculus GN=Aldh1a1 PE=1 SV=5	P24549	16	25	139	YVLGNPLTPGINQGPQIDK	0.997	78.2	33.6	77.4	2024.08
Retinal dehydrogenase 1 OS=Mus musculus GN=Aldh1a1 PE=1 SV=5	P24549	16	25	139	YVLGNPLTPGINQGPQIDKEQHDK	0.997	69.2	33.4	69.2	2661.36
Heterogeneous nuclear ribonucleoprotein H OS=Mus musculus GN=Hnrnph1 PE=1 SV=3	O35737	6	11	74	ATENDIYNFFSPLNPVR	0.997	50.3	34.7	49.1	1996.98
Heterogeneous nuclear ribonucleoprotein H OS=Mus musculus GN=Hnrnph1 PE=1 SV=3	O35737	6	11	74	DLNYCFSGMSDHR	0.997	78.5	25.3	78.5	1601.65
Heterogeneous nuclear ribonucleoprotein H OS=Mus musculus GN=Hnrnph1 PE=1 SV=3	O35737	6	11	74	EGRPSGEAFVELESEDEVK	0.997	69.8	33.6	53.5	2106.98
Heterogeneous nuclear ribonucleoprotein H OS=Mus musculus GN=Hnrnph1 PE=1 SV=3	O35737	6	11	74	GLPWSCSADEVQR	0.997	64.9	32.5	64.9	1504.68
Heterogeneous nuclear ribonucleoprotein H OS=Mus musculus GN=Hnrnph1 PE=1 SV=3	O35737	6	11	74	HTGPNSPDTANDGFVR	0.997	80.7	32.7	74.7	1684.77
Heterogeneous nuclear ribonucleoprotein H OS=Mus musculus GN=Hnrnph1 PE=1 SV=3	O35737	6	11	74	IQNGAQGIR	0.997	58.5	33.5	36	956.527
Heterogeneous nuclear ribonucleoprotein H OS=Mus musculus GN=Hnrnph1 PE=1 SV=3	O35737	6	11	74	SNNVEMDWVLK	0.997	58.4	35	50.6	1334.64
Heterogeneous nuclear ribonucleoprotein H OS=Mus musculus GN=Hnrnph1 PE=1 SV=3	O35737	6	11	74	STGEAFVQFASQEIAEK	0.997	91.8	34.5	82.4	1841.89
Heterogeneous nuclear ribonucleoprotein H OS=Mus musculus GN=Hnrnph1 PE=1 SV=3	O35737	6	11	74	VHIEIGPDGR	0.997	59.1	36.3	44.7	1092.58
Heterogeneous nuclear ribonucleoprotein H OS=Mus musculus GN=Hnrnph1 PE=1 SV=3	O35737	6	11	74	VTGEADVEFATHEDAVAAMSK	0.995	47.9	33	0	2178
Heterogeneous nuclear ribonucleoprotein H OS=Mus musculus GN=Hnrnph1 PE=1 SV=3	O35737	6	11	74	YGDGGSTFQSTTGHCVHMR	0.997	84.3	28.5	84.3	2097.89
Heterogeneous nuclear ribonucleoprotein H OS=Mus musculus GN=Hnrnph1 PE=1 SV=3	O35737	6	11	74	YVELFLNSTAGASGGAYEHR	0.997	46.9	34.4	39.5	2142.03
Spatacsin OS=Mus musculus GN=Spg11 PE=2 SV=3	Q3UHA3	8	8	9	ALASAEATMEDLHSEIR	0.997	76.4	34.4	74.1	1843.89
Spatacsin OS=Mus musculus GN=Spg11 PE=2 SV=3	Q3UHA3	8	8	9	AQLLSLNESVR	0.997	43.2	34.8	35.4	1229.68
Spatacsin OS=Mus musculus GN=Spg11 PE=2 SV=3	Q3UHA3	8	8	9	DFLVEILK	0.967	27.3	34.7	4.42	976.572
Spatacsin OS=Mus musculus GN=Spg11 PE=2 SV=3	Q3UHA3	8	8	9	IGGVMQDSLPVQSYK	0.99	19	35.7	19	1621.83
Spatacsin OS=Mus musculus GN=Spg11 PE=2 SV=3	Q3UHA3	8	8	9	IGLDLAFDSLK	0.996	35.8	35.4	35.8	1191.66
Spatacsin OS=Mus musculus GN=Spg11 PE=2 SV=3	Q3UHA3	8	8	9	LESLESADHTPTVPTHVFIPGDVPR	0.995	21.4	33.6	21.4	2714.38
Spatacsin OS=Mus musculus GN=Spg11 PE=2 SV=3	Q3UHA3	8	8	9	QLDTVDFFLK	0.996	34	34.7	24.1	1225.65
Spatacsin OS=Mus musculus GN=Spg11 PE=2 SV=3	Q3UHA3	8	8	9	SLETLDTVAAR	0.997	50.8	36.4	40.5	1175.63
E3 ubiquitin-protein ligase RING1 OS=Mus musculus GN=Ring1 PE=1 SV=2	O35730	4	4	7	FCSDCIVTALR	0.997	51.6	33.5	45.5	1341.63
E3 ubiquitin-protein ligase RING1 OS=Mus musculus GN=Ring1 PE=1 SV=2	O35730	4	4	7	GVAGGGEGPEEPALPSLEGVSEK	0.997	34.8	34.6	34.8	2166.06
E3 ubiquitin-protein ligase RING1 OS=Mus musculus GN=Ring1 PE=1 SV=2	O35730	4	4	7	LHNQQALSSSIEEGLR	0.997	111	35.1	105	1781.91
E3 ubiquitin-protein ligase RING1 OS=Mus musculus GN=Ring1 PE=1 SV=2	O35730	4	4	7	SLHSELMCPICLDMLK	0.996	21.9	34.1	21	1946.92
E3 ubiquitin-protein ligase RING1 OS=Mus musculus GN=Ring1 PE=1 SV=2	O35730	4	4	7	SLRPDPNFDALISK	0.997	42.1	35.1	40.7	1572.84
E3 ubiquitin-protein ligase RING1 OS=Mus musculus GN=Ring1 PE=1 SV=2	O35730	4	4	7	TPQEAIMDGTEIAVSPR	0.997	81.2	34.1	39.6	1814.9
Leukotriene A-4 hydrolase OS=Mus musculus GN=Lta4h PE=1 SV=4	P24527	23	37	108	AILPCQDTPSVK	0.997	55.4	34.8	53.7	1328.69
Leukotriene A-4 hydrolase OS=Mus musculus GN=Lta4h PE=1 SV=4	P24527	23	37	108	ASMHPVTAMLVGR	0.997	54.4	34.6	45.9	1369.71
Leukotriene A-4 hydrolase OS=Mus musculus GN=Lta4h PE=1 SV=4	P24527	23	37	108	DGEAPDPEDPSR	0.997	36.8	29.1	30.8	1284.53
Leukotriene A-4 hydrolase OS=Mus musculus GN=Lta4h PE=1 SV=4	P24527	23	37	108	DVDPDVAYSSIPYEK	0.997	92.2	33.8	76.6	1697.79
Leukotriene A-4 hydrolase OS=Mus musculus GN=Lta4h PE=1 SV=4	P24527	23	37	108	ELVALMSAIR	0.997	58	35.6	45.5	1102.63
Leukotriene A-4 hydrolase OS=Mus musculus GN=Lta4h PE=1 SV=4	P24527	23	37	108	FSYQSVTTDDWK	0.997	78.9	32.4	74.3	1476.66
Leukotriene A-4 hydrolase OS=Mus musculus GN=Lta4h PE=1 SV=4	P24527	23	37	108	GSPMEISLPIALSK	0.997	73.4	34.3	66.8	1442.79
Leukotriene A-4 hydrolase OS=Mus musculus GN=Lta4h PE=1 SV=4	P24527	23	37	108	HFHALGGWGELQNTIK	0.997	59.7	35.2	56.2	1807.92
Leukotriene A-4 hydrolase OS=Mus musculus GN=Lta4h PE=1 SV=4	P24527	23	37	108	LTYTAEVSVPK	0.997	90.8	35.4	83	1207.66
Leukotriene A-4 hydrolase OS=Mus musculus GN=Lta4h PE=1 SV=4	P24527	23	37	108	MQEVYNFNAINNSEIR	0.997	94.9	33.6	94.9	1941.91
Leukotriene A-4 hydrolase OS=Mus musculus GN=Lta4h PE=1 SV=4	P24527	23	37	108	NQEIVIEISFETSPK	0.997	62.8	35.4	61.8	1733.9
Leukotriene A-4 hydrolase OS=Mus musculus GN=Lta4h PE=1 SV=4	P24527	23	37	108	PEVADTCSLASPASVCR	0.997	32	32.8	32	1819.83
Leukotriene A-4 hydrolase OS=Mus musculus GN=Lta4h PE=1 SV=4	P24527	23	37	108	QHPYLFSQCQAIHCR	0.997	54.4	32.8	54.4	1944.9
Leukotriene A-4 hydrolase OS=Mus musculus GN=Lta4h PE=1 SV=4	P24527	23	37	108	SANEFSETESMLK	0.997	97.6	31.8	91.4	1472.66
Leukotriene A-4 hydrolase OS=Mus musculus GN=Lta4h PE=1 SV=4	P24527	23	37	108	SFLYSHFK	0.99	52.4	33.9	47.7	1028.52
Leukotriene A-4 hydrolase OS=Mus musculus GN=Lta4h PE=1 SV=4	P24527	23	37	108	SLSNVIAHEISHSWTGNLVTNK	0.997	74.6	34.2	74.6	2407.24
Leukotriene A-4 hydrolase OS=Mus musculus GN=Lta4h PE=1 SV=4	P24527	23	37	108	SSALQWLTPEQTSGK	0.997	66.8	35.6	58.4	1632.82
Leukotriene A-4 hydrolase OS=Mus musculus GN=Lta4h PE=1 SV=4	P24527	23	37	108	TFGESHPFTK	0.997	59.4	35.2	37.2	1150.55
Leukotriene A-4 hydrolase OS=Mus musculus GN=Lta4h PE=1 SV=4	P24527	23	37	108	TLTGTAALTVQSQEENLR	0.997	93.7	34.8	88.2	1932
Leukotriene A-4 hydrolase OS=Mus musculus GN=Lta4h PE=1 SV=4	P24527	23	37	108	TWDHFWLNEGHTVYLER	0.997	78.7	33.4	78.7	2203.04
Leukotriene A-4 hydrolase OS=Mus musculus GN=Lta4h PE=1 SV=4	P24527	23	37	108	VVINGQEVK	0.985	30.8	34.8	11.1	986.552
Leukotriene A-4 hydrolase OS=Mus musculus GN=Lta4h PE=1 SV=4	P24527	23	37	108	WEEAIPLALK	0.997	45.9	33.2	41.3	1169.66
Leukotriene A-4 hydrolase OS=Mus musculus GN=Lta4h PE=1 SV=4	P24527	23	37	108	YTLGESQGYK	0.997	58.7	33.6	51.1	1145.55
Liprin-beta-2 OS=Mus musculus GN=Ppfibp2 PE=1 SV=3	O35711	5	5	7	EIVMATQGPSER	0.997	35.7	35.2	34.7	1317.65
Liprin-beta-2 OS=Mus musculus GN=Ppfibp2 PE=1 SV=3	O35711	5	5	7	LALEMLALPQER	0.997	33.4	33.1	33.4	1383.77
Liprin-beta-2 OS=Mus musculus GN=Ppfibp2 PE=1 SV=3	O35711	5	5	7	LDLMTEVSELK	0.997	62.8	36.1	53.5	1277.67
Liprin-beta-2 OS=Mus musculus GN=Ppfibp2 PE=1 SV=3	O35711	5	5	7	MGMETLLVANEDKDR	0.997	39.7	34.9	39.7	1721.82
Liprin-beta-2 OS=Mus musculus GN=Ppfibp2 PE=1 SV=3	O35711	5	5	7	QEETSALLDHIWVTR	0.996	32	35	32	1797.91
Liprin-beta-2 OS=Mus musculus GN=Ppfibp2 PE=1 SV=3	O35711	5	5	7	WLDDIGLPQYK	0.997	54.2	36.1	46.3	1347.69
Nocturnin OS=Mus musculus GN=Ccrn4l PE=1 SV=3	O35710	2	2	2	HALSVTSALDLLTEEQIGPNR	0.997	44.7	33.5	35.7	2264.19
Nocturnin OS=Mus musculus GN=Ccrn4l PE=1 SV=3	O35710	2	2	2	TNQVAIAQTLECK	0.997	48.9	35.6	47.3	1475.75
Serine palmitoyltransferase 1 OS=Mus musculus GN=Sptlc1 PE=2 SV=2	O35704	5	5	5	LLQAIVDQCMDK	0.997	40.4	35.8	40.4	1433.71
Serine palmitoyltransferase 1 OS=Mus musculus GN=Sptlc1 PE=2 SV=2	O35704	5	5	5	NHPALNYNIVSGPPTHNIVVNGK	0.994	31.7	33.3	13.1	2456.27
Serine palmitoyltransferase 1 OS=Mus musculus GN=Sptlc1 PE=2 SV=2	O35704	5	5	5	SLQGVSGLK	0.978	35.3	36.7	24.2	888.515
Serine palmitoyltransferase 1 OS=Mus musculus GN=Sptlc1 PE=2 SV=2	O35704	5	5	5	VVGESLSPALHLQLEESTGSR	0.997	47.7	34.1	47.7	2209.15
Serine palmitoyltransferase 1 OS=Mus musculus GN=Sptlc1 PE=2 SV=2	O35704	5	5	5	VVVTVEQTEEELQR	0.997	100	35.1	91.4	1658.86
Glycosyltransferase 8 domain-containing protein 1 OS=Mus musculus GN=Glt8d1 PE=2 SV=1	Q6NSU3	2	2	2	LNVEEGLYSR	0.997	28.9	35.9	23.9	1179.6
Glycosyltransferase 8 domain-containing protein 1 OS=Mus musculus GN=Glt8d1 PE=2 SV=1	Q6NSU3	2	2	2	NDISDSGIVGLQPIDFVASAHQHPVSER	0.993	19.7	33.4	19.7	2988.48
Actin-binding LIM protein 3 OS=Mus musculus GN=Ablim3 PE=1 SV=2	Q69ZX8	10	10	20	DFITGEVISALGR	0.997	86.7	35.6	74.3	1377.74
Actin-binding LIM protein 3 OS=Mus musculus GN=Ablim3 PE=1 SV=2	Q69ZX8	10	10	20	DGVPYCESDYHSQFGIK	0.997	38.5	29.7	38.5	2001.86
Actin-binding LIM protein 3 OS=Mus musculus GN=Ablim3 PE=1 SV=2	Q69ZX8	10	10	20	EALHTTGYEMSFNGSPR	0.994	25.8	31.7	23.6	1896.85
Actin-binding LIM protein 3 OS=Mus musculus GN=Ablim3 PE=1 SV=2	Q69ZX8	10	10	20	ECVCQTCSQSMTSSKPIK	0.997	109	29.9	109	2130.93
Actin-binding LIM protein 3 OS=Mus musculus GN=Ablim3 PE=1 SV=2	Q69ZX8	10	10	20	FSSGGEEEDFDR	0.997	51.2	25.7	51.2	1374.54
Actin-binding LIM protein 3 OS=Mus musculus GN=Ablim3 PE=1 SV=2	Q69ZX8	10	10	20	GGSNVIQCYR	0.997	67.1	34	59.9	1153.54
Actin-binding LIM protein 3 OS=Mus musculus GN=Ablim3 PE=1 SV=2	Q69ZX8	10	10	20	LILKEEMK	0.99	47.2	35.5	20.1	1003.59
Actin-binding LIM protein 3 OS=Mus musculus GN=Ablim3 PE=1 SV=2	Q69ZX8	10	10	20	SASLPAYR	0.99	47.4	36	33.7	864.457
Actin-binding LIM protein 3 OS=Mus musculus GN=Ablim3 PE=1 SV=2	Q69ZX8	10	10	20	SSSYADPWTPPR	0.997	55.1	33.5	53.6	1363.63
Actin-binding LIM protein 3 OS=Mus musculus GN=Ablim3 PE=1 SV=2	Q69ZX8	10	10	20	TSEDISQASK	0.997	64.1	35.1	50.3	1065.51
Plexin-D1 OS=Mus musculus GN=Plxnd1 PE=1 SV=1	Q3UH93	3	3	3	AYADEAAEELLDPAEAQR	0.989	21	33.2	20	1961.91
Plexin-D1 OS=Mus musculus GN=Plxnd1 PE=1 SV=1	Q3UH93	3	3	3	LFTFDLNPSDDNILK	0.997	31.6	35.1	29.4	1751.89
Plexin-D1 OS=Mus musculus GN=Plxnd1 PE=1 SV=1	Q3UH93	3	3	3	YFFDFLEEQAEK	0.997	35.7	33	35.7	1565.72
Ras-related protein Rab-7a OS=Mus musculus GN=Rab7a PE=1 SV=2	P51150	15	27	108	AQAWCYSK	0.99	38.8	31.6	38.8	1013.45
Ras-related protein Rab-7a OS=Mus musculus GN=Rab7a PE=1 SV=2	P51150	15	27	108	ATIGADFLTK	0.997	57.9	35.4	50.3	1036.57
Ras-related protein Rab-7a OS=Mus musculus GN=Rab7a PE=1 SV=2	P51150	15	27	108	DEFLIQASPR	0.997	55.8	36.4	48.3	1175.61
Ras-related protein Rab-7a OS=Mus musculus GN=Rab7a PE=1 SV=2	P51150	15	27	108	DPENFPFVVLGNK	0.997	89	35.7	87.7	1475.75
Ras-related protein Rab-7a OS=Mus musculus GN=Rab7a PE=1 SV=2	P51150	15	27	108	EAINVEQAFQTIAR	0.997	89.1	35.8	81.8	1589.83
Ras-related protein Rab-7a OS=Mus musculus GN=Rab7a PE=1 SV=2	P51150	15	27	108	FQSLGVAFYR	0.997	63.6	35.4	42.8	1187.62
Ras-related protein Rab-7a OS=Mus musculus GN=Rab7a PE=1 SV=2	P51150	15	27	108	GADCCVLVFDVTAPNTFK	0.997	79.4	33.4	79.2	2013.94
Ras-related protein Rab-7a OS=Mus musculus GN=Rab7a PE=1 SV=2	P51150	15	27	108	LVTMQIWDTAGQER	0.997	89.4	35.3	68.4	1647.82
Ras-related protein Rab-7a OS=Mus musculus GN=Rab7a PE=1 SV=2	P51150	15	27	108	NALKQETEVELYNEFPEPIK	0.997	55.2	34.3	54.3	2391.21
Ras-related protein Rab-7a OS=Mus musculus GN=Rab7a PE=1 SV=2	P51150	15	27	108	NNIPYFETSAK	0.997	49.1	34.4	41.9	1283.63
Ras-related protein Rab-7a OS=Mus musculus GN=Rab7a PE=1 SV=2	P51150	15	27	108	QETEVELYNEFPEPIK	0.997	92.9	34.7	80.2	1964.95
Ras-related protein Rab-7a OS=Mus musculus GN=Rab7a PE=1 SV=2	P51150	15	27	108	QETEVELYNEFPEPIKLDK	0.997	81.8	34.7	81.8	2321.16
Ras-related protein Rab-7a OS=Mus musculus GN=Rab7a PE=1 SV=2	P51150	15	27	108	TLDSWRDEFLIQASPR	0.997	68.5	35.2	63.6	1933.98
Ras-related protein Rab-7a OS=Mus musculus GN=Rab7a PE=1 SV=2	P51150	15	27	108	TSLMNQYVNK	0.997	85.3	34.7	80.7	1197.59
Ras-related protein Rab-7a OS=Mus musculus GN=Rab7a PE=1 SV=2	P51150	15	27	108	VIILGDSGVGK	0.997	61.1	33.7	46.5	1057.63
Thrombospondin type-1 domain-containing protein 7A OS=Mus musculus GN=Thsd7a PE=2 SV=2	Q69ZU6	2	2	2	TITQFPIGSEK	0.991	42	34.3	24	1220.65
Thrombospondin type-1 domain-containing protein 7A OS=Mus musculus GN=Thsd7a PE=2 SV=2	Q69ZU6	2	2	2	VNVGQVGPK	0.997	41.6	32.5	28.4	897.515
LIM and calponin homology domains-containing protein 1 OS=Mus musculus GN=Limch1 PE=1 SV=2	Q3UH68	16	17	23	AANSCASYGGTTLNLK	0.997	54.4	34.9	54.4	1627.77
LIM and calponin homology domains-containing protein 1 OS=Mus musculus GN=Limch1 PE=1 SV=2	Q3UH68	16	17	23	CSPTVALVEFSSNPQLK	0.997	35.5	35.3	35.5	1876.95
LIM and calponin homology domains-containing protein 1 OS=Mus musculus GN=Limch1 PE=1 SV=2	Q3UH68	16	17	23	EFEGLLAQMR	0.997	87	35.8	72.3	1193.6
LIM and calponin homology domains-containing protein 1 OS=Mus musculus GN=Limch1 PE=1 SV=2	Q3UH68	16	17	23	EGGLPEEQSLTPSPSANPEISVSK	0.997	39.1	34.2	39.1	2453.2
LIM and calponin homology domains-containing protein 1 OS=Mus musculus GN=Limch1 PE=1 SV=2	Q3UH68	16	17	23	EGPAAAAPGPSLTK	0.997	46.8	35.1	46.8	1266.67
LIM and calponin homology domains-containing protein 1 OS=Mus musculus GN=Limch1 PE=1 SV=2	Q3UH68	16	17	23	FTISEAVLER	0.997	53.1	35.6	32.2	1164.63
LIM and calponin homology domains-containing protein 1 OS=Mus musculus GN=Limch1 PE=1 SV=2	Q3UH68	16	17	23	GQLGDAVSGTDVR	0.997	39	35.1	34.2	1274.63
LIM and calponin homology domains-containing protein 1 OS=Mus musculus GN=Limch1 PE=1 SV=2	Q3UH68	16	17	23	LMSGEDGTSER	0.997	48.6	31.7	35.7	1181.51
LIM and calponin homology domains-containing protein 1 OS=Mus musculus GN=Limch1 PE=1 SV=2	Q3UH68	16	17	23	NGLLNCTDCYMR	0.997	48.1	28.4	48.1	1516.63
LIM and calponin homology domains-containing protein 1 OS=Mus musculus GN=Limch1 PE=1 SV=2	Q3UH68	16	17	23	NQQIPNPPTSTSEDVKPK	0.963	18.1	34.8	15.3	1980
LIM and calponin homology domains-containing protein 1 OS=Mus musculus GN=Limch1 PE=1 SV=2	Q3UH68	16	17	23	QGSNSIEINIK	0.997	49.8	35.9	38	1202.64
LIM and calponin homology domains-containing protein 1 OS=Mus musculus GN=Limch1 PE=1 SV=2	Q3UH68	16	17	23	SAVPFNQYLPNK	0.987	23.9	36	16.6	1377.72
LIM and calponin homology domains-containing protein 1 OS=Mus musculus GN=Limch1 PE=1 SV=2	Q3UH68	16	17	23	SPEPEATLTFPFLDK	0.997	52	35.5	51.9	1691.85
LIM and calponin homology domains-containing protein 1 OS=Mus musculus GN=Limch1 PE=1 SV=2	Q3UH68	16	17	23	SQMFEGVATVHDSPVQVK	0.997	104	34.7	104	1958.96
LIM and calponin homology domains-containing protein 1 OS=Mus musculus GN=Limch1 PE=1 SV=2	Q3UH68	16	17	23	TSVPESIASAGTGSPSK	0.997	60.3	35.6	58.3	1575.79
LIM and calponin homology domains-containing protein 1 OS=Mus musculus GN=Limch1 PE=1 SV=2	Q3UH68	16	17	23	VELVLSQK	0.99	53	34.8	31.9	915.551
Serine/threonine-protein kinase WNK2 OS=Mus musculus GN=Wnk2 PE=1 SV=2	Q3UH66	2	2	6	CDNIFITGPTGSVK	0.997	52.8	35.2	48.3	1508.74
Serine/threonine-protein kinase WNK2 OS=Mus musculus GN=Wnk2 PE=1 SV=2	Q3UH66	2	2	6	FKEEAEMLK	0.997	44.9	35.2	23.6	1124.57
Serine/threonine-protein kinase WNK2 OS=Mus musculus GN=Wnk2 PE=1 SV=2	Q3UH66	2	2	6	IGDLGLATLK	0.997	58.5	33.8	44.5	1000.6
Serine/threonine-protein kinase WNK2 OS=Mus musculus GN=Wnk2 PE=1 SV=2	Q3UH66	2	2	6	SETAPAGWALAQR	0.953	19.2	34.8	10.4	1357.69
Serine/threonine-protein kinase WNK2 OS=Mus musculus GN=Wnk2 PE=1 SV=2	Q3UH66	2	2	6	VVASSTGHLSDSSR	0.997	98.5	35	93.6	1402.69
Disco-interacting protein 2 homolog B OS=Mus musculus GN=Dip2b PE=1 SV=1	Q3UH60	7	8	11	GLGNQVEVLK	0.954	34.3	33.7	14.1	1057.59
Disco-interacting protein 2 homolog B OS=Mus musculus GN=Dip2b PE=1 SV=1	Q3UH60	7	8	11	LLSPYSPQTQETDSIGQK	0.997	58	35	56	1991.99
Disco-interacting protein 2 homolog B OS=Mus musculus GN=Dip2b PE=1 SV=1	Q3UH60	7	8	11	LSFGDAAQTLWAR	0.997	106	35.8	94.2	1435.73
Disco-interacting protein 2 homolog B OS=Mus musculus GN=Dip2b PE=1 SV=1	Q3UH60	7	8	11	NQTPAPTAAQTSAPSK	0.954	17.6	34.9	11.3	1569.79
Disco-interacting protein 2 homolog B OS=Mus musculus GN=Dip2b PE=1 SV=1	Q3UH60	7	8	11	NTFEVIPVTSSGSPVGDVPFIR	0.997	60.7	34.2	58.3	2318.2
Disco-interacting protein 2 homolog B OS=Mus musculus GN=Dip2b PE=1 SV=1	Q3UH60	7	8	11	TPLGGIHISQTK	0.997	61.3	34.3	45.1	1252.69
Disco-interacting protein 2 homolog B OS=Mus musculus GN=Dip2b PE=1 SV=1	Q3UH60	7	8	11	TWPAIIDTDDLPR	0.997	51	34.9	47.1	1512.77
Protein sidekick-1 OS=Mus musculus GN=Sdk1 PE=2 SV=1	Q3UH53	2	2	2	ELLVPQAEVTAR	0.997	31.2	32.9	26.6	1325.74
Protein sidekick-1 OS=Mus musculus GN=Sdk1 PE=2 SV=1	Q3UH53	2	2	2	SDQPSSALAQVVSDR	0.965	33.6	34.2	25.6	1559.77
Anthrax toxin receptor 2 OS=Mus musculus GN=Antxr2 PE=2 SV=1	Q6DFX2	5	6	9	ASSIIIALTDGK	0.997	86.3	34.6	76.8	1188.68
Anthrax toxin receptor 2 OS=Mus musculus GN=Antxr2 PE=2 SV=1	Q6DFX2	5	6	9	AVKPVGETYIHEGLK	0.997	81.7	32.8	81.7	1640.9
Anthrax toxin receptor 2 OS=Mus musculus GN=Antxr2 PE=2 SV=1	Q6DFX2	5	6	9	LANEQIQNAGGLK	0.997	81.8	34.4	75.5	1355.73
Anthrax toxin receptor 2 OS=Mus musculus GN=Antxr2 PE=2 SV=1	Q6DFX2	5	6	9	LDGLVPSYAENEAK	0.997	34.1	35.5	32	1505.75
Anthrax toxin receptor 2 OS=Mus musculus GN=Antxr2 PE=2 SV=1	Q6DFX2	5	6	9	SEKPVSIQPSSILCPAPVLNK	0.997	46	31.6	46	2264.23
E3 ubiquitin-protein ligase PDZRN3 OS=Mus musculus GN=Pdzrn3 PE=1 SV=3	Q69ZS0	1	1	1	STPLTLEISPDNSLR	0.997	34	34.5	33.4	1642.86
Nucleolar protein 58 OS=Mus musculus GN=Nop58 PE=1 SV=1	Q6DFW4	7	7	13	EWYGWHFPELGK	0.997	37.3	34.1	25.5	1548.73
Nucleolar protein 58 OS=Mus musculus GN=Nop58 PE=1 SV=1	Q6DFW4	7	7	13	FQDTAEALAAFTALMEGK	0.997	50.5	34.6	50.5	1929.93
Nucleolar protein 58 OS=Mus musculus GN=Nop58 PE=1 SV=1	Q6DFW4	7	7	13	IISDNLTYCK	0.981	16.8	34.7	16.8	1226.61
Nucleolar protein 58 OS=Mus musculus GN=Nop58 PE=1 SV=1	Q6DFW4	7	7	13	LIAHAGSLLNLAK	0.997	65	28.4	65	1320.8
Nucleolar protein 58 OS=Mus musculus GN=Nop58 PE=1 SV=1	Q6DFW4	7	7	13	SQMDGLIPGVEPR	0.997	73.4	35	68.5	1398.7
Nucleolar protein 58 OS=Mus musculus GN=Nop58 PE=1 SV=1	Q6DFW4	7	7	13	TQLYEYLQNR	0.997	48.4	34.7	38.3	1327.66
Nucleolar protein 58 OS=Mus musculus GN=Nop58 PE=1 SV=1	Q6DFW4	7	7	13	TYDPSGDSTLPTCSK	0.997	53	30.9	50.8	1628.71
Protein C9orf72 homolog OS=Mus musculus PE=1 SV=1	Q6DFW0	2	2	2	DATGSFVLPFR	0.997	57.4	35.5	46.2	1209.63
Protein C9orf72 homolog OS=Mus musculus PE=1 SV=1	Q6DFW0	2	2	2	YESGLFVQGLLK	0.993	22.4	34.2	22.4	1353.74
E3 ubiquitin-protein ligase HECTD1 OS=Mus musculus GN=Hectd1 PE=1 SV=2	Q69ZR2	24	26	34	AGNGQSPCGVEDVLQLLR	0.978	23.9	34.9	22.8	1912.95
E3 ubiquitin-protein ligase HECTD1 OS=Mus musculus GN=Hectd1 PE=1 SV=2	Q69ZR2	24	26	34	CFASLADR	0.975	27.6	33.5	8.34	939.435
E3 ubiquitin-protein ligase HECTD1 OS=Mus musculus GN=Hectd1 PE=1 SV=2	Q69ZR2	24	26	34	CPFLIPFETR	0.997	48.5	35.8	37.5	1279.65
E3 ubiquitin-protein ligase HECTD1 OS=Mus musculus GN=Hectd1 PE=1 SV=2	Q69ZR2	24	26	34	DTLHSAMAVVSR	0.987	26.3	34.8	17.8	1286.65
E3 ubiquitin-protein ligase HECTD1 OS=Mus musculus GN=Hectd1 PE=1 SV=2	Q69ZR2	24	26	34	EDLPGFVFESNR	0.997	59.1	34.7	54	1409.67
E3 ubiquitin-protein ligase HECTD1 OS=Mus musculus GN=Hectd1 PE=1 SV=2	Q69ZR2	24	26	34	EGEIAIHNSDGQQATILKEDLPGFVFESNR	0.949	17.4	33	17.4	3314.63
E3 ubiquitin-protein ligase HECTD1 OS=Mus musculus GN=Hectd1 PE=1 SV=2	Q69ZR2	24	26	34	EGQNFIFR	0.99	43	35	18.3	1010.51
E3 ubiquitin-protein ligase HECTD1 OS=Mus musculus GN=Hectd1 PE=1 SV=2	Q69ZR2	24	26	34	GGDIFLDQLAR	0.997	49	36.3	36	1204.63
E3 ubiquitin-protein ligase HECTD1 OS=Mus musculus GN=Hectd1 PE=1 SV=2	Q69ZR2	24	26	34	GHSEVVAILQSPGDWMCPVNK	0.997	73.7	34.3	71.9	2324.12
E3 ubiquitin-protein ligase HECTD1 OS=Mus musculus GN=Hectd1 PE=1 SV=2	Q69ZR2	24	26	34	GSPLVTHDLLR	0.997	63.4	34.7	42.1	1207.68
E3 ubiquitin-protein ligase HECTD1 OS=Mus musculus GN=Hectd1 PE=1 SV=2	Q69ZR2	24	26	34	IFLDESAPDNVLEVTAR	0.997	64.6	35.2	52.3	1888.97
E3 ubiquitin-protein ligase HECTD1 OS=Mus musculus GN=Hectd1 PE=1 SV=2	Q69ZR2	24	26	34	LIAVLESIER	0.997	51	32.5	29	1142.68
E3 ubiquitin-protein ligase HECTD1 OS=Mus musculus GN=Hectd1 PE=1 SV=2	Q69ZR2	24	26	34	LPEYSSEEIMR	0.997	47	34.2	41.9	1353.64
E3 ubiquitin-protein ligase HECTD1 OS=Mus musculus GN=Hectd1 PE=1 SV=2	Q69ZR2	24	26	34	LTVGNWSLTCLK	0.975	31.6	35.4	31.4	1391.74
E3 ubiquitin-protein ligase HECTD1 OS=Mus musculus GN=Hectd1 PE=1 SV=2	Q69ZR2	24	26	34	LVVVELNNR	0.997	52.5	31.9	36.4	1055.62
E3 ubiquitin-protein ligase HECTD1 OS=Mus musculus GN=Hectd1 PE=1 SV=2	Q69ZR2	24	26	34	MAAAGGTVSGPSSACKPGR	0.997	46.6	34.1	41.9	1761.84
E3 ubiquitin-protein ligase HECTD1 OS=Mus musculus GN=Hectd1 PE=1 SV=2	Q69ZR2	24	26	34	NADAAFLR	0.987	33.8	36.3	25.2	877.453
E3 ubiquitin-protein ligase HECTD1 OS=Mus musculus GN=Hectd1 PE=1 SV=2	Q69ZR2	24	26	34	NIATQLESSWELHTNR	0.996	24.9	34.8	20.7	1898.94
E3 ubiquitin-protein ligase HECTD1 OS=Mus musculus GN=Hectd1 PE=1 SV=2	Q69ZR2	24	26	34	NWVFQVSK	0.987	21.6	36	17.3	1007.53
E3 ubiquitin-protein ligase HECTD1 OS=Mus musculus GN=Hectd1 PE=1 SV=2	Q69ZR2	24	26	34	SCGLFTAPFPQDSDELER	0.997	55.7	31.8	55.3	2068.93
E3 ubiquitin-protein ligase HECTD1 OS=Mus musculus GN=Hectd1 PE=1 SV=2	Q69ZR2	24	26	34	SDVTHHVVTSQLPQVPSGAGSRPVGEQEEEEYETK	0.996	29	32.1	29	3806.81
E3 ubiquitin-protein ligase HECTD1 OS=Mus musculus GN=Hectd1 PE=1 SV=2	Q69ZR2	24	26	34	SELPDSIESALQGDER	0.997	64	33.6	58.1	1745.82
E3 ubiquitin-protein ligase HECTD1 OS=Mus musculus GN=Hectd1 PE=1 SV=2	Q69ZR2	24	26	34	SGLNQGAISSLQSSDILNLTK	0.997	72.5	33.7	69.1	2146.14
E3 ubiquitin-protein ligase HECTD1 OS=Mus musculus GN=Hectd1 PE=1 SV=2	Q69ZR2	24	26	34	TNATNNMNLSR	0.997	59.1	34.6	59.1	1235.58
Haloacid dehalogenase-like hydrolase domain-containing protein 2 OS=Mus musculus GN=Hdhd2 PE=1 SV=2	Q3UGR5	6	8	25	ALPEFTGVQTQDPNAVVIGLAPEHFHYQLLNQAFR	0.997	40.7	30.2	40.7	3921.01
Haloacid dehalogenase-like hydrolase domain-containing protein 2 OS=Mus musculus GN=Hdhd2 PE=1 SV=2	Q3UGR5	6	8	25	AVLVDLNGTLHIEDAAVPGAQEALKR	0.993	26.9	29.6	26.9	2700.47
Haloacid dehalogenase-like hydrolase domain-containing protein 2 OS=Mus musculus GN=Hdhd2 PE=1 SV=2	Q3UGR5	6	8	25	DDVDGAQNIGMLGILVK	0.997	46.6	34.9	46.6	1757.91
Haloacid dehalogenase-like hydrolase domain-containing protein 2 OS=Mus musculus GN=Hdhd2 PE=1 SV=2	Q3UGR5	6	8	25	DGLALGPGPFVTALEYATDTK	0.997	44.1	34.8	31.4	2136.09
Haloacid dehalogenase-like hydrolase domain-containing protein 2 OS=Mus musculus GN=Hdhd2 PE=1 SV=2	Q3UGR5	6	8	25	LLLDGAPLIAIHK	0.997	71.7	26.5	66.1	1373.85
Haloacid dehalogenase-like hydrolase domain-containing protein 2 OS=Mus musculus GN=Hdhd2 PE=1 SV=2	Q3UGR5	6	8	25	TFFLEALR	0.99	53.9	33.9	32.3	996.551
Rho GTPase-activating protein 21 OS=Mus musculus GN=Arhgap21 PE=1 SV=1	Q6DFV3	1	1	1	LSPEVQSVAESK	0.997	42.9	35.7	42.3	1273.66
Pre-mRNA-splicing factor ISY1 homolog OS=Mus musculus GN=Isy1 PE=1 SV=2	Q69ZQ2	5	5	6	FIAHVPVPSQQEIEEALVR	0.983	29	33.5	27.3	2162.16
Pre-mRNA-splicing factor ISY1 homolog OS=Mus musculus GN=Isy1 PE=1 SV=2	Q69ZQ2	5	5	6	IKELGGPDYGK	0.997	73.9	36.2	52.1	1176.63
Pre-mRNA-splicing factor ISY1 homolog OS=Mus musculus GN=Isy1 PE=1 SV=2	Q69ZQ2	5	5	6	IRDLNDEINK	0.997	36.6	34.9	28	1229.65
Pre-mRNA-splicing factor ISY1 homolog OS=Mus musculus GN=Isy1 PE=1 SV=2	Q69ZQ2	5	5	6	VAQIQNAGLGEFR	0.997	88.1	35.6	67.4	1402.74
Pre-mRNA-splicing factor ISY1 homolog OS=Mus musculus GN=Isy1 PE=1 SV=2	Q69ZQ2	5	5	6	YASETLQAQSEEAK	0.997	38.5	33.8	38.5	1554.73
Uncharacterized family 31 glucosidase KIAA1161 OS=Mus musculus GN=Kiaa1161 PE=1 SV=2	Q69ZQ1	4	4	5	DSVWGYDLGLR	0.973	17.2	35	17.2	1280.63
Uncharacterized family 31 glucosidase KIAA1161 OS=Mus musculus GN=Kiaa1161 PE=1 SV=2	Q69ZQ1	4	4	5	FDAGEVSYLPR	0.995	34.4	35.1	22.8	1253.62
Uncharacterized family 31 glucosidase KIAA1161 OS=Mus musculus GN=Kiaa1161 PE=1 SV=2	Q69ZQ1	4	4	5	TAAPELSYR	0.997	35.8	36.1	35.8	1007.52
Uncharacterized family 31 glucosidase KIAA1161 OS=Mus musculus GN=Kiaa1161 PE=1 SV=2	Q69ZQ1	4	4	5	WEEAVPGR	0.99	26.4	33.1	16.8	943.463
Myelin basic protein OS=Mus musculus GN=Mbp PE=1 SV=2	P04370	3	3	4	DRPSESDELQTIQEDPTAASGGLDVMASQK	0.997	59.6	32.2	59.6	3175.47
Myelin basic protein OS=Mus musculus GN=Mbp PE=1 SV=2	P04370	3	3	4	TQDENPVVHFFK	0.997	41.9	35	41.3	1460.72
Myelin basic protein OS=Mus musculus GN=Mbp PE=1 SV=2	P04370	3	3	4	YLATASTMDHAR	0.997	60.7	34.5	54.4	1336.63
Leucine-rich repeat-containing protein 58 OS=Mus musculus GN=Lrrc58 PE=2 SV=1	Q3UGP9	4	4	4	DLTYDPPTLLELAAR	0.997	35.2	35.1	28.1	1687.89
Leucine-rich repeat-containing protein 58 OS=Mus musculus GN=Lrrc58 PE=2 SV=1	Q3UGP9	4	4	4	EILNLIHLEELSLR	0.997	65.6	30.5	58.4	1691.97
Leucine-rich repeat-containing protein 58 OS=Mus musculus GN=Lrrc58 PE=2 SV=1	Q3UGP9	4	4	4	LSVSAEALESELEAR	0.977	31.5	35.4	23.1	1603.82
Leucine-rich repeat-containing protein 58 OS=Mus musculus GN=Lrrc58 PE=2 SV=1	Q3UGP9	4	4	4	YLGSASNCPNPK	0.997	45.8	33.9	45.8	1307.6
DnaJ homolog subfamily C member 25 OS=Mus musculus GN=Dnajc25 PE=2 SV=1	A2ALW5	1	1	1	DCYEVLGVSR	0.983	35	34	29.7	1197.56
Immunoglobulin superfamily containing leucine-rich repeat protein OS=Mus musculus GN=Islr PE=1 SV=1	Q6GU68	7	7	13	DAFSSLSALR	0.997	59.9	35.6	44.2	1066.55
Immunoglobulin superfamily containing leucine-rich repeat protein OS=Mus musculus GN=Islr PE=1 SV=1	Q6GU68	7	7	13	EVPLLQSLWLAHNEIR	0.997	65.7	32.6	65.7	1918.05
Immunoglobulin superfamily containing leucine-rich repeat protein OS=Mus musculus GN=Islr PE=1 SV=1	Q6GU68	7	7	13	LPGLPEGAFR	0.997	49.7	34	42.8	1056.58
Immunoglobulin superfamily containing leucine-rich repeat protein OS=Mus musculus GN=Islr PE=1 SV=1	Q6GU68	7	7	13	MDSNELAFIPR	0.997	93	35.4	70.5	1292.63
Immunoglobulin superfamily containing leucine-rich repeat protein OS=Mus musculus GN=Islr PE=1 SV=1	Q6GU68	7	7	13	SVAIGALAPLSHLK	0.997	80.1	29.6	73.9	1376.83
Immunoglobulin superfamily containing leucine-rich repeat protein OS=Mus musculus GN=Islr PE=1 SV=1	Q6GU68	7	7	13	TWALASAVSIPEQDNIACTTPHVLK	0.997	27	33.5	26.5	2722.39
Immunoglobulin superfamily containing leucine-rich repeat protein OS=Mus musculus GN=Islr PE=1 SV=1	Q6GU68	7	7	13	YGFQIADCAYR	0.969	28.2	32.9	28.2	1363.61
Myoferlin OS=Mus musculus GN=Myof PE=1 SV=2	Q69ZN7	64	73	118	AEDIPQMDDAFSQTVK	0.997	43.2	33.3	43.2	1794.82
Myoferlin OS=Mus musculus GN=Myof PE=1 SV=2	Q69ZN7	64	73	118	ANVTVLDTQIR	0.997	60.3	34.9	47.4	1229.68
Myoferlin OS=Mus musculus GN=Myof PE=1 SV=2	Q69ZN7	64	73	118	ASLMSAPPCR	0.997	41.2	34.3	31.7	1089.52
Myoferlin OS=Mus musculus GN=Myof PE=1 SV=2	Q69ZN7	64	73	118	CSLDMIPDLK	0.997	69.3	35.1	57.8	1191.58
Myoferlin OS=Mus musculus GN=Myof PE=1 SV=2	Q69ZN7	64	73	118	DFETIGQNK	0.995	43.5	35.3	32.3	1051.51
Myoferlin OS=Mus musculus GN=Myof PE=1 SV=2	Q69ZN7	64	73	118	DGSNLPILPSQR	0.997	35	34.7	25.8	1296.69
Myoferlin OS=Mus musculus GN=Myof PE=1 SV=2	Q69ZN7	64	73	118	DHYIPNTLNPVFGR	0.997	34.5	34.7	33.3	1642.83
Myoferlin OS=Mus musculus GN=Myof PE=1 SV=2	Q69ZN7	64	73	118	DLIGDQNR	0.99	35.5	34	24.2	930.464
Myoferlin OS=Mus musculus GN=Myof PE=1 SV=2	Q69ZN7	64	73	118	DNDSDDVESNLLLPAGIALR	0.986	25.1	34.7	25.1	2127.06
Myoferlin OS=Mus musculus GN=Myof PE=1 SV=2	Q69ZN7	64	73	118	DQLRPTQLLQNVAR	0.997	31.8	32	20.1	1651.92
Myoferlin OS=Mus musculus GN=Myof PE=1 SV=2	Q69ZN7	64	73	118	DRDNDSDDVESNLLLPAGIALR	0.997	57.6	34.5	57.6	2398.18
Myoferlin OS=Mus musculus GN=Myof PE=1 SV=2	Q69ZN7	64	73	118	DSFSDPYAHVSFLHR	0.997	82.3	34	82.2	1777.83
Myoferlin OS=Mus musculus GN=Myof PE=1 SV=2	Q69ZN7	64	73	118	EDIVPQLK	0.967	21.8	33.2	15.1	941.53
Myoferlin OS=Mus musculus GN=Myof PE=1 SV=2	Q69ZN7	64	73	118	EELYMPPLVIK	0.997	40.3	35.8	37.8	1347.72
Myoferlin OS=Mus musculus GN=Myof PE=1 SV=2	Q69ZN7	64	73	118	EGWEYASLIGWK	0.997	49.8	34.9	45.4	1438.7
Myoferlin OS=Mus musculus GN=Myof PE=1 SV=2	Q69ZN7	64	73	118	EHFWSIDQTEFR	0.997	58.5	33	58.5	1594.73
Myoferlin OS=Mus musculus GN=Myof PE=1 SV=2	Q69ZN7	64	73	118	ELPDSVPQECTVR	0.997	34.1	33.7	28.5	1529.73
Myoferlin OS=Mus musculus GN=Myof PE=1 SV=2	Q69ZN7	64	73	118	EVVIEIEDTKPLLASK	0.997	77.5	31.3	65.1	1784.01
Myoferlin OS=Mus musculus GN=Myof PE=1 SV=2	Q69ZN7	64	73	118	EYTGFPDPYDELNSGK	0.997	37.4	30.6	37.4	1831.8
Myoferlin OS=Mus musculus GN=Myof PE=1 SV=2	Q69ZN7	64	73	118	FGKPDPIVSVIFKDEK	0.997	74.9	33	74.9	1819
Myoferlin OS=Mus musculus GN=Myof PE=1 SV=2	Q69ZN7	64	73	118	FGSHCGIPEQYCVSGVNTWR	0.997	61.2	31	61.2	2354.04
Myoferlin OS=Mus musculus GN=Myof PE=1 SV=2	Q69ZN7	64	73	118	FLSQIHEAALR	0.997	79.8	33.6	64.4	1284.71
Myoferlin OS=Mus musculus GN=Myof PE=1 SV=2	Q69ZN7	64	73	118	GFPPPVLSEDGSR	0.995	38.1	34.7	29.9	1357.67
Myoferlin OS=Mus musculus GN=Myof PE=1 SV=2	Q69ZN7	64	73	118	GKSDENEDPSVVGEFK	0.997	48.5	33.1	45.4	1736.8
Myoferlin OS=Mus musculus GN=Myof PE=1 SV=2	Q69ZN7	64	73	118	GPSGTVSEAQLAR	0.997	76.3	35	72.1	1272.65
Myoferlin OS=Mus musculus GN=Myof PE=1 SV=2	Q69ZN7	64	73	118	GWEYGITIPPDNKPK	0.995	31.5	35	31.5	1714.88
Myoferlin OS=Mus musculus GN=Myof PE=1 SV=2	Q69ZN7	64	73	118	IDVGFVYDEPGHAVMR	0.997	35.7	34.4	35.7	1804.87
Myoferlin OS=Mus musculus GN=Myof PE=1 SV=2	Q69ZN7	64	73	118	IFVELNTFLEK	0.997	35.4	33.9	25.1	1352.75
Myoferlin OS=Mus musculus GN=Myof PE=1 SV=2	Q69ZN7	64	73	118	ILHQHLGAPEER	0.997	57.9	34.7	49.8	1399.74
Myoferlin OS=Mus musculus GN=Myof PE=1 SV=2	Q69ZN7	64	73	118	IPAHQVLYSTSGGNASGK	0.997	88.3	35	82.7	1786.91
Myoferlin OS=Mus musculus GN=Myof PE=1 SV=2	Q69ZN7	64	73	118	IPANQLAEVWLK	0.997	80.9	32.2	69	1381.78
Myoferlin OS=Mus musculus GN=Myof PE=1 SV=2	Q69ZN7	64	73	118	IYIVQGLQLQPQDNNGLCDPYIK	0.997	32.3	33.5	30.2	2689.37
Myoferlin OS=Mus musculus GN=Myof PE=1 SV=2	Q69ZN7	64	73	118	IYPLPDDPSVPAPPR	0.997	81.3	35.4	79.3	1633.86
Myoferlin OS=Mus musculus GN=Myof PE=1 SV=2	Q69ZN7	64	73	118	KEHFWSIDQTEFR	0.997	68.1	34.7	68.1	1722.82
Myoferlin OS=Mus musculus GN=Myof PE=1 SV=2	Q69ZN7	64	73	118	KLEPISSDDLLVVEK	0.997	72.4	32.7	70.8	1684.94
Myoferlin OS=Mus musculus GN=Myof PE=1 SV=2	Q69ZN7	64	73	118	KPVVGQCTIDHLDR	0.997	63.2	35.2	56.9	1637.84
Myoferlin OS=Mus musculus GN=Myof PE=1 SV=2	Q69ZN7	64	73	118	LDAVNTLLVMAER	0.997	97.2	35.1	70.4	1444.78
Myoferlin OS=Mus musculus GN=Myof PE=1 SV=2	Q69ZN7	64	73	118	LDPPNRPETSFLWFTNPCK	0.993	20.6	34.3	20.6	2319.12
Myoferlin OS=Mus musculus GN=Myof PE=1 SV=2	Q69ZN7	64	73	118	LEPISSDDLLVVEK	0.997	61.2	34.3	44.2	1556.84
Myoferlin OS=Mus musculus GN=Myof PE=1 SV=2	Q69ZN7	64	73	118	LIDEVIEDTR	0.997	90.8	35.6	71.9	1202.63
Myoferlin OS=Mus musculus GN=Myof PE=1 SV=2	Q69ZN7	64	73	118	LLWHPVMNGDK	0.997	68.5	35.2	66.2	1309.67
Myoferlin OS=Mus musculus GN=Myof PE=1 SV=2	Q69ZN7	64	73	118	LNSETDITPK	0.997	51.1	36.1	39.4	1117.57
Myoferlin OS=Mus musculus GN=Myof PE=1 SV=2	Q69ZN7	64	73	118	LQSNIEAVK	0.997	48.4	35.7	26.2	1001.56
Myoferlin OS=Mus musculus GN=Myof PE=1 SV=2	Q69ZN7	64	73	118	LSEKEEEIVDWWSK	0.997	39.5	35.3	39.5	1777.86
Myoferlin OS=Mus musculus GN=Myof PE=1 SV=2	Q69ZN7	64	73	118	LTVYDWDR	0.99	53.5	34.9	43.5	1067.52
[truncated: 51,745 more rows]

## Sheet: run2
(run2) The peptide list in run2.
Protein name	Protein accession numbers	Exclusive unique peptide count	Exclusive unique spectrum count	Total spectrum count	Peptide sequence	Best Peptide identification probability	Best Mascot Ion score	Best Mascot Identity score	Best Mascot Delta Ion score	Calculated +1H Peptide Mass (AMU)
N-alpha-acetyltransferase 20 OS=Mus musculus GN=Naa20 PE=2 SV=1	P61600	3	3	5	AFTCDDLFR	0.997	63.7	31	54.5	1144.51
N-alpha-acetyltransferase 20 OS=Mus musculus GN=Naa20 PE=2 SV=1	P61600	3	3	5	LMELLEEISER	0.997	75	36	39.4	1361.7
N-alpha-acetyltransferase 20 OS=Mus musculus GN=Naa20 PE=2 SV=1	P61600	3	3	5	SIIPLPHPVRPEDIE	0.994	22.1	32.9	22.1	1711.94
Spermatogenesis-associated protein 5 OS=Mus musculus GN=Spata5 PE=1 SV=2	Q3UMC0	1	1	6	EAALLALEENIK	0.996	27.8	33.9	20.5	1313.73
Spermatogenesis-associated protein 5 OS=Mus musculus GN=Spata5 PE=1 SV=2	Q3UMC0	1	1	6	GLLLYGPPGTGK	0.994	43.9	34.6	0	1172.67
WASH complex subunit 7 OS=Mus musculus GN=Kiaa1033 PE=2 SV=2	Q3UMB9	6	6	6	AYVTHYLDK	0.988	35	35.3	24.5	1109.56
WASH complex subunit 7 OS=Mus musculus GN=Kiaa1033 PE=2 SV=2	Q3UMB9	6	6	6	DEELFPLQVVMK	0.988	22.7	35.8	20	1447.75
WASH complex subunit 7 OS=Mus musculus GN=Kiaa1033 PE=2 SV=2	Q3UMB9	6	6	6	EIMDILNEHLLDK	0.997	61.7	34.9	47.8	1582.81
WASH complex subunit 7 OS=Mus musculus GN=Kiaa1033 PE=2 SV=2	Q3UMB9	6	6	6	FLEEYTSQLR	0.997	32.4	34.3	21.4	1285.64
WASH complex subunit 7 OS=Mus musculus GN=Kiaa1033 PE=2 SV=2	Q3UMB9	6	6	6	LLPYEQSSLLELIK	0.994	26.3	31.9	26.3	1645.94
WASH complex subunit 7 OS=Mus musculus GN=Kiaa1033 PE=2 SV=2	Q3UMB9	6	6	6	MLVDVFAPEFR	0.997	81.7	35.5	66.3	1323.68
60S ribosomal protein L28 OS=Mus musculus GN=Rpl28 PE=1 SV=2	P41105	3	3	7	NCSSFLIK	0.99	38.3	34.5	38.3	968.487
60S ribosomal protein L28 OS=Mus musculus GN=Rpl28 PE=1 SV=2	P41105	3	3	7	QTYSTEPNNLK	0.997	63.1	35.1	56.8	1294.63
60S ribosomal protein L28 OS=Mus musculus GN=Rpl28 PE=1 SV=2	P41105	3	3	7	TVGVEPAADGK	0.997	50.9	34.2	34	1043.54
Inhibitor of nuclear factor kappa-B kinase subunit alpha OS=Mus musculus GN=Chuk PE=1 SV=1	Q60680	2	2	3	IIDLGYAK	0.965	31.9	35.2	15.4	892.514
Inhibitor of nuclear factor kappa-B kinase subunit alpha OS=Mus musculus GN=Chuk PE=1 SV=1	Q60680	2	2	3	IIVHTVQSQDR	0.997	68.4	34.3	50.1	1295.71
Inhibitor of nuclear factor kappa-B kinase subunit alpha OS=Mus musculus GN=Chuk PE=1 SV=1	Q60680	2	2	3	VEVALSNIK	0.954	23.4	35.8	8.33	973.557
Serine/threonine-protein phosphatase 5 OS=Mus musculus GN=Ppp5c PE=1 SV=3	Q60676	7	10	12	AFLEENQLDYIIR	0.997	83	35.2	66.5	1623.84
Serine/threonine-protein phosphatase 5 OS=Mus musculus GN=Ppp5c PE=1 SV=3	Q60676	7	10	12	GNHETDNMNQIYGFEGEVK	0.997	38.8	30.2	38.8	2181.95
Serine/threonine-protein phosphatase 5 OS=Mus musculus GN=Ppp5c PE=1 SV=3	Q60676	7	10	12	GVSCQFGPDVTK	0.997	40.1	34.6	40.1	1294.61
Serine/threonine-protein phosphatase 5 OS=Mus musculus GN=Ppp5c PE=1 SV=3	Q60676	7	10	12	RGVSCQFGPDVTK	0.995	28.2	35.4	26.9	1450.71
Serine/threonine-protein phosphatase 5 OS=Mus musculus GN=Ppp5c PE=1 SV=3	Q60676	7	10	12	TECAETPRDEPPADGTLK	0.997	37.2	32.7	37.2	1986.91
Serine/threonine-protein phosphatase 5 OS=Mus musculus GN=Ppp5c PE=1 SV=3	Q60676	7	10	12	TECYGYALGDATR	0.997	63.8	30.3	63.8	1476.64
Serine/threonine-protein phosphatase 5 OS=Mus musculus GN=Ppp5c PE=1 SV=3	Q60676	7	10	12	VLIMHGGLFSEDGVTLDDIR	0.997	58.5	34.4	55.9	2203.11
Laminin subunit alpha-2 OS=Mus musculus GN=Lama2 PE=1 SV=2	Q60675	94	129	284	AEECYYDETVASR	0.997	79	26.2	78.8	1592.65
Laminin subunit alpha-2 OS=Mus musculus GN=Lama2 PE=1 SV=2	Q60675	94	129	284	AESLEEFIK	0.997	47.5	35.9	31.2	1065.55
Laminin subunit alpha-2 OS=Mus musculus GN=Lama2 PE=1 SV=2	Q60675	94	129	284	AQNEDMEKDLQQK	0.997	47.9	33.5	47.6	1576.73
Laminin subunit alpha-2 OS=Mus musculus GN=Lama2 PE=1 SV=2	Q60675	94	129	284	AYSNIKDYIDEAEK	0.997	70.8	34	58.2	1658.79
Laminin subunit alpha-2 OS=Mus musculus GN=Lama2 PE=1 SV=2	Q60675	94	129	284	AYSNIKDYIDEAEKVAR	0.997	72.1	34.9	72.1	1985
Laminin subunit alpha-2 OS=Mus musculus GN=Lama2 PE=1 SV=2	Q60675	94	129	284	CAHGYFNFQEGGCIACDCSHLGNNCDPK	0.997	42.8	25	42.8	3288.28
Laminin subunit alpha-2 OS=Mus musculus GN=Lama2 PE=1 SV=2	Q60675	94	129	284	CALGYYGIVR	0.997	45.8	34.4	36.7	1171.59
Laminin subunit alpha-2 OS=Mus musculus GN=Lama2 PE=1 SV=2	Q60675	94	129	284	CDCPPGYSGLSCETCAPGFYR	0.997	66.5	25	66.5	2453.96
Laminin subunit alpha-2 OS=Mus musculus GN=Lama2 PE=1 SV=2	Q60675	94	129	284	CQSSYWTYGNIQDMR	0.997	85	27.3	85	1908.8
Laminin subunit alpha-2 OS=Mus musculus GN=Lama2 PE=1 SV=2	Q60675	94	129	284	DDEVICTSFYSK	0.993	22.6	30.1	22.6	1463.64
Laminin subunit alpha-2 OS=Mus musculus GN=Lama2 PE=1 SV=2	Q60675	94	129	284	DETGFATYKPQVIIR	0.997	44.3	34.5	44.3	1737.92
Laminin subunit alpha-2 OS=Mus musculus GN=Lama2 PE=1 SV=2	Q60675	94	129	284	DFMIVLTNLER	0.991	19.5	35.4	19.5	1366.7
Laminin subunit alpha-2 OS=Mus musculus GN=Lama2 PE=1 SV=2	Q60675	94	129	284	DFMSVELSDGHVK	0.997	72	33.9	71.2	1463.68
Laminin subunit alpha-2 OS=Mus musculus GN=Lama2 PE=1 SV=2	Q60675	94	129	284	DHTGGPYCNECLPGFYGDPTR	0.997	75	25.8	75	2413
Laminin subunit alpha-2 OS=Mus musculus GN=Lama2 PE=1 SV=2	Q60675	94	129	284	DISVGGMCICYGHAR	0.997	44.6	31.7	44.6	1695.74
Laminin subunit alpha-2 OS=Mus musculus GN=Lama2 PE=1 SV=2	Q60675	94	129	284	DLHQNLDGLK	0.997	60.7	35.2	49.3	1152.6
Laminin subunit alpha-2 OS=Mus musculus GN=Lama2 PE=1 SV=2	Q60675	94	129	284	DLHQNLDGLKQNYNK	0.997	44.6	34.9	35.6	1799.9
Laminin subunit alpha-2 OS=Mus musculus GN=Lama2 PE=1 SV=2	Q60675	94	129	284	DLKDFMSVELSDGHVK	0.997	55.9	35.2	46.9	1819.89
Laminin subunit alpha-2 OS=Mus musculus GN=Lama2 PE=1 SV=2	Q60675	94	129	284	EEAFTIHGTNLPVTR	0.997	86.3	34.6	86.2	1684.87
Laminin subunit alpha-2 OS=Mus musculus GN=Lama2 PE=1 SV=2	Q60675	94	129	284	EGAECVFCGDECTGLLLGDLAR	0.997	76.1	30.3	76.1	2442.07
Laminin subunit alpha-2 OS=Mus musculus GN=Lama2 PE=1 SV=2	Q60675	94	129	284	EGNDILDEANR	0.997	72.6	32.5	70.7	1245.57
Laminin subunit alpha-2 OS=Mus musculus GN=Lama2 PE=1 SV=2	Q60675	94	129	284	EIDPIVTR	0.99	66.6	33.7	35.8	942.526
Laminin subunit alpha-2 OS=Mus musculus GN=Lama2 PE=1 SV=2	Q60675	94	129	284	EVAEDELVAAEGLLK	0.997	81.4	34.9	73.9	1585.83
Laminin subunit alpha-2 OS=Mus musculus GN=Lama2 PE=1 SV=2	Q60675	94	129	284	EVYLEPSEEHIEEVSLK	0.997	76.8	34.6	63.7	2030
Laminin subunit alpha-2 OS=Mus musculus GN=Lama2 PE=1 SV=2	Q60675	94	129	284	EVYLEPSEEHIEEVSLKEEAFTIHGTNLPVTR	0.997	69	31.7	69	3695.84
Laminin subunit alpha-2 OS=Mus musculus GN=Lama2 PE=1 SV=2	Q60675	94	129	284	FIDFLAIEMR	0.997	61.1	34.7	50.7	1270.65
Laminin subunit alpha-2 OS=Mus musculus GN=Lama2 PE=1 SV=2	Q60675	94	129	284	FTAIYDAGIPGHMCNGQWHK	0.997	77.9	32.3	77.9	2303.05
Laminin subunit alpha-2 OS=Mus musculus GN=Lama2 PE=1 SV=2	Q60675	94	129	284	GCEECFCSGVSNR	0.997	56.9	25	56.9	1561.58
Laminin subunit alpha-2 OS=Mus musculus GN=Lama2 PE=1 SV=2	Q60675	94	129	284	GCLPCNCNSFGSK	0.997	60.8	25.7	59.5	1500.6
Laminin subunit alpha-2 OS=Mus musculus GN=Lama2 PE=1 SV=2	Q60675	94	129	284	GHWNYPLCTLCDCFLPGTDATTCDLETR	0.997	75.2	26	75.2	3373.44
Laminin subunit alpha-2 OS=Mus musculus GN=Lama2 PE=1 SV=2	Q60675	94	129	284	GIAFQKPEIVAK	0.997	45.7	32.8	44.8	1300.76
Laminin subunit alpha-2 OS=Mus musculus GN=Lama2 PE=1 SV=2	Q60675	94	129	284	GIFTVQIDEDRR	0.997	39.8	35.9	34.1	1448.75
Laminin subunit alpha-2 OS=Mus musculus GN=Lama2 PE=1 SV=2	Q60675	94	129	284	GLVQDAEAINEK	0.997	90.6	34.9	84.6	1286.66
Laminin subunit alpha-2 OS=Mus musculus GN=Lama2 PE=1 SV=2	Q60675	94	129	284	GSPEDCQPCACPLNIPSNNFSPTCHLDR	0.997	56.8	25	56.8	3243.37
Laminin subunit alpha-2 OS=Mus musculus GN=Lama2 PE=1 SV=2	Q60675	94	129	284	GSYNNIVVHVK	0.997	43.5	35	43.5	1229.66
Laminin subunit alpha-2 OS=Mus musculus GN=Lama2 PE=1 SV=2	Q60675	94	129	284	GTGKPLEVNFAK	0.997	56.3	35.8	47.1	1260.69
Laminin subunit alpha-2 OS=Mus musculus GN=Lama2 PE=1 SV=2	Q60675	94	129	284	GVQPVSCPTT	0.997	34.4	33.6	31.2	1045.5
Laminin subunit alpha-2 OS=Mus musculus GN=Lama2 PE=1 SV=2	Q60675	94	129	284	GWYLTDLSGR	0.997	57.6	35	44.1	1167.58
Laminin subunit alpha-2 OS=Mus musculus GN=Lama2 PE=1 SV=2	Q60675	94	129	284	HCDECKPETFGLQLGR	0.997	85.9	32.2	85.9	1946.89
Laminin subunit alpha-2 OS=Mus musculus GN=Lama2 PE=1 SV=2	Q60675	94	129	284	HEIEMTEK	0.962	16.5	32.5	14.6	1016.47
Laminin subunit alpha-2 OS=Mus musculus GN=Lama2 PE=1 SV=2	Q60675	94	129	284	HMAAPLIGQLTR	0.997	62.2	34.1	49.4	1307.73
Laminin subunit alpha-2 OS=Mus musculus GN=Lama2 PE=1 SV=2	Q60675	94	129	284	HPITNAIDGK	0.997	51.5	35.6	43	1065.57
Laminin subunit alpha-2 OS=Mus musculus GN=Lama2 PE=1 SV=2	Q60675	94	129	284	IATDVEVCQCPPGYSGSSCETCWPR	0.997	35.3	25.3	35.3	2916.21
Laminin subunit alpha-2 OS=Mus musculus GN=Lama2 PE=1 SV=2	Q60675	94	129	284	IDDLAQEIK	0.997	56.2	35.2	40.5	1044.56
Laminin subunit alpha-2 OS=Mus musculus GN=Lama2 PE=1 SV=2	Q60675	94	129	284	IGPVTYSLDGCVR	0.997	55.8	35.4	52.2	1436.72
Laminin subunit alpha-2 OS=Mus musculus GN=Lama2 PE=1 SV=2	Q60675	94	129	284	IIADAGTSVR	0.997	50.2	36.6	32.8	1002.56
Laminin subunit alpha-2 OS=Mus musculus GN=Lama2 PE=1 SV=2	Q60675	94	129	284	INHADFATVQLR	0.997	45.4	34.5	39.2	1384.73
Laminin subunit alpha-2 OS=Mus musculus GN=Lama2 PE=1 SV=2	Q60675	94	129	284	ISEISMEVAEPGHVLAGSPPAHLIER	0.997	87.6	32.9	87.6	2739.41
Laminin subunit alpha-2 OS=Mus musculus GN=Lama2 PE=1 SV=2	Q60675	94	129	284	IVIKPEPNLFHDGR	0.997	83.4	33.4	81.3	1634.9
Laminin subunit alpha-2 OS=Mus musculus GN=Lama2 PE=1 SV=2	Q60675	94	129	284	IYFGGLPTLR	0.997	41.7	33.7	38.2	1136.65
Laminin subunit alpha-2 OS=Mus musculus GN=Lama2 PE=1 SV=2	Q60675	94	129	284	KDFMIVLTNLER	0.997	43.7	34.6	33.4	1478.8
Laminin subunit alpha-2 OS=Mus musculus GN=Lama2 PE=1 SV=2	Q60675	94	129	284	LATSPQGLLK	0.997	39.3	31.8	27.4	1027.61
Laminin subunit alpha-2 OS=Mus musculus GN=Lama2 PE=1 SV=2	Q60675	94	129	284	LATSPQGLLKEDAK	0.997	88.6	33.5	82.5	1470.82
Laminin subunit alpha-2 OS=Mus musculus GN=Lama2 PE=1 SV=2	Q60675	94	129	284	LDDAWDLLR	0.997	63.3	35.3	48.9	1116.57
Laminin subunit alpha-2 OS=Mus musculus GN=Lama2 PE=1 SV=2	Q60675	94	129	284	LEVHLSSGTR	0.997	27.9	34.3	22.1	1098.59
Laminin subunit alpha-2 OS=Mus musculus GN=Lama2 PE=1 SV=2	Q60675	94	129	284	LFVGGAPPEFQPSPLR	0.997	73.7	33.6	64.9	1711.92
Laminin subunit alpha-2 OS=Mus musculus GN=Lama2 PE=1 SV=2	Q60675	94	129	284	LIQLAEGNVNTLVMETNELLTR	0.997	41.6	31.8	39	2471.32
Laminin subunit alpha-2 OS=Mus musculus GN=Lama2 PE=1 SV=2	Q60675	94	129	284	LMFHVDNGAGR	0.997	64.8	33.8	56.7	1217.57
Laminin subunit alpha-2 OS=Mus musculus GN=Lama2 PE=1 SV=2	Q60675	94	129	284	LPPMSEELSDKIDDLAQEIK	0.997	76.1	34.4	76.1	2271.14
Laminin subunit alpha-2 OS=Mus musculus GN=Lama2 PE=1 SV=2	Q60675	94	129	284	LPPMSEELSDKIDDLAQEIKDR	0.997	45.8	34.2	45.5	2542.27
Laminin subunit alpha-2 OS=Mus musculus GN=Lama2 PE=1 SV=2	Q60675	94	129	284	LPQQFEGK	0.99	37.2	36.7	25.2	946.499
Laminin subunit alpha-2 OS=Mus musculus GN=Lama2 PE=1 SV=2	Q60675	94	129	284	LSSVNLESAVPYPTDR	0.997	74.5	35.4	63.7	1747.89
Laminin subunit alpha-2 OS=Mus musculus GN=Lama2 PE=1 SV=2	Q60675	94	129	284	LVEHVPGQPVR	0.997	57.8	34.8	55	1230.7
Laminin subunit alpha-2 OS=Mus musculus GN=Lama2 PE=1 SV=2	Q60675	94	129	284	MAPQLDNPDSPQQISISNSEAR	0.997	70.7	33	70.7	2414.13
Laminin subunit alpha-2 OS=Mus musculus GN=Lama2 PE=1 SV=2	Q60675	94	129	284	MDGMGIEMIDEK	0.997	76.2	29.3	46.2	1384.58
Laminin subunit alpha-2 OS=Mus musculus GN=Lama2 PE=1 SV=2	Q60675	94	129	284	NKLDDAWDLLR	0.994	31.5	35.3	13.6	1358.71
Laminin subunit alpha-2 OS=Mus musculus GN=Lama2 PE=1 SV=2	Q60675	94	129	284	NLEQEADRLIDK	0.997	58.7	35.1	51.3	1443.74
Laminin subunit alpha-2 OS=Mus musculus GN=Lama2 PE=1 SV=2	Q60675	94	129	284	NLHMEQAPVDLDQPTSSFHVGTCFANAESGTYFDGTGFAK	0.997	28.7	28.1	28.7	4346.94
Laminin subunit alpha-2 OS=Mus musculus GN=Lama2 PE=1 SV=2	Q60675	94	129	284	NPLGCSSCYCFGVTSQCSEAK	0.996	137	25	137	2411.97
Laminin subunit alpha-2 OS=Mus musculus GN=Lama2 PE=1 SV=2	Q60675	94	129	284	NSHIAIAFDDTK	0.997	85.4	34.9	85.1	1331.66
Laminin subunit alpha-2 OS=Mus musculus GN=Lama2 PE=1 SV=2	Q60675	94	129	284	NTWWQSPSIK	0.997	62.2	35.4	50.3	1246.62
Laminin subunit alpha-2 OS=Mus musculus GN=Lama2 PE=1 SV=2	Q60675	94	129	284	QEGILYVDDASSQTISPK	0.997	70.7	35	67.8	1950.97
Laminin subunit alpha-2 OS=Mus musculus GN=Lama2 PE=1 SV=2	Q60675	94	129	284	QELHLEPFYWK	0.997	68.3	35.4	58.4	1489.75
Laminin subunit alpha-2 OS=Mus musculus GN=Lama2 PE=1 SV=2	Q60675	94	129	284	SFDCEASGQCWCQPGVAGK	0.997	64.7	25	64.7	2143.86
Laminin subunit alpha-2 OS=Mus musculus GN=Lama2 PE=1 SV=2	Q60675	94	129	284	SGFFNLQEDNQK	0.997	73.1	33.7	54.1	1426.66
Laminin subunit alpha-2 OS=Mus musculus GN=Lama2 PE=1 SV=2	Q60675	94	129	284	SLDDVEYKPWQYHAVTDTECLTLYNIYPR	0.995	22.7	32	22.7	3589.69
Laminin subunit alpha-2 OS=Mus musculus GN=Lama2 PE=1 SV=2	Q60675	94	129	284	SLGLICDECPIGYTGPR	0.997	78.5	34.2	78.1	1907.9
Laminin subunit alpha-2 OS=Mus musculus GN=Lama2 PE=1 SV=2	Q60675	94	129	284	TAVADNLLFYLGSAK	0.997	92.8	34.2	86	1582.85
Laminin subunit alpha-2 OS=Mus musculus GN=Lama2 PE=1 SV=2	Q60675	94	129	284	TEAESGLLFYMAR	0.997	89.2	34.4	78	1487.72
Laminin subunit alpha-2 OS=Mus musculus GN=Lama2 PE=1 SV=2	Q60675	94	129	284	TGFGGVNCDR	0.997	81	31.4	67.8	1082.47
Laminin subunit alpha-2 OS=Mus musculus GN=Lama2 PE=1 SV=2	Q60675	94	129	284	TGQCECRPNVQGR	0.996	26.5	31.3	19.9	1561.7
Laminin subunit alpha-2 OS=Mus musculus GN=Lama2 PE=1 SV=2	Q60675	94	129	284	TGQCICPPNTTGEK	0.997	50.3	31.3	36.1	1562.69
Laminin subunit alpha-2 OS=Mus musculus GN=Lama2 PE=1 SV=2	Q60675	94	129	284	TKLPPMSEELSDKIDDLAQEIK	0.997	38.6	33.5	35.1	2500.29
Laminin subunit alpha-2 OS=Mus musculus GN=Lama2 PE=1 SV=2	Q60675	94	129	284	TLNADLMMFAHK	0.997	73.3	35.3	54.2	1391.68
Laminin subunit alpha-2 OS=Mus musculus GN=Lama2 PE=1 SV=2	Q60675	94	129	284	TPYNILSSPDYVGVTK	0.997	75.8	34.8	66.4	1753.9
Laminin subunit alpha-2 OS=Mus musculus GN=Lama2 PE=1 SV=2	Q60675	94	129	284	TTRPTGVLLGVSSQK	0.995	27.2	32.9	24.2	1543.88
Laminin subunit alpha-2 OS=Mus musculus GN=Lama2 PE=1 SV=2	Q60675	94	129	284	TWVTLSDEQTILPLVDEALQHTTTK	0.97	16.2	33.4	16	2841.44
Laminin subunit alpha-2 OS=Mus musculus GN=Lama2 PE=1 SV=2	Q60675	94	129	284	VKQEGILYVDDASSQTISPK	0.997	55.7	34.2	53.3	2178.13
Laminin subunit alpha-2 OS=Mus musculus GN=Lama2 PE=1 SV=2	Q60675	94	129	284	VSFLWDVGSGVGR	0.997	75.1	36	54.2	1378.71
Laminin subunit alpha-2 OS=Mus musculus GN=Lama2 PE=1 SV=2	Q60675	94	129	284	VSYDLGSGMTSVVSNQNHNDGK	0.997	60.3	32.4	60.3	2309.05
Laminin subunit alpha-2 OS=Mus musculus GN=Lama2 PE=1 SV=2	Q60675	94	129	284	VTADGEQTGQDAER	0.997	127	31	121	1476.66
Laminin subunit alpha-2 OS=Mus musculus GN=Lama2 PE=1 SV=2	Q60675	94	129	284	VTGLCTCRPGATGR	0.992	25.2	35.1	17.7	1505.73
Laminin subunit alpha-2 OS=Mus musculus GN=Lama2 PE=1 SV=2	Q60675	94	129	284	YAIYFEAR	0.99	26.7	35.8	22.8	1032.51
Laminin subunit alpha-2 OS=Mus musculus GN=Lama2 PE=1 SV=2	Q60675	94	129	284	YCELCADGYFGDAVNAK	0.997	80.3	27.6	80.3	1952.82
Ubiquitin-conjugating enzyme E2 N OS=Mus musculus GN=Ube2n PE=1 SV=1	P61089	5	8	27	DKWSPALQIR	0.997	49.7	34	34.4	1213.67
Ubiquitin-conjugating enzyme E2 N OS=Mus musculus GN=Ube2n PE=1 SV=1	P61089	5	8	27	LELFLPEEYPMAAPK	0.997	61.3	35.4	51.9	1747.9
Ubiquitin-conjugating enzyme E2 N OS=Mus musculus GN=Ube2n PE=1 SV=1	P61089	5	8	27	LLAEPVPGIK	0.997	65	29.2	49.4	1036.64
Ubiquitin-conjugating enzyme E2 N OS=Mus musculus GN=Ube2n PE=1 SV=1	P61089	5	8	27	TNEAQAIETAR	0.997	74.2	35.3	60.3	1203.6
Ubiquitin-conjugating enzyme E2 N OS=Mus musculus GN=Ube2n PE=1 SV=1	P61089	5	8	27	YFHVVIAGPQDSPFEGGTFK	0.997	84.8	34.6	84.8	2196.08
Heterogeneous nuclear ribonucleoprotein D0 OS=Mus musculus GN=Hnrnpd PE=1 SV=2	Q60668	4	8	32	EYFGGFGEVESIELPMDNK	0.997	89.8	31.9	89.4	2176.97
Heterogeneous nuclear ribonucleoprotein D0 OS=Mus musculus GN=Hnrnpd PE=1 SV=2	Q60668	4	8	32	FGEVVDCTLK	0.995	54.1	34.9	0	1167.57
Heterogeneous nuclear ribonucleoprotein D0 OS=Mus musculus GN=Hnrnpd PE=1 SV=2	Q60668	4	8	32	GFCFITFK	0.99	32.9	36.1	20	1019.5
Heterogeneous nuclear ribonucleoprotein D0 OS=Mus musculus GN=Hnrnpd PE=1 SV=2	Q60668	4	8	32	GFGFVLFK	0.99	51.5	34	43.3	914.514
Heterogeneous nuclear ribonucleoprotein D0 OS=Mus musculus GN=Hnrnpd PE=1 SV=2	Q60668	4	8	32	IFVGGLSPDTPEEK	0.997	84.3	35.5	60.9	1488.76
Heterogeneous nuclear ribonucleoprotein D0 OS=Mus musculus GN=Hnrnpd PE=1 SV=2	Q60668	4	8	32	MFIGGLSWDTTK	0.997	85.3	34.7	79.1	1355.67
Caseinolytic peptidase B protein homolog OS=Mus musculus GN=Clpb PE=1 SV=1	Q60649	8	9	11	EVADVLVDGYNVHYGAR	0.997	79.2	34.9	77.4	1876.92
Caseinolytic peptidase B protein homolog OS=Mus musculus GN=Clpb PE=1 SV=1	Q60649	8	9	11	FIGSPPGYIGHEEGGQLTK	0.997	75.4	34.8	75.1	1986.99
Caseinolytic peptidase B protein homolog OS=Mus musculus GN=Clpb PE=1 SV=1	Q60649	8	9	11	GCTALHYAVLADDYSIVK	0.997	45.2	34.9	44.9	1995.98
Caseinolytic peptidase B protein homolog OS=Mus musculus GN=Clpb PE=1 SV=1	Q60649	8	9	11	IAENLGDVQMSDK	0.997	98.6	34.4	80.2	1419.68
Caseinolytic peptidase B protein homolog OS=Mus musculus GN=Clpb PE=1 SV=1	Q60649	8	9	11	LDMSEFQER	0.996	34.2	32.6	23.9	1154.51
Caseinolytic peptidase B protein homolog OS=Mus musculus GN=Clpb PE=1 SV=1	Q60649	8	9	11	LLSEGADVNAR	0.997	76.8	35.6	62.3	1144.6
Caseinolytic peptidase B protein homolog OS=Mus musculus GN=Clpb PE=1 SV=1	Q60649	8	9	11	NEMGHTPLDYAR	0.996	31	32.2	26.1	1403.64
Caseinolytic peptidase B protein homolog OS=Mus musculus GN=Clpb PE=1 SV=1	Q60649	8	9	11	SPELPSPQAEK	0.995	30.2	34.9	23.6	1182.6
Ganglioside GM2 activator OS=Mus musculus GN=Gm2a PE=1 SV=2	Q60648	2	2	2	EVAGFWVK	0.977	33.8	36.4	0	935.499
Ganglioside GM2 activator OS=Mus musculus GN=Gm2a PE=1 SV=2	Q60648	2	2	2	TSVPLTAPQK	0.997	46.7	33.2	33.7	1041.59
Integrin alpha-8 OS=Mus musculus GN=Itga8 PE=1 SV=1	A2ARA8	6	7	8	GDADIDKNDYPDLLVGAFGK	0.997	64.6	34.7	55.2	2123.03
Integrin alpha-8 OS=Mus musculus GN=Itga8 PE=1 SV=1	A2ARA8	6	7	8	GVSHPPQIVLPIHNWEPEK	0.964	26.5	32.8	26.5	2177.15
Integrin alpha-8 OS=Mus musculus GN=Itga8 PE=1 SV=1	A2ARA8	6	7	8	QIPFDTTNNR	0.996	25.8	35.7	20.6	1205.59
Integrin alpha-8 OS=Mus musculus GN=Itga8 PE=1 SV=1	A2ARA8	6	7	8	SLHCQDFMVYLR	0.993	31.4	33.7	31.4	1568.73
Integrin alpha-8 OS=Mus musculus GN=Itga8 PE=1 SV=1	A2ARA8	6	7	8	SNQWFGATVR	0.96	28.5	35.5	3.53	1165.57
Integrin alpha-8 OS=Mus musculus GN=Itga8 PE=1 SV=1	A2ARA8	6	7	8	VLIYNGNPR	0.994	29.8	36.2	20.1	1045.58
Flotillin-2 OS=Mus musculus GN=Flot2 PE=1 SV=2	Q60634	16	18	44	DVYDKVDYLSSLGK	0.997	47.3	35	42.5	1601.81
Flotillin-2 OS=Mus musculus GN=Flot2 PE=1 SV=2	Q60634	16	18	44	ELLAVACEQFLGK	0.997	63.8	35.8	57.1	1477.77
Flotillin-2 OS=Mus musculus GN=Flot2 PE=1 SV=2	Q60634	16	18	44	EVAAPDVGR	0.997	45.4	33.8	30.1	913.474
Flotillin-2 OS=Mus musculus GN=Flot2 PE=1 SV=2	Q60634	16	18	44	IGEAEAAVIEAMGK	0.997	92.9	35.6	76.7	1388.71
Flotillin-2 OS=Mus musculus GN=Flot2 PE=1 SV=2	Q60634	16	18	44	KIGEAEAAVIEAMGK	0.997	44.1	35.5	26.1	1516.8
Flotillin-2 OS=Mus musculus GN=Flot2 PE=1 SV=2	Q60634	16	18	44	LLAELPASVHALTGVDLSK	0.997	66.6	29.6	66.6	1934.1
Flotillin-2 OS=Mus musculus GN=Flot2 PE=1 SV=2	Q60634	16	18	44	MALVLEALPQIAAK	0.997	85.3	29.7	79.2	1467.86
Flotillin-2 OS=Mus musculus GN=Flot2 PE=1 SV=2	Q60634	16	18	44	NVVLQTLEGHLR	0.997	79.1	33.3	72.1	1378.78
Flotillin-2 OS=Mus musculus GN=Flot2 PE=1 SV=2	Q60634	16	18	44	QIAVEAQEILR	0.997	54.6	32.8	54.1	1269.72
Flotillin-2 OS=Mus musculus GN=Flot2 PE=1 SV=2	Q60634	16	18	44	QVLLAQAEAEK	0.997	64	34.1	50	1199.66
Flotillin-2 OS=Mus musculus GN=Flot2 PE=1 SV=2	Q60634	16	18	44	SAFSEEVNIK	0.997	61.4	35.6	47.9	1123.56
Flotillin-2 OS=Mus musculus GN=Flot2 PE=1 SV=2	Q60634	16	18	44	SILGTLTVEQIYQDR	0.997	47.1	34.9	46.5	1735.92
Flotillin-2 OS=Mus musculus GN=Flot2 PE=1 SV=2	Q60634	16	18	44	TAEAQLAYELQGAR	0.997	103	35.8	97.9	1520.77
Flotillin-2 OS=Mus musculus GN=Flot2 PE=1 SV=2	Q60634	16	18	44	TQTAVVQR	0.99	40.2	36.5	28.7	902.505
Flotillin-2 OS=Mus musculus GN=Flot2 PE=1 SV=2	Q60634	16	18	44	VDEIVVLSGDNSK	0.997	74	35.8	73.5	1374.71
Flotillin-2 OS=Mus musculus GN=Flot2 PE=1 SV=2	Q60634	16	18	44	VDYLSSLGK	0.997	38.6	34.9	20.3	981.525
Growth factor receptor-bound protein 2 OS=Mus musculus GN=Grb2 PE=1 SV=1	Q60631	9	14	26	ATADDELSFK	0.997	93.1	34	42.2	1096.52
Growth factor receptor-bound protein 2 OS=Mus musculus GN=Grb2 PE=1 SV=1	Q60631	9	14	26	ESESAPGDFSLSVK	0.997	58.1	34.2	56.6	1452.69
Growth factor receptor-bound protein 2 OS=Mus musculus GN=Grb2 PE=1 SV=1	Q60631	9	14	26	FGNDVQHFK	0.997	56.8	35.2	39.6	1091.53
Growth factor receptor-bound protein 2 OS=Mus musculus GN=Grb2 PE=1 SV=1	Q60631	9	14	26	FNSLNELVDYHR	0.997	94.9	35.2	78.9	1506.73
Growth factor receptor-bound protein 2 OS=Mus musculus GN=Grb2 PE=1 SV=1	Q60631	9	14	26	GDFIHVMDNSDPNWWK	0.997	51.9	30.2	51.9	1960.86
Growth factor receptor-bound protein 2 OS=Mus musculus GN=Grb2 PE=1 SV=1	Q60631	9	14	26	HDGAFLIR	0.99	34.9	34	24.5	928.5
Growth factor receptor-bound protein 2 OS=Mus musculus GN=Grb2 PE=1 SV=1	Q60631	9	14	26	NYVTPVNR	0.99	35.5	36.9	23	962.505
Growth factor receptor-bound protein 2 OS=Mus musculus GN=Grb2 PE=1 SV=1	Q60631	9	14	26	RGDFIHVMDNSDPNWWK	0.997	57	32.6	56.2	2116.97
Growth factor receptor-bound protein 2 OS=Mus musculus GN=Grb2 PE=1 SV=1	Q60631	9	14	26	VLNEECDQNWYK	0.997	83.1	30.5	77.3	1597.7
Ras GTPase-activating protein 2 OS=Mus musculus GN=Rasa2 PE=1 SV=2	P58069	3	3	3	DAIYTIPVK	0.997	36.9	35.8	26	1019.58
Ras GTPase-activating protein 2 OS=Mus musculus GN=Rasa2 PE=1 SV=2	P58069	3	3	3	NMFQVIHTEK	0.988	28.4	35.5	23.8	1246.62
Ras GTPase-activating protein 2 OS=Mus musculus GN=Rasa2 PE=1 SV=2	P58069	3	3	3	VTLKPVLDEICESSK	0.997	76.5	35.3	76.5	1717.9
Adseverin OS=Mus musculus GN=Scin PE=1 SV=3	Q60604	4	4	4	AGGVASGLNHVLTNDLTAK	0.994	25.4	34	25.4	1837.98
Adseverin OS=Mus musculus GN=Scin PE=1 SV=3	Q60604	4	4	4	EGQAPAPPTR	0.975	37	35.7	24.6	1023.52
Adseverin OS=Mus musculus GN=Scin PE=1 SV=3	Q60604	4	4	4	GAEYVADVLK	0.963	25.1	36.1	22.2	1064.56
Adseverin OS=Mus musculus GN=Scin PE=1 SV=3	Q60604	4	4	4	SQLIVVEEGSEPSELMK	0.997	68.2	35.2	64.4	1874.94
NAD kinase OS=Mus musculus GN=Nadk PE=1 SV=2	P58058	6	6	7	ACVLQNPQTIMHIQDPASQR	0.994	21	34.6	21	2307.13
NAD kinase OS=Mus musculus GN=Nadk PE=1 SV=2	P58058	6	6	7	DASLLQPFK	0.996	32.9	36.8	18.2	1018.56
NAD kinase OS=Mus musculus GN=Nadk PE=1 SV=2	P58058	6	6	7	NTAWVSFDGR	0.997	32.9	34.4	32.9	1152.54
NAD kinase OS=Mus musculus GN=Nadk PE=1 SV=2	P58058	6	6	7	SLHGPCPVTTFGPK	0.997	36	34.9	30	1497.75
NAD kinase OS=Mus musculus GN=Nadk PE=1 SV=2	P58058	6	6	7	SLSASPALGSTK	0.955	23.5	36.4	23.5	1118.61
NAD kinase OS=Mus musculus GN=Nadk PE=1 SV=2	P58058	6	6	7	VLEDPAIVSDENFGPVK	0.997	95.8	34.8	94.4	1828.93
Protein phosphatase 1 regulatory subunit 7 OS=Mus musculus GN=Ppp1r7 PE=1 SV=2	Q3UM45	15	24	46	CIENLEELQSLR	0.997	90.1	35.3	84.2	1503.75
Protein phosphatase 1 regulatory subunit 7 OS=Mus musculus GN=Ppp1r7 PE=1 SV=2	Q3UM45	15	24	46	DAEDVDLTHYR	0.997	66	32.6	61	1333.6
Protein phosphatase 1 regulatory subunit 7 OS=Mus musculus GN=Ppp1r7 PE=1 SV=2	Q3UM45	15	24	46	ELDLYDNQIK	0.997	47.8	35.8	15	1250.63
Protein phosphatase 1 regulatory subunit 7 OS=Mus musculus GN=Ppp1r7 PE=1 SV=2	Q3UM45	15	24	46	ELYLSNNGIEVIEGLENNNK	0.997	85.3	34.7	82.6	2262.12
Protein phosphatase 1 regulatory subunit 7 OS=Mus musculus GN=Ppp1r7 PE=1 SV=2	Q3UM45	15	24	46	GAEDPEEEHELAVDMETINLDR	0.997	80.2	31	80.2	2512.11
Protein phosphatase 1 regulatory subunit 7 OS=Mus musculus GN=Ppp1r7 PE=1 SV=2	Q3UM45	15	24	46	GAGQQQSQEMMEVDR	0.997	77.2	29.6	68.9	1693.73
Protein phosphatase 1 regulatory subunit 7 OS=Mus musculus GN=Ppp1r7 PE=1 SV=2	Q3UM45	15	24	46	HGGGGIVANLSEQSLK	0.997	53.3	34.8	53.3	1566.82
Protein phosphatase 1 regulatory subunit 7 OS=Mus musculus GN=Ppp1r7 PE=1 SV=2	Q3UM45	15	24	46	IEGLEVLK	0.99	48.6	33.4	31.2	900.54
Protein phosphatase 1 regulatory subunit 7 OS=Mus musculus GN=Ppp1r7 PE=1 SV=2	Q3UM45	15	24	46	IEGLQSLVNLR	0.997	65	32.2	49.5	1241.72
Protein phosphatase 1 regulatory subunit 7 OS=Mus musculus GN=Ppp1r7 PE=1 SV=2	Q3UM45	15	24	46	IENISNLHQLQMLELGSNR	0.997	85.8	34.2	85.8	2209.14
Protein phosphatase 1 regulatory subunit 7 OS=Mus musculus GN=Ppp1r7 PE=1 SV=2	Q3UM45	15	24	46	LQNLDALTNLTVLSVQSNR	0.997	51.3	32.1	50.3	2099.15
Protein phosphatase 1 regulatory subunit 7 OS=Mus musculus GN=Ppp1r7 PE=1 SV=2	Q3UM45	15	24	46	LTMLDIASNR	0.997	69.9	36.5	57.5	1133.6
Protein phosphatase 1 regulatory subunit 7 OS=Mus musculus GN=Ppp1r7 PE=1 SV=2	Q3UM45	15	24	46	QIDATYVR	0.99	51.7	36	34.3	965.505
Protein phosphatase 1 regulatory subunit 7 OS=Mus musculus GN=Ppp1r7 PE=1 SV=2	Q3UM45	15	24	46	SLETVYLER	0.997	79.6	35.2	73.6	1109.58
Protein phosphatase 1 regulatory subunit 7 OS=Mus musculus GN=Ppp1r7 PE=1 SV=2	Q3UM45	15	24	46	VMLALPSVR	0.997	46.4	32.8	33.7	985.586
Conserved oligomeric Golgi complex subunit 7 OS=Mus musculus GN=Cog7 PE=2 SV=1	Q3UM29	13	13	14	ADGHAATLVMK	0.997	71.6	34.3	71.6	1113.57
Conserved oligomeric Golgi complex subunit 7 OS=Mus musculus GN=Cog7 PE=2 SV=1	Q3UM29	13	13	14	DWINAAFR	0.99	27.4	36.2	23.9	992.495
Conserved oligomeric Golgi complex subunit 7 OS=Mus musculus GN=Cog7 PE=2 SV=1	Q3UM29	13	13	14	FLADDFDVK	0.99	18.8	34.2	18.8	1069.52
Conserved oligomeric Golgi complex subunit 7 OS=Mus musculus GN=Cog7 PE=2 SV=1	Q3UM29	13	13	14	IIATCGELLR	0.968	25.9	36.2	10.4	1145.63
Conserved oligomeric Golgi complex subunit 7 OS=Mus musculus GN=Cog7 PE=2 SV=1	Q3UM29	13	13	14	LFGLASAAVDR	0.997	85.7	35.9	46.6	1119.62
Conserved oligomeric Golgi complex subunit 7 OS=Mus musculus GN=Cog7 PE=2 SV=1	Q3UM29	13	13	14	LTGMQNSLMMLVDTPDYSEK	0.972	30.4	33.2	30.4	2273.05
Conserved oligomeric Golgi complex subunit 7 OS=Mus musculus GN=Cog7 PE=2 SV=1	Q3UM29	13	13	14	MQLAAESLQEADK	0.997	79.1	35.5	30.8	1433.69
Conserved oligomeric Golgi complex subunit 7 OS=Mus musculus GN=Cog7 PE=2 SV=1	Q3UM29	13	13	14	NPWQEYNYLQK	0.997	50.8	34.2	50.8	1482.7
Conserved oligomeric Golgi complex subunit 7 OS=Mus musculus GN=Cog7 PE=2 SV=1	Q3UM29	13	13	14	QCGDFEQQLANR	0.997	43	31.4	43	1465.65
Conserved oligomeric Golgi complex subunit 7 OS=Mus musculus GN=Cog7 PE=2 SV=1	Q3UM29	13	13	14	QQLLLVSR	0.974	31.1	31.7	15.4	956.589
Conserved oligomeric Golgi complex subunit 7 OS=Mus musculus GN=Cog7 PE=2 SV=1	Q3UM29	13	13	14	SLAGFQDSILTDK	0.997	77.6	35.6	70.3	1394.72
Conserved oligomeric Golgi complex subunit 7 OS=Mus musculus GN=Cog7 PE=2 SV=1	Q3UM29	13	13	14	TQDIAVISAK	0.956	37.7	36.6	16.3	1045.59
Conserved oligomeric Golgi complex subunit 7 OS=Mus musculus GN=Cog7 PE=2 SV=1	Q3UM29	13	13	14	VVELVDAVYGPYKPFQLK	0.996	31.2	31	31.2	2065.14
Lysyl oxidase homolog 2 OS=Mus musculus GN=Loxl2 PE=1 SV=2	P58022	3	3	3	CSGTELSLAHCR	0.997	60.9	31.5	57.7	1390.62
Lysyl oxidase homolog 2 OS=Mus musculus GN=Loxl2 PE=1 SV=2	P58022	3	3	3	FNTESQGCNHEEDAGVR	0.997	57.3	26.7	57.3	1949.8
Lysyl oxidase homolog 2 OS=Mus musculus GN=Loxl2 PE=1 SV=2	P58022	3	3	3	LGQGIGPIHLNEVQCTGTEK	0.997	62.8	34.9	62.8	2151.09
Transmembrane 9 superfamily member 2 OS=Mus musculus GN=Tm9sf2 PE=2 SV=1	P58021	3	3	3	DTFYIFNHVDIK	0.997	39.1	35	33.9	1511.75
Transmembrane 9 superfamily member 2 OS=Mus musculus GN=Tm9sf2 PE=2 SV=1	P58021	3	3	3	HTHIDKPDCSGPAMDISNK	0.997	74.2	32.5	74.2	2122.96
Transmembrane 9 superfamily member 2 OS=Mus musculus GN=Tm9sf2 PE=2 SV=1	P58021	3	3	3	LVHGDIFRPPR	0.97	19.2	33.4	19.2	1306.74
Large subunit GTPase 1 homolog OS=Mus musculus GN=Lsg1 PE=2 SV=2	Q3UM18	3	3	3	LILTPFER	0.99	45.8	35.6	16.9	988.583
Large subunit GTPase 1 homolog OS=Mus musculus GN=Lsg1 PE=2 SV=2	Q3UM18	3	3	3	QELLELFK	0.99	48.1	35.8	28.5	1019.58
Large subunit GTPase 1 homolog OS=Mus musculus GN=Lsg1 PE=2 SV=2	Q3UM18	3	3	3	SSTINTIMGNK	0.997	68.2	35.6	55.9	1165.59
Lamin-B1 OS=Mus musculus GN=Lmnb1 PE=1 SV=3	P14733	29	50	159	AEHDQLLLNYAK	0.997	87.2	34.8	75.7	1414.73
Lamin-B1 OS=Mus musculus GN=Lmnb1 PE=1 SV=3	P14733	29	50	159	ALYETELADAR	0.997	79.7	35.6	63.8	1251.62
Lamin-B1 OS=Mus musculus GN=Lmnb1 PE=1 SV=3	P14733	29	50	159	ASAPATPLSPTR	0.997	74.5	34.2	60.4	1168.63
Lamin-B1 OS=Mus musculus GN=Lmnb1 PE=1 SV=3	P14733	29	50	159	CQSLTEDLEFR	0.997	87.7	32.7	80.8	1397.64
Lamin-B1 OS=Mus musculus GN=Lmnb1 PE=1 SV=3	P14733	29	50	159	CQSLTEDLEFRK	0.985	27.2	34.3	25.2	1525.73
Lamin-B1 OS=Mus musculus GN=Lmnb1 PE=1 SV=3	P14733	29	50	159	DAALATALGDK	0.997	72.6	36	42	1045.55
Lamin-B1 OS=Mus musculus GN=Lmnb1 PE=1 SV=3	P14733	29	50	159	DAALATALGDKK	0.997	88.9	35.8	73.7	1173.65
Lamin-B1 OS=Mus musculus GN=Lmnb1 PE=1 SV=3	P14733	29	50	159	DQMQQQLSDYEQLLDVK	0.997	86.3	34	84.1	2080.99
Lamin-B1 OS=Mus musculus GN=Lmnb1 PE=1 SV=3	P14733	29	50	159	EELEQTYHAK	0.997	59.1	34.3	41.4	1247.59
Lamin-B1 OS=Mus musculus GN=Lmnb1 PE=1 SV=3	P14733	29	50	159	EYEAALNSK	0.997	52.3	34.9	45.9	1024.49
Lamin-B1 OS=Mus musculus GN=Lmnb1 PE=1 SV=3	P14733	29	50	159	FKAEHDQLLLNYAK	0.997	63	35.3	56.5	1689.9
Lamin-B1 OS=Mus musculus GN=Lmnb1 PE=1 SV=3	P14733	29	50	159	IESLSSQLSNLQK	0.997	77.4	35.4	64.7	1446.78
Lamin-B1 OS=Mus musculus GN=Lmnb1 PE=1 SV=3	P14733	29	50	159	IGDTSVSYK	0.997	68.7	34.1	50	969.489
Lamin-B1 OS=Mus musculus GN=Lmnb1 PE=1 SV=3	P14733	29	50	159	IQELEDMLAK	0.997	52.2	36.1	36.3	1205.61
Lamin-B1 OS=Mus musculus GN=Lmnb1 PE=1 SV=3	P14733	29	50	159	KIGDTSVSYK	0.997	64.7	34.4	53.2	1097.58
Lamin-B1 OS=Mus musculus GN=Lmnb1 PE=1 SV=3	P14733	29	50	159	KLLEGEEER	0.997	64.6	35.8	34.9	1102.57
Lamin-B1 OS=Mus musculus GN=Lmnb1 PE=1 SV=3	P14733	29	50	159	KNMYEEEINETR	0.997	60.9	32.6	52.5	1555.71
Lamin-B1 OS=Mus musculus GN=Lmnb1 PE=1 SV=3	P14733	29	50	159	KQLADETLLK	0.997	59.6	34.6	38.8	1158.67
Lamin-B1 OS=Mus musculus GN=Lmnb1 PE=1 SV=3	P14733	29	50	159	LALDMEISAYR	0.997	89.6	35.1	85.9	1281.65
Lamin-B1 OS=Mus musculus GN=Lmnb1 PE=1 SV=3	P14733	29	50	159	LAQALHEMR	0.997	77.8	34.7	65.9	1068.56
Lamin-B1 OS=Mus musculus GN=Lmnb1 PE=1 SV=3	P14733	29	50	159	LQEKEELR	0.99	46.8	35.6	15.9	1044.57
Lamin-B1 OS=Mus musculus GN=Lmnb1 PE=1 SV=3	P14733	29	50	159	LREYEAALNSK	0.997	51.4	35.6	34.7	1293.68
Lamin-B1 OS=Mus musculus GN=Lmnb1 PE=1 SV=3	P14733	29	50	159	LSPSPSSR	0.95	45.5	34.3	3.77	830.437
Lamin-B1 OS=Mus musculus GN=Lmnb1 PE=1 SV=3	P14733	29	50	159	LSSEMNTSTVNSAR	0.997	97.9	33	73.1	1497.68
Lamin-B1 OS=Mus musculus GN=Lmnb1 PE=1 SV=3	P14733	29	50	159	LVEVDSGR	0.99	49.9	36.3	31	874.463
Lamin-B1 OS=Mus musculus GN=Lmnb1 PE=1 SV=3	P14733	29	50	159	LYKEELEQTYHAK	0.997	80.9	35.4	73.2	1651.83
Lamin-B1 OS=Mus musculus GN=Lmnb1 PE=1 SV=3	P14733	29	50	159	NMYEEEINETR	0.997	66.3	30.1	55.3	1427.61
Lamin-B1 OS=Mus musculus GN=Lmnb1 PE=1 SV=3	P14733	29	50	159	NQNSWGTGEDVK	0.997	56.9	32.2	55	1334.6
Lamin-B1 OS=Mus musculus GN=Lmnb1 PE=1 SV=3	P14733	29	50	159	NSQGEEVAQR	0.997	76.8	33.1	64.1	1117.52
Lamin-B1 OS=Mus musculus GN=Lmnb1 PE=1 SV=3	P14733	29	50	159	NTSEQDQPMGGWEMIR	0.997	98.6	29.3	93.2	1878.81
Lamin-B1 OS=Mus musculus GN=Lmnb1 PE=1 SV=3	P14733	29	50	159	QLADETLLK	0.997	58.4	35.8	43.6	1030.58
Lamin-B1 OS=Mus musculus GN=Lmnb1 PE=1 SV=3	P14733	29	50	159	SLETENSALQLQVTER	0.997	91.6	35.2	48.4	1818.91
Lamin-B1 OS=Mus musculus GN=Lmnb1 PE=1 SV=3	P14733	29	50	159	TTIPEEEEEEEEEPIGVAVEEER	0.997	60	31.2	60	2672.19
Q9D9Q6-DECOY	Q9D9Q6-DECOY	2	2	2	EKHGYFKGSSVR	0.959	14.4	34.9	14.4	1394.72
Q9D9Q6-DECOY	Q9D9Q6-DECOY	2	2	2	LGDEYPPK	0.981	34	35.8	15.1	918.457
Q9JHU4-DECOY	Q9JHU4-DECOY	1	1	1	VLENILTR	0.99	42	36.7	25	958.557
Sestrin-1 OS=Mus musculus GN=Sesn1 PE=2 SV=3	P58006	1	1	1	LQNLGELNK	0.996	32.2	34.2	15.8	1028.57
Vacuolar protein sorting-associated protein 13A OS=Mus musculus GN=Vps13a PE=2 SV=1	Q5H8C4	12	12	15	DALAEATVQAAEMAADGVK	0.997	56.9	34.6	56.9	1860.9
Vacuolar protein sorting-associated protein 13A OS=Mus musculus GN=Vps13a PE=2 SV=1	Q5H8C4	12	12	15	DPSLELAEFK	0.997	42.5	36.2	34.2	1148.58
Vacuolar protein sorting-associated protein 13A OS=Mus musculus GN=Vps13a PE=2 SV=1	Q5H8C4	12	12	15	EGAAGFFK	0.99	46	31.1	33.2	826.409
Vacuolar protein sorting-associated protein 13A OS=Mus musculus GN=Vps13a PE=2 SV=1	Q5H8C4	12	12	15	NAPNLNSTYNNVLQLIK	0.993	29.3	34	28.7	1916.02
Vacuolar protein sorting-associated protein 13A OS=Mus musculus GN=Vps13a PE=2 SV=1	Q5H8C4	12	12	15	NIIVLDSDK	0.984	32	36.2	19.9	1016.56
Vacuolar protein sorting-associated protein 13A OS=Mus musculus GN=Vps13a PE=2 SV=1	Q5H8C4	12	12	15	SIGATLTDVQDVVFK	0.997	37.4	34.7	37.4	1592.85
Vacuolar protein sorting-associated protein 13A OS=Mus musculus GN=Vps13a PE=2 SV=1	Q5H8C4	12	12	15	SLLPDVRPSEASLEDIMHR	0.976	16.1	34.6	16.1	2165.1
Vacuolar protein sorting-associated protein 13A OS=Mus musculus GN=Vps13a PE=2 SV=1	Q5H8C4	12	12	15	TATGLLYVIETQK	0.997	40.4	33.2	39.8	1436.8
Vacuolar protein sorting-associated protein 13A OS=Mus musculus GN=Vps13a PE=2 SV=1	Q5H8C4	12	12	15	TLDVFNITIAR	0.997	51	34.6	38.8	1262.71
Vacuolar protein sorting-associated protein 13A OS=Mus musculus GN=Vps13a PE=2 SV=1	Q5H8C4	12	12	15	VEYNTSAHQSSFR	0.997	60.3	33.5	53.2	1525.7
Vacuolar protein sorting-associated protein 13A OS=Mus musculus GN=Vps13a PE=2 SV=1	Q5H8C4	12	12	15	VFESVVVEVLNR	0.997	74.2	34.7	63.9	1389.77
Vacuolar protein sorting-associated protein 13A OS=Mus musculus GN=Vps13a PE=2 SV=1	Q5H8C4	12	12	15	VVELDNIPVR	0.997	69.1	32.8	57.8	1153.66
Vacuolar protein sorting-associated protein 13A OS=Mus musculus GN=Vps13a PE=2 SV=1	Q5H8C4	12	12	15	VVPTNEVMPGGETLNLR	0.995	24	34.6	24	1825.95
Ral GTPase-activating protein subunit alpha-1 OS=Mus musculus GN=Ralgapa1 PE=1 SV=1	Q6GYP7	2	2	2	QAFLLPICEAAAMR	0.983	19.8	35.9	19.4	1590.81
Ral GTPase-activating protein subunit alpha-1 OS=Mus musculus GN=Ralgapa1 PE=1 SV=1	Q6GYP7	2	2	2	QENDVINAILK	0.997	56.2	34.1	48.8	1256.68
Glycerol-3-phosphate dehydrogenase 1-like protein OS=Mus musculus GN=Gpd1l PE=1 SV=2	Q3ULJ0	12	16	37	ALGITLIK	0.988	36.4	29.7	28.6	828.556
Glycerol-3-phosphate dehydrogenase 1-like protein OS=Mus musculus GN=Gpd1l PE=1 SV=2	Q3ULJ0	12	16	37	ELLQTPNFR	0.993	37.2	36.3	29.1	1117.6
Glycerol-3-phosphate dehydrogenase 1-like protein OS=Mus musculus GN=Gpd1l PE=1 SV=2	Q3ULJ0	12	16	37	FCETTIGSK	0.997	53	32.9	38.1	1042.49
Glycerol-3-phosphate dehydrogenase 1-like protein OS=Mus musculus GN=Gpd1l PE=1 SV=2	Q3ULJ0	12	16	37	GIDEGPDGLK	0.997	53.2	33.7	39.5	1000.49
Glycerol-3-phosphate dehydrogenase 1-like protein OS=Mus musculus GN=Gpd1l PE=1 SV=2	Q3ULJ0	12	16	37	ITVVDDADTVELCGALK	0.997	60.9	35.3	59.2	1818.92
Glycerol-3-phosphate dehydrogenase 1-like protein OS=Mus musculus GN=Gpd1l PE=1 SV=2	Q3ULJ0	12	16	37	KLTDIINNDHENVK	0.997	69.8	34.9	61.2	1652.86
Glycerol-3-phosphate dehydrogenase 1-like protein OS=Mus musculus GN=Gpd1l PE=1 SV=2	Q3ULJ0	12	16	37	LGLMEMIAFAK	0.997	87.3	34.8	39.2	1239.65
Glycerol-3-phosphate dehydrogenase 1-like protein OS=Mus musculus GN=Gpd1l PE=1 SV=2	Q3ULJ0	12	16	37	LQGPQTSAEVYR	0.997	74.9	36	69.7	1348.69
Glycerol-3-phosphate dehydrogenase 1-like protein OS=Mus musculus GN=Gpd1l PE=1 SV=2	Q3ULJ0	12	16	37	LTDIINNDHENVK	0.997	83	35.2	73.2	1524.77
Glycerol-3-phosphate dehydrogenase 1-like protein OS=Mus musculus GN=Gpd1l PE=1 SV=2	Q3ULJ0	12	16	37	MWVFEETVNGR	0.997	52.6	32.7	36.2	1368.63
Glycerol-3-phosphate dehydrogenase 1-like protein OS=Mus musculus GN=Gpd1l PE=1 SV=2	Q3ULJ0	12	16	37	NIVAVGAGFCDGLR	0.997	70.9	35.8	69.2	1448.73
Glycerol-3-phosphate dehydrogenase 1-like protein OS=Mus musculus GN=Gpd1l PE=1 SV=2	Q3ULJ0	12	16	37	TIEELEKELLNGQK	0.997	56.1	34.4	54.1	1643.89
Glycerol-3-phosphate dehydrogenase 1-like protein OS=Mus musculus GN=Gpd1l PE=1 SV=2	Q3ULJ0	12	16	37	VMQNGLLFK	0.997	38.3	35.4	29.2	1065.58
Myosin-7B OS=Mus musculus GN=Myh7b PE=3 SV=1	A2AQP0	0	0	55	AITDAAMMAEELK	0.997	93.9	35.1	82.8	1393.67
Myosin-7B OS=Mus musculus GN=Myh7b PE=3 SV=1	A2AQP0	0	0	55	AITDAAMMAEELKK	0.997	83.6	35.6	80.6	1521.77
Myosin-7B OS=Mus musculus GN=Myh7b PE=3 SV=1	A2AQP0	0	0	55	CNGVLEGIR	0.997	47.2	35.9	36.3	1017.51
Myosin-7B OS=Mus musculus GN=Myh7b PE=3 SV=1	A2AQP0	0	0	55	DIDDLELTLAK	0.997	62.7	35.7	40.5	1245.66
Myosin-7B OS=Mus musculus GN=Myh7b PE=3 SV=1	A2AQP0	0	0	55	ELEELSER	0.99	44.4	35.5	0	1004.49
Myosin-7B OS=Mus musculus GN=Myh7b PE=3 SV=1	A2AQP0	0	0	55	EQDTSAHLER	0.997	62	32.8	52.7	1185.55
Myosin-7B OS=Mus musculus GN=Myh7b PE=3 SV=1	A2AQP0	0	0	55	KAITDAAMMAEELK	0.994	28.9	35.6	23.1	1521.77
Myosin-7B OS=Mus musculus GN=Myh7b PE=3 SV=1	A2AQP0	0	0	55	KAITDAAMMAEELKK	0.997	111	35.4	100	1649.86
Myosin-7B OS=Mus musculus GN=Myh7b PE=3 SV=1	A2AQP0	0	0	55	KDIDDLELTLAK	0.997	54	35.3	41.8	1373.75
Myosin-7B OS=Mus musculus GN=Myh7b PE=3 SV=1	A2AQP0	0	0	55	VGNEYVTK	0.99	44.4	35.5	30.2	909.468
Poly(U)-binding-splicing factor PUF60 OS=Mus musculus GN=Puf60 PE=2 SV=2	Q3UEB3	13	15	28	AQSSQDAVSSMNLFDLGGQYLR	0.992	20.1	33.1	20.1	2403.12
Poly(U)-binding-splicing factor PUF60 OS=Mus musculus GN=Puf60 PE=2 SV=2	Q3UEB3	13	15	28	AVTPPMPLLTPATPGGLPPAAAVAAAAATAK	0.997	52.7	27.9	52.7	2810.55
Poly(U)-binding-splicing factor PUF60 OS=Mus musculus GN=Puf60 PE=2 SV=2	Q3UEB3	13	15	28	GYGFIEYEK	0.997	53.1	34.5	49	1105.52
Poly(U)-binding-splicing factor PUF60 OS=Mus musculus GN=Puf60 PE=2 SV=2	Q3UEB3	13	15	28	IFVEFSMASETHK	0.996	34.1	34.8	34.1	1525.74
Poly(U)-binding-splicing factor PUF60 OS=Mus musculus GN=Puf60 PE=2 SV=2	Q3UEB3	13	15	28	KQESTVMVLR	0.996	27.9	35.7	20.5	1190.66
Poly(U)-binding-splicing factor PUF60 OS=Mus musculus GN=Puf60 PE=2 SV=2	Q3UEB3	13	15	28	KVVAEVYDQER	0.997	70.7	35.9	51	1335.69
Poly(U)-binding-splicing factor PUF60 OS=Mus musculus GN=Puf60 PE=2 SV=2	Q3UEB3	13	15	28	LGLPPLTPEQQEALQK	0.997	50.3	33.2	49	1761.97
Poly(U)-binding-splicing factor PUF60 OS=Mus musculus GN=Puf60 PE=2 SV=2	Q3UEB3	13	15	28	QAFAPFGPIK	0.997	47.3	36.5	33.2	1075.59
Poly(U)-binding-splicing factor PUF60 OS=Mus musculus GN=Puf60 PE=2 SV=2	Q3UEB3	13	15	28	QGEEEDAEIIVK	0.996	37.4	35	37.4	1359.66
Poly(U)-binding-splicing factor PUF60 OS=Mus musculus GN=Puf60 PE=2 SV=2	Q3UEB3	13	15	28	SIDMSWDSVTMK	0.997	57.9	31.9	54.8	1399.62
Poly(U)-binding-splicing factor PUF60 OS=Mus musculus GN=Puf60 PE=2 SV=2	Q3UEB3	13	15	28	SVFEAFGK	0.99	32.1	33.3	13.9	884.451
Poly(U)-binding-splicing factor PUF60 OS=Mus musculus GN=Puf60 PE=2 SV=2	Q3UEB3	13	15	28	VGRPSNIGQAQPIIDQLAEEAR	0.997	72.8	32.9	66.3	2362.25
Poly(U)-binding-splicing factor PUF60 OS=Mus musculus GN=Puf60 PE=2 SV=2	Q3UEB3	13	15	28	WKPPQGTESIK	0.997	38.1	34.4	35.9	1270.68
Peptidyl-prolyl cis-trans isomerase G OS=Mus musculus GN=Ppig PE=2 SV=1	A2AR02	4	4	6	DFMVQGGDFSEGNGR	0.995	39.8	25	39.8	1615.68
Peptidyl-prolyl cis-trans isomerase G OS=Mus musculus GN=Ppig PE=2 SV=1	A2AR02	4	4	6	ILSCGELIPK	0.997	35.2	35.1	23.8	1129.63
Peptidyl-prolyl cis-trans isomerase G OS=Mus musculus GN=Ppig PE=2 SV=1	A2AR02	4	4	6	TDAASKPFAEVR	0.997	104	36	93.1	1291.66
Peptidyl-prolyl cis-trans isomerase G OS=Mus musculus GN=Ppig PE=2 SV=1	A2AR02	4	4	6	VVFELFSDVCPK	0.982	31.4	34.9	28.6	1439.72
Archaemetzincin-2 OS=Mus musculus GN=Amz2 PE=2 SV=1	Q400C8	2	2	3	FLEPVSVSETK	0.996	33.8	36	21.7	1235.65
Archaemetzincin-2 OS=Mus musculus GN=Amz2 PE=2 SV=1	Q400C8	2	2	3	LMNEAFQPR	0.997	57.2	35.7	45.6	1105.55
14-3-3 protein theta OS=Mus musculus GN=Ywhaq PE=1 SV=1	P68254	9	16	188	AVTEQGAELSNEER	0.997	98.8	33.6	63.2	1532.72
14-3-3 protein theta OS=Mus musculus GN=Ywhaq PE=1 SV=1	P68254	9	16	188	DSTLIMQLLR	0.997	82.8	35.8	63.8	1205.66
14-3-3 protein theta OS=Mus musculus GN=Ywhaq PE=1 SV=1	P68254	9	16	188	EMQPTHPIR	0.997	53.8	35	43.7	1124.55
14-3-3 protein theta OS=Mus musculus GN=Ywhaq PE=1 SV=1	P68254	9	16	188	KEMQPTHPIR	0.997	74.1	35.7	52.2	1236.65
14-3-3 protein theta OS=Mus musculus GN=Ywhaq PE=1 SV=1	P68254	9	16	188	KQTIENSQGAYQEAFDISK	0.997	89.6	34.5	86.1	2157.05
14-3-3 protein theta OS=Mus musculus GN=Ywhaq PE=1 SV=1	P68254	9	16	188	KQTIENSQGAYQEAFDISKK	0.997	99.8	34.4	97.3	2285.14
14-3-3 protein theta OS=Mus musculus GN=Ywhaq PE=1 SV=1	P68254	9	16	188	NLLSVAYK	0.99	51.2	34.1	32.1	907.525
14-3-3 protein theta OS=Mus musculus GN=Ywhaq PE=1 SV=1	P68254	9	16	188	QTIENSQGAYQEAFDISK	0.997	86.4	33.4	86.4	2028.95
14-3-3 protein theta OS=Mus musculus GN=Ywhaq PE=1 SV=1	P68254	9	16	188	QTIENSQGAYQEAFDISKK	0.997	73.6	34.5	73.6	2157.05
14-3-3 protein theta OS=Mus musculus GN=Ywhaq PE=1 SV=1	P68254	9	16	188	VISSIEQK	0.99	51	36.7	0	903.515
14-3-3 protein theta OS=Mus musculus GN=Ywhaq PE=1 SV=1	P68254	9	16	188	YDDMATCMK	0.997	52.3	25	50.1	1134.43
14-3-3 protein theta OS=Mus musculus GN=Ywhaq PE=1 SV=1	P68254	9	16	188	YLAEVACGDDR	0.997	74.1	31.8	60.9	1268.56
14-3-3 protein theta OS=Mus musculus GN=Ywhaq PE=1 SV=1	P68254	9	16	188	YLAEVACGDDRK	0.997	57.5	34.2	42.7	1396.65
14-3-3 protein theta OS=Mus musculus GN=Ywhaq PE=1 SV=1	P68254	9	16	188	YLIANATNPESK	0.997	80.2	35.9	60.5	1320.68
60S ribosomal protein L37a OS=Mus musculus GN=Rpl37a PE=2 SV=2	P61514	2	2	2	AVGIWHCGSCMK	0.997	40.7	31.2	40.7	1405.62
60S ribosomal protein L37a OS=Mus musculus GN=Rpl37a PE=2 SV=2	P61514	2	2	2	YTCSFCGK	0.99	51.4	26.7	42.8	1022.41
ADP-ribosylation factor 2 OS=Mus musculus GN=Arf2 PE=1 SV=2	Q8BSL7	1	1	61	DAVLLVFVNK	0.997	67.8	33.8	58.9	1117.66
ADP-ribosylation factor 2 OS=Mus musculus GN=Arf2 PE=1 SV=2	Q8BSL7	1	1	61	HYFQNTQGLIFVVDSNDR	0.997	86.6	34.8	86.6	2153.04
ADP-ribosylation factor 2 OS=Mus musculus GN=Arf2 PE=1 SV=2	Q8BSL7	1	1	61	HYFQNTQGLIFVVDSNDRER	0.997	30.8	34.1	30.8	2438.18
ADP-ribosylation factor 2 OS=Mus musculus GN=Arf2 PE=1 SV=2	Q8BSL7	1	1	61	ILMVGLDAAGK	0.997	86.6	35.4	68.8	1087.62
ADP-ribosylation factor 2 OS=Mus musculus GN=Arf2 PE=1 SV=2	Q8BSL7	1	1	61	LGEIVTTIPTIGFNVETVEYK	0.997	83.2	32.1	83.2	2323.24
ADP-ribosylation factor 2 OS=Mus musculus GN=Arf2 PE=1 SV=2	Q8BSL7	1	1	61	MLAEDELR	0.99	62	35.7	25	976.477
ADP-ribosylation factor 2 OS=Mus musculus GN=Arf2 PE=1 SV=2	Q8BSL7	1	1	61	NISFTVWDVGGQDK	0.997	83.5	34.9	79.8	1565.76
ADP-ribosylation factor 2 OS=Mus musculus GN=Arf2 PE=1 SV=2	Q8BSL7	1	1	61	QDLPNAMNAAEITDK	0.997	77.6	34.2	77.6	1630.77
H-2 class II histocompatibility antigen gamma chain OS=Mus musculus GN=Cd74 PE=1 SV=3	P04441	6	6	10	DLISNHEQLPILGNRPR	0.997	49.9	32.7	47.5	1972.07
H-2 class II histocompatibility antigen gamma chain OS=Mus musculus GN=Cd74 PE=1 SV=3	P04441	6	6	10	LTITSQNLQLESLR	0.997	71	33.2	48.3	1615.9
H-2 class II histocompatibility antigen gamma chain OS=Mus musculus GN=Cd74 PE=1 SV=3	P04441	6	6	10	NSMDGVNWK	0.997	68.9	32.5	57.9	1050.47
H-2 class II histocompatibility antigen gamma chain OS=Mus musculus GN=Cd74 PE=1 SV=3	P04441	6	6	10	QELGQVTL	0.967	28.3	35.2	14.2	887.483
H-2 class II histocompatibility antigen gamma chain OS=Mus musculus GN=Cd74 PE=1 SV=3	P04441	6	6	10	QWLLFEMSK	0.997	33.2	35.3	19.4	1181.6
H-2 class II histocompatibility antigen gamma chain OS=Mus musculus GN=Cd74 PE=1 SV=3	P04441	6	6	10	SGPLEYPQLK	0.997	70.3	36.3	58.7	1131.6
Src substrate cortactin OS=Mus musculus GN=Cttn PE=1 SV=2	Q60598	13	16	31	ANFENLAK	0.99	33.5	36.5	19.6	906.468
Src substrate cortactin OS=Mus musculus GN=Cttn PE=1 SV=2	Q60598	13	16	31	ASAGHAVSITQDDGGADDWETDPDFVNDVSEK	0.997	85.3	26.8	85.3	3348.44
Src substrate cortactin OS=Mus musculus GN=Cttn PE=1 SV=2	Q60598	13	16	31	CALGWDHQEK	0.987	18.5	31.4	18.5	1243.55
Src substrate cortactin OS=Mus musculus GN=Cttn PE=1 SV=2	Q60598	13	16	31	DYSSGFGGK	0.997	39.7	29.4	39.2	917.4
Src substrate cortactin OS=Mus musculus GN=Cttn PE=1 SV=2	Q60598	13	16	31	ENVFQEHQTLK	0.997	39.7	34.8	33	1372.69
Src substrate cortactin OS=Mus musculus GN=Cttn PE=1 SV=2	Q60598	13	16	31	LRENVFQEHQTLK	0.997	93.4	34.1	81.8	1641.87
Src substrate cortactin OS=Mus musculus GN=Cttn PE=1 SV=2	Q60598	13	16	31	NASTFEEVVQVPSAYQK	0.997	89.4	35	89.4	1896.93
Src substrate cortactin OS=Mus musculus GN=Cttn PE=1 SV=2	Q60598	13	16	31	QDSSAVGFDYK	0.997	62	31.6	54.3	1216.55
Src substrate cortactin OS=Mus musculus GN=Cttn PE=1 SV=2	Q60598	13	16	31	SAVGFDYQGK	0.997	51.9	33.2	50.2	1071.51
Src substrate cortactin OS=Mus musculus GN=Cttn PE=1 SV=2	Q60598	13	16	31	SAVGFEYQGK	0.997	32	33.8	21	1085.53
Src substrate cortactin OS=Mus musculus GN=Cttn PE=1 SV=2	Q60598	13	16	31	TVPIEAVTSK	0.997	47.5	35.4	25	1044.59
Src substrate cortactin OS=Mus musculus GN=Cttn PE=1 SV=2	Q60598	13	16	31	VDQSAVGFEYQGK	0.996	65.6	34.4	9.01	1427.68
Src substrate cortactin OS=Mus musculus GN=Cttn PE=1 SV=2	Q60598	13	16	31	YGLFPANYVELR	0.997	68.1	34.7	56.6	1441.75
DNA repair protein XRCC1 OS=Mus musculus GN=Xrcc1 PE=1 SV=2	Q60596	3	3	3	DSPYGLSFVK	0.989	19.2	34.4	18.4	1112.56
DNA repair protein XRCC1 OS=Mus musculus GN=Xrcc1 PE=1 SV=2	Q60596	3	3	3	HFFLYGEFPGDER	0.997	45.2	32.4	39.8	1613.74
DNA repair protein XRCC1 OS=Mus musculus GN=Xrcc1 PE=1 SV=2	Q60596	3	3	3	TPAAAPASTPAQR	0.997	44.4	35	37.7	1238.65
Alpha-1-acid glycoprotein 1 OS=Mus musculus GN=Orm1 PE=1 SV=1	Q60590	1	2	17	AVTHVGMDESEIIFVDWK	0.997	81	34.6	76.1	2076.01
Alpha-1-acid glycoprotein 1 OS=Mus musculus GN=Orm1 PE=1 SV=1	Q60590	1	2	17	RPDITPELR	0.997	40	33.5	31.9	1096.61
Alpha-1-acid glycoprotein 1 OS=Mus musculus GN=Orm1 PE=1 SV=1	Q60590	1	2	17	YEGGVETFAHLIVLR	0.997	70.6	34.8	70.6	1703.91
Actin-related protein 2 OS=Mus musculus GN=Actr2 PE=1 SV=1	P61161	10	24	74	DKDNFWMTR	0.997	34.7	32.5	28.6	1212.55
Actin-related protein 2 OS=Mus musculus GN=Actr2 PE=1 SV=1	P61161	10	24	74	DLMVGDEASELR	0.997	75.2	34.3	63.3	1334.63
Actin-related protein 2 OS=Mus musculus GN=Actr2 PE=1 SV=1	P61161	10	24	74	GYAFNHSADFETVR	0.997	102	32.6	100	1613.73
Actin-related protein 2 OS=Mus musculus GN=Actr2 PE=1 SV=1	P61161	10	24	74	HIVLSGGSTMYPGLPSR	0.997	73.8	34.8	66.6	1771.92
Actin-related protein 2 OS=Mus musculus GN=Actr2 PE=1 SV=1	P61161	10	24	74	HLWDYTFGPEK	0.997	67.5	34.6	52.7	1392.66
Actin-related protein 2 OS=Mus musculus GN=Actr2 PE=1 SV=1	P61161	10	24	74	ILLTEPPMNPTK	0.997	73.7	33.7	64.7	1353.74
Actin-related protein 2 OS=Mus musculus GN=Actr2 PE=1 SV=1	P61161	10	24	74	KVVVCDNGTGFVK	0.997	84.5	35.3	79.5	1422.74
Actin-related protein 2 OS=Mus musculus GN=Actr2 PE=1 SV=1	P61161	10	24	74	LCYVGYNIEQEQK	0.997	80.3	33.7	80	1643.77
Actin-related protein 2 OS=Mus musculus GN=Actr2 PE=1 SV=1	P61161	10	24	74	SMLEVNYPMENGIVR	0.997	85.1	34.2	64.3	1752.83
Actin-related protein 2 OS=Mus musculus GN=Actr2 PE=1 SV=1	P61161	10	24	74	VVVCDNGTGFVK	0.997	80.2	35.6	66.9	1294.65
Inositol polyphosphate 5-phosphatase OCRL-1 OS=Mus musculus GN=Ocrl PE=1 SV=1	Q6NVF0	6	6	6	AFADFNEGEINFVPTYK	0.997	79.8	33.7	77.9	1961.93
Inositol polyphosphate 5-phosphatase OCRL-1 OS=Mus musculus GN=Ocrl PE=1 SV=1	Q6NVF0	6	6	6	EFFFENVK	0.99	41.5	34.1	18	1059.51
Inositol polyphosphate 5-phosphatase OCRL-1 OS=Mus musculus GN=Ocrl PE=1 SV=1	Q6NVF0	6	6	6	FLSEVLEAQEAQSQLLVPEQK	0.997	40.3	33.4	40.3	2386.25
Inositol polyphosphate 5-phosphatase OCRL-1 OS=Mus musculus GN=Ocrl PE=1 SV=1	Q6NVF0	6	6	6	MENDFLPSLELSR	0.997	39.9	35	39.9	1550.75
Inositol polyphosphate 5-phosphatase OCRL-1 OS=Mus musculus GN=Ocrl PE=1 SV=1	Q6NVF0	6	6	6	QVISQLPR	0.99	65.9	31.2	19.2	940.558
Inositol polyphosphate 5-phosphatase OCRL-1 OS=Mus musculus GN=Ocrl PE=1 SV=1	Q6NVF0	6	6	6	SLLQMVPLDEGTSERPLQVPK	0.997	38.3	32.6	38.3	2337.25
Kinesin-like protein KIF1B OS=Mus musculus GN=Kif1b PE=1 SV=2	Q60575	10	10	17	CLQLLTHTFNR	0.993	59.2	35.5	18.2	1402.73
Kinesin-like protein KIF1B OS=Mus musculus GN=Kif1b PE=1 SV=2	Q60575	10	10	17	EFSQVHGSISDCK	0.997	52	32.5	51	1493.67
Kinesin-like protein KIF1B OS=Mus musculus GN=Kif1b PE=1 SV=2	Q60575	10	10	17	EKEEADLLLEQQR	0.991	33	35	13.1	1600.82
Kinesin-like protein KIF1B OS=Mus musculus GN=Kif1b PE=1 SV=2	Q60575	10	10	17	GVLLQALNDK	0.997	54.7	32.9	40	1070.62
Kinesin-like protein KIF1B OS=Mus musculus GN=Kif1b PE=1 SV=2	Q60575	10	10	17	IMSTPGGEEAIER	0.997	46	34.7	43.1	1389.67
Kinesin-like protein KIF1B OS=Mus musculus GN=Kif1b PE=1 SV=2	Q60575	10	10	17	ISLVDLAGSER	0.997	69.6	36	47.7	1159.63
Kinesin-like protein KIF1B OS=Mus musculus GN=Kif1b PE=1 SV=2	Q60575	10	10	17	LAVTSYTDIADLMDAGNK	0.986	22.9	34.6	19.8	1897.92
Kinesin-like protein KIF1B OS=Mus musculus GN=Kif1b PE=1 SV=2	Q60575	10	10	17	LSDISPIGR	0.997	52	34.1	33.8	957.537
Kinesin-like protein KIF1B OS=Mus musculus GN=Kif1b PE=1 SV=2	Q60575	10	10	17	MVMEGFSEEIGNHLK	0.997	52	34	52	1720.8
Kinesin-like protein KIF1B OS=Mus musculus GN=Kif1b PE=1 SV=2	Q60575	10	10	17	NEFLNLVPDIEEVR	0.963	16.8	34.9	13.4	1686.87
Kinesin-like protein KIF1B OS=Mus musculus GN=Kif1b PE=1 SV=2	Q60575	10	10	17	SGLSLEELR	0.973	31.6	36.8	19.8	1003.54
Kinesin-like protein KIF1B OS=Mus musculus GN=Kif1b PE=1 SV=2	Q60575	10	10	17	TAMVAALSPADINYDETLSTLR	0.997	41.3	34.4	41.3	2352.18
Kinesin-like protein KIF1B OS=Mus musculus GN=Kif1b PE=1 SV=2	Q60575	10	10	17	TPSAETPSEPVDWTFAQR	0.997	72.2	33.7	70.5	2018.95
Kinesin-like protein KIF1B OS=Mus musculus GN=Kif1b PE=1 SV=2	Q60575	10	10	17	TVAATNMNETSSR	0.997	97.5	33.7	84.8	1381.64
Kinesin-like protein KIF1B OS=Mus musculus GN=Kif1b PE=1 SV=2	Q60575	10	10	17	VLDTSVAYVR	0.954	30.1	35.4	24.7	1122.62
Protein phosphatase PTC7 homolog OS=Mus musculus GN=Pptc7 PE=2 SV=1	Q6NVE9	2	2	3	LHTANLGDSGFLVVR	0.997	85.1	34	83	1598.87
Protein phosphatase PTC7 homolog OS=Mus musculus GN=Pptc7 PE=2 SV=1	Q6NVE9	2	2	3	SADVLGVADGVGGWR	0.997	70.3	35	58.1	1458.73
WD repeat-containing protein 44 OS=Mus musculus GN=Wdr44 PE=1 SV=1	Q6NVE8	12	12	20	EGDVLDPASLDTLSTTDFAAVEEVAPAKPPR	0.997	78.2	33	78.2	3211.6
WD repeat-containing protein 44 OS=Mus musculus GN=Wdr44 PE=1 SV=1	Q6NVE8	12	12	20	ELTDEEILASVMIK	0.997	67.6	35.8	64.1	1590.83
WD repeat-containing protein 44 OS=Mus musculus GN=Wdr44 PE=1 SV=1	Q6NVE8	12	12	20	HLTPEPDIVASTK	0.997	34	35.1	32.3	1407.75
WD repeat-containing protein 44 OS=Mus musculus GN=Wdr44 PE=1 SV=1	Q6NVE8	12	12	20	IIESIIEESQK	0.997	67.9	35.8	52.3	1288.7
WD repeat-containing protein 44 OS=Mus musculus GN=Wdr44 PE=1 SV=1	Q6NVE8	12	12	20	ILVTSNDSR	0.997	47.6	36.8	30.3	1004.54
WD repeat-containing protein 44 OS=Mus musculus GN=Wdr44 PE=1 SV=1	Q6NVE8	12	12	20	KITGIEPLPGENK	0.975	20.4	33.2	20.4	1395.78
WD repeat-containing protein 44 OS=Mus musculus GN=Wdr44 PE=1 SV=1	Q6NVE8	12	12	20	LEGIDKYEDAEVLDSTSTGIVK	0.997	39.3	34.4	39.3	2382.19
WD repeat-containing protein 44 OS=Mus musculus GN=Wdr44 PE=1 SV=1	Q6NVE8	12	12	20	LLASAGQDNIVR	0.996	39.2	33.7	35.8	1256.7
WD repeat-containing protein 44 OS=Mus musculus GN=Wdr44 PE=1 SV=1	Q6NVE8	12	12	20	NAFDYFNNMR	0.997	37.7	29	30.7	1291.55
WD repeat-containing protein 44 OS=Mus musculus GN=Wdr44 PE=1 SV=1	Q6NVE8	12	12	20	NLDTGEEIPLSLAEEK	0.997	80.9	34.9	75.1	1757.88
WD repeat-containing protein 44 OS=Mus musculus GN=Wdr44 PE=1 SV=1	Q6NVE8	12	12	20	VALWNEVDGQTK	0.997	64.1	35.5	55.4	1359.69
WD repeat-containing protein 44 OS=Mus musculus GN=Wdr44 PE=1 SV=1	Q6NVE8	12	12	20	VLQLEDDSLDSK	0.997	65.7	35.6	50.6	1361.68
Paired amphipathic helix protein Sin3a OS=Mus musculus GN=Sin3a PE=1 SV=3	Q60520	6	6	6	AADIIDGLR	0.997	61.7	34.6	48	943.521
Paired amphipathic helix protein Sin3a OS=Mus musculus GN=Sin3a PE=1 SV=3	Q60520	6	6	6	EAGGNYTPALTEQEVYAQVAR	0.994	28.1	34.3	28.1	2267.09
Paired amphipathic helix protein Sin3a OS=Mus musculus GN=Sin3a PE=1 SV=3	Q60520	6	6	6	HGVGTESLFFDK	0.997	62.3	35.2	49.6	1336.65
Paired amphipathic helix protein Sin3a OS=Mus musculus GN=Sin3a PE=1 SV=3	Q60520	6	6	6	LDNTLGGTSEVIHR	0.997	67.3	34.9	61.4	1511.78
Paired amphipathic helix protein Sin3a OS=Mus musculus GN=Sin3a PE=1 SV=3	Q60520	6	6	6	QILEDAAALIIHHVK	0.975	23	30.5	23	1670.96
Paired amphipathic helix protein Sin3a OS=Mus musculus GN=Sin3a PE=1 SV=3	Q60520	6	6	6	SQSIDTPGVISR	0.997	39	35.9	26.8	1259.66
26S proteasome non-ATPase regulatory subunit 3 OS=Mus musculus GN=Psmd3 PE=1 SV=3	P14685	18	22	53	AIQLEYSEAR	0.997	43.8	35.9	39.1	1179.6
26S proteasome non-ATPase regulatory subunit 3 OS=Mus musculus GN=Psmd3 PE=1 SV=3	P14685	18	22	53	AKPPPGGEQEPPPPAPQDVEMK	0.994	24.3	34.5	23	2296.13
26S proteasome non-ATPase regulatory subunit 3 OS=Mus musculus GN=Psmd3 PE=1 SV=3	P14685	18	22	53	ALDLVAAK	0.988	31.4	31.9	12.2	800.488
26S proteasome non-ATPase regulatory subunit 3 OS=Mus musculus GN=Psmd3 PE=1 SV=3	P14685	18	22	53	AVHGFFTSNNATR	0.997	42.1	35.2	35.6	1421.69
26S proteasome non-ATPase regulatory subunit 3 OS=Mus musculus GN=Psmd3 PE=1 SV=3	P14685	18	22	53	DGVIEASINHEK	0.997	74.2	34.8	67.8	1311.65
26S proteasome non-ATPase regulatory subunit 3 OS=Mus musculus GN=Psmd3 PE=1 SV=3	P14685	18	22	53	ELDTVTLEDIK	0.997	53.8	36.1	40.5	1275.67
26S proteasome non-ATPase regulatory subunit 3 OS=Mus musculus GN=Psmd3 PE=1 SV=3	P14685	18	22	53	ELDTVTLEDIKEHVR	0.997	72.8	34.6	60.7	1796.94
26S proteasome non-ATPase regulatory subunit 3 OS=Mus musculus GN=Psmd3 PE=1 SV=3	P14685	18	22	53	EMIDIYSTR	0.997	62.3	33.7	48.8	1127.54
26S proteasome non-ATPase regulatory subunit 3 OS=Mus musculus GN=Psmd3 PE=1 SV=3	P14685	18	22	53	EPQLAFHQR	0.997	57.7	34.8	50.4	1125.58
26S proteasome non-ATPase regulatory subunit 3 OS=Mus musculus GN=Psmd3 PE=1 SV=3	P14685	18	22	53	EQQDLEFAK	0.997	43.8	35.3	32	1107.53
26S proteasome non-ATPase regulatory subunit 3 OS=Mus musculus GN=Psmd3 PE=1 SV=3	P14685	18	22	53	FNQVLDQFGEK	0.997	72	35.2	50.5	1324.65
26S proteasome non-ATPase regulatory subunit 3 OS=Mus musculus GN=Psmd3 PE=1 SV=3	P14685	18	22	53	FQTDGTYTLIIR	0.996	28.6	34.7	26.5	1427.75
26S proteasome non-ATPase regulatory subunit 3 OS=Mus musculus GN=Psmd3 PE=1 SV=3	P14685	18	22	53	HDADGQATLLNLLLR	0.997	83.4	34	83.4	1649.9
26S proteasome non-ATPase regulatory subunit 3 OS=Mus musculus GN=Psmd3 PE=1 SV=3	P14685	18	22	53	ISLADIAQK	0.997	47.7	35.1	34	958.557
26S proteasome non-ATPase regulatory subunit 3 OS=Mus musculus GN=Psmd3 PE=1 SV=3	P14685	18	22	53	LQLDSPEDAEFIVAK	0.997	81.3	35.4	76.8	1674.86
26S proteasome non-ATPase regulatory subunit 3 OS=Mus musculus GN=Psmd3 PE=1 SV=3	P14685	18	22	53	NYLHYSLYDQAEK	0.997	52.4	33.5	44.1	1643.77
26S proteasome non-ATPase regulatory subunit 3 OS=Mus musculus GN=Psmd3 PE=1 SV=3	P14685	18	22	53	SVFPEQANNNEWAR	0.997	82.9	33.9	78.8	1661.77
26S proteasome non-ATPase regulatory subunit 3 OS=Mus musculus GN=Psmd3 PE=1 SV=3	P14685	18	22	53	VYEFLDKLDVVR	0.997	86.4	33.8	76.8	1495.82
HEAT repeat-containing protein 5B OS=Mus musculus GN=Heatr5b PE=2 SV=3	Q8C547	1	1	1	ATQTHVDAVYSR	0.997	32.4	35.6	32.4	1347.67
NADH dehydrogenase [ubiquinone] 1 alpha subcomplex assembly factor 5 OS=Mus musculus GN=Ndufaf5 PE=2 SV=1	A2APY7	5	5	8	DFPLALDIGCGR	0.997	38.7	35.4	38.1	1333.66
NADH dehydrogenase [ubiquinone] 1 alpha subcomplex assembly factor 5 OS=Mus musculus GN=Ndufaf5 PE=2 SV=1	A2APY7	5	5	8	DTMLAAAAVYR	0.997	57.8	35.3	44.2	1181.6
NADH dehydrogenase [ubiquinone] 1 alpha subcomplex assembly factor 5 OS=Mus musculus GN=Ndufaf5 PE=2 SV=1	A2APY7	5	5	8	GSATVSFGELAK	0.997	46.7	35.4	34.9	1166.61
NADH dehydrogenase [ubiquinone] 1 alpha subcomplex assembly factor 5 OS=Mus musculus GN=Ndufaf5 PE=2 SV=1	A2APY7	5	5	8	IFQTDIAEHALK	0.997	48.1	34.6	43.4	1385.74
NADH dehydrogenase [ubiquinone] 1 alpha subcomplex assembly factor 5 OS=Mus musculus GN=Ndufaf5 PE=2 SV=1	A2APY7	5	5	8	NEDGSIPATFQIYHMIGWK	0.997	36.8	34.4	36.8	2207.06
U2 snRNP-associated SURP motif-containing protein OS=Mus musculus GN=U2surp PE=2 SV=3	Q6NV83	5	5	6	EGPMFEAMIMNR	0.997	44.6	32.3	35.8	1425.63
U2 snRNP-associated SURP motif-containing protein OS=Mus musculus GN=U2surp PE=2 SV=3	Q6NV83	5	5	6	LYLVSDVLYNSSAK	0.997	48.4	34.7	39.2	1571.83
U2 snRNP-associated SURP motif-containing protein OS=Mus musculus GN=U2surp PE=2 SV=3	Q6NV83	5	5	6	LYSILQGDSPTK	0.997	55.8	35.5	49	1321.7
U2 snRNP-associated SURP motif-containing protein OS=Mus musculus GN=U2surp PE=2 SV=3	Q6NV83	5	5	6	NCGFVAFMNR	0.997	40	31.3	40	1215.54
U2 snRNP-associated SURP motif-containing protein OS=Mus musculus GN=U2surp PE=2 SV=3	Q6NV83	5	5	6	TIQGHLQSENFK	0.984	20.5	35	20.5	1401.71
Heat shock protein beta-1 OS=Mus musculus GN=Hspb1 PE=1 SV=3	P14602	11	21	135	AQIGGPEAGK	0.982	21.6	33.9	16.8	927.49
Heat shock protein beta-1 OS=Mus musculus GN=Hspb1 PE=1 SV=3	P14602	11	21	135	AVTQSAEITIPVTFEAR	0.997	93.4	34.5	82.4	1832.98
Heat shock protein beta-1 OS=Mus musculus GN=Hspb1 PE=1 SV=3	P14602	11	21	135	DWYPAHSR	0.99	40.7	31.8	33.5	1031.47
Heat shock protein beta-1 OS=Mus musculus GN=Hspb1 PE=1 SV=3	P14602	11	21	135	EGVVEITGK	0.997	66.7	36.6	49	931.51
Heat shock protein beta-1 OS=Mus musculus GN=Hspb1 PE=1 SV=3	P14602	11	21	135	KYTLPPGVDPTLVSSSLSPEGTLTVEAPLPK	0.997	83.8	28.5	83.8	3193.72
Heat shock protein beta-1 OS=Mus musculus GN=Hspb1 PE=1 SV=3	P14602	11	21	135	LFDQAFGVPR	0.997	63.3	36.1	49	1149.61
Heat shock protein beta-1 OS=Mus musculus GN=Hspb1 PE=1 SV=3	P14602	11	21	135	QDEHGYISR	0.997	43	33	39.2	1104.51
Heat shock protein beta-1 OS=Mus musculus GN=Hspb1 PE=1 SV=3	P14602	11	21	135	QLSSGVSEIR	0.997	67.6	36.6	48.5	1075.57
Heat shock protein beta-1 OS=Mus musculus GN=Hspb1 PE=1 SV=3	P14602	11	21	135	SPSWEPFR	0.99	51.8	35.1	30.6	1005.48
Heat shock protein beta-1 OS=Mus musculus GN=Hspb1 PE=1 SV=3	P14602	11	21	135	VSLDVNHFAPEELTVK	0.997	82.6	34.4	82	1797.94
Heat shock protein beta-1 OS=Mus musculus GN=Hspb1 PE=1 SV=3	P14602	11	21	135	YTLPPGVDPTLVSSSLSPEGTLTVEAPLPK	0.997	77.6	30.6	77.6	3065.63
Kelch domain-containing protein 7A OS=Mus musculus GN=Klhdc7a PE=1 SV=3	A2APT9	11	15	19	ADSRPVPCPAALADAPSPGPGPEPLVTGAASR	0.997	67.5	33.3	67.5	3081.54
Kelch domain-containing protein 7A OS=Mus musculus GN=Klhdc7a PE=1 SV=3	A2APT9	11	15	19	AENETEALGQLAFQEAPPGTLPR	0.997	88.2	34.2	88.2	2439.22
Kelch domain-containing protein 7A OS=Mus musculus GN=Klhdc7a PE=1 SV=3	A2APT9	11	15	19	GAGTSLDYSLVDPEDPCILDISR	0.997	73.8	33.6	70.7	2493.18
Kelch domain-containing protein 7A OS=Mus musculus GN=Klhdc7a PE=1 SV=3	A2APT9	11	15	19	GEAGVLQAAADMGLATQQQEGATNASHTFSSVAR	0.997	94.4	32.8	94.4	3374.6
Kelch domain-containing protein 7A OS=Mus musculus GN=Klhdc7a PE=1 SV=3	A2APT9	11	15	19	GKPNPPHLPHSGCEPTSSSGR	0.997	27.9	33.6	27.3	2199.04
Kelch domain-containing protein 7A OS=Mus musculus GN=Klhdc7a PE=1 SV=3	A2APT9	11	15	19	KVSLLQIAENPELQLQPEGFR	0.995	27.1	31	24.9	2409.31
Kelch domain-containing protein 7A OS=Mus musculus GN=Klhdc7a PE=1 SV=3	A2APT9	11	15	19	LDLGNCYEMLTLAK	0.997	99.2	34.9	97.1	1640.8
Kelch domain-containing protein 7A OS=Mus musculus GN=Klhdc7a PE=1 SV=3	A2APT9	11	15	19	LPYPDAFQCAVVDDHIYCVGR	0.997	50.2	32.7	45.1	2495.15
Kelch domain-containing protein 7A OS=Mus musculus GN=Klhdc7a PE=1 SV=3	A2APT9	11	15	19	LVVADMCPQDDSGR	0.997	69.2	31.5	69.2	1562.69
Kelch domain-containing protein 7A OS=Mus musculus GN=Klhdc7a PE=1 SV=3	A2APT9	11	15	19	MLCFLADHISPR	0.997	65	34.9	62.8	1459.72
Kelch domain-containing protein 7A OS=Mus musculus GN=Klhdc7a PE=1 SV=3	A2APT9	11	15	19	MPLPAHLDQR	0.997	34	36.2	27.3	1177.61
WD40 repeat-containing protein SMU1 OS=Mus musculus GN=Smu1 PE=2 SV=2	Q3UKJ7	12	14	24	AAIAQALAGEVSVVPPSR	0.997	77.8	31.9	77.8	1735.97
WD40 repeat-containing protein SMU1 OS=Mus musculus GN=Smu1 PE=2 SV=2	Q3UKJ7	12	14	24	DSSQILSASFDQTIR	0.997	63.2	35	57.9	1667.82
WD40 repeat-containing protein SMU1 OS=Mus musculus GN=Smu1 PE=2 SV=2	Q3UKJ7	12	14	24	DTEMLATGAQDGK	0.996	30.4	33	30.4	1336.61
WD40 repeat-containing protein SMU1 OS=Mus musculus GN=Smu1 PE=2 SV=2	Q3UKJ7	12	14	24	DVEEEKFPTQLSR	0.997	36.9	35.6	35.5	1577.78
WD40 repeat-containing protein SMU1 OS=Mus musculus GN=Smu1 PE=2 SV=2	Q3UKJ7	12	14	24	DVIGIAHHPHQNLIATYSEDGLLK	0.997	69.9	32.8	69.4	2641.37
WD40 repeat-containing protein SMU1 OS=Mus musculus GN=Smu1 PE=2 SV=2	Q3UKJ7	12	14	24	EGGDFVCCALSPR	0.997	56.7	30.5	48.2	1467.64
WD40 repeat-containing protein SMU1 OS=Mus musculus GN=Smu1 PE=2 SV=2	Q3UKJ7	12	14	24	IQSGQCLR	0.973	28	36.5	8.69	961.489
WD40 repeat-containing protein SMU1 OS=Mus musculus GN=Smu1 PE=2 SV=2	Q3UKJ7	12	14	24	LMALLGQALK	0.997	59.2	32.7	43.1	1057.64
WD40 repeat-containing protein SMU1 OS=Mus musculus GN=Smu1 PE=2 SV=2	Q3UKJ7	12	14	24	NPEHFVVCNR	0.997	47.7	33.3	47.6	1271.59
WD40 repeat-containing protein SMU1 OS=Mus musculus GN=Smu1 PE=2 SV=2	Q3UKJ7	12	14	24	SLGSTAGTDITVNSVILLPK	0.997	57.2	30.6	57.2	1986.11
WD40 repeat-containing protein SMU1 OS=Mus musculus GN=Smu1 PE=2 SV=2	Q3UKJ7	12	14	24	SNTVVIMNMQGQIVR	0.997	57.6	35.6	54.6	1689.88
WD40 repeat-containing protein SMU1 OS=Mus musculus GN=Smu1 PE=2 SV=2	Q3UKJ7	12	14	24	YIHLENLLAR	0.997	33.8	32.9	18.1	1241.7
Sickle tail protein OS=Mus musculus GN=Skt PE=1 SV=1	A2AQ25	24	26	30	ADTFTEENATPNK	0.997	66.1	32.9	58.1	1437.65
Sickle tail protein OS=Mus musculus GN=Skt PE=1 SV=1	A2AQ25	24	26	30	AETQSQPHVLSAELLTPGVQGVR	0.995	36.4	32.3	36.1	2417.28
Sickle tail protein OS=Mus musculus GN=Skt PE=1 SV=1	A2AQ25	24	26	30	ALFVSAFPQQLTMK	0.997	59.2	34.2	57	1580.85
Sickle tail protein OS=Mus musculus GN=Skt PE=1 SV=1	A2AQ25	24	26	30	ALVDTSCSSNR	0.997	46.5	33.2	39.8	1209.55
Sickle tail protein OS=Mus musculus GN=Skt PE=1 SV=1	A2AQ25	24	26	30	EPGTLVYIEKPR	0.997	37	34.8	32.7	1401.77
Sickle tail protein OS=Mus musculus GN=Skt PE=1 SV=1	A2AQ25	24	26	30	GTDASQAAQYVAMEK	0.997	95.1	33	91.4	1569.72
Sickle tail protein OS=Mus musculus GN=Skt PE=1 SV=1	A2AQ25	24	26	30	HQEETAHAPGQPLHCSTGSPGDVK	0.997	42.4	32.4	42.4	2540.16
Sickle tail protein OS=Mus musculus GN=Skt PE=1 SV=1	A2AQ25	24	26	30	KPVIIIFDEPMDIR	0.997	64.1	33.4	55.5	1685.93
Sickle tail protein OS=Mus musculus GN=Skt PE=1 SV=1	A2AQ25	24	26	30	KYPDSHLPTLGSK	0.994	28.6	34.8	28.6	1442.76
Sickle tail protein OS=Mus musculus GN=Skt PE=1 SV=1	A2AQ25	24	26	30	LCELEDFVEDLKK	0.997	63.5	35.4	56.5	1637.81
Sickle tail protein OS=Mus musculus GN=Skt PE=1 SV=1	A2AQ25	24	26	30	LLEEAQANIMK	0.99	35.8	34.9	35.5	1259.67
Sickle tail protein OS=Mus musculus GN=Skt PE=1 SV=1	A2AQ25	24	26	30	MPNEVTSTDTIR	0.997	46.9	35	42.9	1363.65
Sickle tail protein OS=Mus musculus GN=Skt PE=1 SV=1	A2AQ25	24	26	30	NEGFYADPYLYHEGR	0.997	42.7	32	42.3	1830.81
Sickle tail protein OS=Mus musculus GN=Skt PE=1 SV=1	A2AQ25	24	26	30	NQADGAGTAHVSAGK	0.997	55.6	34.2	55.6	1383.66
Sickle tail protein OS=Mus musculus GN=Skt PE=1 SV=1	A2AQ25	24	26	30	NTSGLSSLVDLGPPLVEK	0.979	28.1	33.4	28.1	1825.99
Sickle tail protein OS=Mus musculus GN=Skt PE=1 SV=1	A2AQ25	24	26	30	QVGEAVATLK	0.996	57.8	35.3	29.6	1015.58
Sickle tail protein OS=Mus musculus GN=Skt PE=1 SV=1	A2AQ25	24	26	30	RQEQLSPEGTLPASR	0.979	29.3	34.9	27.9	1668.87
Sickle tail protein OS=Mus musculus GN=Skt PE=1 SV=1	A2AQ25	24	26	30	SLLVLDEVPPAPEPPTSISPASR	0.997	75.8	32.1	74.8	2372.27
Sickle tail protein OS=Mus musculus GN=Skt PE=1 SV=1	A2AQ25	24	26	30	SMTDVLTMLR	0.997	48	35.4	34.8	1166.59
Sickle tail protein OS=Mus musculus GN=Skt PE=1 SV=1	A2AQ25	24	26	30	SNLHVTSQEDAACR	0.997	36	31.7	25.5	1587.72
Sickle tail protein OS=Mus musculus GN=Skt PE=1 SV=1	A2AQ25	24	26	30	SYLPGSGLTTTR	0.996	29	35.3	26.6	1252.65
Sickle tail protein OS=Mus musculus GN=Skt PE=1 SV=1	A2AQ25	24	26	30	TIHTPSLASYK	0.997	41	35.9	35	1217.65
Sickle tail protein OS=Mus musculus GN=Skt PE=1 SV=1	A2AQ25	24	26	30	VMVDSISDTSR	0.997	55.1	34.7	52.3	1209.58
Sickle tail protein OS=Mus musculus GN=Skt PE=1 SV=1	A2AQ25	24	26	30	VSFSSSGLNSLEGEINK	0.968	28.5	35	20.1	1767.88
Pterin-4-alpha-carbinolamine dehydratase OS=Mus musculus GN=Pcbd1 PE=1 SV=2	P61458	2	2	4	AVGWNEVEGR	0.997	61	34.2	40.4	1116.54
Pterin-4-alpha-carbinolamine dehydratase OS=Mus musculus GN=Pcbd1 PE=1 SV=2	P61458	2	2	4	DQLLPNLR	0.99	35.3	32.7	13.5	968.553
RNA polymerase-associated protein RTF1 homolog OS=Mus musculus GN=Rtf1 PE=1 SV=1	A2AQ19	5	5	6	AMAEDLGDQDK	0.997	74.4	30.6	66.6	1192.52
RNA polymerase-associated protein RTF1 homolog OS=Mus musculus GN=Rtf1 PE=1 SV=1	A2AQ19	5	5	6	IDLQVPSSESK	0.996	36.3	35.8	26	1202.63
RNA polymerase-associated protein RTF1 homolog OS=Mus musculus GN=Rtf1 PE=1 SV=1	A2AQ19	5	5	6	LTQIQESQVTSHNK	0.997	120	34.9	119	1612.83
RNA polymerase-associated protein RTF1 homolog OS=Mus musculus GN=Rtf1 PE=1 SV=1	A2AQ19	5	5	6	SQPVSLPEELNR	0.997	32.7	34.9	29.6	1368.71
RNA polymerase-associated protein RTF1 homolog OS=Mus musculus GN=Rtf1 PE=1 SV=1	A2AQ19	5	5	6	VAEITGVVETAK	0.997	88.3	35.3	75.6	1216.68
cAMP-dependent protein kinase catalytic subunit beta OS=Mus musculus GN=Prkacb PE=1 SV=2	P68181	5	7	27	ATEQYYAMK	0.953	30.8	35.8	16.9	1104.5
cAMP-dependent protein kinase catalytic subunit beta OS=Mus musculus GN=Prkacb PE=1 SV=2	P68181	5	7	27	DLKPENLLIDHQGYIQVTDFGFAK	0.997	31.9	33.2	31.9	2761.42
cAMP-dependent protein kinase catalytic subunit beta OS=Mus musculus GN=Prkacb PE=1 SV=2	P68181	5	7	27	FPSHFSSDLK	0.997	50.6	35.5	37.9	1164.57
cAMP-dependent protein kinase catalytic subunit beta OS=Mus musculus GN=Prkacb PE=1 SV=2	P68181	5	7	27	ILQAVEFPFLVR	0.997	53.4	31.6	48.2	1431.84
cAMP-dependent protein kinase catalytic subunit beta OS=Mus musculus GN=Prkacb PE=1 SV=2	P68181	5	7	27	KVEAPFIPK	0.986	26.6	33.1	15.5	1028.61
cAMP-dependent protein kinase catalytic subunit beta OS=Mus musculus GN=Prkacb PE=1 SV=2	P68181	5	7	27	KWENPPPSNAGLEDFER	0.997	75.5	34.1	75.5	1985.94
cAMP-dependent protein kinase catalytic subunit beta OS=Mus musculus GN=Prkacb PE=1 SV=2	P68181	5	7	27	NLLQVDLTK	0.997	41.7	34.2	27	1043.61
cAMP-dependent protein kinase catalytic subunit beta OS=Mus musculus GN=Prkacb PE=1 SV=2	P68181	5	7	27	TLGTGSFGR	0.997	58.5	34.9	37.5	895.463
cAMP-dependent protein kinase catalytic subunit beta OS=Mus musculus GN=Prkacb PE=1 SV=2	P68181	5	7	27	VEAPFIPK	0.99	25.7	34	18.4	900.519
cAMP-dependent protein kinase catalytic subunit beta OS=Mus musculus GN=Prkacb PE=1 SV=2	P68181	5	7	27	WENPPPSNAGLEDFER	0.997	74.1	32.3	68.6	1857.84
Tubulin beta-1 chain OS=Mus musculus GN=Tubb1 PE=1 SV=1	A2AQ07	3	3	97	ALSVAELTQQMFDAR	0.997	67.3	35.3	66.1	1679.84
Tubulin beta-1 chain OS=Mus musculus GN=Tubb1 PE=1 SV=1	A2AQ07	3	3	97	EVDQQLLSIQTR	0.997	67.5	35	53.4	1429.76
Tubulin beta-1 chain OS=Mus musculus GN=Tubb1 PE=1 SV=1	A2AQ07	3	3	97	FPGQLNADLR	0.997	81.9	35.7	58.8	1130.6
Tubulin beta-1 chain OS=Mus musculus GN=Tubb1 PE=1 SV=1	A2AQ07	3	3	97	GHYTEGAELIENVMDVVR	0.997	96	34.4	95.5	2031.98
Tubulin beta-1 chain OS=Mus musculus GN=Tubb1 PE=1 SV=1	A2AQ07	3	3	97	IREEYPDR	0.99	33.5	36.1	22.1	1077.53
Tubulin beta-1 chain OS=Mus musculus GN=Tubb1 PE=1 SV=1	A2AQ07	3	3	97	KLAVNMVPFPR	0.997	50	33.6	45.4	1271.73
Tubulin beta-1 chain OS=Mus musculus GN=Tubb1 PE=1 SV=1	A2AQ07	3	3	97	LAVNMVPFPR	0.997	74.7	36.1	64.6	1159.63
Tubulin beta-1 chain OS=Mus musculus GN=Tubb1 PE=1 SV=1	A2AQ07	3	3	97	VAVCDIPPR	0.997	63.5	34.4	53.3	1026.54
Glycogen synthase kinase-3 alpha OS=Mus musculus GN=Gsk3a PE=1 SV=2	Q2NL51	4	5	12	DIKPQNLLVDPDTAVLK	0.997	32.5	30.7	30.7	1879.05
Glycogen synthase kinase-3 alpha OS=Mus musculus GN=Gsk3a PE=1 SV=2	Q2NL51	4	5	12	EMNPNYTEFK	0.997	40.7	31.1	36.9	1272.56
Glycogen synthase kinase-3 alpha OS=Mus musculus GN=Gsk3a PE=1 SV=2	Q2NL51	4	5	12	GEPNVSYICSR	0.985	31.6	33	31.6	1281.59
Glycogen synthase kinase-3 alpha OS=Mus musculus GN=Gsk3a PE=1 SV=2	Q2NL51	4	5	12	LSPLEACAHSFFDELR	0.997	72.8	34.4	72.1	1891.9
Glycogen synthase kinase-3 alpha OS=Mus musculus GN=Gsk3a PE=1 SV=2	Q2NL51	4	5	12	TPPEAIALCSSLLEYTPSSR	0.997	36.7	34.8	36.7	2192.09
Glycogen synthase kinase-3 alpha OS=Mus musculus GN=Gsk3a PE=1 SV=2	Q2NL51	4	5	12	VTTVVATVGQGPER	0.997	98.4	34.1	84.2	1413.77
Actin, alpha skeletal muscle OS=Mus musculus GN=Acta1 PE=1 SV=1	P68134	4	23	2598	AGFAGDDAPR	0.997	74.5	33.6	54.2	976.448
Actin, alpha skeletal muscle OS=Mus musculus GN=Acta1 PE=1 SV=1	P68134	4	23	2598	AVFPSIVGRPR	0.997	66.8	32.1	59.8	1198.71
Actin, alpha skeletal muscle OS=Mus musculus GN=Acta1 PE=1 SV=1	P68134	4	23	2598	CPETLFQPSFIGMESAGIHETTYNSIMK	0.997	96.6	31.6	50.9	3204.47
Actin, alpha skeletal muscle OS=Mus musculus GN=Acta1 PE=1 SV=1	P68134	4	23	2598	DLTDYLMK	0.99	57	33.7	41.7	998.486
Actin, alpha skeletal muscle OS=Mus musculus GN=Acta1 PE=1 SV=1	P68134	4	23	2598	DLYANNVMSGGTTMYPGIADR	0.997	98.2	31.3	62.8	2262.02
Actin, alpha skeletal muscle OS=Mus musculus GN=Acta1 PE=1 SV=1	P68134	4	23	2598	DSYVGDEAQSK	0.997	71.7	31.1	67.3	1198.52
Actin, alpha skeletal muscle OS=Mus musculus GN=Acta1 PE=1 SV=1	P68134	4	23	2598	DSYVGDEAQSKR	0.997	50.2	33.6	41.3	1354.62
Actin, alpha skeletal muscle OS=Mus musculus GN=Acta1 PE=1 SV=1	P68134	4	23	2598	EITALAPSTMK	0.997	82.6	36.5	65.6	1161.62
Actin, alpha skeletal muscle OS=Mus musculus GN=Acta1 PE=1 SV=1	P68134	4	23	2598	EKLCYVALDFENEMATAASSSSLEK	0.996	22.1	32.6	20.9	2793.3
Actin, alpha skeletal muscle OS=Mus musculus GN=Acta1 PE=1 SV=1	P68134	4	23	2598	FRCPETLFQPSFIGMESAGIHETTYNSIMK	0.997	65.7	32.1	65.7	3491.64
Actin, alpha skeletal muscle OS=Mus musculus GN=Acta1 PE=1 SV=1	P68134	4	23	2598	GYSFVTTAER	0.997	71.6	33.6	71.6	1130.55
Actin, alpha skeletal muscle OS=Mus musculus GN=Acta1 PE=1 SV=1	P68134	4	23	2598	HQGVMVGMGQK	0.997	82	33.9	72.1	1171.57
Actin, alpha skeletal muscle OS=Mus musculus GN=Acta1 PE=1 SV=1	P68134	4	23	2598	IWHHTFYNELR	0.997	91.1	34.5	76.8	1516.73
Actin, alpha skeletal muscle OS=Mus musculus GN=Acta1 PE=1 SV=1	P68134	4	23	2598	KDLYANNVMSGGTTMYPGIADR	0.997	96.4	33.6	69.9	2374.12
Actin, alpha skeletal muscle OS=Mus musculus GN=Acta1 PE=1 SV=1	P68134	4	23	2598	LCYVALDFENEMATAASSSSLEK	0.997	97.3	31.6	52.5	2552.15
Actin, alpha skeletal muscle OS=Mus musculus GN=Acta1 PE=1 SV=1	P68134	4	23	2598	LDLAGRDLTDYLMK	0.997	34.1	35.2	27	1623.84
Actin, alpha skeletal muscle OS=Mus musculus GN=Acta1 PE=1 SV=1	P68134	4	23	2598	MQKEITALAPSTMK	0.996	34.3	35.3	28.6	1580.8
Actin, alpha skeletal muscle OS=Mus musculus GN=Acta1 PE=1 SV=1	P68134	4	23	2598	QEYDEAGPSIVHR	0.997	98	33.5	79.3	1500.71
Actin, alpha skeletal muscle OS=Mus musculus GN=Acta1 PE=1 SV=1	P68134	4	23	2598	QEYDEAGPSIVHRK	0.997	58.1	35.1	45.4	1628.8
Actin, alpha skeletal muscle OS=Mus musculus GN=Acta1 PE=1 SV=1	P68134	4	23	2598	SYELPDGQVITIGNER	0.997	98.9	35.2	65.2	1791.88
Actin, alpha skeletal muscle OS=Mus musculus GN=Acta1 PE=1 SV=1	P68134	4	23	2598	TTGIVLDSGDGVTHNVPIYEGYALPHAIMR	0.997	101	32.7	63.4	3197.59
Actin, alpha skeletal muscle OS=Mus musculus GN=Acta1 PE=1 SV=1	P68134	4	23	2598	VAPEEHPTLLTEAPLNPK	0.997	93.9	33.6	83.7	1956.04
Actin, alpha skeletal muscle OS=Mus musculus GN=Acta1 PE=1 SV=1	P68134	4	23	2598	YPIEHGIITNWDDMEK	0.997	89.3	33.2	89.3	1960.91
Tax1-binding protein 1 homolog OS=Mus musculus GN=Tax1bp1 PE=1 SV=2	Q3UKC1	12	14	18	EINGLASYLENLSR	0.997	65.4	35.6	60.5	1578.81
Tax1-binding protein 1 homolog OS=Mus musculus GN=Tax1bp1 PE=1 SV=2	Q3UKC1	12	14	18	EQLECQLQTEKDEK	0.997	28.8	33.8	22.8	1777.83
Tax1-binding protein 1 homolog OS=Mus musculus GN=Tax1bp1 PE=1 SV=2	Q3UKC1	12	14	18	GASTPFQFR	0.991	44.2	34.6	31.4	1010.51
Tax1-binding protein 1 homolog OS=Mus musculus GN=Tax1bp1 PE=1 SV=2	Q3UKC1	12	14	18	GLLEVSQSLR	0.997	44.6	35.3	32.7	1101.63
Tax1-binding protein 1 homolog OS=Mus musculus GN=Tax1bp1 PE=1 SV=2	Q3UKC1	12	14	18	HVQTHFDQNVLNFD	0.967	25.2	33.9	25.2	1713.8
Tax1-binding protein 1 homolog OS=Mus musculus GN=Tax1bp1 PE=1 SV=2	Q3UKC1	12	14	18	LELAEVEDNYK	0.997	55.6	35.3	49.3	1322.65
Tax1-binding protein 1 homolog OS=Mus musculus GN=Tax1bp1 PE=1 SV=2	Q3UKC1	12	14	18	LQSCLADKENLYR	0.997	92.6	35.3	85	1609.8
Tax1-binding protein 1 homolog OS=Mus musculus GN=Tax1bp1 PE=1 SV=2	Q3UKC1	12	14	18	LSDQAASTNSVFTK	0.997	38.2	34.7	38.2	1468.73
Tax1-binding protein 1 homolog OS=Mus musculus GN=Tax1bp1 PE=1 SV=2	Q3UKC1	12	14	18	LVSEIQTLK	0.972	44.3	35.8	15.7	1030.61
Tax1-binding protein 1 homolog OS=Mus musculus GN=Tax1bp1 PE=1 SV=2	Q3UKC1	12	14	18	QLADTLAELQLHAVK	0.997	31.7	32.5	31.7	1649.92
Tax1-binding protein 1 homolog OS=Mus musculus GN=Tax1bp1 PE=1 SV=2	Q3UKC1	12	14	18	TDTLEHELR	0.978	34.2	34.3	25.9	1113.55
Tax1-binding protein 1 homolog OS=Mus musculus GN=Tax1bp1 PE=1 SV=2	Q3UKC1	12	14	18	VPSWEDNVVCSQPAR	0.997	56.6	33.2	56.6	1743.81
NEDD8-conjugating enzyme Ubc12 OS=Mus musculus GN=Ube2m PE=2 SV=1	P61082	6	7	13	DINELNLPK	0.997	44.3	33.9	35.5	1055.57
NEDD8-conjugating enzyme Ubc12 OS=Mus musculus GN=Ube2m PE=2 SV=1	P61082	6	7	13	GGYIGSTYFER	0.997	67.9	34.3	55.3	1249.58
NEDD8-conjugating enzyme Ubc12 OS=Mus musculus GN=Ube2m PE=2 SV=1	P61082	6	7	13	LFEQNVQR	0.99	61.8	36.7	47.1	1033.54
NEDD8-conjugating enzyme Ubc12 OS=Mus musculus GN=Ube2m PE=2 SV=1	P61082	6	7	13	LVICPDEGFYK	0.997	49.4	34.6	46.6	1340.66
NEDD8-conjugating enzyme Ubc12 OS=Mus musculus GN=Ube2m PE=2 SV=1	P61082	6	7	13	TCDISFSDPDDLLNFK	0.997	74.6	31.8	73.2	1886.85
NEDD8-conjugating enzyme Ubc12 OS=Mus musculus GN=Ube2m PE=2 SV=1	P61082	6	7	13	VGQGYPHDPPK	0.996	23.9	35.5	22.3	1194.59
Probable ATP-dependent RNA helicase DDX17 OS=Mus musculus GN=Ddx17 PE=1 SV=1	Q501J6	16	17	53	APILIATDVASR	0.997	69.8	32	65.3	1226.71
Probable ATP-dependent RNA helicase DDX17 OS=Mus musculus GN=Ddx17 PE=1 SV=1	Q501J6	16	17	53	CTYLVLDEADR	0.997	48	33.9	34.3	1354.63
Probable ATP-dependent RNA helicase DDX17 OS=Mus musculus GN=Ddx17 PE=1 SV=1	Q501J6	16	17	53	DGWPAMCIHGDK	0.997	43.1	30.2	37.8	1386.59
Probable ATP-dependent RNA helicase DDX17 OS=Mus musculus GN=Ddx17 PE=1 SV=1	Q501J6	16	17	53	DMVGIAQTGSGK	0.997	37.8	35.2	37.8	1179.57
Probable ATP-dependent RNA helicase DDX17 OS=Mus musculus GN=Ddx17 PE=1 SV=1	Q501J6	16	17	53	DWVLNEFR	0.99	30.3	35.9	23.2	1078.53
Probable ATP-dependent RNA helicase DDX17 OS=Mus musculus GN=Ddx17 PE=1 SV=1	Q501J6	16	17	53	ELAQQVQQVADDYGK	0.997	71.3	34.1	62.6	1691.82
Probable ATP-dependent RNA helicase DDX17 OS=Mus musculus GN=Ddx17 PE=1 SV=1	Q501J6	16	17	53	FVINYDYPNSSEDYVHR	0.997	40.2	32.3	40.2	2117.96
Probable ATP-dependent RNA helicase DDX17 OS=Mus musculus GN=Ddx17 PE=1 SV=1	Q501J6	16	17	53	GDGPICLVLAPTR	0.997	91	34.5	89	1368.73
Probable ATP-dependent RNA helicase DDX17 OS=Mus musculus GN=Ddx17 PE=1 SV=1	Q501J6	16	17	53	GTAYTFFTPGNLK	0.997	52.9	35.1	46.8	1416.72
Probable ATP-dependent RNA helicase DDX17 OS=Mus musculus GN=Ddx17 PE=1 SV=1	Q501J6	16	17	53	IVDQIRPDR	0.975	22.5	33.4	14.4	1111.62
Probable ATP-dependent RNA helicase DDX17 OS=Mus musculus GN=Ddx17 PE=1 SV=1	Q501J6	16	17	53	LIDFLESGK	0.997	42.8	36	29	1021.56
Probable ATP-dependent RNA helicase DDX17 OS=Mus musculus GN=Ddx17 PE=1 SV=1	Q501J6	16	17	53	LIQLMEEIMAEK	0.997	72.6	35.8	60.1	1447.75
Probable ATP-dependent RNA helicase DDX17 OS=Mus musculus GN=Ddx17 PE=1 SV=1	Q501J6	16	17	53	LMQLVDHR	0.989	34.1	34.5	17.8	1011.54
Probable ATP-dependent RNA helicase DDX17 OS=Mus musculus GN=Ddx17 PE=1 SV=1	Q501J6	16	17	53	LTPYEVDELR	0.997	50.8	36.3	35.2	1234.63
Probable ATP-dependent RNA helicase DDX17 OS=Mus musculus GN=Ddx17 PE=1 SV=1	Q501J6	16	17	53	LTPYEVDELRR	0.997	36.3	35.7	29.1	1390.73
Probable ATP-dependent RNA helicase DDX17 OS=Mus musculus GN=Ddx17 PE=1 SV=1	Q501J6	16	17	53	MLDMGFEPQIR	0.997	77	34.8	64.6	1336.64
Probable ATP-dependent RNA helicase DDX17 OS=Mus musculus GN=Ddx17 PE=1 SV=1	Q501J6	16	17	53	NFYVEHPEVAR	0.997	32.4	35.2	28.1	1360.66
Probable ATP-dependent RNA helicase DDX17 OS=Mus musculus GN=Ddx17 PE=1 SV=1	Q501J6	16	17	53	QLAEDFLR	0.99	46.5	36.7	16.2	991.521
Probable ATP-dependent RNA helicase DDX17 OS=Mus musculus GN=Ddx17 PE=1 SV=1	Q501J6	16	17	53	SSQSSSQQFSGIGR	0.997	96.1	33.8	86.6	1455.68
Probable ATP-dependent RNA helicase DDX17 OS=Mus musculus GN=Ddx17 PE=1 SV=1	Q501J6	16	17	53	VLEEANQAINPK	0.997	83.9	34.4	76.7	1325.71
G-rich sequence factor 1 OS=Mus musculus GN=Grsf1 PE=1 SV=2	Q8C5Q4	6	7	10	LGDEVDDVYLIR	0.997	87	35.6	73	1406.72
G-rich sequence factor 1 OS=Mus musculus GN=Grsf1 PE=1 SV=2	Q8C5Q4	6	7	10	LPEAVDFGTLPSLHFVHMR	0.997	62	34.2	62	2166.12
G-rich sequence factor 1 OS=Mus musculus GN=Grsf1 PE=1 SV=2	Q8C5Q4	6	7	10	NSENGIHFLLNR	0.997	67.8	34.7	40.7	1414.71
G-rich sequence factor 1 OS=Mus musculus GN=Grsf1 PE=1 SV=2	Q8C5Q4	6	7	10	TGEAYVQFEEPEMANQALLK	0.997	53.2	34.3	53.2	2268.09
G-rich sequence factor 1 OS=Mus musculus GN=Grsf1 PE=1 SV=2	Q8C5Q4	6	7	10	TTYLEDLPPLPEYELSPSK	0.997	63.3	34.8	63	2192.1
G-rich sequence factor 1 OS=Mus musculus GN=Grsf1 PE=1 SV=2	Q8C5Q4	6	7	10	YIEIFPSR	0.99	19	34.9	19	1024.55
Protoporphyrinogen oxidase OS=Mus musculus GN=Ppox PE=1 SV=1	P51175	4	4	8	LDSAMQFLTAQR	0.997	75.8	35.5	73.9	1380.69
Protoporphyrinogen oxidase OS=Mus musculus GN=Ppox PE=1 SV=1	P51175	4	4	8	LLPAEAAPLAR	0.997	54.2	31.2	48.2	1121.67
Protoporphyrinogen oxidase OS=Mus musculus GN=Ppox PE=1 SV=1	P51175	4	4	8	SCFPSLFQAEQTHR	0.997	55.8	33.5	55.8	1707.79
Protoporphyrinogen oxidase OS=Mus musculus GN=Ppox PE=1 SV=1	P51175	4	4	8	VSLGDSSLEADHIISAIPASELSK	0.997	36.6	33.5	36.6	2439.26
Long-chain specific acyl-CoA dehydrogenase, mitochondrial OS=Mus musculus GN=Acadl PE=1 SV=2	P51174	18	41	129	AFVDSCLQLHETK	0.997	68.9	35.1	68.9	1547.75
Long-chain specific acyl-CoA dehydrogenase, mitochondrial OS=Mus musculus GN=Acadl PE=1 SV=2	P51174	18	41	129	AFVDSCLQLHETKR	0.997	52.3	35.4	38.2	1703.85
Long-chain specific acyl-CoA dehydrogenase, mitochondrial OS=Mus musculus GN=Acadl PE=1 SV=2	P51174	18	41	129	AQDTAELFFEDVR	0.997	91.4	34	74.5	1540.73
Long-chain specific acyl-CoA dehydrogenase, mitochondrial OS=Mus musculus GN=Acadl PE=1 SV=2	P51174	18	41	129	CIGAIAMTEPGAGSDLQGVR	0.997	92.4	34.6	86.2	2002.97
Long-chain specific acyl-CoA dehydrogenase, mitochondrial OS=Mus musculus GN=Acadl PE=1 SV=2	P51174	18	41	129	FFQEEVIPHHTEWEK	0.997	87.4	33.9	85.7	1955.93
Long-chain specific acyl-CoA dehydrogenase, mitochondrial OS=Mus musculus GN=Acadl PE=1 SV=2	P51174	18	41	129	FIPQMTAGK	0.997	42.7	36.3	20.8	992.524
Long-chain specific acyl-CoA dehydrogenase, mitochondrial OS=Mus musculus GN=Acadl PE=1 SV=2	P51174	18	41	129	GFYYLMQELPQER	0.997	82.2	33.6	79.8	1689.79
Long-chain specific acyl-CoA dehydrogenase, mitochondrial OS=Mus musculus GN=Acadl PE=1 SV=2	P51174	18	41	129	IFSSEHDIFR	0.997	71.9	35.6	67	1250.62
Long-chain specific acyl-CoA dehydrogenase, mitochondrial OS=Mus musculus GN=Acadl PE=1 SV=2	P51174	18	41	129	KFFQEEVIPHHTEWEK	0.997	75.2	34.6	75.1	2084.02
Long-chain specific acyl-CoA dehydrogenase, mitochondrial OS=Mus musculus GN=Acadl PE=1 SV=2	P51174	18	41	129	LDSGSASMAK	0.997	55.7	34.6	37.1	966.456
Long-chain specific acyl-CoA dehydrogenase, mitochondrial OS=Mus musculus GN=Acadl PE=1 SV=2	P51174	18	41	129	LPANALLGEENK	0.997	85.9	34	75	1268.68
Long-chain specific acyl-CoA dehydrogenase, mitochondrial OS=Mus musculus GN=Acadl PE=1 SV=2	P51174	18	41	129	QGLLGINIAEK	0.997	66.3	31.9	54.9	1155.67
Long-chain specific acyl-CoA dehydrogenase, mitochondrial OS=Mus musculus GN=Acadl PE=1 SV=2	P51174	18	41	129	RLDSGSASMAK	0.997	62.2	35.9	45.2	1122.56
Long-chain specific acyl-CoA dehydrogenase, mitochondrial OS=Mus musculus GN=Acadl PE=1 SV=2	P51174	18	41	129	RSGSDWILNGSK	0.997	53.5	35.4	35.4	1320.65
Long-chain specific acyl-CoA dehydrogenase, mitochondrial OS=Mus musculus GN=Acadl PE=1 SV=2	P51174	18	41	129	SGSDWILNGSK	0.997	85.8	34.9	76.7	1164.55
Long-chain specific acyl-CoA dehydrogenase, mitochondrial OS=Mus musculus GN=Acadl PE=1 SV=2	P51174	18	41	129	SPAHGISLFLVENGMK	0.997	74.7	35	65.7	1700.87
Long-chain specific acyl-CoA dehydrogenase, mitochondrial OS=Mus musculus GN=Acadl PE=1 SV=2	P51174	18	41	129	TVAHIQTVQHK	0.997	64.9	35.1	55.3	1261.7
Long-chain specific acyl-CoA dehydrogenase, mitochondrial OS=Mus musculus GN=Acadl PE=1 SV=2	P51174	18	41	129	VQPIYGGTNEIMK	0.997	77.5	35.8	73.8	1449.74
Uroporphyrinogen-III synthase OS=Mus musculus GN=Uros PE=2 SV=1	P51163	7	8	14	EDDSGLDPYIQELR	0.997	86.4	33.9	73.3	1649.77
Uroporphyrinogen-III synthase OS=Mus musculus GN=Uros PE=2 SV=1	P51163	7	8	14	FIAIGPSTTR	0.997	40.6	36	25	1062.59
Uroporphyrinogen-III synthase OS=Mus musculus GN=Uros PE=2 SV=1	P51163	7	8	14	GLPVSCTAESPTPQALAAGIR	0.997	95.9	34.4	95.9	2096.08
Uroporphyrinogen-III synthase OS=Mus musculus GN=Uros PE=2 SV=1	P51163	7	8	14	IGLDAEGAGSGNAEK	0.997	76.7	34.2	71.8	1388.67
Uroporphyrinogen-III synthase OS=Mus musculus GN=Uros PE=2 SV=1	P51163	7	8	14	LSHPEGFGGLIFTSPR	0.997	47.3	34.9	41.1	1714.89
Uroporphyrinogen-III synthase OS=Mus musculus GN=Uros PE=2 SV=1	P51163	7	8	14	SYYEDQGIPASITFFSPSGLK	0.997	28.1	34.4	28.1	2307.12
Uroporphyrinogen-III synthase OS=Mus musculus GN=Uros PE=2 SV=1	P51163	7	8	14	YSLEYIQALSGSSFDQIK	0.997	38.9	34.7	35.6	2049.02
Protein zyg-11 homolog B OS=Mus musculus GN=Zyg11b PE=2 SV=2	Q3UFS0	5	5	7	DILPNLVSLDVSGR	0.997	53.5	33.6	44.6	1497.83
Protein zyg-11 homolog B OS=Mus musculus GN=Zyg11b PE=2 SV=2	Q3UFS0	5	5	7	NSLLDDLHSAILK	0.997	46.5	33.5	38.5	1438.79
Protein zyg-11 homolog B OS=Mus musculus GN=Zyg11b PE=2 SV=2	Q3UFS0	5	5	7	VLESFPTESSIQQK	0.997	70.4	35.5	59.1	1592.82
Protein zyg-11 homolog B OS=Mus musculus GN=Zyg11b PE=2 SV=2	Q3UFS0	5	5	7	VSGEANETQIAEALR	0.997	93.2	35.1	85	1587.8
Protein zyg-11 homolog B OS=Mus musculus GN=Zyg11b PE=2 SV=2	Q3UFS0	5	5	7	YCSMLIEEGGLQHLYNIK	0.997	36.6	34.5	36.6	2168.05
Coiled-coil domain-containing protein 61 OS=Mus musculus GN=Ccdc61 PE=2 SV=1	Q3UJV1	2	2	7	LAKELEEVKASER	0.972	33.5	35.1	22.6	1501.82
Coiled-coil domain-containing protein 61 OS=Mus musculus GN=Ccdc61 PE=2 SV=1	Q3UJV1	2	2	7	MDQPAGLQVDYIFR	0.997	45.8	35.2	38.3	1652.81
Regulator of microtubule dynamics protein 3 OS=Mus musculus GN=Rmdn3 PE=1 SV=2	Q3UJU9	8	10	23	AIELQPEDPR	0.997	44.6	35.1	35.5	1167.6
Regulator of microtubule dynamics protein 3 OS=Mus musculus GN=Rmdn3 PE=1 SV=2	Q3UJU9	8	10	23	AIPGEAGDAAILPSLSQEGQEK	0.997	49.5	34.6	49.5	2181.1
Regulator of microtubule dynamics protein 3 OS=Mus musculus GN=Rmdn3 PE=1 SV=2	Q3UJU9	8	10	23	AYSDMSDLTEEESGKK	0.997	84.1	29.8	84.1	1789.78
Regulator of microtubule dynamics protein 3 OS=Mus musculus GN=Rmdn3 PE=1 SV=2	Q3UJU9	8	10	23	EDVQLVLLQADELHQGSK	0.997	62.8	34.6	62.8	2022.05
Regulator of microtubule dynamics protein 3 OS=Mus musculus GN=Rmdn3 PE=1 SV=2	Q3UJU9	8	10	23	EGFQLLLNNK	0.997	30.3	36.2	23.9	1175.64
Regulator of microtubule dynamics protein 3 OS=Mus musculus GN=Rmdn3 PE=1 SV=2	Q3UJU9	8	10	23	IQSGFSFK	0.99	65.8	33.7	55.2	913.478
Regulator of microtubule dynamics protein 3 OS=Mus musculus GN=Rmdn3 PE=1 SV=2	Q3UJU9	8	10	23	LAQELPDVTNEDSAFQK	0.997	88.6	34.6	81.7	1904.92
Regulator of microtubule dynamics protein 3 OS=Mus musculus GN=Rmdn3 PE=1 SV=2	Q3UJU9	8	10	23	SLQGLAGEIVGEVR	0.997	95.7	33.9	83.3	1427.79
Calpastatin OS=Mus musculus GN=Cast PE=1 SV=2	P51125	22	30	66	AASLGSSQPSRPHVGEAATATK	0.997	41.4	34.7	41.4	2123.08
Calpastatin OS=Mus musculus GN=Cast PE=1 SV=2	P51125	22	30	66	CGEDEDTVPAEYR	0.997	90.4	26.1	90.4	1540.62
Calpastatin OS=Mus musculus GN=Cast PE=1 SV=2	P51125	22	30	66	DDTIPPEYR	0.996	33.4	34.3	14.4	1105.52
Calpastatin OS=Mus musculus GN=Cast PE=1 SV=2	P51125	22	30	66	DKDGKPLLPEPEETSK	0.997	53.6	35.1	48.7	1782.91
Calpastatin OS=Mus musculus GN=Cast PE=1 SV=2	P51125	22	30	66	DKELDDALDELSDSLGQRPPDPDENKPLDDK	0.997	59.6	32.1	57.8	3479.63
Calpastatin OS=Mus musculus GN=Cast PE=1 SV=2	P51125	22	30	66	EETVPPDYR	0.997	40.3	33.8	37.6	1105.52
Calpastatin OS=Mus musculus GN=Cast PE=1 SV=2	P51125	22	30	66	EGTIPPEYR	0.996	32.2	36.1	23.4	1061.53
Calpastatin OS=Mus musculus GN=Cast PE=1 SV=2	P51125	22	30	66	EQKPFTPASPVQSTPSKPSDK	0.997	75.4	34.2	75.4	2256.15
Calpastatin OS=Mus musculus GN=Cast PE=1 SV=2	P51125	22	30	66	FQDVPSAGGESVAGGGTVATALDK	0.997	83.7	34.5	76.4	2234.09
Calpastatin OS=Mus musculus GN=Cast PE=1 SV=2	P51125	22	30	66	GVVPEDAVETLAGSLGTR	0.997	90.5	34.5	80.6	1770.92
Calpastatin OS=Mus musculus GN=Cast PE=1 SV=2	P51125	22	30	66	HLLDNDGKDKPEKPPTK	0.997	47.5	34.4	45.5	1932.02
Calpastatin OS=Mus musculus GN=Cast PE=1 SV=2	P51125	22	30	66	KSNDTSQTPPGETVPR	0.996	27	34.6	23.9	1713.84
Calpastatin OS=Mus musculus GN=Cast PE=1 SV=2	P51125	22	30	66	KVEEEVINDQALQALSDSLGTR	0.997	88.1	34.3	77.7	2415.24
Calpastatin OS=Mus musculus GN=Cast PE=1 SV=2	P51125	22	30	66	LSAAISEVVSQTPAPSTHAAAPLPGTEQK	0.997	93.9	32.3	93.9	2858.49
Calpastatin OS=Mus musculus GN=Cast PE=1 SV=2	P51125	22	30	66	NEGITQPLPDSPKPMGTDQAIDALSSDFTCSSPTGK	0.997	77.3	31.3	77.3	3762.75
Calpastatin OS=Mus musculus GN=Cast PE=1 SV=2	P51125	22	30	66	QPDPPSHVSQAEQVK	0.997	36.5	34.9	36.5	1646.81
Calpastatin OS=Mus musculus GN=Cast PE=1 SV=2	P51125	22	30	66	SNDTSQTPPGETVPR	0.997	87.3	33.6	87.3	1585.75
Calpastatin OS=Mus musculus GN=Cast PE=1 SV=2	P51125	22	30	66	SNEQMVSEKPSESK	0.997	40.9	33.7	36.4	1579.73
Calpastatin OS=Mus musculus GN=Cast PE=1 SV=2	P51125	22	30	66	SPSMSTTETK	0.995	29.9	33.1	26.5	1068.49
Calpastatin OS=Mus musculus GN=Cast PE=1 SV=2	P51125	22	30	66	STYQDKPSTPAEK	0.997	50.4	34.9	45.1	1451.7
Calpastatin OS=Mus musculus GN=Cast PE=1 SV=2	P51125	22	30	66	TEKPDQDRDPIDALSEDLDSCPSTTETSK	0.997	33.4	30.5	33.4	3250.45
Calpastatin OS=Mus musculus GN=Cast PE=1 SV=2	P51125	22	30	66	VEEEVINDQALQALSDSLGTR	0.997	120	34.5	120	2287.14
Signal recognition particle 54 kDa protein OS=Mus musculus GN=Srp54 PE=1 SV=2	P14576	13	14	22	AGAFDQLK	0.99	51	36	15.7	849.447
Signal recognition particle 54 kDa protein OS=Mus musculus GN=Srp54 PE=1 SV=2	P14576	13	14	22	DMYEQFQNIMK	0.997	59.1	31.1	56.1	1446.64
Signal recognition particle 54 kDa protein OS=Mus musculus GN=Srp54 PE=1 SV=2	P14576	13	14	22	DVQELLTQYTK	0.997	54.5	35.5	43.2	1337.69
Signal recognition particle 54 kDa protein OS=Mus musculus GN=Srp54 PE=1 SV=2	P14576	13	14	22	FKNENFEIIIVDTSGR	0.977	26.2	34.3	23.4	1881.97
Signal recognition particle 54 kDa protein OS=Mus musculus GN=Srp54 PE=1 SV=2	P14576	13	14	22	GGGALSAVAATK	0.997	39.1	36.5	21.9	1002.56
Signal recognition particle 54 kDa protein OS=Mus musculus GN=Srp54 PE=1 SV=2	P14576	13	14	22	IPFYGSYTEMDPVIIASEGVEK	0.957	14.1	34.3	14.1	2445.19
Signal recognition particle 54 kDa protein OS=Mus musculus GN=Srp54 PE=1 SV=2	P14576	13	14	22	LDDNEALIEK	0.988	34.2	35.2	9.47	1159.58
Signal recognition particle 54 kDa protein OS=Mus musculus GN=Srp54 PE=1 SV=2	P14576	13	14	22	LLGMGDIEGLIDK	0.997	69.7	35.5	56	1373.73
Signal recognition particle 54 kDa protein OS=Mus musculus GN=Srp54 PE=1 SV=2	P14576	13	14	22	QFQQGAAGNMK	0.997	66.3	34.7	43.1	1179.56
Signal recognition particle 54 kDa protein OS=Mus musculus GN=Srp54 PE=1 SV=2	P14576	13	14	22	SAIDLEEMASGLNK	0.997	86.2	35.2	62.5	1477.72
Signal recognition particle 54 kDa protein OS=Mus musculus GN=Srp54 PE=1 SV=2	P14576	13	14	22	SPIIFIGTGEHIDDFEPFK	0.988	19.6	34.9	19.6	2162.08
Signal recognition particle 54 kDa protein OS=Mus musculus GN=Srp54 PE=1 SV=2	P14576	13	14	22	TCLICADTFR	0.997	66.4	32.9	55.6	1256.58
Signal recognition particle 54 kDa protein OS=Mus musculus GN=Srp54 PE=1 SV=2	P14576	13	14	22	VDVASVIVTK	0.964	29.1	35	25	1030.61
Branched-chain-amino-acid aminotransferase, mitochondrial OS=Mus musculus GN=Bcat2 PE=2 SV=2	O35855	11	22	44	AADLQIQMTK	0.997	62.5	36.5	37.9	1118.59
Branched-chain-amino-acid aminotransferase, mitochondrial OS=Mus musculus GN=Bcat2 PE=2 SV=2	O35855	11	22	44	AIQYGASAHDWMFR	0.997	52.7	32.9	52.7	1668.76
Branched-chain-amino-acid aminotransferase, mitochondrial OS=Mus musculus GN=Bcat2 PE=2 SV=2	O35855	11	22	44	EVFGSGTACQVCPVHQILYEGK	0.997	89	33.7	89	2479.17
Branched-chain-amino-acid aminotransferase, mitochondrial OS=Mus musculus GN=Bcat2 PE=2 SV=2	O35855	11	22	44	KPAPSQALLFGK	0.997	56.5	32.3	51.7	1256.74
Branched-chain-amino-acid aminotransferase, mitochondrial OS=Mus musculus GN=Bcat2 PE=2 SV=2	O35855	11	22	44	LCLPDFDK	0.99	32.8	35.4	23	1007.49
Branched-chain-amino-acid aminotransferase, mitochondrial OS=Mus musculus GN=Bcat2 PE=2 SV=2	O35855	11	22	44	LCLPDFDKQELLECIR	0.997	85.5	34.7	85.5	2049.01
Branched-chain-amino-acid aminotransferase, mitochondrial OS=Mus musculus GN=Bcat2 PE=2 SV=2	O35855	11	22	44	LFRPWLNMDR	0.997	34.6	36.1	30	1347.7
Branched-chain-amino-acid aminotransferase, mitochondrial OS=Mus musculus GN=Bcat2 PE=2 SV=2	O35855	11	22	44	LGGNYGPTVAVQR	0.997	46.6	35.9	22.8	1332.69
Branched-chain-amino-acid aminotransferase, mitochondrial OS=Mus musculus GN=Bcat2 PE=2 SV=2	O35855	11	22	44	QLHIPTMENGPELILR	0.997	91.4	34.4	49.9	1861.98
Branched-chain-amino-acid aminotransferase, mitochondrial OS=Mus musculus GN=Bcat2 PE=2 SV=2	O35855	11	22	44	QSLLDLAR	0.99	53	35.2	33	915.526
Branched-chain-amino-acid aminotransferase, mitochondrial OS=Mus musculus GN=Bcat2 PE=2 SV=2	O35855	11	22	44	TFTDHMLMVEWNNK	0.997	80.1	33	76.1	1765.8
Thrombospondin-2 OS=Mus musculus GN=Thbs2 PE=1 SV=2	Q03350	12	13	17	AYGYSGVSLK	0.992	32.6	34.7	23	1044.54
Thrombospondin-2 OS=Mus musculus GN=Thbs2 PE=1 SV=2	Q03350	12	13	17	DTSFDLFSISNINR	0.997	76.8	34.8	76.8	1628.79
Thrombospondin-2 OS=Mus musculus GN=Thbs2 PE=1 SV=2	Q03350	12	13	17	FDYIPPVNTDDLNR	0.997	50.3	34.8	39.6	1678.81
Thrombospondin-2 OS=Mus musculus GN=Thbs2 PE=1 SV=2	Q03350	12	13	17	GNQPFGVGLEDAR	0.997	34.5	34.8	33.7	1359.67
Thrombospondin-2 OS=Mus musculus GN=Thbs2 PE=1 SV=2	Q03350	12	13	17	GPDPGVPAYR	0.953	26	33.9	6.35	1028.52
Thrombospondin-2 OS=Mus musculus GN=Thbs2 PE=1 SV=2	Q03350	12	13	17	GTLLVLEGPGTSQR	0.997	65.3	33.9	52.4	1427.79
Thrombospondin-2 OS=Mus musculus GN=Thbs2 PE=1 SV=2	Q03350	12	13	17	LVFNPDQEDSDGDGR	0.997	71.8	29.8	71.8	1663.72
Thrombospondin-2 OS=Mus musculus GN=Thbs2 PE=1 SV=2	Q03350	12	13	17	NAECIYLGHFSDPMYK	0.997	96.2	30.7	89.4	1944.86
Thrombospondin-2 OS=Mus musculus GN=Thbs2 PE=1 SV=2	Q03350	12	13	17	NALWHTGNTEGQVR	0.997	52.7	35	45.8	1582.77
Thrombospondin-2 OS=Mus musculus GN=Thbs2 PE=1 SV=2	Q03350	12	13	17	NFQMVPLDPK	0.997	35.3	35.7	27	1188.61
Thrombospondin-2 OS=Mus musculus GN=Thbs2 PE=1 SV=2	Q03350	12	13	17	QVTQTYWEDKPSR	0.997	47.2	35.1	47.2	1637.79
Thrombospondin-2 OS=Mus musculus GN=Thbs2 PE=1 SV=2	Q03350	12	13	17	SCDVTSNTCLGPSIQTR	0.997	92.4	32.3	92.4	1895.86
COP9 signalosome complex subunit 5 OS=Mus musculus GN=Cops5 PE=1 SV=3	O35864	12	17	27	DKLFNQINVA	0.997	62.6	36.3	39.3	1161.63
COP9 signalosome complex subunit 5 OS=Mus musculus GN=Cops5 PE=1 SV=3	O35864	12	17	27	GSFMLGLETHDR	0.997	69.8	34.7	62.7	1362.65
COP9 signalosome complex subunit 5 OS=Mus musculus GN=Cops5 PE=1 SV=3	O35864	12	17	27	GYKPPDEGPSEYQTIPLNK	0.997	53.7	34.7	53.7	2133.05
COP9 signalosome complex subunit 5 OS=Mus musculus GN=Cops5 PE=1 SV=3	O35864	12	17	27	IEDFGVHCK	0.997	57.5	33.5	44.6	1104.51
COP9 signalosome complex subunit 5 OS=Mus musculus GN=Cops5 PE=1 SV=3	O35864	12	17	27	ISALALLK	0.99	54.6	29.4	43.6	828.555
COP9 signalosome complex subunit 5 OS=Mus musculus GN=Cops5 PE=1 SV=3	O35864	12	17	27	LEQSEAQLGR	0.997	54.9	35.2	43.3	1130.58
COP9 signalosome complex subunit 5 OS=Mus musculus GN=Cops5 PE=1 SV=3	O35864	12	17	27	LFNQINVA	0.99	39.3	37.1	33.3	918.504
COP9 signalosome complex subunit 5 OS=Mus musculus GN=Cops5 PE=1 SV=3	O35864	12	17	27	LLELLWNK	0.99	39.7	33.1	15.7	1028.61
COP9 signalosome complex subunit 5 OS=Mus musculus GN=Cops5 PE=1 SV=3	O35864	12	17	27	QQQEILAAKPWTK	0.997	68.8	33.5	59.9	1540.85
COP9 signalosome complex subunit 5 OS=Mus musculus GN=Cops5 PE=1 SV=3	O35864	12	17	27	SGGNLEVMGLMLGK	0.997	81.5	35.6	70.9	1405.72
COP9 signalosome complex subunit 5 OS=Mus musculus GN=Cops5 PE=1 SV=3	O35864	12	17	27	TTIEAIHGLMSQVIK	0.997	56.6	32.8	51.5	1640.9
COP9 signalosome complex subunit 5 OS=Mus musculus GN=Cops5 PE=1 SV=3	O35864	12	17	27	TWELANNMQEAQSIDEIYK	0.997	45.9	33.5	45	2283.06
Protein C8orf37 homolog OS=Mus musculus PE=1 SV=1	Q3UJP5	2	3	4	DLDELLDEVETK	0.993	45.9	35.3	21.6	1418.69
Protein C8orf37 homolog OS=Mus musculus PE=1 SV=1	Q3UJP5	2	3	4	TVEELTDLQTDHQLR	0.997	68.9	35	60.8	1797.9
Inosine-5'-monophosphate dehydrogenase 2 OS=Mus musculus GN=Impdh2 PE=1 SV=2	P24547	13	15	22	AMMYSGELK	0.996	22.8	32.4	21.7	1029.47
Inosine-5'-monophosphate dehydrogenase 2 OS=Mus musculus GN=Impdh2 PE=1 SV=2	P24547	13	15	22	DIDFLKEEEHDR	0.997	55.7	33.1	47.8	1545.72
Inosine-5'-monophosphate dehydrogenase 2 OS=Mus musculus GN=Impdh2 PE=1 SV=2	P24547	13	15	22	EDLVVAPAGVTLK	0.996	24.5	32.1	23.3	1311.75
Inosine-5'-monophosphate dehydrogenase 2 OS=Mus musculus GN=Impdh2 PE=1 SV=2	P24547	13	15	22	FGVPVIADGGIQNVGHIAK	0.997	69	32.3	64	1892.04
Inosine-5'-monophosphate dehydrogenase 2 OS=Mus musculus GN=Impdh2 PE=1 SV=2	P24547	13	15	22	GKLPIVNENDELVAIIAR	0.996	49.2	28.8	9.3	1964.12
Inosine-5'-monophosphate dehydrogenase 2 OS=Mus musculus GN=Impdh2 PE=1 SV=2	P24547	13	15	22	GMGSLDAMDK	0.997	34.5	32.1	34.5	1024.44
Inosine-5'-monophosphate dehydrogenase 2 OS=Mus musculus GN=Impdh2 PE=1 SV=2	P24547	13	15	22	HGFCGIPITDTGR	0.997	49.9	33.9	47.8	1430.68
Inosine-5'-monophosphate dehydrogenase 2 OS=Mus musculus GN=Impdh2 PE=1 SV=2	P24547	13	15	22	KYEQGFITDPVVLSPK	0.997	62.3	33.9	62.3	1820.98
Inosine-5'-monophosphate dehydrogenase 2 OS=Mus musculus GN=Impdh2 PE=1 SV=2	P24547	13	15	22	LPIVNENDELVAIIAR	0.997	93.9	31.1	17.6	1779
Inosine-5'-monophosphate dehydrogenase 2 OS=Mus musculus GN=Impdh2 PE=1 SV=2	P24547	13	15	22	NLIDAGVDALR	0.997	60.7	34.1	44.5	1156.63
Inosine-5'-monophosphate dehydrogenase 2 OS=Mus musculus GN=Impdh2 PE=1 SV=2	P24547	13	15	22	REDLVVAPAGVTLK	0.997	43.4	30.4	43.4	1467.85
Inosine-5'-monophosphate dehydrogenase 2 OS=Mus musculus GN=Impdh2 PE=1 SV=2	P24547	13	15	22	TSSAQVEGGVHSLHSYEK	0.997	123	34.3	122	1915.91
Inosine-5'-monophosphate dehydrogenase 2 OS=Mus musculus GN=Impdh2 PE=1 SV=2	P24547	13	15	22	VAQGVSGAVQDK	0.997	114	35.3	86.5	1158.61
Cholinesterase OS=Mus musculus GN=Bche PE=2 SV=2	Q03311	5	9	14	AILESGSSNAPWAVK	0.997	47.3	35	47.3	1529.8
Cholinesterase OS=Mus musculus GN=Bche PE=2 SV=2	Q03311	5	9	14	APQCQFWR	0.99	39.5	33.6	28	1092.5
Cholinesterase OS=Mus musculus GN=Bche PE=2 SV=2	Q03311	5	9	14	DEGTAFLVYGAPGFSK	0.997	94.4	34.5	81.3	1658.81
Cholinesterase OS=Mus musculus GN=Bche PE=2 SV=2	Q03311	5	9	14	EFQEGLNMYFPGVSR	0.997	73.6	33.2	67.4	1773.83
Cholinesterase OS=Mus musculus GN=Bche PE=2 SV=2	Q03311	5	9	14	VLEMTGDIDETEQEWK	0.997	91.9	32	86.4	1922.87
60S ribosomal protein L27 OS=Mus musculus GN=Rpl27 PE=1 SV=2	P61358	5	6	13	DVFRDPALK	0.997	44.7	36.7	20.4	1060.58
60S ribosomal protein L27 OS=Mus musculus GN=Rpl27 PE=1 SV=2	P61358	5	6	13	NIDDGTSDRPYSHALVAGIDR	0.997	62.9	34.2	62.9	2272.1
60S ribosomal protein L27 OS=Mus musculus GN=Rpl27 PE=1 SV=2	P61358	5	6	13	VVLVLAGR	0.99	55.4	26	37.1	826.551
60S ribosomal protein L27 OS=Mus musculus GN=Rpl27 PE=1 SV=2	P61358	5	6	13	VYNYNHLMPTR	0.997	70	35	66	1407.68
60S ribosomal protein L27 OS=Mus musculus GN=Rpl27 PE=1 SV=2	P61358	5	6	13	YSVDIPLDK	0.997	70.7	36.3	60	1049.55
Cyclin-dependent kinase 11B OS=Mus musculus GN=Cdk11b PE=1 SV=2	P24788	6	6	10	EGFPITSLR	0.997	47.1	36.8	30.7	1019.55
Cyclin-dependent kinase 11B OS=Mus musculus GN=Cdk11b PE=1 SV=2	P24788	6	6	10	ETPLPIDPSMFPTWPAK	0.997	48.7	34.9	48.7	1926.97
Cyclin-dependent kinase 11B OS=Mus musculus GN=Cdk11b PE=1 SV=2	P24788	6	6	10	FGALLSDQGFDLMNK	0.997	88.3	34.9	79.8	1655.81
Cyclin-dependent kinase 11B OS=Mus musculus GN=Cdk11b PE=1 SV=2	P24788	6	6	10	IEEGTYGVVYR	0.997	79.9	34.4	73.1	1285.64
Cyclin-dependent kinase 11B OS=Mus musculus GN=Cdk11b PE=1 SV=2	P24788	6	6	10	IYIVMNYVEHDLK	0.997	83.1	35.3	75	1636.84
Cyclin-dependent kinase 11B OS=Mus musculus GN=Cdk11b PE=1 SV=2	P24788	6	6	10	TSNLLLSHAGILK	0.997	72.8	30.4	70	1366.81
Cyclin-dependent kinase 11B OS=Mus musculus GN=Cdk11b PE=1 SV=2	P24788	6	6	10	VGDFGLAR	0.99	49.3	36.2	40.8	834.447
Syndecan-4 OS=Mus musculus GN=Sdc4 PE=1 SV=1	O35988	1	1	1	ETEVIDPQDLLEGR	0.997	41.9	34.9	35.3	1613.8
39S ribosomal protein L23, mitochondrial OS=Mus musculus GN=Mrpl23 PE=2 SV=1	O35972	2	2	2	NYLEQIYNVPVAAVR	0.997	43.6	34.4	42.6	1748.93
39S ribosomal protein L23, mitochondrial OS=Mus musculus GN=Mrpl23 PE=2 SV=1	O35972	2	2	2	SPEPLEEELPQQR	0.997	54.2	35.3	45	1551.77
Uncharacterized protein KIAA0754 OS=Mus musculus GN=Kiaa0754 PE=2 SV=2	Q69ZZ9	1	1	1	LLADLEPHSELDTGGLLNSNLR	0.997	58.4	33.8	58.4	2377.24
Guanine nucleotide-binding protein subunit beta-2-like 1 OS=Mus musculus GN=Gnb2l1 PE=1 SV=3	P68040	16	24	69	AEPPQCTSLAWSADGQTLFAGYTDNLVR	0.997	29.8	32.7	27.6	3068.44
Guanine nucleotide-binding protein subunit beta-2-like 1 OS=Mus musculus GN=Gnb2l1 PE=1 SV=3	P68040	16	24	69	DETNYGIPQR	0.997	53.1	34.7	46.5	1192.56
Guanine nucleotide-binding protein subunit beta-2-like 1 OS=Mus musculus GN=Gnb2l1 PE=1 SV=3	P68040	16	24	69	DGQAMLWDLNEGK	0.997	88.8	32.8	77.4	1476.68
Guanine nucleotide-binding protein subunit beta-2-like 1 OS=Mus musculus GN=Gnb2l1 PE=1 SV=3	P68040	16	24	69	DKTIIMWK	0.975	24.2	36	14.9	1034.57
Guanine nucleotide-binding protein subunit beta-2-like 1 OS=Mus musculus GN=Gnb2l1 PE=1 SV=3	P68040	16	24	69	DVLSVAFSSDNR	0.997	81.5	34.8	74	1309.64
Guanine nucleotide-binding protein subunit beta-2-like 1 OS=Mus musculus GN=Gnb2l1 PE=1 SV=3	P68040	16	24	69	FSPNSSNPIIVSCGWDK	0.997	87.4	33.4	33.1	1908.88
Guanine nucleotide-binding protein subunit beta-2-like 1 OS=Mus musculus GN=Gnb2l1 PE=1 SV=3	P68040	16	24	69	GHNGWVTQIATTPQFPDMILSASR	0.997	50.5	33.9	20.9	2628.29
Guanine nucleotide-binding protein subunit beta-2-like 1 OS=Mus musculus GN=Gnb2l1 PE=1 SV=3	P68040	16	24	69	HLYTLDGGDIINALCFSPNR	0.997	89.9	34.8	89.9	2276.11
Guanine nucleotide-binding protein subunit beta-2-like 1 OS=Mus musculus GN=Gnb2l1 PE=1 SV=3	P68040	16	24	69	IIVDELKQEVISTSSK	0.997	85.6	32.4	85.6	1789
Guanine nucleotide-binding protein subunit beta-2-like 1 OS=Mus musculus GN=Gnb2l1 PE=1 SV=3	P68040	16	24	69	LWNTLGVCK	0.997	78.3	36.7	68.4	1090.57
Guanine nucleotide-binding protein subunit beta-2-like 1 OS=Mus musculus GN=Gnb2l1 PE=1 SV=3	P68040	16	24	69	QEVISTSSK	0.993	38.2	36.4	29.7	978.51
Guanine nucleotide-binding protein subunit beta-2-like 1 OS=Mus musculus GN=Gnb2l1 PE=1 SV=3	P68040	16	24	69	TNHIGHTGYLNTVTVSPDGSLCASGGK	0.997	71.3	33.6	71.3	2743.31
Guanine nucleotide-binding protein subunit beta-2-like 1 OS=Mus musculus GN=Gnb2l1 PE=1 SV=3	P68040	16	24	69	VWNLANCK	0.99	47.4	35.9	36	1004.5
Guanine nucleotide-binding protein subunit beta-2-like 1 OS=Mus musculus GN=Gnb2l1 PE=1 SV=3	P68040	16	24	69	VWQVTIGTR	0.997	47.9	36	26.9	1059.59
Guanine nucleotide-binding protein subunit beta-2-like 1 OS=Mus musculus GN=Gnb2l1 PE=1 SV=3	P68040	16	24	69	YTVQDESHSEWVSCVR	0.997	76.2	30.5	75.5	1981.87
Guanine nucleotide-binding protein subunit beta-2-like 1 OS=Mus musculus GN=Gnb2l1 PE=1 SV=3	P68040	16	24	69	YWLCAATGPSIK	0.997	61.7	35.4	57.2	1366.68
Guanidinoacetate N-methyltransferase OS=Mus musculus GN=Gamt PE=1 SV=1	O35969	5	7	11	AAPAAYDASDTHLQILGKPVMER	0.997	67.2	33.8	67.2	2454.24
Guanidinoacetate N-methyltransferase OS=Mus musculus GN=Gamt PE=1 SV=1	O35969	5	7	11	ENICTEVMALVPPADCR	0.997	41.5	32.9	41.2	1974.91
Guanidinoacetate N-methyltransferase OS=Mus musculus GN=Gamt PE=1 SV=1	O35969	5	7	11	TGGVLTYCNLTSWGELMK	0.997	59.8	34.1	59.8	2029.97
Guanidinoacetate N-methyltransferase OS=Mus musculus GN=Gamt PE=1 SV=1	O35969	5	7	11	VQQAPIEEHWIIECNDGVFQR	0.997	31.6	33.8	31.3	2568.23
Guanidinoacetate N-methyltransferase OS=Mus musculus GN=Gamt PE=1 SV=1	O35969	5	7	11	WETPYMHALAAAAASR	0.997	41.5	34.5	41.5	1745.84
Ras-related protein Rab-33B OS=Mus musculus GN=Rab33b PE=1 SV=1	O35963	2	2	24	IQLWDTAGQER	0.996	70.2	35.1	0	1316.66
Ras-related protein Rab-33B OS=Mus musculus GN=Rab33b PE=1 SV=1	O35963	2	2	24	NPNDNDHVEAIFMTLAHK	0.997	38.6	33.9	38.6	2065.98
Ras-related protein Rab-33B OS=Mus musculus GN=Rab33b PE=1 SV=1	O35963	2	2	24	SAIQVPTDLAQK	0.997	52.5	34	37.9	1270.7
Ubiquitin-conjugating enzyme E2 L3 OS=Mus musculus GN=Ube2l3 PE=2 SV=1	P68037	5	6	27	ADLAEEYSK	0.997	53.7	33.8	36.6	1025.48
Ubiquitin-conjugating enzyme E2 L3 OS=Mus musculus GN=Ube2l3 PE=2 SV=1	P68037	5	6	27	GQVCLPVISAENWKPATK	0.997	71.5	33.8	71	1998.05
Ubiquitin-conjugating enzyme E2 L3 OS=Mus musculus GN=Ube2l3 PE=2 SV=1	P68037	5	6	27	IEINFPAEYPFKPPK	0.997	88.1	34.9	76.6	1789.95
Ubiquitin-conjugating enzyme E2 L3 OS=Mus musculus GN=Ube2l3 PE=2 SV=1	P68037	5	6	27	IYHPNIDEK	0.997	36	34.3	28.1	1128.57
Ubiquitin-conjugating enzyme E2 L3 OS=Mus musculus GN=Ube2l3 PE=2 SV=1	P68037	5	6	27	NIQVDEANLLTWQGLIVPDNPPYDK	0.996	23.6	33.4	21.4	2852.45
Proteasome subunit beta type-10 OS=Mus musculus GN=Psmb10 PE=1 SV=1	O35955	5	5	12	ALSTPTEPVQR	0.997	67.7	34.2	60.3	1198.64
Proteasome subunit beta type-10 OS=Mus musculus GN=Psmb10 PE=1 SV=1	O35955	5	5	12	DGVILGADTR	0.984	30.9	36	11.3	1016.54
Proteasome subunit beta type-10 OS=Mus musculus GN=Psmb10 PE=1 SV=1	O35955	5	5	12	IYCCGAGVAADTEMTTR	0.997	84.6	30.1	84	1875.8
Proteasome subunit beta type-10 OS=Mus musculus GN=Psmb10 PE=1 SV=1	O35955	5	5	12	LPFTALGSGQGAAVALLEDR	0.997	82.8	33.4	68.8	1986.07
Proteasome subunit beta type-10 OS=Mus musculus GN=Psmb10 PE=1 SV=1	O35955	5	5	12	MELHALSTGR	0.997	51.6	34.6	42.7	1130.56
Membrane-associated phosphatidylinositol transfer protein 1 OS=Mus musculus GN=Pitpnm1 PE=1 SV=1	O35954	11	11	13	AALQVEEESWNAYPYTR	0.997	44.5	34	43.1	2026.95
Membrane-associated phosphatidylinositol transfer protein 1 OS=Mus musculus GN=Pitpnm1 PE=1 SV=1	O35954	11	11	13	ASPEPSALPAQR	0.991	36.3	35.5	25.1	1223.64
Membrane-associated phosphatidylinositol transfer protein 1 OS=Mus musculus GN=Pitpnm1 PE=1 SV=1	O35954	11	11	13	EGPGTPPTTLAR	0.993	21.6	34.9	21.6	1196.63
Membrane-associated phosphatidylinositol transfer protein 1 OS=Mus musculus GN=Pitpnm1 PE=1 SV=1	O35954	11	11	13	FMYGPLDVVTLTGEK	0.994	22	34.9	19.8	1669.85
Membrane-associated phosphatidylinositol transfer protein 1 OS=Mus musculus GN=Pitpnm1 PE=1 SV=1	O35954	11	11	13	FQAIAPLAVPR	0.997	32.7	31	23.3	1182.7
Membrane-associated phosphatidylinositol transfer protein 1 OS=Mus musculus GN=Pitpnm1 PE=1 SV=1	O35954	11	11	13	GSELGNEPASQTAAPSTTSEVVK	0.997	35	34.4	35	2260.09
Membrane-associated phosphatidylinositol transfer protein 1 OS=Mus musculus GN=Pitpnm1 PE=1 SV=1	O35954	11	11	13	IVDTIDIVR	0.997	44.2	34.3	29.7	1043.61
Membrane-associated phosphatidylinositol transfer protein 1 OS=Mus musculus GN=Pitpnm1 PE=1 SV=1	O35954	11	11	13	LTFPVPSER	0.975	24.8	36.3	12.7	1045.57
Membrane-associated phosphatidylinositol transfer protein 1 OS=Mus musculus GN=Pitpnm1 PE=1 SV=1	O35954	11	11	13	QADVQTLSTAFEAVTR	0.997	101	35.4	101	1736.88
Membrane-associated phosphatidylinositol transfer protein 1 OS=Mus musculus GN=Pitpnm1 PE=1 SV=1	O35954	11	11	13	SSYAVAAPVDFLR	0.997	37.1	35.3	25.2	1395.73
Membrane-associated phosphatidylinositol transfer protein 1 OS=Mus musculus GN=Pitpnm1 PE=1 SV=1	O35954	11	11	13	VDVYVMTQPLSGK	0.997	66.6	35.4	53.3	1436.75
Enhancer of mRNA-decapping protein 4 OS=Mus musculus GN=Edc4 PE=1 SV=2	Q3UJB9	28	35	48	AAADTLQGPMQAAYR	0.997	55.1	35	44.9	1563.76
Enhancer of mRNA-decapping protein 4 OS=Mus musculus GN=Edc4 PE=1 SV=2	Q3UJB9	28	35	48	ALQDVQIR	0.99	51.8	33.6	40.7	942.537
Enhancer of mRNA-decapping protein 4 OS=Mus musculus GN=Edc4 PE=1 SV=2	Q3UJB9	28	35	48	DHMGSVMAQVR	0.997	51.6	32.2	38.2	1246.57
Enhancer of mRNA-decapping protein 4 OS=Mus musculus GN=Edc4 PE=1 SV=2	Q3UJB9	28	35	48	EAFQSVVLPAFEK	0.997	81.5	35.4	68.4	1464.77
Enhancer of mRNA-decapping protein 4 OS=Mus musculus GN=Edc4 PE=1 SV=2	Q3UJB9	28	35	48	ELAELWHNQEELLQR	0.997	66.6	35.2	61.3	1907.96
Enhancer of mRNA-decapping protein 4 OS=Mus musculus GN=Edc4 PE=1 SV=2	Q3UJB9	28	35	48	EPVLAQLR	0.99	23.7	32	23.7	925.547
Enhancer of mRNA-decapping protein 4 OS=Mus musculus GN=Edc4 PE=1 SV=2	Q3UJB9	28	35	48	FLITGADQNR	0.997	42.8	36.4	36	1134.59
Enhancer of mRNA-decapping protein 4 OS=Mus musculus GN=Edc4 PE=1 SV=2	Q3UJB9	28	35	48	GEVSVALK	0.966	22	34.8	12.5	802.467
Enhancer of mRNA-decapping protein 4 OS=Mus musculus GN=Edc4 PE=1 SV=2	Q3UJB9	28	35	48	GHSTCLSEGALSPDGTVLATASHDGFVK	0.997	51	33.3	51	2814.34
Enhancer of mRNA-decapping protein 4 OS=Mus musculus GN=Edc4 PE=1 SV=2	Q3UJB9	28	35	48	HSTPSLLEAALTQEVATPDSQVWPTAPDITR	0.997	57.7	32.4	57.7	3331.68
Enhancer of mRNA-decapping protein 4 OS=Mus musculus GN=Edc4 PE=1 SV=2	Q3UJB9	28	35	48	HTEVLPAEEENDSLGTESSHGAGALESAAGVLIK	0.99	32.2	32.7	32.2	3418.66
Enhancer of mRNA-decapping protein 4 OS=Mus musculus GN=Edc4 PE=1 SV=2	Q3UJB9	28	35	48	IIWCPFIPEESEDCCEESSPTVALLHEDR	0.997	41.3	29.1	41.3	3518.56
Enhancer of mRNA-decapping protein 4 OS=Mus musculus GN=Edc4 PE=1 SV=2	Q3UJB9	28	35	48	IQEEILVHIR	0.959	31.1	33.9	26.5	1249.73
Enhancer of mRNA-decapping protein 4 OS=Mus musculus GN=Edc4 PE=1 SV=2	Q3UJB9	28	35	48	KQDPEVPFWR	0.994	32.6	35.1	27	1301.66
Enhancer of mRNA-decapping protein 4 OS=Mus musculus GN=Edc4 PE=1 SV=2	Q3UJB9	28	35	48	LCAQLEGLQSTVTDHVER	0.997	78.7	34.7	78.7	2056.01
Enhancer of mRNA-decapping protein 4 OS=Mus musculus GN=Edc4 PE=1 SV=2	Q3UJB9	28	35	48	LFQFLQADPHNSLSK	0.997	48.9	35	48	1744.9
Enhancer of mRNA-decapping protein 4 OS=Mus musculus GN=Edc4 PE=1 SV=2	Q3UJB9	28	35	48	LGTQEYLQQLESHMK	0.997	55.5	35.2	54.7	1804.89
Enhancer of mRNA-decapping protein 4 OS=Mus musculus GN=Edc4 PE=1 SV=2	Q3UJB9	28	35	48	LSYLEEAVMHLDHSDPITR	0.997	44.3	34.5	44.3	2226.09
Enhancer of mRNA-decapping protein 4 OS=Mus musculus GN=Edc4 PE=1 SV=2	Q3UJB9	28	35	48	LTEHQVAEPPEDWPALIWQQQR	0.997	42.7	33.9	42.7	2671.33
Enhancer of mRNA-decapping protein 4 OS=Mus musculus GN=Edc4 PE=1 SV=2	Q3UJB9	28	35	48	QGPELGSQLGLDGGPGDGDR	0.997	98.2	33.8	87.7	1924.9
Enhancer of mRNA-decapping protein 4 OS=Mus musculus GN=Edc4 PE=1 SV=2	Q3UJB9	28	35	48	QPEGTALNHFR	0.997	48.6	34.8	43	1269.63
Enhancer of mRNA-decapping protein 4 OS=Mus musculus GN=Edc4 PE=1 SV=2	Q3UJB9	28	35	48	SCQAMFQQINDSFR	0.997	63.8	30.1	63.3	1731.76
Enhancer of mRNA-decapping protein 4 OS=Mus musculus GN=Edc4 PE=1 SV=2	Q3UJB9	28	35	48	SLEPVAGQLSNSVATK	0.995	24	34.8	24	1600.85
Enhancer of mRNA-decapping protein 4 OS=Mus musculus GN=Edc4 PE=1 SV=2	Q3UJB9	28	35	48	SLLPGLLPGPADK	0.997	64	31.7	58.5	1277.75
Enhancer of mRNA-decapping protein 4 OS=Mus musculus GN=Edc4 PE=1 SV=2	Q3UJB9	28	35	48	SSHNTWPVDVSQIK	0.997	34.4	34.9	34.4	1597.8
Enhancer of mRNA-decapping protein 4 OS=Mus musculus GN=Edc4 PE=1 SV=2	Q3UJB9	28	35	48	TVPPCVSR	0.953	19.7	34	10.9	915.472
Enhancer of mRNA-decapping protein 4 OS=Mus musculus GN=Edc4 PE=1 SV=2	Q3UJB9	28	35	48	VISVSTSER	0.997	45.2	36.5	30.7	977.526
Enhancer of mRNA-decapping protein 4 OS=Mus musculus GN=Edc4 PE=1 SV=2	Q3UJB9	28	35	48	VLYVMELLQNQDEGR	0.997	108	35.4	92.5	1806.91
Aldehyde dehydrogenase, cytosolic 1 OS=Mus musculus GN=Aldh1a7 PE=2 SV=1	O35945	15	29	176	ALQYFAGWADK	0.954	49.3	34.6	9.02	1270.61
Aldehyde dehydrogenase, cytosolic 1 OS=Mus musculus GN=Aldh1a7 PE=2 SV=1	O35945	15	29	176	ANNTTYGLAAGVFTK	0.997	88.1	35	88.1	1527.78
Aldehyde dehydrogenase, cytosolic 1 OS=Mus musculus GN=Aldh1a7 PE=2 SV=1	O35945	15	29	176	EAGFPPGVVNIVPGYGPTAGGAISSHMDIDK	0.997	76.5	33.6	41.4	3053.5
Aldehyde dehydrogenase, cytosolic 1 OS=Mus musculus GN=Aldh1a7 PE=2 SV=1	O35945	15	29	176	EEIFGPVQQIMK	0.997	74.1	35.9	51.6	1418.73
Aldehyde dehydrogenase, cytosolic 1 OS=Mus musculus GN=Aldh1a7 PE=2 SV=1	O35945	15	29	176	ELGEHGLYEYTELK	0.997	70.6	34.9	57.8	1680.81
Aldehyde dehydrogenase, cytosolic 1 OS=Mus musculus GN=Aldh1a7 PE=2 SV=1	O35945	15	29	176	FPVLNPATEEVICHVEEGDK	0.997	93.1	34.2	93.1	2283.1
Aldehyde dehydrogenase, cytosolic 1 OS=Mus musculus GN=Aldh1a7 PE=2 SV=1	O35945	15	29	176	GFFVQPTVFSNVTDEMR	0.997	90.4	34	87.4	1973.94
Aldehyde dehydrogenase, cytosolic 1 OS=Mus musculus GN=Aldh1a7 PE=2 SV=1	O35945	15	29	176	IAKEEIFGPVQQIMK	0.997	75.4	33.5	71.1	1730.95
Aldehyde dehydrogenase, cytosolic 1 OS=Mus musculus GN=Aldh1a7 PE=2 SV=1	O35945	15	29	176	IFINNEWHDSVSSK	0.997	84.4	34.5	79.4	1675.81
Aldehyde dehydrogenase, cytosolic 1 OS=Mus musculus GN=Aldh1a7 PE=2 SV=1	O35945	15	29	176	IHGQTIPSDGNIFTYTR	0.997	91	35	80.8	1919.96
Aldehyde dehydrogenase, cytosolic 1 OS=Mus musculus GN=Aldh1a7 PE=2 SV=1	O35945	15	29	176	ILGLIESGK	0.997	67.6	33.9	40.3	929.567
Aldehyde dehydrogenase, cytosolic 1 OS=Mus musculus GN=Aldh1a7 PE=2 SV=1	O35945	15	29	176	ILGLIESGKK	0.997	66.2	31.2	50.2	1057.66
Aldehyde dehydrogenase, cytosolic 1 OS=Mus musculus GN=Aldh1a7 PE=2 SV=1	O35945	15	29	176	KFPVLNPATEEVICHVEEGDK	0.997	84.9	34.5	84.9	2411.19
Aldehyde dehydrogenase, cytosolic 1 OS=Mus musculus GN=Aldh1a7 PE=2 SV=1	O35945	15	29	176	KFPVLNPATEEVICHVEEGDKADVDK	0.997	83.8	33.6	83.8	2939.45
Aldehyde dehydrogenase, cytosolic 1 OS=Mus musculus GN=Aldh1a7 PE=2 SV=1	O35945	15	29	176	KYILGNPLNSGINQGPQIDKEQHNK	0.997	56.3	32.2	55.8	2805.46
Aldehyde dehydrogenase, cytosolic 1 OS=Mus musculus GN=Aldh1a7 PE=2 SV=1	O35945	15	29	176	LFVEESIYDEFVR	0.997	92.9	34.8	82.5	1645.81
Aldehyde dehydrogenase, cytosolic 1 OS=Mus musculus GN=Aldh1a7 PE=2 SV=1	O35945	15	29	176	LGPALSCGNTVVVKPAEQTPLTALHMASLIK	0.997	36.4	27.6	36.4	3216.75
Aldehyde dehydrogenase, cytosolic 1 OS=Mus musculus GN=Aldh1a7 PE=2 SV=1	O35945	15	29	176	LLLATMESMNAGK	0.997	86.1	35.5	47	1394.7
Aldehyde dehydrogenase, cytosolic 1 OS=Mus musculus GN=Aldh1a7 PE=2 SV=1	O35945	15	29	176	QAFQIGSPWR	0.997	63.3	36.1	43.1	1189.61
Aldehyde dehydrogenase, cytosolic 1 OS=Mus musculus GN=Aldh1a7 PE=2 SV=1	O35945	15	29	176	RVTLELGGK	0.992	33.3	34.3	11.2	972.584
Aldehyde dehydrogenase, cytosolic 1 OS=Mus musculus GN=Aldh1a7 PE=2 SV=1	O35945	15	29	176	TVAMQISQK	0.996	59.1	36.4	0	1005.54
Aldehyde dehydrogenase, cytosolic 1 OS=Mus musculus GN=Aldh1a7 PE=2 SV=1	O35945	15	29	176	VSFTGSTEVGK	0.997	75.6	34.8	29	1111.56
Aldehyde dehydrogenase, cytosolic 1 OS=Mus musculus GN=Aldh1a7 PE=2 SV=1	O35945	15	29	176	VTLELGGK	0.99	55.8	34.7	19.8	816.483
Aldehyde dehydrogenase, cytosolic 1 OS=Mus musculus GN=Aldh1a7 PE=2 SV=1	O35945	15	29	176	YILGNPLNSGINQGPQIDK	0.997	67.2	34	67.1	2041.07
Aldehyde dehydrogenase, cytosolic 1 OS=Mus musculus GN=Aldh1a7 PE=2 SV=1	O35945	15	29	176	YILGNPLNSGINQGPQIDKEQHNK	0.997	88.2	33.4	88.2	2677.37
Frataxin, mitochondrial OS=Mus musculus GN=Fxn PE=1 SV=1	O35943	1	1	1	LDLSSLAYSGK	0.997	69.2	34.8	59.8	1153.61
Platelet glycoprotein Ib alpha chain OS=Mus musculus GN=Gp1ba PE=2 SV=2	O35930	2	2	2	DTTPNVASVR	0.997	51.1	35.5	41.5	1059.54
Platelet glycoprotein Ib alpha chain OS=Mus musculus GN=Gp1ba PE=2 SV=2	O35930	2	2	2	LENLDLSHNNLK	0.997	63.4	35.1	49.8	1409.74
Myoglobin OS=Mus musculus GN=Mb PE=1 SV=3	P04247	8	12	21	ALELFRNDIAAK	0.987	19.3	35.5	18	1361.74
Myoglobin OS=Mus musculus GN=Mb PE=1 SV=3	P04247	8	12	21	GQHAAEIQPLAQSHATK	0.997	70.7	35	62.8	1786.92
Myoglobin OS=Mus musculus GN=Mb PE=1 SV=3	P04247	8	12	21	HGCTVLTALGTILK	0.997	59.8	32.7	52.3	1483.83
Myoglobin OS=Mus musculus GN=Mb PE=1 SV=3	P04247	8	12	21	HSGDFGADAQGAMSK	0.997	58.5	29.6	58.5	1478.63
Myoglobin OS=Mus musculus GN=Mb PE=1 SV=3	P04247	8	12	21	KGQHAAEIQPLAQSHATK	0.997	84.8	34	75.1	1915.01
Myoglobin OS=Mus musculus GN=Mb PE=1 SV=3	P04247	8	12	21	THPETLDKFDK	0.997	85	34.9	77.8	1330.66
Myoglobin OS=Mus musculus GN=Mb PE=1 SV=3	P04247	8	12	21	VEADLAGHGQEVLIGLFK	0.997	100	33.1	100	1896.02
Myoglobin OS=Mus musculus GN=Mb PE=1 SV=3	P04247	8	12	21	YKELGFQG	0.99	39.3	34	28.7	941.473
GTP-binding protein REM 1 OS=Mus musculus GN=Rem1 PE=1 SV=1	O35929	2	2	2	LCTAPSAPSQHPR	0.997	40.8	35.4	28.5	1421.7
GTP-binding protein REM 1 OS=Mus musculus GN=Rem1 PE=1 SV=1	O35929	2	2	2	VVLLGDPGVGK	0.996	39	30.2	14.3	1053.63
H-2 class I histocompatibility antigen, K-K alpha chain OS=Mus musculus GN=H2-K1 PE=1 SV=1	P04223	0	0	20	AYLEGTCVEWLR	0.997	77.6	34.6	73	1496.72
H-2 class I histocompatibility antigen, K-K alpha chain OS=Mus musculus GN=H2-K1 PE=1 SV=1	P04223	0	0	20	EQYYTCHVYHQGLPEPLTLR	0.997	35.7	34.1	26.5	2504.2
H-2 class I histocompatibility antigen, K-K alpha chain OS=Mus musculus GN=H2-K1 PE=1 SV=1	P04223	0	0	20	FDSDAENPR	0.997	64.1	30.2	52.4	1050.45
H-2 class I histocompatibility antigen, K-K alpha chain OS=Mus musculus GN=H2-K1 PE=1 SV=1	P04223	0	0	20	GGDYALAPGSQTSDLSLPDCK	0.997	88.9	32.8	87.3	2151.99
H-2 class I histocompatibility antigen, K-K alpha chain OS=Mus musculus GN=H2-K1 PE=1 SV=1	P04223	0	0	20	TWTAADMAALITK	0.997	59.3	35.8	50	1392.72
H-2 class I histocompatibility antigen, K-K alpha chain OS=Mus musculus GN=H2-K1 PE=1 SV=1	P04223	0	0	20	VMVHDPHSLA	0.997	49	35.8	38.9	1105.55
H-2 class I histocompatibility antigen, K-K alpha chain OS=Mus musculus GN=H2-K1 PE=1 SV=1	P04223	0	0	20	WASVVVPLGK	0.997	64.8	31.7	51.8	1055.62
U6 snRNA-associated Sm-like protein LSm2 OS=Mus musculus GN=Lsm2 PE=3 SV=1	O35900	2	3	4	NDLSICGTLHSVDQYLNIK	0.997	34	34.7	34	2190.09
U6 snRNA-associated Sm-like protein LSm2 OS=Mus musculus GN=Lsm2 PE=3 SV=1	O35900	2	3	4	YVQLPADEVDTQLLQDAAR	0.997	49.3	34.7	45.6	2145.08
Glutamate--cysteine ligase regulatory subunit OS=Mus musculus GN=Gclm PE=2 SV=1	O09172	7	9	18	AAGALLAR	0.976	40.9	26.2	0	742.457
Glutamate--cysteine ligase regulatory subunit OS=Mus musculus GN=Gclm PE=2 SV=1	O09172	7	9	18	EFPDVLECTMSHAVEK	0.997	69.5	32.4	68.9	1891.86
Glutamate--cysteine ligase regulatory subunit OS=Mus musculus GN=Gclm PE=2 SV=1	O09172	7	9	18	INPDEREEMK	0.98	17.2	33.5	17.2	1260.59
Glutamate--cysteine ligase regulatory subunit OS=Mus musculus GN=Gclm PE=2 SV=1	O09172	7	9	18	IVAIGTSDLDK	0.997	73.3	36.1	57.4	1131.63
Glutamate--cysteine ligase regulatory subunit OS=Mus musculus GN=Gclm PE=2 SV=1	O09172	7	9	18	LFIVGSNSSSSTR	0.997	86.2	35	75.6	1354.7
Glutamate--cysteine ligase regulatory subunit OS=Mus musculus GN=Gclm PE=2 SV=1	O09172	7	9	18	QFDIQLLTHNDPK	0.997	43.5	34.9	35.9	1568.81
Glutamate--cysteine ligase regulatory subunit OS=Mus musculus GN=Gclm PE=2 SV=1	O09172	7	9	18	TLNEWSSQISPDLVR	0.997	63.6	35	58	1744.89
Complement component C1q receptor OS=Mus musculus GN=Cd93 PE=1 SV=1	O89103	5	6	9	CGCPPGWELAPNGVFCSR	0.997	55.8	30.4	55.8	2063.89
Complement component C1q receptor OS=Mus musculus GN=Cd93 PE=1 SV=1	O89103	5	6	9	GTVFSELPARPPQK	0.997	64.2	33.8	49.4	1526.83
Complement component C1q receptor OS=Mus musculus GN=Cd93 PE=1 SV=1	O89103	5	6	9	LLDDLVTCASR	0.997	72.6	36.1	60.3	1262.64
Complement component C1q receptor OS=Mus musculus GN=Cd93 PE=1 SV=1	O89103	5	6	9	SETHYFLCNEK	0.997	60.3	31.6	55.6	1427.63
Complement component C1q receptor OS=Mus musculus GN=Cd93 PE=1 SV=1	O89103	5	6	9	WHESPCGTPEAPGNSIEGFLCK	0.997	65.4	30.1	65.4	2473.09
Protein phosphatase 1M OS=Mus musculus GN=Ppm1m PE=2 SV=2	Q8BU27	1	1	2	CVCPSDPQFVEEK	0.997	37.8	30	37.8	1594.69
Protein phosphatase 1M OS=Mus musculus GN=Ppm1m PE=2 SV=2	Q8BU27	1	1	2	LYVANAGDSR	0.997	51.6	35.9	38	1065.53
Ras-related GTP-binding protein B OS=Mus musculus GN=Rragb PE=2 SV=1	Q6NTA4	0	0	14	LAASFQSMEVR	0.997	67.1	35.2	60.6	1238.62
Ras-related GTP-binding protein B OS=Mus musculus GN=Rragb PE=2 SV=1	Q6NTA4	0	0	14	MDLVQEDQR	0.997	67.6	33.7	34.8	1133.53
Ras-related GTP-binding protein B OS=Mus musculus GN=Rragb PE=2 SV=1	Q6NTA4	0	0	14	SIIFANYIAR	0.997	36.5	33.5	27.9	1167.65
Ras-related GTP-binding protein B OS=Mus musculus GN=Rragb PE=2 SV=1	Q6NTA4	0	0	14	TSIWDETLYK	0.997	56.4	34.6	49.2	1255.62
Protein Churchill OS=Mus musculus GN=Churc1 PE=2 SV=1	Q6DG52	2	2	2	AEDTISILPDDPR	0.997	77	34.7	65.2	1441.72
Protein Churchill OS=Mus musculus GN=Churc1 PE=2 SV=1	Q6DG52	2	2	2	SLKEEDGEEIVTYDHLCK	0.997	70.8	33.5	70.8	2165.01
Protein FAM195B OS=Mus musculus GN=Fam195b PE=1 SV=1	Q3UGS4	4	5	10	CLVEEYVEK	0.997	57.4	34.1	44.9	1168.56
Protein FAM195B OS=Mus musculus GN=Fam195b PE=1 SV=1	Q3UGS4	4	5	10	FIYEAWQGVER	0.997	58.6	34.9	51.9	1397.68
Protein FAM195B OS=Mus musculus GN=Fam195b PE=1 SV=1	Q3UGS4	4	5	10	SPTNSSEIFTPAHEENVR	0.997	54	33.3	54	2014.95
Protein FAM195B OS=Mus musculus GN=Fam195b PE=1 SV=1	Q3UGS4	4	5	10	TFKPIDLSDLK	0.997	46.4	34.4	34.2	1276.71
Uncharacterized family 31 glucosidase KIAA1161 OS=Mus musculus GN=Kiaa1161 PE=1 SV=2	Q69ZQ1	2	2	2	FDAGEVSYLPR	0.997	47.8	35	37.2	1253.62
Uncharacterized family 31 glucosidase KIAA1161 OS=Mus musculus GN=Kiaa1161 PE=1 SV=2	Q69ZQ1	2	2	2	WEEAVPGR	0.99	50.4	33	39.7	943.463
Protein FAM208A OS=Mus musculus GN=Fam208a PE=2 SV=2	Q69ZR9	1	1	1	LQAQNIQQR	0.976	30	33.9	12	1098.6
HBS1-like protein OS=Mus musculus GN=Hbs1l PE=1 SV=2	Q69ZS7	4	4	5	ESDVAFIPTSGLSGENLTAR	0.997	30.7	34.9	26.3	2064.02
HBS1-like protein OS=Mus musculus GN=Hbs1l PE=1 SV=2	Q69ZS7	4	4	5	ESSNSLLNHQLSEIDQAR	0.997	76.4	34.7	76.4	2040.99
HBS1-like protein OS=Mus musculus GN=Hbs1l PE=1 SV=2	Q69ZS7	4	4	5	IEAGYIQTGDR	0.987	27.2	35.6	25	1222.61
HBS1-like protein OS=Mus musculus GN=Hbs1l PE=1 SV=2	Q69ZS7	4	4	5	LCVSDVFK	0.988	31.4	34.9	20.9	967.492
ATP synthase subunit alpha, mitochondrial OS=Mus musculus GN=Atp5a1 PE=1 SV=1	Q03265	27	46	380	AVDSLVPIGR	0.997	57	32.2	44.2	1026.59
ATP synthase subunit alpha, mitochondrial OS=Mus musculus GN=Atp5a1 PE=1 SV=1	Q03265	27	46	380	EAYPGDVFYLHSR	0.997	86.7	34.4	86.7	1553.74
ATP synthase subunit alpha, mitochondrial OS=Mus musculus GN=Atp5a1 PE=1 SV=1	Q03265	27	46	380	EIVTNFLAGFEP	0.997	56.9	35.6	49.1	1336.68
ATP synthase subunit alpha, mitochondrial OS=Mus musculus GN=Atp5a1 PE=1 SV=1	Q03265	27	46	380	EPMQTGIK	0.99	40.4	36.2	25	919.456
ATP synthase subunit alpha, mitochondrial OS=Mus musculus GN=Atp5a1 PE=1 SV=1	Q03265	27	46	380	EVAAFAQFGSDLDAATQQLLSR	0.997	81.6	34.6	80.8	2338.17
ATP synthase subunit alpha, mitochondrial OS=Mus musculus GN=Atp5a1 PE=1 SV=1	Q03265	27	46	380	FENAFLSHVISQHQSLLGNIR	0.997	70.9	33.3	70.2	2410.26
ATP synthase subunit alpha, mitochondrial OS=Mus musculus GN=Atp5a1 PE=1 SV=1	Q03265	27	46	380	FNDGTDEK	0.99	29.2	30.3	24.1	925.39
ATP synthase subunit alpha, mitochondrial OS=Mus musculus GN=Atp5a1 PE=1 SV=1	Q03265	27	46	380	GMSLNLEPDNVGVVVFGNDK	0.997	89.7	34.7	89.7	2104.04
ATP synthase subunit alpha, mitochondrial OS=Mus musculus GN=Atp5a1 PE=1 SV=1	Q03265	27	46	380	GYLDKLEPSK	0.997	64.2	35.7	50	1149.62
ATP synthase subunit alpha, mitochondrial OS=Mus musculus GN=Atp5a1 PE=1 SV=1	Q03265	27	46	380	HALIIYDDLSK	0.997	65.4	35.5	62	1287.69
ATP synthase subunit alpha, mitochondrial OS=Mus musculus GN=Atp5a1 PE=1 SV=1	Q03265	27	46	380	ILGADTSVDLEETGR	0.997	89.8	35.6	78.8	1575.79
ATP synthase subunit alpha, mitochondrial OS=Mus musculus GN=Atp5a1 PE=1 SV=1	Q03265	27	46	380	ISEQSDAK	0.99	42	35.5	14.3	877.426
ATP synthase subunit alpha, mitochondrial OS=Mus musculus GN=Atp5a1 PE=1 SV=1	Q03265	27	46	380	LKEIVTNFLAGFEP	0.997	29	34.4	26.6	1577.86
ATP synthase subunit alpha, mitochondrial OS=Mus musculus GN=Atp5a1 PE=1 SV=1	Q03265	27	46	380	LTDADAMK	0.99	43.8	34.1	24.5	880.408
ATP synthase subunit alpha, mitochondrial OS=Mus musculus GN=Atp5a1 PE=1 SV=1	Q03265	27	46	380	NVQAEEMVEFSSGLK	0.997	87.8	34.2	87.8	1667.79
ATP synthase subunit alpha, mitochondrial OS=Mus musculus GN=Atp5a1 PE=1 SV=1	Q03265	27	46	380	QGQYSPMAIEEQVAVIYAGVR	0.952	13.6	34.4	13.6	2309.16
ATP synthase subunit alpha, mitochondrial OS=Mus musculus GN=Atp5a1 PE=1 SV=1	Q03265	27	46	380	RFNDGTDEK	0.997	48.3	33.2	27.6	1081.49
ATP synthase subunit alpha, mitochondrial OS=Mus musculus GN=Atp5a1 PE=1 SV=1	Q03265	27	46	380	RLTDADAMK	0.996	31.7	36.4	22.6	1020.51
ATP synthase subunit alpha, mitochondrial OS=Mus musculus GN=Atp5a1 PE=1 SV=1	Q03265	27	46	380	RTGAIVDVPVGEELLGR	0.997	69.9	32	68	1780.99
ATP synthase subunit alpha, mitochondrial OS=Mus musculus GN=Atp5a1 PE=1 SV=1	Q03265	27	46	380	STVAQLVK	0.99	31.5	35.6	20.5	845.509
ATP synthase subunit alpha, mitochondrial OS=Mus musculus GN=Atp5a1 PE=1 SV=1	Q03265	27	46	380	TGAIVDVPVGEELLGR	0.997	89.4	33.5	78.8	1624.89
ATP synthase subunit alpha, mitochondrial OS=Mus musculus GN=Atp5a1 PE=1 SV=1	Q03265	27	46	380	TGTAEMSSILEER	0.997	94	34.4	83.1	1423.67
ATP synthase subunit alpha, mitochondrial OS=Mus musculus GN=Atp5a1 PE=1 SV=1	Q03265	27	46	380	TSIAIDTIINQK	0.997	90.1	34.7	75.1	1316.74
ATP synthase subunit alpha, mitochondrial OS=Mus musculus GN=Atp5a1 PE=1 SV=1	Q03265	27	46	380	VGSAAQTR	0.99	64.9	34.2	45.6	789.421
ATP synthase subunit alpha, mitochondrial OS=Mus musculus GN=Atp5a1 PE=1 SV=1	Q03265	27	46	380	VLSIGDGIAR	0.997	65.4	34.5	50.8	1000.58
ATP synthase subunit alpha, mitochondrial OS=Mus musculus GN=Atp5a1 PE=1 SV=1	Q03265	27	46	380	VVDALGNAIDGK	0.997	93.2	34.6	79.7	1171.63
ATP synthase subunit alpha, mitochondrial OS=Mus musculus GN=Atp5a1 PE=1 SV=1	Q03265	27	46	380	VVDALGNAIDGKGPIGSK	0.997	91.9	32.9	77.6	1710.94
E3 ubiquitin-protein ligase DTX3L OS=Mus musculus GN=Dtx3l PE=2 SV=1	Q3UIR3	8	9	11	ASGGGECSVQPVGPSAPDTYEVK	0.997	31.9	32.6	31.9	2292.05
E3 ubiquitin-protein ligase DTX3L OS=Mus musculus GN=Dtx3l PE=2 SV=1	Q3UIR3	8	9	11	FGGPANFGYPDPDYLK	0.997	49.4	33.1	44.6	1757.82
E3 ubiquitin-protein ligase DTX3L OS=Mus musculus GN=Dtx3l PE=2 SV=1	Q3UIR3	8	9	11	GNQPEGTMSYSTQK	0.997	48	31.3	46.7	1527.67
E3 ubiquitin-protein ligase DTX3L OS=Mus musculus GN=Dtx3l PE=2 SV=1	Q3UIR3	8	9	11	LAMDQETPMEISSSDPHGDQQENAALPAPR	0.997	69.2	31.2	69.2	3235.46
E3 ubiquitin-protein ligase DTX3L OS=Mus musculus GN=Dtx3l PE=2 SV=1	Q3UIR3	8	9	11	MGLAPSSGEK	0.991	31.9	35.5	24.9	976.477
E3 ubiquitin-protein ligase DTX3L OS=Mus musculus GN=Dtx3l PE=2 SV=1	Q3UIR3	8	9	11	TAYLPDNTEGR	0.961	19.1	34.9	12.5	1236.59
E3 ubiquitin-protein ligase DTX3L OS=Mus musculus GN=Dtx3l PE=2 SV=1	Q3UIR3	8	9	11	TLTLLGSPADISAATEK	0.997	41.8	35.1	40.5	1687.91
E3 ubiquitin-protein ligase DTX3L OS=Mus musculus GN=Dtx3l PE=2 SV=1	Q3UIR3	8	9	11	VLDLLHEAFK	0.997	64.5	33.2	31.6	1184.67
Galactose-1-phosphate uridylyltransferase OS=Mus musculus GN=Galt PE=2 SV=3	Q03249	1	1	2	DLTPEQAAER	0.993	36.2	33.8	25.2	1129.55
Apolipoprotein C-I OS=Mus musculus GN=Apoc1 PE=1 SV=1	P34928	3	3	8	AWFSEAFGK	0.997	52.2	33.4	44.1	1042.5
Apolipoprotein C-I OS=Mus musculus GN=Apoc1 PE=1 SV=1	P34928	3	3	8	EFGNTLEDK	0.997	52.6	34	40.5	1052.49
Apolipoprotein C-I OS=Mus musculus GN=Apoc1 PE=1 SV=1	P34928	3	3	8	LKEFGNTLEDK	0.997	72.4	35.8	54.2	1293.67
Lysosomal acid phosphatase OS=Mus musculus GN=Acp2 PE=2 SV=2	P24638	3	4	7	APWPLILPGCPHR	0.997	50.4	34.4	42.5	1513.81
Lysosomal acid phosphatase OS=Mus musculus GN=Acp2 PE=2 SV=2	P24638	3	4	7	CPLQDFLR	0.99	35.2	36.1	22.8	1048.52
Lysosomal acid phosphatase OS=Mus musculus GN=Acp2 PE=2 SV=2	P24638	3	4	7	EGMLQHWELGQALR	0.997	57.3	35.2	48.8	1667.83
H-2 class II histocompatibility antigen, A-U alpha chain (Fragment) OS=Mus musculus GN=H2-Aa PE=1 SV=1	P14438	1	1	11	LSYLTFIPSDDDIYDCK	0.997	86.2	32.5	86.2	2064.95
H-2 class II histocompatibility antigen, A-U alpha chain (Fragment) OS=Mus musculus GN=H2-Aa PE=1 SV=1	P14438	1	1	11	SVADGVYETSFFVNR	0.997	94.2	34.4	84.4	1690.81
H-2 class II histocompatibility antigen, A-U alpha chain (Fragment) OS=Mus musculus GN=H2-Aa PE=1 SV=1	P14438	1	1	11	VEHWGLEEPVLK	0.997	85.2	35.4	80.7	1435.76
H-2 class II histocompatibility antigen, A-D alpha chain OS=Mus musculus GN=H2-Aa PE=1 SV=1	P04228,P14435	0	0	8	LSYLTFIPSDDDIYDCK	0.997	86.2	32.5	86.2	2064.95
H-2 class II histocompatibility antigen, A-D alpha chain OS=Mus musculus GN=H2-Aa PE=1 SV=1	P04228,P14435	0	0	8	VEHWGLEEPVLK	0.997	85.2	35.4	80.7	1435.76
Bifunctional epoxide hydrolase 2 OS=Mus musculus GN=Ephx2 PE=1 SV=2	P34914	20	41	134	AKPNEVVFLDDFGSNLKPAR	0.997	89.5	33.7	89.5	2217.17
Bifunctional epoxide hydrolase 2 OS=Mus musculus GN=Ephx2 PE=1 SV=2	P34914	20	41	134	ASDETGFIAVHK	0.997	69.8	35.4	57.6	1274.64
Bifunctional epoxide hydrolase 2 OS=Mus musculus GN=Ephx2 PE=1 SV=2	P34914	20	41	134	ATEIGGILVNTPEDPNLSK	0.997	75.4	34.2	68.4	1968.03
Bifunctional epoxide hydrolase 2 OS=Mus musculus GN=Ephx2 PE=1 SV=2	P34914	20	41	134	AVASLNTPFMPPDPDVSPMK	0.997	83	34.6	78.1	2114.03
Bifunctional epoxide hydrolase 2 OS=Mus musculus GN=Ephx2 PE=1 SV=2	P34914	20	41	134	DFLLGAYQTEFPEGPTEQLMK	0.997	74.1	33.6	72.5	2430.15
Bifunctional epoxide hydrolase 2 OS=Mus musculus GN=Ephx2 PE=1 SV=2	P34914	20	41	134	DIVLRPEMSK	0.997	43.6	35.6	28	1187.65
Bifunctional epoxide hydrolase 2 OS=Mus musculus GN=Ephx2 PE=1 SV=2	P34914	20	41	134	DMGMVTILVHNTASALR	0.997	87.5	34.8	87.5	1828.94
Bifunctional epoxide hydrolase 2 OS=Mus musculus GN=Ephx2 PE=1 SV=2	P34914	20	41	134	EMVTFLDK	0.99	60.8	34.7	18.5	982.491
Bifunctional epoxide hydrolase 2 OS=Mus musculus GN=Ephx2 PE=1 SV=2	P34914	20	41	134	GFTTCIVTNNWLDDGDKR	0.997	109	33	109	2111.98
Bifunctional epoxide hydrolase 2 OS=Mus musculus GN=Ephx2 PE=1 SV=2	P34914	20	41	134	GHIEDCGHWTQIEKPTEVNQILIK	0.997	67.3	33.7	67.3	2845.43
Bifunctional epoxide hydrolase 2 OS=Mus musculus GN=Ephx2 PE=1 SV=2	P34914	20	41	134	ILVPALMVTAEK	0.997	81.7	31.4	76.5	1284.76
Bifunctional epoxide hydrolase 2 OS=Mus musculus GN=Ephx2 PE=1 SV=2	P34914	20	41	134	ITFSQWVPLMDESYR	0.997	50.4	34.2	50.4	1887.89
Bifunctional epoxide hydrolase 2 OS=Mus musculus GN=Ephx2 PE=1 SV=2	P34914	20	41	134	KGFTTCIVTNNWLDDGDKR	0.997	57.7	34.3	55.9	2240.08
Bifunctional epoxide hydrolase 2 OS=Mus musculus GN=Ephx2 PE=1 SV=2	P34914	20	41	134	KILVPALMVTAEK	0.997	41	29	38	1412.85
Bifunctional epoxide hydrolase 2 OS=Mus musculus GN=Ephx2 PE=1 SV=2	P34914	20	41	134	RSEEALALPR	0.997	54.8	33.7	36	1141.63
Bifunctional epoxide hydrolase 2 OS=Mus musculus GN=Ephx2 PE=1 SV=2	P34914	20	41	134	SEEALALPR	0.997	77	33.9	68.3	985.531
Bifunctional epoxide hydrolase 2 OS=Mus musculus GN=Ephx2 PE=1 SV=2	P34914	20	41	134	SINRPMLQAAIALK	0.987	34.5	32.8	34.5	1525.89
Bifunctional epoxide hydrolase 2 OS=Mus musculus GN=Ephx2 PE=1 SV=2	P34914	20	41	134	VTGTQFPEAPLPVPCNPNDVSHGYVTVKPGIR	0.997	82.6	31.8	82.6	3446.75
Bifunctional epoxide hydrolase 2 OS=Mus musculus GN=Ephx2 PE=1 SV=2	P34914	20	41	134	WLQTEVQNPSVTSK	0.997	82.8	35.3	80.1	1616.83
Bifunctional epoxide hydrolase 2 OS=Mus musculus GN=Ephx2 PE=1 SV=2	P34914	20	41	134	YQIPALAQAGFR	0.997	66.9	35.2	61	1334.72
Q8C196-DECOY	Q8C196-DECOY	1	1	1	LDLNAPWEK	0.945	25.6	32.8	19.4	1086.55
Dual specificity protein phosphatase 23 OS=Mus musculus GN=Dusp23 PE=2 SV=1	Q6NT99	6	7	7	ALAAGDAIAEIR	0.997	65.3	33.7	40.1	1170.65
Dual specificity protein phosphatase 23 OS=Mus musculus GN=Dusp23 PE=2 SV=1	Q6NT99	6	7	7	AVFQFYQR	0.975	24.3	34.6	15.6	1058.54
Dual specificity protein phosphatase 23 OS=Mus musculus GN=Dusp23 PE=2 SV=1	Q6NT99	6	7	7	GPPHSDSCPGLTLHR	0.997	62.4	34.1	62.4	1630.78
Dual specificity protein phosphatase 23 OS=Mus musculus GN=Dusp23 PE=2 SV=1	Q6NT99	6	7	7	IPDFCPPSPEQIDQFVK	0.997	26.1	34.3	24.3	2016.97
Dual specificity protein phosphatase 23 OS=Mus musculus GN=Dusp23 PE=2 SV=1	Q6NT99	6	7	7	LPAHYQFLLDQGVR	0.997	38	34.3	29.1	1656.89
Dual specificity protein phosphatase 23 OS=Mus musculus GN=Dusp23 PE=2 SV=1	Q6NT99	6	7	7	LRPGSIETYEQEK	0.967	31.9	35.1	24.5	1549.79
H-2 class I histocompatibility antigen, Q7 alpha chain OS=Mus musculus GN=H2-Q7 PE=1 SV=1	P14429	1	1	24	DYIALNEDLK	0.997	47.4	35.9	34	1193.61
H-2 class I histocompatibility antigen, Q7 alpha chain OS=Mus musculus GN=H2-Q7 PE=1 SV=1	P14429	1	1	24	FDSDAENPR	0.997	64.1	30.2	52.4	1050.45
H-2 class I histocompatibility antigen, Q7 alpha chain OS=Mus musculus GN=H2-Q7 PE=1 SV=1	P14429	1	1	24	GYLQFAYEGR	0.997	57.3	34.5	51.8	1203.58
H-2 class I histocompatibility antigen, Q7 alpha chain OS=Mus musculus GN=H2-Q7 PE=1 SV=1	P14429	1	1	24	SYGAVTLR	0.983	24.2	34.3	15.7	866.473
H-2 class I histocompatibility antigen, Q7 alpha chain OS=Mus musculus GN=H2-Q7 PE=1 SV=1	P14429	1	1	24	WASVVVPLGK	0.997	64.8	31.7	51.8	1055.62
H-2 class I histocompatibility antigen, Q7 alpha chain OS=Mus musculus GN=H2-Q7 PE=1 SV=1	P14429	1	1	24	WMEQEGPEYWER	0.997	74.1	27.8	67.2	1639.68
H-2 class I histocompatibility antigen, D-P alpha chain OS=Mus musculus GN=H2-D1 PE=2 SV=1	P14427	0	0	18	FDSDAENPR	0.997	64.1	30.2	52.4	1050.45
H-2 class I histocompatibility antigen, D-P alpha chain OS=Mus musculus GN=H2-D1 PE=2 SV=1	P14427	0	0	18	TWTAADMAAQITR	0.997	87.6	35.3	79.5	1435.7
H-2 class I histocompatibility antigen, D-P alpha chain OS=Mus musculus GN=H2-D1 PE=2 SV=1	P14427	0	0	18	YMEVGYVDNTEFVR	0.996	77.6	31.7	0	1722.77
H-2 class I histocompatibility antigen, D-K alpha chain OS=Mus musculus GN=H2-D1 PE=1 SV=1	P14426	1	1	20	AYLEGTCVEWLR	0.997	77.6	34.6	73	1496.72
H-2 class I histocompatibility antigen, D-K alpha chain OS=Mus musculus GN=H2-D1 PE=1 SV=1	P14426	1	1	20	FDSDAENPR	0.997	64.1	30.2	52.4	1050.45
H-2 class I histocompatibility antigen, D-K alpha chain OS=Mus musculus GN=H2-D1 PE=1 SV=1	P14426	1	1	20	FISVGYVDNTEFVR	0.996	41.5	35	11	1645.82
H-2 class I histocompatibility antigen, D-K alpha chain OS=Mus musculus GN=H2-D1 PE=1 SV=1	P14426	1	1	20	TWTAADMAALITK	0.997	59.3	35.8	50	1392.72
H-2 class I histocompatibility antigen, D-K alpha chain OS=Mus musculus GN=H2-D1 PE=1 SV=1	P14426	1	1	20	WASVVVPLGK	0.997	64.8	31.7	51.8	1055.62
H-2 class I histocompatibility antigen, D-K alpha chain OS=Mus musculus GN=H2-D1 PE=1 SV=1	P14426	1	1	20	WMEQEGPEYWER	0.997	74.1	27.8	67.2	1639.68
Cation-dependent mannose-6-phosphate receptor OS=Mus musculus GN=M6pr PE=1 SV=1	P24668	6	8	22	AVVMISCNR	0.997	57.5	36	48.5	1049.52
Cation-dependent mannose-6-phosphate receptor OS=Mus musculus GN=M6pr PE=1 SV=1	P24668	6	8	22	GVGDDQLGEESEERDDHLLPM	0.987	18.3	29.3	18.3	2357.02
Cation-dependent mannose-6-phosphate receptor OS=Mus musculus GN=M6pr PE=1 SV=1	P24668	6	8	22	HTLAANFNPVSEER	0.997	59.5	34.8	52.5	1584.78
Cation-dependent mannose-6-phosphate receptor OS=Mus musculus GN=M6pr PE=1 SV=1	P24668	6	8	22	NEVALLER	0.99	58.3	34.7	35.4	943.521
Cation-dependent mannose-6-phosphate receptor OS=Mus musculus GN=M6pr PE=1 SV=1	P24668	6	8	22	SFESTVGQGSDTYSYIFR	0.997	88.1	32.2	88.1	2043.93
Cation-dependent mannose-6-phosphate receptor OS=Mus musculus GN=M6pr PE=1 SV=1	P24668	6	8	22	SNDKETVVGR	0.997	60.2	36.3	44.9	1104.56
Ras-related protein Rab-6B OS=Mus musculus GN=Rab6b PE=1 SV=1	P61294	2	2	31	GSDVIIMLVGNK	0.997	73	35.5	52.8	1245.69
Ras-related protein Rab-6B OS=Mus musculus GN=Rab6b PE=1 SV=1	P61294	2	2	31	LQLWDTAGQER	0.996	70.2	35.1	0	1316.66
Ras-related protein Rab-6B OS=Mus musculus GN=Rab6b PE=1 SV=1	P61294	2	2	31	LVFLGEQSVGK	0.997	44.5	35.1	20.9	1176.66
Ras-related protein Rab-6B OS=Mus musculus GN=Rab6b PE=1 SV=1	P61294	2	2	31	QITIEEGEQR	0.997	51.4	34.9	40.1	1202.6
Ras-related protein Rab-6B OS=Mus musculus GN=Rab6b PE=1 SV=1	P61294	2	2	31	SLIPSYIR	0.99	35.1	34.9	17.8	948.551
Ras-related protein Rab-6B OS=Mus musculus GN=Rab6b PE=1 SV=1	P61294	2	2	31	VASALPGMENVQEK	0.997	64.7	35	60	1472.74
Glycosyltransferase 8 domain-containing protein 1 OS=Mus musculus GN=Glt8d1 PE=2 SV=1	Q6NSU3	1	1	1	NDISDSGIVGLQPIDFVASAHQHPVSER	0.997	44	33.4	44	2988.48
Cytochrome b-c1 complex subunit 9 OS=Mus musculus GN=Uqcr10 PE=1 SV=1	Q8R1I1	2	3	8	AFDQGADAIYEHINEGK	0.997	82.5	33.3	56.9	1877.87
Cytochrome b-c1 complex subunit 9 OS=Mus musculus GN=Uqcr10 PE=1 SV=1	Q8R1I1	2	3	8	SSPTIPSR	0.988	50.2	34.2	12.8	844.452
Methionine-R-sulfoxide reductase B3, mitochondrial OS=Mus musculus GN=Msrb3 PE=1 SV=2	Q8BU85	5	6	14	GTESAFEGEYTHHK	0.997	73.4	31	58.7	1592.7
Methionine-R-sulfoxide reductase B3, mitochondrial OS=Mus musculus GN=Msrb3 PE=1 SV=2	Q8BU85	5	6	14	GTESAFEGEYTHHKDPGIYK	0.997	48	33	48	2266.04
Methionine-R-sulfoxide reductase B3, mitochondrial OS=Mus musculus GN=Msrb3 PE=1 SV=2	Q8BU85	5	6	14	LTPLQYHVTQEK	0.997	67.3	34.5	62.9	1456.78
Methionine-R-sulfoxide reductase B3, mitochondrial OS=Mus musculus GN=Msrb3 PE=1 SV=2	Q8BU85	5	6	14	VVFSQQELR	0.997	67.1	36.2	53.3	1105.6
Methionine-R-sulfoxide reductase B3, mitochondrial OS=Mus musculus GN=Msrb3 PE=1 SV=2	Q8BU85	5	6	14	YCINSASLSFTPADSSEAEGSGIK	0.997	87	31.7	87	2491.13
Myocardial zonula adherens protein OS=Mus musculus GN=Myzap PE=1 SV=1	Q3UIJ9	9	9	12	DQPPELSNGESTK	0.997	38.9	33.1	28.9	1401.65
Myocardial zonula adherens protein OS=Mus musculus GN=Myzap PE=1 SV=1	Q3UIJ9	9	9	12	EIGVGCDLLPSPTGR	0.997	71.8	34.9	68.2	1570.79
Myocardial zonula adherens protein OS=Mus musculus GN=Myzap PE=1 SV=1	Q3UIJ9	9	9	12	EVLLEETNSFLK	0.981	30.1	35.1	21.1	1421.75
Myocardial zonula adherens protein OS=Mus musculus GN=Myzap PE=1 SV=1	Q3UIJ9	9	9	12	ISFLEGENNELQSR	0.971	30.1	35.5	29.4	1635.8
Myocardial zonula adherens protein OS=Mus musculus GN=Myzap PE=1 SV=1	Q3UIJ9	9	9	12	LDYLTETQPK	0.993	31.7	36	23.5	1207.62
Myocardial zonula adherens protein OS=Mus musculus GN=Myzap PE=1 SV=1	Q3UIJ9	9	9	12	QLEAAQMENQLLK	0.997	62.4	35.2	54.5	1515.78
Myocardial zonula adherens protein OS=Mus musculus GN=Myzap PE=1 SV=1	Q3UIJ9	9	9	12	TLVDVTLENSHIK	0.997	79.8	33.6	79.6	1468.8
Myocardial zonula adherens protein OS=Mus musculus GN=Myzap PE=1 SV=1	Q3UIJ9	9	9	12	VESSQEANAEVMR	0.997	70.7	34	67.4	1449.66
Myocardial zonula adherens protein OS=Mus musculus GN=Myzap PE=1 SV=1	Q3UIJ9	9	9	12	YQQLEEASASLR	0.997	64.6	35.5	49.8	1394.69
L-lactate dehydrogenase C chain OS=Mus musculus GN=Ldhc PE=1 SV=2	P00342	0	0	20	LVIITAGAR	0.997	55.7	30.2	33.6	913.583
L-lactate dehydrogenase C chain OS=Mus musculus GN=Ldhc PE=1 SV=2	P00342	0	0	20	VIGSGCNLDSAR	0.997	93.4	34.9	71	1248.6
Laminin subunit beta-1 OS=Mus musculus GN=Lamb1 PE=1 SV=3	P02469	64	110	383	AAQNSGEAEYIEK	0.997	89.9	33.8	82.5	1409.65
Laminin subunit beta-1 OS=Mus musculus GN=Lamb1 PE=1 SV=3	P02469	64	110	383	AELLLEEAK	0.997	52.5	35.4	19.2	1015.57
Laminin subunit beta-1 OS=Mus musculus GN=Lamb1 PE=1 SV=3	P02469	64	110	383	AELLLEEAKR	0.997	78.6	33.9	57	1171.67
Laminin subunit beta-1 OS=Mus musculus GN=Lamb1 PE=1 SV=3	P02469	64	110	383	AELLQNEAK	0.997	51	35.2	17.3	1015.54
Laminin subunit beta-1 OS=Mus musculus GN=Lamb1 PE=1 SV=3	P02469	64	110	383	AMDFDRDVLSALAEVEQLSK	0.993	21.4	34.7	20.7	2253.11
Laminin subunit beta-1 OS=Mus musculus GN=Lamb1 PE=1 SV=3	P02469	64	110	383	ATGQCSCLPNVIGQNCDR	0.997	82.7	29.5	80.7	2049.89
Laminin subunit beta-1 OS=Mus musculus GN=Lamb1 PE=1 SV=3	P02469	64	110	383	AVITVQRPGK	0.997	71.1	29.5	56.7	1068.65
Laminin subunit beta-1 OS=Mus musculus GN=Lamb1 PE=1 SV=3	P02469	64	110	383	CDDCASGFFGNPSDFGGSCQPCQCHHNIDTTDPEACDK	0.997	42.3	25	42.3	4363.62
Laminin subunit beta-1 OS=Mus musculus GN=Lamb1 PE=1 SV=3	P02469	64	110	383	CDDCASGFFGNPSDFGGSCQPCQCHHNIDTTDPEACDKETGR	0.997	75.1	25	75.1	4806.83
Laminin subunit beta-1 OS=Mus musculus GN=Lamb1 PE=1 SV=3	P02469	64	110	383	CGGPGCGGLVTVAHSAWQK	0.997	88.4	33.3	86.8	1941.91
Laminin subunit beta-1 OS=Mus musculus GN=Lamb1 PE=1 SV=3	P02469	64	110	383	CGNTVPDDDNQVVSLSPGSR	0.997	60.5	31.8	60.2	2116.96
Laminin subunit beta-1 OS=Mus musculus GN=Lamb1 PE=1 SV=3	P02469	64	110	383	CLAGYYGDPIIGSGDHCRPCPCPDGPDSGR	0.997	46.4	25	46.4	3306.38
Laminin subunit beta-1 OS=Mus musculus GN=Lamb1 PE=1 SV=3	P02469	64	110	383	CLYHTEGDHCQLCQYGYYGDALR	0.997	58.7	25	58.7	2879.2
Laminin subunit beta-1 OS=Mus musculus GN=Lamb1 PE=1 SV=3	P02469	64	110	383	CVCNYLGTVK	0.997	61.2	33.3	60.7	1213.57
Laminin subunit beta-1 OS=Mus musculus GN=Lamb1 PE=1 SV=3	P02469	64	110	383	DILAQSPAAEPLK	0.997	87.6	34.3	78.2	1352.74
Laminin subunit beta-1 OS=Mus musculus GN=Lamb1 PE=1 SV=3	P02469	64	110	383	DPYHETLNPDSHLIENVVTTFAPNR	0.997	87.4	33.7	87.4	2879.4
Laminin subunit beta-1 OS=Mus musculus GN=Lamb1 PE=1 SV=3	P02469	64	110	383	DRVEDLMLER	0.997	65.2	35.7	48.8	1275.64
Laminin subunit beta-1 OS=Mus musculus GN=Lamb1 PE=1 SV=3	P02469	64	110	383	DVLSALAEVEQLSK	0.997	81.2	34.7	77.4	1501.81
Laminin subunit beta-1 OS=Mus musculus GN=Lamb1 PE=1 SV=3	P02469	64	110	383	EALEEAEKAQVAAEK	0.997	88.8	34.9	80.8	1615.82
Laminin subunit beta-1 OS=Mus musculus GN=Lamb1 PE=1 SV=3	P02469	64	110	383	EGFYDLSAEDPYGCK	0.997	82.6	26.9	80.6	1750.73
Laminin subunit beta-1 OS=Mus musculus GN=Lamb1 PE=1 SV=3	P02469	64	110	383	ELAEQLEFIK	0.997	80.9	36	55.9	1219.66
Laminin subunit beta-1 OS=Mus musculus GN=Lamb1 PE=1 SV=3	P02469	64	110	383	GIETPQCDQSTGQCVCVEGVEGPR	0.997	58.9	28.4	58.9	2663.15
Laminin subunit beta-1 OS=Mus musculus GN=Lamb1 PE=1 SV=3	P02469	64	110	383	GLNCELCMDFYHDLPWRPAEGR	0.997	76.8	30	76.8	2736.21
Laminin subunit beta-1 OS=Mus musculus GN=Lamb1 PE=1 SV=3	P02469	64	110	383	GNCFCYGHASECAPVDGVNEEVEGMVHGHCMCR	0.997	57.2	25	57.2	3825.49
Laminin subunit beta-1 OS=Mus musculus GN=Lamb1 PE=1 SV=3	P02469	64	110	383	IEDPYSPR	0.99	68.2	35.6	38.4	976.473
Laminin subunit beta-1 OS=Mus musculus GN=Lamb1 PE=1 SV=3	P02469	64	110	383	IPSWTGPGFVR	0.997	53.4	35.8	39.5	1216.65
Laminin subunit beta-1 OS=Mus musculus GN=Lamb1 PE=1 SV=3	P02469	64	110	383	ISGVIGPYR	0.997	55.6	36.1	42.8	961.547
Laminin subunit beta-1 OS=Mus musculus GN=Lamb1 PE=1 SV=3	P02469	64	110	383	KAAQNSGEAEYIEK	0.997	76.5	34.9	62.7	1537.75
Laminin subunit beta-1 OS=Mus musculus GN=Lamb1 PE=1 SV=3	P02469	64	110	383	KTLDGELDEK	0.997	29.3	36.3	19.9	1147.58
Laminin subunit beta-1 OS=Mus musculus GN=Lamb1 PE=1 SV=3	P02469	64	110	383	KVDDIICDSR	0.997	76.5	35.4	59.1	1220.59
Laminin subunit beta-1 OS=Mus musculus GN=Lamb1 PE=1 SV=3	P02469	64	110	383	KVESLIAQK	0.997	49	34	34.1	1015.61
Laminin subunit beta-1 OS=Mus musculus GN=Lamb1 PE=1 SV=3	P02469	64	110	383	KVESLIAQKTEESADAR	0.997	67.1	34.9	63.6	1874.98
Laminin subunit beta-1 OS=Mus musculus GN=Lamb1 PE=1 SV=3	P02469	64	110	383	KVNEIKDILAQSPAAEPLK	0.997	46.7	28.5	46.7	2064.17
Laminin subunit beta-1 OS=Mus musculus GN=Lamb1 PE=1 SV=3	P02469	64	110	383	LHTLGDNLLDSR	0.997	89.9	34.9	76.2	1353.71
Laminin subunit beta-1 OS=Mus musculus GN=Lamb1 PE=1 SV=3	P02469	64	110	383	LLDELAGK	0.99	42.2	35.1	9.55	858.493
Laminin subunit beta-1 OS=Mus musculus GN=Lamb1 PE=1 SV=3	P02469	64	110	383	LQLLEDLER	0.997	59.5	34.3	29.8	1128.63
Laminin subunit beta-1 OS=Mus musculus GN=Lamb1 PE=1 SV=3	P02469	64	110	383	LQSLDLSAVAQMTCGTPPGADCSESECGGPNCR	0.997	68.9	25.1	68.9	3525.48
Laminin subunit beta-1 OS=Mus musculus GN=Lamb1 PE=1 SV=3	P02469	64	110	383	MEMPSTPQQLQNLTEDIR	0.997	104	33.9	104	2131.02
Laminin subunit beta-1 OS=Mus musculus GN=Lamb1 PE=1 SV=3	P02469	64	110	383	NCEQCKPFYFQHPER	0.997	69.7	30.3	69.7	2039.89
Laminin subunit beta-1 OS=Mus musculus GN=Lamb1 PE=1 SV=3	P02469	64	110	383	NIGILFEEAEK	0.997	62.4	36.2	56.9	1262.66
Laminin subunit beta-1 OS=Mus musculus GN=Lamb1 PE=1 SV=3	P02469	64	110	383	NSDIQGALDSITK	0.997	79.4	35.9	70.4	1361.69
Laminin subunit beta-1 OS=Mus musculus GN=Lamb1 PE=1 SV=3	P02469	64	110	383	QNAQDVLLK	0.997	52.1	34.2	38.4	1028.57
Laminin subunit beta-1 OS=Mus musculus GN=Lamb1 PE=1 SV=3	P02469	64	110	383	SCACNPLGTIPGGNPCDSETGYCYCK	0.997	74.4	25	74.4	2938.16
Laminin subunit beta-1 OS=Mus musculus GN=Lamb1 PE=1 SV=3	P02469	64	110	383	SCYQDPVTLQLACVCDPGYIGSR	0.997	89.2	31.1	89.2	2659.2
Laminin subunit beta-1 OS=Mus musculus GN=Lamb1 PE=1 SV=3	P02469	64	110	383	SLDIFTVGGSGDGEVTNSAWETFQR	0.997	76.6	32.9	76.1	2673.24
Laminin subunit beta-1 OS=Mus musculus GN=Lamb1 PE=1 SV=3	P02469	64	110	383	SLLKDISEK	0.954	27.4	35.8	16.1	1032.59
Laminin subunit beta-1 OS=Mus musculus GN=Lamb1 PE=1 SV=3	P02469	64	110	383	TCSECQELFWGDPDVECR	0.997	72	25	72	2287.91
Laminin subunit beta-1 OS=Mus musculus GN=Lamb1 PE=1 SV=3	P02469	64	110	383	TFRPAAMLIER	0.997	75.9	35.2	49	1304.71
Laminin subunit beta-1 OS=Mus musculus GN=Lamb1 PE=1 SV=3	P02469	64	110	383	TLDGELDEK	0.997	78.8	35.2	61.3	1019.49
Laminin subunit beta-1 OS=Mus musculus GN=Lamb1 PE=1 SV=3	P02469	64	110	383	TLDGELDEKYK	0.997	60.5	35	49.5	1310.65
Laminin subunit beta-1 OS=Mus musculus GN=Lamb1 PE=1 SV=3	P02469	64	110	383	TLLAQANSK	0.997	53.3	36.5	20	945.536
Laminin subunit beta-1 OS=Mus musculus GN=Lamb1 PE=1 SV=3	P02469	64	110	383	TPMTDVCR	0.99	30.4	32.8	28.7	979.434
Laminin subunit beta-1 OS=Mus musculus GN=Lamb1 PE=1 SV=3	P02469	64	110	383	VDDIICDSR	0.997	53.3	33.4	37.6	1092.5
Laminin subunit beta-1 OS=Mus musculus GN=Lamb1 PE=1 SV=3	P02469	64	110	383	VEDLMLER	0.99	44.2	36.2	28.7	1004.51
Laminin subunit beta-1 OS=Mus musculus GN=Lamb1 PE=1 SV=3	P02469	64	110	383	VETLSQVEVILQQSAADIAR	0.997	95.9	32.6	81.8	2170.17
Laminin subunit beta-1 OS=Mus musculus GN=Lamb1 PE=1 SV=3	P02469	64	110	383	VNEIKDILAQSPAAEPLK	0.997	67.8	31.3	57.8	1936.08
Laminin subunit beta-1 OS=Mus musculus GN=Lamb1 PE=1 SV=3	P02469	64	110	383	VTADMVKEALEEAEKAQVAAEK	0.997	60.3	34.4	60.3	2376.2
Laminin subunit beta-1 OS=Mus musculus GN=Lamb1 PE=1 SV=3	P02469	64	110	383	YEPQLPDHWEK	0.997	57.5	33.6	45.4	1441.67
Laminin subunit beta-1 OS=Mus musculus GN=Lamb1 PE=1 SV=3	P02469	64	110	383	YFAYDCESSFPGISTGPMK	0.997	78.8	29.5	78.8	2156.93
Laminin subunit beta-1 OS=Mus musculus GN=Lamb1 PE=1 SV=3	P02469	64	110	383	YFQMSLEAEK	0.997	65.1	33.1	56.7	1245.58
Laminin subunit beta-1 OS=Mus musculus GN=Lamb1 PE=1 SV=3	P02469	64	110	383	YFQMSLEAEKR	0.997	91	34.7	76.4	1401.68
Laminin subunit beta-1 OS=Mus musculus GN=Lamb1 PE=1 SV=3	P02469	64	110	383	YLEDKAQELVR	0.997	85.9	35.8	74.4	1363.72
Laminin subunit beta-1 OS=Mus musculus GN=Lamb1 PE=1 SV=3	P02469	64	110	383	YSDIEPSTEGEVIFR	0.997	97.1	34.2	93.7	1741.83
Laminin subunit beta-1 OS=Mus musculus GN=Lamb1 PE=1 SV=3	P02469	64	110	383	YYYAVYDMVVR	0.997	51.2	33.9	45.1	1441.68
60S ribosomal protein L7 OS=Mus musculus GN=Rpl7 PE=1 SV=2	P14148	12	12	24	AGNFYVPAEPK	0.997	40.6	36	35.9	1192.6
60S ribosomal protein L7 OS=Mus musculus GN=Rpl7 PE=1 SV=2	P14148	12	12	24	EANNFLWPFK	0.997	47.1	35.7	42.3	1265.63
60S ribosomal protein L7 OS=Mus musculus GN=Rpl7 PE=1 SV=2	P14148	12	12	24	FGIICMEDLIHEIYTVGK	0.997	30.5	34.8	30.5	2154.06
60S ribosomal protein L7 OS=Mus musculus GN=Rpl7 PE=1 SV=2	P14148	12	12	24	IALTDNSLIAR	0.997	85.9	34.4	73.1	1186.68
60S ribosomal protein L7 OS=Mus musculus GN=Rpl7 PE=1 SV=2	P14148	12	12	24	KVPAVPETLK	0.997	50.8	29	42.1	1081.66
60S ribosomal protein L7 OS=Mus musculus GN=Rpl7 PE=1 SV=2	P14148	12	12	24	QIFNGTFVK	0.996	37.5	34.2	18.2	1053.57
60S ribosomal protein L7 OS=Mus musculus GN=Rpl7 PE=1 SV=2	P14148	12	12	24	SVNELIYK	0.99	50.8	35.1	36.6	965.53
60S ribosomal protein L7 OS=Mus musculus GN=Rpl7 PE=1 SV=2	P14148	12	12	24	TTHFVEGGDAGNR	0.997	67.4	32.6	53	1360.62
60S ribosomal protein L7 OS=Mus musculus GN=Rpl7 PE=1 SV=2	P14148	12	12	24	TTHFVEGGDAGNREDQINR	0.997	98.6	33.2	95	2115.98
60S ribosomal protein L7 OS=Mus musculus GN=Rpl7 PE=1 SV=2	P14148	12	12	24	VATVPGTLK	0.996	44.4	32.4	32.2	885.54
60S ribosomal protein L7 OS=Mus musculus GN=Rpl7 PE=1 SV=2	P14148	12	12	24	VPAVPETLK	0.997	47.3	31.5	40.6	953.567
60S ribosomal protein L7 OS=Mus musculus GN=Rpl7 PE=1 SV=2	P14148	12	12	24	VPAVPETLKK	0.997	57.6	29.2	57.6	1081.66
V-type proton ATPase 116 kDa subunit a isoform 2 OS=Mus musculus GN=Atp6v0a2 PE=1 SV=2	P15920	0	0	1	LTFLNSFK	0.99	31.5	33.4	25.1	969.54
Probable aminopeptidase NPEPL1 OS=Mus musculus GN=Npepl1 PE=2 SV=1	Q6NSR8	10	10	20	AFPLFTHR	0.985	25.6	36.6	18.4	988.536
Probable aminopeptidase NPEPL1 OS=Mus musculus GN=Npepl1 PE=2 SV=1	Q6NSR8	10	10	20	CGDLVHPLVYCPELHFSEFTSAVADMK	0.997	34.6	31.6	34.6	3138.44
Probable aminopeptidase NPEPL1 OS=Mus musculus GN=Npepl1 PE=2 SV=1	Q6NSR8	10	10	20	DCGGAAAVLGAFR	0.997	87.2	35.2	86	1264.61
Probable aminopeptidase NPEPL1 OS=Mus musculus GN=Npepl1 PE=2 SV=1	Q6NSR8	10	10	20	DNLHAVFCLAENAVGPNATRPDDIHLLYSGK	0.997	42.6	32.7	42.6	3407.68
Probable aminopeptidase NPEPL1 OS=Mus musculus GN=Npepl1 PE=2 SV=1	Q6NSR8	10	10	20	ELGITPTIIR	0.997	48.1	30.6	27.3	1112.67
Probable aminopeptidase NPEPL1 OS=Mus musculus GN=Npepl1 PE=2 SV=1	Q6NSR8	10	10	20	ELGITPTIIRDEQLK	0.997	35.8	31.2	29.5	1725.97
Probable aminopeptidase NPEPL1 OS=Mus musculus GN=Npepl1 PE=2 SV=1	Q6NSR8	10	10	20	GFGGIYGVGK	0.997	43.6	34.3	33.9	954.505
Probable aminopeptidase NPEPL1 OS=Mus musculus GN=Npepl1 PE=2 SV=1	Q6NSR8	10	10	20	GIVYDTGGLSIK	0.997	50.3	34.8	45.9	1222.67
Probable aminopeptidase NPEPL1 OS=Mus musculus GN=Npepl1 PE=2 SV=1	Q6NSR8	10	10	20	LVLADGVSYACK	0.997	73.9	35.4	70.6	1295.67
Probable aminopeptidase NPEPL1 OS=Mus musculus GN=Npepl1 PE=2 SV=1	Q6NSR8	10	10	20	TVEINNTDAEGR	0.997	80.9	34.1	61.4	1318.62
Troponin C, skeletal muscle OS=Mus musculus GN=Tnnc2 PE=1 SV=2	P20801	5	9	101	AAFDMFDADGGGDISVK	0.997	89.7	31.2	84.5	1715.76
Troponin C, skeletal muscle OS=Mus musculus GN=Tnnc2 PE=1 SV=2	P20801	5	9	101	ASGEHVTEEEIESLMK	0.997	65.5	33.3	65.5	1788.83
Troponin C, skeletal muscle OS=Mus musculus GN=Tnnc2 PE=1 SV=2	P20801	5	9	101	GKSEEELAECFR	0.997	43.7	33	43.7	1454.66
Troponin C, skeletal muscle OS=Mus musculus GN=Tnnc2 PE=1 SV=2	P20801	5	9	101	IDFDEFLK	0.99	41.4	34.4	29	1026.51
Troponin C, skeletal muscle OS=Mus musculus GN=Tnnc2 PE=1 SV=2	P20801	5	9	101	SYLSEEMIAEFK	0.997	94.5	33.5	85.4	1446.68
Guanine nucleotide-binding protein subunit alpha-12 OS=Mus musculus GN=Gna12 PE=1 SV=3	P27600	0	0	24	ILLLGAGESGK	0.996	65	33.7	0	1057.63
Guanine nucleotide-binding protein subunit alpha-12 OS=Mus musculus GN=Gna12 PE=1 SV=3	P27600	0	0	24	MVDVGGQR	0.99	41.5	35.3	23.4	861.425
Connective tissue growth factor OS=Mus musculus GN=Ctgf PE=2 SV=3	P29268	2	2	2	GLFCDFGSPANR	0.997	64.5	33.1	64.5	1340.61
Connective tissue growth factor OS=Mus musculus GN=Ctgf PE=2 SV=3	P29268	2	2	2	LEDTFGPDPTMMR	0.966	28.1	32.6	28.1	1509.67
Tryptophan--tRNA ligase, cytoplasmic OS=Mus musculus GN=Wars PE=1 SV=2	P32921	15	22	51	AGNAPKDEIDSAVK	0.996	24.6	34.8	24.6	1414.72
Tryptophan--tRNA ligase, cytoplasmic OS=Mus musculus GN=Wars PE=1 SV=2	P32921	15	22	51	ASEDFVDPWTVR	0.997	71.2	34.3	61.4	1421.67
Tryptophan--tRNA ligase, cytoplasmic OS=Mus musculus GN=Wars PE=1 SV=2	P32921	15	22	51	DIIACGFDINK	0.997	69.2	35.4	57.4	1265.62
Tryptophan--tRNA ligase, cytoplasmic OS=Mus musculus GN=Wars PE=1 SV=2	P32921	15	22	51	DLTLEQAYSYTVENAK	0.997	70.8	34.6	62.8	1844.89
Tryptophan--tRNA ligase, cytoplasmic OS=Mus musculus GN=Wars PE=1 SV=2	P32921	15	22	51	DMNQILDAYENK	0.997	81.2	33.1	78.2	1453.66
Tryptophan--tRNA ligase, cytoplasmic OS=Mus musculus GN=Wars PE=1 SV=2	P32921	15	22	51	DYTSGAMLTGELK	0.997	81.8	34.2	79.2	1385.66
Tryptophan--tRNA ligase, cytoplasmic OS=Mus musculus GN=Wars PE=1 SV=2	P32921	15	22	51	DYTSGAMLTGELKK	0.997	70.1	34.8	63	1513.76
Tryptophan--tRNA ligase, cytoplasmic OS=Mus musculus GN=Wars PE=1 SV=2	P32921	15	22	51	GIFGFTDSDCIGK	0.997	68.4	32.2	58.1	1416.65
Tryptophan--tRNA ligase, cytoplasmic OS=Mus musculus GN=Wars PE=1 SV=2	P32921	15	22	51	HVTFNQVK	0.99	33.5	34.9	25	972.526
Tryptophan--tRNA ligase, cytoplasmic OS=Mus musculus GN=Wars PE=1 SV=2	P32921	15	22	51	IDKELINR	0.99	44.5	34.3	27	1000.58
Tryptophan--tRNA ligase, cytoplasmic OS=Mus musculus GN=Wars PE=1 SV=2	P32921	15	22	51	ISFPAVQAAPSFSNSFPK	0.997	63.6	34.8	61.7	1894.97
Tryptophan--tRNA ligase, cytoplasmic OS=Mus musculus GN=Wars PE=1 SV=2	P32921	15	22	51	KDYTSGAMLTGELK	0.997	85.7	34.8	77.4	1513.76
Tryptophan--tRNA ligase, cytoplasmic OS=Mus musculus GN=Wars PE=1 SV=2	P32921	15	22	51	LIVQFGSSK	0.997	60.5	34.4	32.7	978.562
Tryptophan--tRNA ligase, cytoplasmic OS=Mus musculus GN=Wars PE=1 SV=2	P32921	15	22	51	MSASDPNSSIFLTDTAK	0.997	83.8	34	82.8	1784.84
Tryptophan--tRNA ligase, cytoplasmic OS=Mus musculus GN=Wars PE=1 SV=2	P32921	15	22	51	TLIDVLQPLIAEHQAR	0.997	88.5	31	88.5	1817.03
5'-nucleotidase domain-containing protein 3 OS=Mus musculus GN=Nt5dc3 PE=2 SV=1	Q3UHB1	5	5	5	AIEADIEK	0.949	32.7	35.6	17	888.467
5'-nucleotidase domain-containing protein 3 OS=Mus musculus GN=Nt5dc3 PE=2 SV=1	Q3UHB1	5	5	5	APLLQEAQAK	0.997	57.2	33.2	41.8	1068.6
5'-nucleotidase domain-containing protein 3 OS=Mus musculus GN=Nt5dc3 PE=2 SV=1	Q3UHB1	5	5	5	DAESQLVLQEWK	0.985	19.3	35.3	19.3	1445.73
5'-nucleotidase domain-containing protein 3 OS=Mus musculus GN=Nt5dc3 PE=2 SV=1	Q3UHB1	5	5	5	MFLITNSPSSFVDK	0.997	33	34.9	28.1	1585.79
5'-nucleotidase domain-containing protein 3 OS=Mus musculus GN=Nt5dc3 PE=2 SV=1	Q3UHB1	5	5	5	TDQNPTYFLR	0.997	61.3	34.8	53.1	1254.61
Flap endonuclease 1 OS=Mus musculus GN=Fen1 PE=1 SV=1	P39749	1	1	1	LIADVAPSAIR	0.997	48.1	31.4	36.3	1125.66
Protein LTV1 homolog OS=Mus musculus GN=Ltv1 PE=2 SV=2	Q6NSQ7	2	2	2	LQEVLNDYYK	0.994	32.5	34.4	13	1284.65
Protein LTV1 homolog OS=Mus musculus GN=Ltv1 PE=2 SV=2	Q6NSQ7	2	2	2	TEDPCVYSSTGIK	0.988	24.4	33	19.3	1456.66
Indolethylamine N-methyltransferase OS=Mus musculus GN=Inmt PE=1 SV=1	P40936	10	15	46	AIQDAGCQVLK	0.997	77.1	35.6	44.3	1202.62
Indolethylamine N-methyltransferase OS=Mus musculus GN=Inmt PE=1 SV=1	P40936	10	15	46	DYLTTYYSFHSGPVAEQEIVK	0.997	57.3	34.3	57.3	2447.18
Indolethylamine N-methyltransferase OS=Mus musculus GN=Inmt PE=1 SV=1	P40936	10	15	46	EIIVTDYTPQNLQELQK	0.997	82.2	34.4	82.2	2032.06
Indolethylamine N-methyltransferase OS=Mus musculus GN=Inmt PE=1 SV=1	P40936	10	15	46	EPGAYDWSSIVQHACELEGDR	0.997	87.8	29.6	80.4	2419.06
Indolethylamine N-methyltransferase OS=Mus musculus GN=Inmt PE=1 SV=1	P40936	10	15	46	FQHYMVGPK	0.997	48.9	36	35.7	1106.55
[truncated: 52,043 more rows]

## Sheet: run3
(run3) The peptide list in run3.
[truncated: 53,880 more rows]
