# Supplementary material for: Comprehensive map and functional annotation of the mouse white adipose tissue proteome
Source: PeerJ. 2019 Jul 25;7:e7352. doi: 10.7717/peerj.7352 (PMC6661141; doi:10.7717/peerj.7352)
Supplement: Supplemental Information 4 [file peerj-07-7352-s004.xlsx]

## Sheet: Sheet1
Table s3：Protein list in WAT proteome.
		total unique peptide			total spectrum count
		run1	run2	run3	run1	run2	run3			Q61581	+
1,4-alpha-glucan-branching enzyme OS=Mus musculus GN=Gbe1 PE=2 SV=1	Q9D6Y9	19	18	18	28	25	25			Q8BHN3
1,5-anhydro-D-fructose reductase OS=Mus musculus GN=Akr1e2 PE=1 SV=1	Q9DCT1	9	10	9	10	11	9			P82198
1-acyl-sn-glycerol-3-phosphate acyltransferase alpha OS=Mus musculus GN=Agpat1 PE=2 SV=1	O35083	3	3	3	4	3	4			Q05186
1-acyl-sn-glycerol-3-phosphate acyltransferase beta OS=Mus musculus GN=Agpat2 PE=2 SV=1	Q8K3K7	9	9	9	16	15	18			Q9R0E2
1-acyl-sn-glycerol-3-phosphate acyltransferase gamma OS=Mus musculus GN=Agpat3 PE=1 SV=2	Q9D517	9	9	10	9	10	10			Q9CQU0
1-acylglycerol-3-phosphate O-acyltransferase ABHD5 OS=Mus musculus GN=Abhd5 PE=1 SV=1	Q9DBL9	9	9	9	18	19	20			Q8BHG1
1-aminocyclopropane-1-carboxylate synthase-like protein 1 OS=Mus musculus GN=Accs PE=2 SV=1	A2AIG8	2	2	3	2	2	3			P55002
1-phosphatidylinositol 3-phosphate 5-kinase OS=Mus musculus GN=Pikfyve PE=1 SV=3	Q9Z1T6	9	5	7	9	5	7			Q9DBV4
1-phosphatidylinositol 4,5-bisphosphate phosphodiesterase beta-1 OS=Mus musculus GN=Plcb1 PE=2 SV=2	Q9Z1B3	19	18	21	20	20	22			P11680
1-phosphatidylinositol 4,5-bisphosphate phosphodiesterase beta-3 OS=Mus musculus GN=Plcb3 PE=2 SV=2	P51432	15	15	17	16	16	17			P70699
1-phosphatidylinositol 4,5-bisphosphate phosphodiesterase delta-1 OS=Mus musculus GN=Plcd1 PE=2 SV=2	Q8R3B1	22	20	21	29	28	26			P25085
1-phosphatidylinositol 4,5-bisphosphate phosphodiesterase gamma-1 OS=Mus musculus GN=Plcg1 PE=1 SV=2	Q62077	14	12	11	17	14	12			O35206
1-phosphatidylinositol 4,5-bisphosphate phosphodiesterase gamma-2 OS=Mus musculus GN=Plcg2 PE=1 SV=1	Q8CIH5	3	3	2	3	3	2			P13020
2',3'-cyclic-nucleotide 3'-phosphodiesterase OS=Mus musculus GN=Cnp PE=1 SV=3	P16330	8	6	6	8	6	7			P15379
2',5'-phosphodiesterase 12 OS=Mus musculus GN=Pde12 PE=2 SV=2	Q3TIU4	7	7	7	7	7	7			P21460
2'-5'-oligoadenylate synthase 1A OS=Mus musculus GN=Oas1a PE=2 SV=2	P11928	2	2	2	2	2	2			P20029
2'-deoxynucleoside 5'-phosphate N-hydrolase 1 OS=Mus musculus GN=Dnph1 PE=2 SV=2	Q80VJ3	1	1	2	1	1	2			P10639
2,4-dienoyl-CoA reductase, mitochondrial OS=Mus musculus GN=Decr1 PE=1 SV=1	Q9CQ62	12	12	12	26	24	21			A2AVA0
2-5A-dependent ribonuclease OS=Mus musculus GN=Rnasel PE=2 SV=2	Q05921	9	10	9	10	11	9			O89017
2-acylglycerol O-acyltransferase 1 OS=Mus musculus GN=Mogat1 PE=1 SV=2	Q91ZV4	5	3	3	7	4	4			Q99JR5
2-amino-3-ketobutyrate coenzyme A ligase, mitochondrial OS=Mus musculus GN=Gcat PE=1 SV=2	O88986	7	5	6	7	5	7			O88998
2-aminoethanethiol dioxygenase OS=Mus musculus GN=Ado PE=1 SV=2	Q6PDY2	4	4	4	5	5	5			Q8R180
2-hydroxyacyl-CoA lyase 1 OS=Mus musculus GN=Hacl1 PE=1 SV=2	Q9QXE0	14	13	14	16	16	15			Q99MQ4
2-methoxy-6-polyprenyl-1,4-benzoquinol methylase, mitochondrial OS=Mus musculus GN=Coq5 PE=2 SV=2	Q9CXI0	10	9	8	12	9	10			Q9CXI5
2-oxoglutarate and iron-dependent oxygenase domain-containing protein 3 OS=Mus musculus GN=Ogfod3 PE=2 SV=1	Q9D136	2	1	1	2	1	1			O08573
2-oxoglutarate dehydrogenase, mitochondrial OS=Mus musculus GN=Ogdh PE=1 SV=3	Q60597	46	46	48	91	84	89			P51655
2-oxoisovalerate dehydrogenase subunit alpha, mitochondrial OS=Mus musculus GN=Bckdha PE=1 SV=1	P50136	14	15	16	23	24	25			Q8R054
2-oxoisovalerate dehydrogenase subunit beta, mitochondrial OS=Mus musculus GN=Bckdhb PE=1 SV=2	Q6P3A8	9	9	10	12	11	12			Q920C1
3'(2'),5'-bisphosphate nucleotidase 1 OS=Mus musculus GN=Bpnt1 PE=1 SV=2	Q9Z0S1	15	16	15	19	23	21			O88207
3-beta-hydroxysteroid-Delta(8),Delta(7)-isomerase OS=Mus musculus GN=Ebp PE=1 SV=3	P70245	1	2	2	2	2	2			Q9D1Q6
3-hydroxyacyl-CoA dehydrogenase type-2 OS=Mus musculus GN=Hsd17b10 PE=1 SV=4	O08756	8	7	8	11	9	10			O08807
3-hydroxyisobutyrate dehydrogenase, mitochondrial OS=Mus musculus GN=Hibadh PE=1 SV=1	Q99L13	11	12	12	24	27	28			Q08879
3-hydroxyisobutyryl-CoA hydrolase, mitochondrial OS=Mus musculus GN=Hibch PE=1 SV=1	Q8QZS1	17	17	17	26	24	27			Q8BLX7
3-keto-steroid reductase OS=Mus musculus GN=Hsd17b7 PE=2 SV=1	O88736	4	4	4	4	4	4			P14211
Cluster of 3-ketoacyl-CoA thiolase A, peroxisomal OS=Mus musculus GN=Acaa1a PE=1 SV=1 (Q921H8)	Q921H8	21	21	21	35	39	40			P08122
3-ketoacyl-CoA thiolase, mitochondrial OS=Mus musculus GN=Acaa2 PE=1 SV=3	Q8BWT1	19	17	17	35	31	30			Q8K4G1
3-ketodihydrosphingosine reductase OS=Mus musculus GN=Kdsr PE=2 SV=1	Q6GV12	5	5	5	7	9	9			Q61207
3-mercaptopyruvate sulfurtransferase OS=Mus musculus GN=Mpst PE=1 SV=3	Q99J99	8	8	9	11	11	12			Q00519
3-oxoacyl-[acyl-carrier-protein] synthase, mitochondrial OS=Mus musculus GN=Oxsm PE=1 SV=1	Q9D404	8	7	7	10	9	7			P50429
3-phosphoinositide-dependent protein kinase 1 OS=Mus musculus GN=Pdpk1 PE=1 SV=2	Q9Z2A0	8	4	6	8	4	8			P01029
4-aminobutyrate aminotransferase, mitochondrial OS=Mus musculus GN=Abat PE=1 SV=1	P61922	13	12	12	14	13	15			Q9WVB4
4-hydroxy-2-oxoglutarate aldolase, mitochondrial OS=Mus musculus GN=Hoga1 PE=2 SV=1	Q9DCU9	2	1	1	2	1	1			Q3UQ28
4-trimethylaminobutyraldehyde dehydrogenase OS=Mus musculus GN=Aldh9a1 PE=1 SV=1	Q9JLJ2	19	21	17	27	27	25			Q9R045
4F2 cell-surface antigen heavy chain OS=Mus musculus GN=Slc3a2 PE=1 SV=1	P10852	11	12	13	11	14	13			Q9R1Q9
5'(3')-deoxyribonucleotidase, cytosolic type OS=Mus musculus GN=Nt5c PE=1 SV=1	Q9JM14	7	10	10	10	16	14			Q8BLI0
5'-3' exoribonuclease 1 OS=Mus musculus GN=Xrn1 PE=1 SV=1	P97789	1	0	3	1	0	3			Q9EPX2
5'-3' exoribonuclease 2 OS=Mus musculus GN=Xrn2 PE=1 SV=1	Q9DBR1	6	4	3	6	4	3			Q80X19
5'-AMP-activated protein kinase catalytic subunit alpha-1 OS=Mus musculus GN=Prkaa1 PE=1 SV=2	Q5EG47	15	13	14	18	14	15			P03953
5'-AMP-activated protein kinase catalytic subunit alpha-2 OS=Mus musculus GN=Prkaa2 PE=1 SV=3	Q8BRK8	7	6	6	8	6	6			P04186
5'-AMP-activated protein kinase subunit beta-1 OS=Mus musculus GN=Prkab1 PE=1 SV=2	Q9R078	8	8	8	8	9	8			P02469
5'-AMP-activated protein kinase subunit beta-2 OS=Mus musculus GN=Prkab2 PE=1 SV=1	Q6PAM0	8	8	8	12	10	10			Q9Z0L8
5'-AMP-activated protein kinase subunit gamma-1 OS=Mus musculus GN=Prkag1 PE=1 SV=2	O54950	7	5	6	7	6	7			Q8K5B2
5'-AMP-activated protein kinase subunit gamma-2 OS=Mus musculus GN=Prkag2 PE=1 SV=2	Q91WG5	7	8	6	7	8	6			O08677
5'-nucleotidase OS=Mus musculus GN=Nt5e PE=1 SV=2	Q61503	11	10	11	14	12	13			Q61398
5'-nucleotidase domain-containing protein 3 OS=Mus musculus GN=Nt5dc3 PE=2 SV=1	Q3UHB1	5	5	5	5	5	5			P46412
5-aminolevulinate synthase, nonspecific, mitochondrial OS=Mus musculus GN=Alas1 PE=2 SV=2	Q8VC19	2	1	3	2	1	4			Q8BH97
5-azacytidine-induced protein 2 OS=Mus musculus GN=Azi2 PE=1 SV=1	Q9QYP6	2	2	1	2	2	1			Q9QZJ6
5-formyltetrahydrofolate cyclo-ligase OS=Mus musculus GN=Mthfs PE=2 SV=2	Q9D110	4	4	5	5	4	5			P06909
5-methylcytosine rRNA methyltransferase NSUN4 OS=Mus musculus GN=Nsun4 PE=1 SV=1	Q9CZ57	1	1	2	1	1	2			Q61730
5-oxoprolinase OS=Mus musculus GN=Oplah PE=2 SV=1	Q8K010	33	32	34	47	45	48			Q05895
5-phosphohydroxy-L-lysine phospho-lyase OS=Mus musculus GN=Phykpl PE=2 SV=1	Q8R1K4	6	6	5	6	8	6			Q91W90
6-phosphofructo-2-kinase/fructose-2,6-bisphosphatase 1 OS=Mus musculus GN=Pfkfb1 PE=2 SV=2	P70266	11	10	10	11	10	11			Q8VCT3
6-phosphofructo-2-kinase/fructose-2,6-bisphosphatase 2 OS=Mus musculus GN=Pfkfb2 PE=1 SV=2	P70265	2	1	1	2	1	1			O35598
6-phosphofructo-2-kinase/fructose-2,6-bisphosphatase 4 OS=Mus musculus GN=Pfkfb4 PE=2 SV=4	Q6DTY7	4	2	2	4	2	3			Q62059
6-phosphogluconate dehydrogenase, decarboxylating OS=Mus musculus GN=Pgd PE=1 SV=3	Q9DCD0	19	19	19	33	36	34			Q05793
6-phosphogluconolactonase OS=Mus musculus GN=Pgls PE=2 SV=1	Q9CQ60	8	9	9	11	13	12			Q61147
7-dehydrocholesterol reductase OS=Mus musculus GN=Dhcr7 PE=2 SV=1	O88455	3	4	3	3	4	3			O35448
7-methylguanosine phosphate-specific 5'-nucleotidase OS=Mus musculus GN=Nt5c3b PE=2 SV=3	Q3UFY7	8	8	9	10	11	10			Q8R0F3
8-oxo-dGDP phosphatase NUDT18 OS=Mus musculus GN=Nudt18 PE=2 SV=1	Q3U2V3	3	2	2	3	2	2			Q61072
10 kDa heat shock protein, mitochondrial OS=Mus musculus GN=Hspe1 PE=1 SV=2	Q64433	7	7	7	10	10	11			Q9R0B9
14 kDa phosphohistidine phosphatase OS=Mus musculus GN=Phpt1 PE=2 SV=1	Q9DAK9	2	2	3	3	3	4			Q8CGU1
14-3-3 protein beta/alpha OS=Mus musculus GN=Ywhab PE=1 SV=3	Q9CQV8	12	12	13	24	26	27			Q8BLY1
14-3-3 protein epsilon OS=Mus musculus GN=Ywhae PE=1 SV=1	P62259	22	21	21	47	42	45			Q91WK0
14-3-3 protein eta OS=Mus musculus GN=Ywhah PE=1 SV=2	P68510	12	13	11	17	19	18			Q8CIT9
14-3-3 protein gamma OS=Mus musculus GN=Ywhag PE=1 SV=2	P61982	13	14	14	23	21	21			P39061
14-3-3 protein sigma OS=Mus musculus GN=Sfn PE=1 SV=2	O70456	13	11	11	21	18	18			Q61595
14-3-3 protein theta OS=Mus musculus GN=Ywhaq PE=1 SV=1	P68254	15	14	14	29	25	24			P97798
14-3-3 protein zeta/delta OS=Mus musculus GN=Ywhaz PE=1 SV=1	P63101	16	15	16	32	30	32			O88544
15 kDa selenoprotein OS=Mus musculus GN=Sep15 PE=1 SV=3	Q9ERR7	4	4	4	7	7	6			Q61810
15-hydroxyprostaglandin dehydrogenase [NAD(+)] OS=Mus musculus GN=Hpgd PE=2 SV=1	Q8VCC1	4	2	6	4	3	6			Q60675
26S protease regulatory subunit 4 OS=Mus musculus GN=Psmc1 PE=1 SV=1	P62192	19	19	20	25	23	27			P97467
26S protease regulatory subunit 6A OS=Mus musculus GN=Psmc3 PE=1 SV=2	O88685	21	21	22	39	43	37			P02468
26S protease regulatory subunit 6B OS=Mus musculus GN=Psmc4 PE=1 SV=2	P54775	18	21	21	31	32	33			Q8CIE6
26S protease regulatory subunit 7 OS=Mus musculus GN=Psmc2 PE=1 SV=5	P46471	21	19	20	25	24	27			P10852
26S protease regulatory subunit 8 OS=Mus musculus GN=Psmc5 PE=1 SV=1	P62196	18	20	21	30	32	34			Q9R1B9
26S protease regulatory subunit 10B OS=Mus musculus GN=Psmc6 PE=1 SV=1	P62334	18	17	18	27	24	27			P16675
26S proteasome non-ATPase regulatory subunit 1 OS=Mus musculus GN=Psmd1 PE=1 SV=1	Q3TXS7	25	25	27	32	34	36			Q91VU0
26S proteasome non-ATPase regulatory subunit 2 OS=Mus musculus GN=Psmd2 PE=1 SV=1	Q8VDM4	28	30	29	39	40	40			P22777
26S proteasome non-ATPase regulatory subunit 3 OS=Mus musculus GN=Psmd3 PE=1 SV=3	P14685	20	18	20	24	22	25			Q9WVJ9
26S proteasome non-ATPase regulatory subunit 4 OS=Mus musculus GN=Psmd4 PE=1 SV=1	O35226	12	12	10	21	21	17			O35516
26S proteasome non-ATPase regulatory subunit 5 OS=Mus musculus GN=Psmd5 PE=1 SV=4	Q8BJY1	13	13	14	17	15	17			P97300
26S proteasome non-ATPase regulatory subunit 6 OS=Mus musculus GN=Psmd6 PE=1 SV=1	Q99JI4	15	13	15	21	20	19			Q00560
26S proteasome non-ATPase regulatory subunit 7 OS=Mus musculus GN=Psmd7 PE=1 SV=2	P26516	7	8	8	9	12	10			P18572
26S proteasome non-ATPase regulatory subunit 8 OS=Mus musculus GN=Psmd8 PE=1 SV=2	Q9CX56	6	5	6	7	7	10			O08746
26S proteasome non-ATPase regulatory subunit 9 OS=Mus musculus GN=Psmd9 PE=1 SV=1	Q9CR00	9	8	9	12	12	14			O09159
26S proteasome non-ATPase regulatory subunit 10 OS=Mus musculus GN=Psmd10 PE=1 SV=3	Q9Z2X2	6	4	7	6	5	7			O09164
26S proteasome non-ATPase regulatory subunit 11 OS=Mus musculus GN=Psmd11 PE=1 SV=3	Q8BG32	17	19	17	27	26	23			O35657
26S proteasome non-ATPase regulatory subunit 12 OS=Mus musculus GN=Psmd12 PE=1 SV=4	Q9D8W5	14	14	15	21	20	21			O35887
26S proteasome non-ATPase regulatory subunit 13 OS=Mus musculus GN=Psmd13 PE=1 SV=1	Q9WVJ2	12	13	16	17	19	21			O35988
26S proteasome non-ATPase regulatory subunit 14 OS=Mus musculus GN=Psmd14 PE=1 SV=2	O35593	6	6	6	12	9	10			O54782
28 kDa heat- and acid-stable phosphoprotein OS=Mus musculus GN=Pdap1 PE=1 SV=1	Q3UHX2	5	5	5	7	8	7			O70370
28S ribosomal protein S2, mitochondrial OS=Mus musculus GN=Mrps2 PE=2 SV=1	Q924T2	1	2	2	1	2	2			O88322
28S ribosomal protein S5, mitochondrial OS=Mus musculus GN=Mrps5 PE=2 SV=1	Q99N87	4	6	4	5	6	4			O88393
28S ribosomal protein S7, mitochondrial OS=Mus musculus GN=Mrps7 PE=2 SV=1	Q80X85	4	5	4	4	5	4			O88531
28S ribosomal protein S9, mitochondrial OS=Mus musculus GN=Mrps9 PE=2 SV=3	Q9D7N3	7	8	11	8	8	11			O88839
28S ribosomal protein S10, mitochondrial OS=Mus musculus GN=Mrps10 PE=2 SV=1	Q80ZK0	3	2	3	3	2	3			O88968
28S ribosomal protein S11, mitochondrial OS=Mus musculus GN=Mrps11 PE=2 SV=2	Q9DCA2	1	2	1	1	2	1			O89023
28S ribosomal protein S15, mitochondrial OS=Mus musculus GN=Mrps15 PE=2 SV=2	Q9DC71	4	4	6	4	4	6			P01027
28S ribosomal protein S16, mitochondrial OS=Mus musculus GN=Mrps16 PE=2 SV=1	Q9CPX7	2	1	2	2	1	2			P01887
28S ribosomal protein S17, mitochondrial OS=Mus musculus GN=Mrps17 PE=2 SV=1	Q9CQE3	2	2	2	2	2	2			P02463
28S ribosomal protein S18b, mitochondrial OS=Mus musculus GN=Mrps18b PE=2 SV=1	Q99N84	4	3	3	4	3	3			P04925
28S ribosomal protein S22, mitochondrial OS=Mus musculus GN=Mrps22 PE=2 SV=1	Q9CXW2	13	12	12	14	12	13			P06745
28S ribosomal protein S23, mitochondrial OS=Mus musculus GN=Mrps23 PE=1 SV=1	Q8VE22	7	6	6	7	7	6			P06797
28S ribosomal protein S26, mitochondrial OS=Mus musculus GN=Mrps26 PE=1 SV=1	Q80ZS3	3	1	2	3	1	2			P06869
28S ribosomal protein S27, mitochondrial OS=Mus musculus GN=Mrps27 PE=2 SV=2	Q8BK72	7	8	8	7	9	9			P07214
28S ribosomal protein S28, mitochondrial OS=Mus musculus GN=Mrps28 PE=1 SV=1	Q9CY16	2	1	1	2	1	1			P07356
28S ribosomal protein S29, mitochondrial OS=Mus musculus GN=Dap3 PE=2 SV=1	Q9ER88	7	8	7	7	10	7			P08003
28S ribosomal protein S30, mitochondrial OS=Mus musculus GN=Mrps30 PE=2 SV=1	Q9D0G0	5	3	6	5	3	6			P08113
28S ribosomal protein S31, mitochondrial OS=Mus musculus GN=Mrps31 PE=2 SV=1	Q61733	6	2	3	6	2	3			P08121
28S ribosomal protein S34, mitochondrial OS=Mus musculus GN=Mrps34 PE=2 SV=1	Q9JIK9	2	2	3	3	3	3			P08226
28S ribosomal protein S35, mitochondrial OS=Mus musculus GN=Mrps35 PE=2 SV=2	Q8BJZ4	2	4	5	2	4	5			P08905
28S ribosomal protein S36, mitochondrial OS=Mus musculus GN=Mrps36 PE=1 SV=1	Q9CQX8	5	5	5	9	11	10			P09103
39S ribosomal protein L1, mitochondrial OS=Mus musculus GN=Mrpl1 PE=1 SV=2	Q99N96	3	1	2	3	1	2			P09470
39S ribosomal protein L2, mitochondrial OS=Mus musculus GN=Mrpl2 PE=2 SV=1	Q9D773	2	2	2	2	2	2			P10493
39S ribosomal protein L3, mitochondrial OS=Mus musculus GN=Mrpl3 PE=2 SV=1	Q99N95	0	2	1	0	2	1			P10605
39S ribosomal protein L4, mitochondrial OS=Mus musculus GN=Mrpl4 PE=2 SV=1	Q9DCU6	4	3	4	4	3	4			P11087
39S ribosomal protein L10, mitochondrial OS=Mus musculus GN=Mrpl10 PE=2 SV=2	Q3TBW2	2	2	1	2	2	1			P11152
39S ribosomal protein L12, mitochondrial OS=Mus musculus GN=Mrpl12 PE=1 SV=2	Q9DB15	6	7	7	6	9	10			P12023
39S ribosomal protein L13, mitochondrial OS=Mus musculus GN=Mrpl13 PE=2 SV=1	Q9D1P0	3	1	2	3	1	2			P12265
39S ribosomal protein L14, mitochondrial OS=Mus musculus GN=Mrpl14 PE=2 SV=1	Q9D1I6	4	3	5	4	3	5			P14106
39S ribosomal protein L15, mitochondrial OS=Mus musculus GN=Mrpl15 PE=2 SV=1	Q9CPR5	5	4	6	5	4	6			P14576
39S ribosomal protein L16, mitochondrial OS=Mus musculus GN=Mrpl16 PE=2 SV=1	Q99N93	2	2	2	2	2	2			P16045
39S ribosomal protein L18, mitochondrial OS=Mus musculus GN=Mrpl18 PE=2 SV=1	Q9CQL5	5	4	4	5	4	4			P16110
39S ribosomal protein L21, mitochondrial OS=Mus musculus GN=Mrpl21 PE=2 SV=1	Q9D1N9	4	3	2	5	4	3			P17439
39S ribosomal protein L22, mitochondrial OS=Mus musculus GN=Mrpl22 PE=2 SV=1	Q8BU88	3	2	3	3	2	3			P18242
39S ribosomal protein L23, mitochondrial OS=Mus musculus GN=Mrpl23 PE=2 SV=1	O35972	1	2	1	1	2	1			P19324
39S ribosomal protein L24, mitochondrial OS=Mus musculus GN=Mrpl24 PE=2 SV=1	Q9CQ06	4	3	4	4	3	5			P20060
39S ribosomal protein L27, mitochondrial OS=Mus musculus GN=Mrpl27 PE=2 SV=1	Q99N92	3	3	4	3	3	4			P21180
39S ribosomal protein L28, mitochondrial OS=Mus musculus GN=Mrpl28 PE=2 SV=3	Q9D1B9	1	1	2	1	1	2			P21956
39S ribosomal protein L32, mitochondrial OS=Mus musculus GN=Mrpl32 PE=2 SV=1	Q9DCI9	3	3	2	3	4	2			P23780
39S ribosomal protein L37, mitochondrial OS=Mus musculus GN=Mrpl37 PE=2 SV=1	Q921S7	10	9	9	10	10	9			P24369
39S ribosomal protein L38, mitochondrial OS=Mus musculus GN=Mrpl38 PE=2 SV=2	Q8K2M0	5	4	5	6	5	5			P25785
39S ribosomal protein L39, mitochondrial OS=Mus musculus GN=Mrpl39 PE=2 SV=4	Q9JKF7	11	9	11	12	10	12			P26618
39S ribosomal protein L40, mitochondrial OS=Mus musculus GN=Mrpl40 PE=2 SV=2	Q9Z2Q5	3	3	3	3	3	3			P27046
39S ribosomal protein L41, mitochondrial OS=Mus musculus GN=Mrpl41 PE=2 SV=1	Q9CQN7	3	3	3	3	3	3			P27773
39S ribosomal protein L44, mitochondrial OS=Mus musculus GN=Mrpl44 PE=2 SV=3	Q9CY73	5	4	5	6	5	5			P28653
39S ribosomal protein L45, mitochondrial OS=Mus musculus GN=Mrpl45 PE=2 SV=1	Q9D0Q7	4	3	3	4	4	3			P28654
39S ribosomal protein L46, mitochondrial OS=Mus musculus GN=Mrpl46 PE=1 SV=1	Q9EQI8	5	4	3	6	4	3			P29268
39S ribosomal protein L47, mitochondrial OS=Mus musculus GN=Mrpl47 PE=2 SV=2	Q8K2Y7	3	4	3	3	4	3			P29416
39S ribosomal protein L48, mitochondrial OS=Mus musculus GN=Mrpl48 PE=1 SV=1	Q8JZS9	2	1	1	2	1	1			P29533
39S ribosomal protein L49, mitochondrial OS=Mus musculus GN=Mrpl49 PE=2 SV=1	Q9CQ40	4	4	4	4	5	4			P29699
39S ribosomal protein L50, mitochondrial OS=Mus musculus GN=Mrpl50 PE=2 SV=2	Q8VDT9	9	7	8	10	9	9			P31428
39S ribosomal protein L53, mitochondrial OS=Mus musculus GN=Mrpl53 PE=2 SV=1	Q9D1H8	3	3	3	4	3	3			P33434
39S ribosomal protein L55, mitochondrial OS=Mus musculus GN=Mrpl55 PE=2 SV=1	Q9CZ83	2	1	1	2	1	1			P34884
40S ribosomal protein S2 OS=Mus musculus GN=Rps2 PE=2 SV=3	P25444	7	7	7	8	9	9			P37889
40S ribosomal protein S3 OS=Mus musculus GN=Rps3 PE=1 SV=1	P62908	16	13	15	22	20	21			P43025
40S ribosomal protein S3a OS=Mus musculus GN=Rps3a PE=1 SV=3	P97351	11	10	10	15	14	15			P47877
40S ribosomal protein S4, X isoform OS=Mus musculus GN=Rps4x PE=2 SV=2	P62702	9	9	10	12	15	18			P47879
40S ribosomal protein S5 OS=Mus musculus GN=Rps5 PE=1 SV=3	P97461	5	5	6	5	5	7			P47880
40S ribosomal protein S6 OS=Mus musculus GN=Rps6 PE=1 SV=1	P62754	5	5	5	8	7	8			P47931
40S ribosomal protein S7 OS=Mus musculus GN=Rps7 PE=2 SV=1	P62082	3	5	2	3	5	2			P49935
40S ribosomal protein S8 OS=Mus musculus GN=Rps8 PE=1 SV=2	P62242	7	7	8	10	9	11			P50608
40S ribosomal protein S9 OS=Mus musculus GN=Rps9 PE=1 SV=3	Q6ZWN5	7	8	7	9	10	9			P51885
40S ribosomal protein S10 OS=Mus musculus GN=Rps10 PE=1 SV=1	P63325	3	4	4	3	4	7			P51910
40S ribosomal protein S11 OS=Mus musculus GN=Rps11 PE=1 SV=3	P62281	6	7	8	9	9	11			P53690
40S ribosomal protein S12 OS=Mus musculus GN=Rps12 PE=1 SV=2	P63323	7	7	7	10	12	11			P55065
40S ribosomal protein S13 OS=Mus musculus GN=Rps13 PE=1 SV=2	P62301	5	5	5	6	6	6			P55288
40S ribosomal protein S14 OS=Mus musculus GN=Rps14 PE=2 SV=3	P62264	4	5	5	7	7	7			P55302
40S ribosomal protein S15 OS=Mus musculus GN=Rps15 PE=2 SV=2	P62843	2	3	3	3	4	6			P57759
40S ribosomal protein S15a OS=Mus musculus GN=Rps15a PE=1 SV=2	P62245	5	5	5	6	7	8			P58022
40S ribosomal protein S16 OS=Mus musculus GN=Rps16 PE=2 SV=4	P14131	8	8	7	11	13	8			P70158
40S ribosomal protein S17 OS=Mus musculus GN=Rps17 PE=1 SV=2	P63276	7	7	7	12	11	10			P70274
40S ribosomal protein S18 OS=Mus musculus GN=Rps18 PE=1 SV=3	P62270	5	7	6	9	9	8			P70441
40S ribosomal protein S19 OS=Mus musculus GN=Rps19 PE=1 SV=3	Q9CZX8	9	9	9	13	11	11			P70663
40S ribosomal protein S20 OS=Mus musculus GN=Rps20 PE=1 SV=1	P60867	3	3	2	5	3	3			P81117
40S ribosomal protein S21 OS=Mus musculus GN=Rps21 PE=2 SV=1	Q9CQR2	4	4	4	7	8	7			P97290
40S ribosomal protein S23 OS=Mus musculus GN=Rps23 PE=1 SV=3	P62267	3	3	3	4	4	4			P97298
40S ribosomal protein S24 OS=Mus musculus GN=Rps24 PE=2 SV=1	P62849	3	3	3	4	5	6			P97333
40S ribosomal protein S25 OS=Mus musculus GN=Rps25 PE=1 SV=1	P62852	4	4	4	5	6	6			P97425
40S ribosomal protein S26 OS=Mus musculus GN=Rps26 PE=2 SV=3	P62855	2	2	2	3	3	3			P97821
Cluster of 40S ribosomal protein S27 OS=Mus musculus GN=Rps27 PE=1 SV=3 (Q6ZWU9)	Q6ZWU9	4	4	3	6	7	4			P97873
40S ribosomal protein S28 OS=Mus musculus GN=Rps28 PE=2 SV=1	P62858	5	6	7	6	7	9			P97927
40S ribosomal protein S30 OS=Mus musculus GN=Fau PE=1 SV=1	P62862	2	2	2	2	2	2			P98064
40S ribosomal protein SA OS=Mus musculus GN=Rpsa PE=1 SV=4	P14206	13	13	12	24	24	23			Q00493
45 kDa calcium-binding protein OS=Mus musculus GN=Sdf4 PE=2 SV=1	Q61112	3	2	1	3	2	1			Q00993
55 kDa erythrocyte membrane protein OS=Mus musculus GN=Mpp1 PE=1 SV=1	P70290	22	23	23	31	37	36			Q01149
60 kDa SS-A/Ro ribonucleoprotein OS=Mus musculus GN=Trove2 PE=1 SV=1	O08848	4	2	3	4	2	3			Q01279
60 kDa heat shock protein, mitochondrial OS=Mus musculus GN=Hspd1 PE=1 SV=1	P63038	39	37	35	76	71	73			Q02105
60S acidic ribosomal protein P0 OS=Mus musculus GN=Rplp0 PE=1 SV=3	P14869	9	8	9	16	14	15			Q02248
60S acidic ribosomal protein P2 OS=Mus musculus GN=Rplp2 PE=1 SV=3	P99027	8	8	9	19	16	18			Q02788
60S ribosomal export protein NMD3 OS=Mus musculus GN=Nmd3 PE=2 SV=1	Q99L48	0	1	3	0	1	3			Q02819
60S ribosomal protein L3 OS=Mus musculus GN=Rpl3 PE=1 SV=3	P27659	11	11	12	19	17	20			Q03350
60S ribosomal protein L4 OS=Mus musculus GN=Rpl4 PE=1 SV=3	Q9D8E6	16	15	16	22	21	20			Q03734
60S ribosomal protein L5 OS=Mus musculus GN=Rpl5 PE=1 SV=3	P47962	8	8	8	12	13	14			Q04519
60S ribosomal protein L6 OS=Mus musculus GN=Rpl6 PE=1 SV=3	P47911	10	8	10	15	10	13			Q04857
60S ribosomal protein L7 OS=Mus musculus GN=Rpl7 PE=1 SV=2	P14148	11	12	13	12	12	17			Q04999
60S ribosomal protein L7a OS=Mus musculus GN=Rpl7a PE=2 SV=2	P12970	12	12	13	15	14	14			Q05117
60S ribosomal protein L8 OS=Mus musculus GN=Rpl8 PE=2 SV=2	P62918	7	5	5	11	9	10			Q06890
60S ribosomal protein L9 OS=Mus musculus GN=Rpl9 PE=1 SV=2	P51410	8	6	6	8	6	7			Q07079
Cluster of 60S ribosomal protein L10 OS=Mus musculus GN=Rpl10 PE=1 SV=3 (Q6ZWV3)	Q6ZWV3	8	6	7	11	8	10			Q07797
60S ribosomal protein L10a OS=Mus musculus GN=Rpl10a PE=1 SV=3	P53026	7	7	7	10	11	10			Q08761
60S ribosomal protein L11 OS=Mus musculus GN=Rpl11 PE=1 SV=4	Q9CXW4	2	2	3	3	3	4			Q8CBR6
60S ribosomal protein L12 OS=Mus musculus GN=Rpl12 PE=1 SV=2	P35979	7	7	6	12	10	9			Q9Z121
60S ribosomal protein L13 OS=Mus musculus GN=Rpl13 PE=2 SV=3	P47963	5	5	5	6	6	8			Q9CYN9
60S ribosomal protein L13a OS=Mus musculus GN=Rpl13a PE=1 SV=4	P19253	6	6	6	6	6	6			Q2UY11
60S ribosomal protein L14 OS=Mus musculus GN=Rpl14 PE=1 SV=3	Q9CR57	4	4	4	6	5	5			Q8K482
60S ribosomal protein L15 OS=Mus musculus GN=Rpl15 PE=2 SV=4	Q9CZM2	4	4	4	5	5	5			Q921V5
60S ribosomal protein L17 OS=Mus musculus GN=Rpl17 PE=2 SV=3	Q9CPR4	7	6	8	11	10	12			Q3TCN2
60S ribosomal protein L18 OS=Mus musculus GN=Rpl18 PE=2 SV=3	P35980	5	4	4	7	5	4			Q99LJ1
60S ribosomal protein L18a OS=Mus musculus GN=Rpl18a PE=1 SV=1	P62717	5	4	4	6	4	6			Q9Z0M5
60S ribosomal protein L19 OS=Mus musculus GN=Rpl19 PE=1 SV=1	P84099	3	4	4	4	5	5			Q922Q8
60S ribosomal protein L21 OS=Mus musculus GN=Rpl21 PE=2 SV=3	O09167	4	3	3	4	4	4			Q922R8
60S ribosomal protein L22 OS=Mus musculus GN=Rpl22 PE=1 SV=2	P67984	2	2	2	2	2	2			Q60715
60S ribosomal protein L23 OS=Mus musculus GN=Rpl23 PE=1 SV=1	P62830	6	5	6	9	8	9			Q9WV54
60S ribosomal protein L23a OS=Mus musculus GN=Rpl23a PE=1 SV=1	P62751	8	9	8	11	12	12			Q9Z0J0
60S ribosomal protein L24 OS=Mus musculus GN=Rpl24 PE=1 SV=2	Q8BP67	3	4	4	5	6	6			Q9QWR8
60S ribosomal protein L26 OS=Mus musculus GN=Rpl26 PE=1 SV=1	P61255	4	3	4	5	3	4			Q9D0F3
60S ribosomal protein L27 OS=Mus musculus GN=Rpl27 PE=1 SV=2	P61358	5	5	5	7	6	5			Q3U962
60S ribosomal protein L27a OS=Mus musculus GN=Rpl27a PE=2 SV=5	P14115	5	5	5	5	6	6			Q6PB93
60S ribosomal protein L28 OS=Mus musculus GN=Rpl28 PE=1 SV=2	P41105	3	3	3	3	3	3			Q8BFR4
60S ribosomal protein L29 OS=Mus musculus GN=Rpl29 PE=2 SV=2	P47915	2	2	2	2	2	2			Q61646
60S ribosomal protein L30 OS=Mus musculus GN=Rpl30 PE=2 SV=2	P62889	5	4	6	8	7	10			P28798
60S ribosomal protein L31 OS=Mus musculus GN=Rpl31 PE=1 SV=1	P62900	3	2	4	4	3	5			Q06335
60S ribosomal protein L32 OS=Mus musculus GN=Rpl32 PE=1 SV=2	P62911	4	3	3	5	5	6			P11276
60S ribosomal protein L34 OS=Mus musculus GN=Rpl34 PE=1 SV=2	Q9D1R9	4	3	4	4	3	4			P24452
60S ribosomal protein L35 OS=Mus musculus GN=Rpl35 PE=2 SV=1	Q6ZWV7	3	3	3	3	3	3			Q61576
60S ribosomal protein L36 OS=Mus musculus GN=Rpl36 PE=2 SV=2	P47964	2	2	2	3	3	3			P11859
60S ribosomal protein L36a OS=Mus musculus GN=Rpl36a PE=1 SV=2	P83882	1	3	1	1	3	1			Q9QXX0
60S ribosomal protein L37a OS=Mus musculus GN=Rpl37a PE=2 SV=2	P61514	1	2	1	1	2	2			Q8BH61
60S ribosomal protein L38 OS=Mus musculus GN=Rpl38 PE=2 SV=3	Q9JJI8	5	5	5	5	5	7			Q64339
72 kDa type IV collagenase OS=Mus musculus GN=Mmp2 PE=2 SV=1	P33434	8	7	8	8	7	8			Q62000
78 kDa glucose-regulated protein OS=Mus musculus GN=Hspa5 PE=1 SV=3	P20029	35	36	35	76	73	72			Q9JK53
85/88 kDa calcium-independent phospholipase A2 OS=Mus musculus GN=Pla2g6 PE=1 SV=3	P97819	7	5	6	7	5	6			Q62165
116 kDa U5 small nuclear ribonucleoprotein component OS=Mus musculus GN=Eftud2 PE=2 SV=1	O08810	26	28	26	37	34	36			Q9WUU7
182 kDa tankyrase-1-binding protein OS=Mus musculus GN=Tnks1bp1 PE=1 SV=2	P58871	45	45	46	56	52	55			Q99P87
A-kinase anchor protein 1, mitochondrial OS=Mus musculus GN=Akap1 PE=1 SV=4	O08715	10	12	8	11	13	8			Q9CQ01
A-kinase anchor protein 2 OS=Mus musculus GN=Akap2 PE=1 SV=3	O54931	24	23	24	35	38	36			Q60716
A-kinase anchor protein 5 OS=Mus musculus GN=Akap5 PE=1 SV=2	D3YVF0	1	2	2	1	2	2			Q9JJH1
A-kinase anchor protein 7 isoform gamma OS=Mus musculus GN=Akap7 PE=1 SV=2	Q7TN79	3	4	5	3	4	6			Q60847
A-kinase anchor protein 8 OS=Mus musculus GN=Akap8 PE=1 SV=1	Q9DBR0	7	5	6	8	5	7			Q60963
A-kinase anchor protein 8-like OS=Mus musculus GN=Akap8l PE=1 SV=1	Q9R0L7	4	6	6	4	6	6			Q60994
A-kinase anchor protein 9 OS=Mus musculus GN=Akap9 PE=2 SV=2	Q70FJ1	19	17	16	19	18	17			Q61112
A-kinase anchor protein 10, mitochondrial OS=Mus musculus GN=Akap10 PE=1 SV=3	O88845	5	4	4	5	4	4			Q61245
A-kinase anchor protein 12 OS=Mus musculus GN=Akap12 PE=1 SV=1	Q9WTQ5	58	57	59	95	86	92			Q61292
ABI gene family member 3 OS=Mus musculus GN=Abi3 PE=2 SV=3	Q8BYZ1	3	1	1	3	1	2			Q61508
ADAMTS-like protein 1 OS=Mus musculus GN=Adamtsl1 PE=2 SV=2	Q8BLI0	2	1	1	2	1	1			Q61555
ADAMTS-like protein 4 OS=Mus musculus GN=Adamtsl4 PE=2 SV=1	Q80T21	2	2	2	2	2	2			Q61592
ADP-dependent glucokinase OS=Mus musculus GN=Adpgk PE=1 SV=2	Q8VDL4	10	9	9	13	12	11			Q61805
ADP-ribose pyrophosphatase, mitochondrial OS=Mus musculus GN=Nudt9 PE=2 SV=1	Q8BVU5	5	5	5	5	5	5			Q62009
ADP-ribosyl cyclase/cyclic ADP-ribose hydrolase 1 OS=Mus musculus GN=Cd38 PE=1 SV=2	P56528	6	6	6	7	6	6			Q62356
ADP-ribosyl cyclase/cyclic ADP-ribose hydrolase 2 OS=Mus musculus GN=Bst1 PE=1 SV=1	Q64277	2	2	2	2	2	2			Q640N1
Cluster of ADP-ribosylation factor 4 OS=Mus musculus GN=Arf4 PE=1 SV=2 (P61750)	P61750	15	15	14	25	25	22			Q8VCC9
ADP-ribosylation factor 6 OS=Mus musculus GN=Arf6 PE=1 SV=2	P62331	5	5	5	8	8	7			Q6GQT1
ADP-ribosylation factor GTPase-activating protein 1 OS=Mus musculus GN=Arfgap1 PE=1 SV=2	Q9EPJ9	7	5	6	8	5	7			Q6GU68
ADP-ribosylation factor GTPase-activating protein 2 OS=Mus musculus GN=Arfgap2 PE=1 SV=1	Q99K28	11	11	12	12	12	14			Q6S5C2
ADP-ribosylation factor GTPase-activating protein 3 OS=Mus musculus GN=Arfgap3 PE=1 SV=2	Q9D8S3	3	3	2	4	3	2			Q7TMR0
ADP-ribosylation factor-binding protein GGA1 OS=Mus musculus GN=Gga1 PE=1 SV=1	Q8R0H9	6	6	7	12	7	10			Q7TQ62
ADP-ribosylation factor-binding protein GGA2 OS=Mus musculus GN=Gga2 PE=1 SV=1	Q6P5E6	5	5	6	5	5	6			Q80T21
ADP-ribosylation factor-binding protein GGA3 OS=Mus musculus GN=Gga3 PE=2 SV=2	Q8BMI3	2	2	2	2	2	2			Q80YX1
ADP-ribosylation factor-like protein 1 OS=Mus musculus GN=Arl1 PE=2 SV=1	P61211	3	3	3	4	4	4			Q8BJ56
ADP-ribosylation factor-like protein 2 OS=Mus musculus GN=Arl2 PE=1 SV=1	Q9D0J4	3	4	3	4	5	3			Q8BM72
ADP-ribosylation factor-like protein 3 OS=Mus musculus GN=Arl3 PE=1 SV=1	Q9WUL7	7	8	8	9	11	11			Q8BND5
ADP-ribosylation factor-like protein 4A OS=Mus musculus GN=Arl4a PE=2 SV=1	P61213	0	2	1	0	2	1			Q8BPB5
ADP-ribosylation factor-like protein 5A OS=Mus musculus GN=Arl5a PE=2 SV=1	Q80ZU0	2	2	1	2	2	1			Q9WTR5
ADP-ribosylation factor-like protein 6-interacting protein 1 OS=Mus musculus GN=Arl6ip1 PE=2 SV=1	Q9JKW0	1	1	2	2	1	2			Q8BU25
ADP-ribosylation factor-like protein 8A OS=Mus musculus GN=Arl8a PE=2 SV=1	Q8VEH3	6	6	6	10	10	10			Q9Z1P8
ADP-ribosylation factor-like protein 8B OS=Mus musculus GN=Arl8b PE=2 SV=1	Q9CQW2	8	8	8	11	11	13			Q8CG19
ADP-ribosylation factor-like protein 15 OS=Mus musculus GN=Arl15 PE=2 SV=1	Q8BGR6	0	2	1	0	2	1			Q8CIF4
ADP-sugar pyrophosphatase OS=Mus musculus GN=Nudt5 PE=1 SV=1	Q9JKX6	7	6	6	10	9	8			Q8CJ69
ADP/ATP translocase 1 OS=Mus musculus GN=Slc25a4 PE=1 SV=4	P48962	14	14	14	20	20	21			Q8K2C7
ADP/ATP translocase 2 OS=Mus musculus GN=Slc25a5 PE=1 SV=3	P51881	14	14	13	19	18	17			Q8R2G6
ADP/ATP translocase 4 OS=Mus musculus GN=Slc25a31 PE=2 SV=1	Q3V132	4	3	3	5	5	4			Q8VC60
AFG3-like protein 1 OS=Mus musculus GN=Afg3l1 PE=2 SV=2	Q920A7	1	2	3	1	2	3			Q8VEB4
AFG3-like protein 2 OS=Mus musculus GN=Afg3l2 PE=1 SV=1	Q8JZQ2	16	13	16	19	15	19			Q8VHY0
AH receptor-interacting protein OS=Mus musculus GN=Aip PE=1 SV=1	O08915	9	9	10	12	13	13			Q91V98
AMP deaminase 1 OS=Mus musculus GN=Ampd1 PE=2 SV=2	Q3V1D3	15	13	11	20	14	13			Q91ZX7
AMP deaminase 2 OS=Mus musculus GN=Ampd2 PE=1 SV=1	Q9DBT5	5	6	7	5	6	8			Q920A5
AMP deaminase 3 OS=Mus musculus GN=Ampd3 PE=2 SV=2	O08739	10	11	12	10	13	12			Q921I1
AMSH-like protease OS=Mus musculus GN=Stambpl1 PE=2 SV=1	Q76N33	2	1	2	2	1	2			Q99KV1
AN1-type zinc finger protein 2B OS=Mus musculus GN=Zfand2b PE=1 SV=1	Q91X58	2	2	1	3	3	1			Q9CQ45
AN1-type zinc finger protein 6 OS=Mus musculus GN=Zfand6 PE=1 SV=1	Q9DCH6	4	3	3	4	3	3			Q9CYA0
AP2-associated protein kinase 1 OS=Mus musculus GN=Aak1 PE=1 SV=2	Q3UHJ0	15	14	14	18	16	14			Q9CYD3
AP-1 complex subunit beta-1 OS=Mus musculus GN=Ap1b1 PE=2 SV=2	O35643	31	31	31	42	39	40			Q9CZT5
AP-1 complex subunit gamma-1 OS=Mus musculus GN=Ap1g1 PE=1 SV=3	P22892	6	5	6	6	5	7			Q9DD06
AP-1 complex subunit gamma-like 2 OS=Mus musculus GN=Ap1g2 PE=2 SV=2	O88512	3	2	3	3	2	3			Q9EPK6
AP-1 complex subunit mu-1 OS=Mus musculus GN=Ap1m1 PE=1 SV=3	P35585	10	10	12	12	12	12			Q9R013
AP-1 complex subunit mu-2 OS=Mus musculus GN=Ap1m2 PE=1 SV=3	Q9WVP1	2	2	1	2	2	1			Q9ESP1
Cluster of AP-1 complex subunit sigma-1A OS=Mus musculus GN=Ap1s1 PE=1 SV=1 (P61967)	P61967	3	3	4	3	3	4			Q9ESY9
AP-2 complex subunit alpha-1 OS=Mus musculus GN=Ap2a1 PE=1 SV=1	P17426	23	26	25	27	33	29			Q9ET22
AP-2 complex subunit alpha-2 OS=Mus musculus GN=Ap2a2 PE=1 SV=2	P17427	30	30	28	41	42	37			Q9JKR6
AP-2 complex subunit beta OS=Mus musculus GN=Ap2b1 PE=1 SV=1	Q9DBG3	30	32	32	41	41	42			Q9QUR8
AP-2 complex subunit mu OS=Mus musculus GN=Ap2m1 PE=1 SV=1	P84091	9	9	9	11	13	13			Q9QYG0
AP-2 complex subunit sigma OS=Mus musculus GN=Ap2s1 PE=1 SV=1	P62743	5	6	4	7	6	5			Q9QZZ6
AP-3 complex subunit beta-1 OS=Mus musculus GN=Ap3b1 PE=1 SV=2	Q9Z1T1	20	18	19	23	21	21			Q9R0E1
AP-3 complex subunit beta-2 OS=Mus musculus GN=Ap3b2 PE=1 SV=2	Q9JME5	2	2	1	3	2	1			Q9R118
AP-3 complex subunit delta-1 OS=Mus musculus GN=Ap3d1 PE=1 SV=1	O54774	20	19	19	22	22	23			Q9WVH9
AP-3 complex subunit mu-1 OS=Mus musculus GN=Ap3m1 PE=1 SV=1	Q9JKC8	9	10	8	10	10	8			Q9WVJ3
AP-3 complex subunit mu-2 OS=Mus musculus GN=Ap3m2 PE=2 SV=1	Q8R2R9	3	4	3	3	4	3			Q9Z100
AP-3 complex subunit sigma-1 OS=Mus musculus GN=Ap3s1 PE=1 SV=2	Q9DCR2	4	4	3	5	5	4			Q9Z175
AP-3 complex subunit sigma-2 OS=Mus musculus GN=Ap3s2 PE=1 SV=1	Q8BSZ2	3	2	1	3	2	1			Q9D6Y9
AP-4 complex subunit beta-1 OS=Mus musculus GN=Ap4b1 PE=2 SV=2	Q9WV76	1	3	1	1	3	1			Q9DCT1
AP-4 complex subunit mu-1 OS=Mus musculus GN=Ap4m1 PE=2 SV=1	Q9JKC7	3	4	4	3	4	4			O35083
AP-4 complex subunit sigma-1 OS=Mus musculus GN=Ap4s1 PE=2 SV=1	Q9WVL1	2	2	2	2	2	2			Q8K3K7
AP-5 complex subunit zeta-1 OS=Mus musculus GN=Ap5z1 PE=2 SV=1	Q3U829	2	3	2	2	3	2			Q9D517
ARF GTPase-activating protein GIT1 OS=Mus musculus GN=Git1 PE=1 SV=1	Q68FF6	8	10	9	8	10	9			Q9DBL9
ARF GTPase-activating protein GIT2 OS=Mus musculus GN=Git2 PE=1 SV=2	Q9JLQ2	9	10	10	12	11	12			A2AIG8
AT-rich interactive domain-containing protein 1A OS=Mus musculus GN=Arid1a PE=1 SV=1	A2BH40	11	8	11	12	9	13			Q9Z1T6
AT-rich interactive domain-containing protein 4B OS=Mus musculus GN=Arid4b PE=1 SV=1	A2CG63	3	2	3	3	2	3			Q9Z1B3
ATP synthase F(0) complex subunit B1, mitochondrial OS=Mus musculus GN=Atp5f1 PE=1 SV=1	Q9CQQ7	15	12	14	26	19	21			P51432
ATP synthase mitochondrial F1 complex assembly factor 1 OS=Mus musculus GN=Atpaf1 PE=2 SV=1	Q811I0	1	2	2	1	2	3			Q8R3B1
ATP synthase mitochondrial F1 complex assembly factor 2 OS=Mus musculus GN=Atpaf2 PE=1 SV=1	Q91YY4	4	6	4	4	6	4			Q62077
ATP synthase subunit O, mitochondrial OS=Mus musculus GN=Atp5o PE=1 SV=1	Q9DB20	8	7	8	12	12	15			Q8CIH5
ATP synthase subunit alpha, mitochondrial OS=Mus musculus GN=Atp5a1 PE=1 SV=1	Q03265	26	27	27	46	46	48			P16330
ATP synthase subunit beta, mitochondrial OS=Mus musculus GN=Atp5b PE=1 SV=2	P56480	27	27	26	82	74	81			Q3TIU4
ATP synthase subunit d, mitochondrial OS=Mus musculus GN=Atp5h PE=1 SV=3	Q9DCX2	11	11	11	20	20	23			P11928
ATP synthase subunit delta, mitochondrial OS=Mus musculus GN=Atp5d PE=1 SV=1	Q9D3D9	2	2	2	2	2	2			Q80VJ3
ATP synthase subunit e, mitochondrial OS=Mus musculus GN=Atp5i PE=1 SV=2	Q06185	4	4	4	7	5	5			Q9CQ62
ATP synthase subunit epsilon, mitochondrial OS=Mus musculus GN=Atp5e PE=1 SV=2	P56382	2	1	1	2	1	1			Q05921
ATP synthase subunit f, mitochondrial OS=Mus musculus GN=Atp5j2 PE=1 SV=3	P56135	2	2	2	3	4	3			Q91ZV4
ATP synthase subunit g, mitochondrial OS=Mus musculus GN=Atp5l PE=1 SV=1	Q9CPQ8	2	3	2	3	5	3			O88986
ATP synthase subunit gamma, mitochondrial OS=Mus musculus GN=Atp5c1 PE=1 SV=1	Q91VR2	9	9	9	14	13	13			Q6PDY2
ATP synthase subunit s, mitochondrial OS=Mus musculus GN=Atp5s PE=2 SV=1	Q9CRA7	4	4	3	4	4	3			Q9QXE0
ATP synthase-coupling factor 6, mitochondrial OS=Mus musculus GN=Atp5j PE=1 SV=1	P97450	5	5	5	8	6	6			Q9CXI0
ATP-binding cassette sub-family A member 1 OS=Mus musculus GN=Abca1 PE=1 SV=4	P41233	10	10	10	10	10	10			Q9D136
ATP-binding cassette sub-family A member 6 OS=Mus musculus GN=Abca6 PE=2 SV=2	Q8K441	2	3	1	2	3	1			Q60597
ATP-binding cassette sub-family A member 9 OS=Mus musculus GN=Abca9 PE=2 SV=2	Q8K449	7	6	8	8	6	8			P50136
ATP-binding cassette sub-family B member 6, mitochondrial OS=Mus musculus GN=Abcb6 PE=1 SV=1	Q9DC29	2	3	4	2	3	4			Q6P3A8
ATP-binding cassette sub-family B member 7, mitochondrial OS=Mus musculus GN=Abcb7 PE=1 SV=3	Q61102	2	2	2	2	2	2			Q9Z0S1
ATP-binding cassette sub-family B member 8, mitochondrial OS=Mus musculus GN=Abcb8 PE=2 SV=1	Q9CXJ4	5	6	5	5	7	5			P70245
ATP-binding cassette sub-family B member 10, mitochondrial OS=Mus musculus GN=Abcb10 PE=2 SV=1	Q9JI39	2	1	1	2	1	1			O08756
ATP-binding cassette sub-family D member 1 OS=Mus musculus GN=Abcd1 PE=1 SV=1	P48410	3	5	7	4	5	8			Q99L13
ATP-binding cassette sub-family D member 2 OS=Mus musculus GN=Abcd2 PE=2 SV=1	Q61285	21	22	23	25	25	27			Q8QZS1
ATP-binding cassette sub-family D member 3 OS=Mus musculus GN=Abcd3 PE=1 SV=2	P55096	9	9	9	9	10	11			O88736
ATP-binding cassette sub-family D member 4 OS=Mus musculus GN=Abcd4 PE=2 SV=2	O89016	2	2	2	2	2	2			Q921H8 [2]
ATP-binding cassette sub-family E member 1 OS=Mus musculus GN=Abce1 PE=2 SV=1	P61222	8	10	9	10	11	12			Q8BWT1
ATP-binding cassette sub-family F member 1 OS=Mus musculus GN=Abcf1 PE=1 SV=1	Q6P542	13	10	12	13	10	12			Q6GV12
ATP-binding cassette sub-family F member 2 OS=Mus musculus GN=Abcf2 PE=2 SV=1	Q99LE6	7	8	9	7	8	10			Q99J99
ATP-binding cassette sub-family F member 3 OS=Mus musculus GN=Abcf3 PE=1 SV=1	Q8K268	9	10	9	9	10	10			Q9D404
ATP-binding cassette sub-family G member 2 OS=Mus musculus GN=Abcg2 PE=2 SV=1	Q7TMS5	2	2	1	2	2	1			Q9Z2A0
ATP-citrate synthase OS=Mus musculus GN=Acly PE=1 SV=1	Q91V92	48	49	49	98	100	97			P61922
ATP-dependent 6-phosphofructokinase, liver type OS=Mus musculus GN=Pfkl PE=1 SV=4	P12382	17	17	17	27	27	26			Q9DCU9
ATP-dependent 6-phosphofructokinase, muscle type OS=Mus musculus GN=Pfkm PE=1 SV=3	P47857	23	20	24	29	26	29			Q9JLJ2
ATP-dependent 6-phosphofructokinase, platelet type OS=Mus musculus GN=Pfkp PE=1 SV=1	Q9WUA3	23	21	21	38	34	34			P10852
ATP-dependent (S)-NAD(P)H-hydrate dehydratase OS=Mus musculus GN=Carkd PE=1 SV=1	Q9CZ42	11	10	11	20	17	17			Q9JM14
ATP-dependent Clp protease ATP-binding subunit clpX-like, mitochondrial OS=Mus musculus GN=Clpx PE=1 SV=2	Q9JHS4	12	9	13	13	11	14			P97789
ATP-dependent Clp protease proteolytic subunit, mitochondrial OS=Mus musculus GN=Clpp PE=1 SV=1	O88696	6	6	6	14	12	12			Q9DBR1
ATP-dependent RNA helicase A OS=Mus musculus GN=Dhx9 PE=1 SV=2	O70133	24	25	24	28	30	29			Q5EG47
ATP-dependent RNA helicase DDX1 OS=Mus musculus GN=Ddx1 PE=1 SV=1	Q91VR5	31	31	32	37	40	43			Q8BRK8
Cluster of ATP-dependent RNA helicase DDX3X OS=Mus musculus GN=Ddx3x PE=1 SV=3 (Q62167)	Q62167	24	26	23	34	34	31			Q9R078
ATP-dependent RNA helicase DDX19A OS=Mus musculus GN=Ddx19a PE=2 SV=2	Q61655	17	14	14	17	15	14			Q6PAM0
ATP-dependent RNA helicase DDX42 OS=Mus musculus GN=Ddx42 PE=1 SV=3	Q810A7	11	10	10	11	12	12			O54950
ATP-dependent RNA helicase DDX50 OS=Mus musculus GN=Ddx50 PE=2 SV=1	Q99MJ9	2	1	1	2	1	1			Q91WG5
ATP-dependent RNA helicase DHX36 OS=Mus musculus GN=Dhx36 PE=1 SV=2	Q8VHK9	2	2	2	2	2	2			Q61503
ATP-dependent RNA helicase Dhx29 OS=Mus musculus GN=Dhx29 PE=2 SV=1	Q6PGC1	5	3	6	6	3	6			Q3UHB1
ATP-dependent RNA helicase SUPV3L1, mitochondrial OS=Mus musculus GN=Supv3l1 PE=2 SV=1	Q80YD1	9	4	6	11	4	7			Q8VC19
ATP-dependent zinc metalloprotease YME1L1 OS=Mus musculus GN=Yme1l1 PE=2 SV=1	O88967	6	5	6	8	5	7			Q9QYP6
ATPase Asna1 OS=Mus musculus GN=Asna1 PE=1 SV=2	O54984	9	9	8	15	14	15			Q9D110
ATPase WRNIP1 OS=Mus musculus GN=Wrnip1 PE=1 SV=2	Q91XU0	5	4	4	5	4	4			Q9CZ57
ATPase family AAA domain-containing protein 1 OS=Mus musculus GN=Atad1 PE=1 SV=1	Q9D5T0	8	7	9	9	8	10			Q8K010
ATPase family AAA domain-containing protein 3 OS=Mus musculus GN=Atad3 PE=1 SV=1	Q925I1	14	15	16	17	18	18			Q8R1K4
ATPase inhibitor, mitochondrial OS=Mus musculus GN=Atpif1 PE=1 SV=2	O35143	1	1	2	1	1	2			P70266
AarF domain-containing protein kinase 4 OS=Mus musculus GN=Adck4 PE=2 SV=1	Q566J8	7	8	8	7	8	9			P70265
Abhydrolase domain-containing protein 4 OS=Mus musculus GN=Abhd4 PE=2 SV=1	Q8VD66	3	1	2	3	1	2			Q6DTY7
Abhydrolase domain-containing protein 15 OS=Mus musculus GN=Abhd15 PE=2 SV=1	Q5F2F2	6	6	5	7	7	6			Q9DCD0
Abhydrolase domain-containing protein 16A OS=Mus musculus GN=Abhd16a PE=1 SV=3	Q9Z1Q2	12	14	14	17	16	16			Q9CQ60
Abl interactor 1 OS=Mus musculus GN=Abi1 PE=1 SV=3	Q8CBW3	8	10	9	11	12	10			O88455
Abl interactor 2 OS=Mus musculus GN=Abi2 PE=2 SV=1	P62484	4	6	3	5	8	3			Q3UFY7
Abscission/NoCut checkpoint regulator OS=Mus musculus GN=Zfyve19 PE=1 SV=2	Q9DAZ9	2	2	2	2	2	2			Q3U2V3
Acetoacetyl-CoA synthetase OS=Mus musculus GN=Aacs PE=2 SV=1	Q9D2R0	15	15	16	19	18	17			Q64433
Acetolactate synthase-like protein OS=Mus musculus GN=Ilvbl PE=2 SV=1	Q8BU33	8	5	6	9	6	7			Q9DAK9
Acetyl-CoA acetyltransferase, cytosolic OS=Mus musculus GN=Acat2 PE=1 SV=2	Q8CAY6	10	11	10	20	23	18			Q9CQV8
Acetyl-CoA acetyltransferase, mitochondrial OS=Mus musculus GN=Acat1 PE=1 SV=1	Q8QZT1	17	18	19	42	40	40			P62259
Acetyl-CoA carboxylase 1 OS=Mus musculus GN=Acaca PE=1 SV=1	Q5SWU9	93	97	91	163	157	156			P68510
Acetyl-CoA carboxylase 2 OS=Mus musculus GN=Acacb PE=1 SV=1	E9Q4Z2	38	40	40	48	47	50			P61982
Acetyl-coenzyme A synthetase 2-like, mitochondrial OS=Mus musculus GN=Acss1 PE=1 SV=1	Q99NB1	4	6	5	4	6	5			O70456
Acetyl-coenzyme A synthetase, cytoplasmic OS=Mus musculus GN=Acss2 PE=1 SV=2	Q9QXG4	17	18	16	22	24	26			P68254
Acetyl-coenzyme A transporter 1 OS=Mus musculus GN=Slc33a1 PE=1 SV=1	Q99J27	2	2	3	2	2	3			P63101
Acetylcholinesterase OS=Mus musculus GN=Ache PE=1 SV=1	P21836	2	1	2	2	1	2			Q9ERR7
Acid ceramidase OS=Mus musculus GN=Asah1 PE=1 SV=1	Q9WV54	13	13	14	16	16	18			Q8VCC1
Acid sphingomyelinase-like phosphodiesterase 3a OS=Mus musculus GN=Smpdl3a PE=2 SV=2	P70158	2	2	2	3	2	2			P62192
Acid sphingomyelinase-like phosphodiesterase 3b OS=Mus musculus GN=Smpdl3b PE=1 SV=1	P58242	5	4	5	6	4	6			O88685
Acid trehalase-like protein 1 OS=Mus musculus GN=Athl1 PE=2 SV=1	Q8BP56	8	7	8	8	7	8			P54775
Acidic fibroblast growth factor intracellular-binding protein OS=Mus musculus GN=Fibp PE=2 SV=1	Q9JI19	4	6	5	4	6	5			P46471
Cluster of Acidic leucine-rich nuclear phosphoprotein 32 family member A OS=Mus musculus GN=Anp32a PE=1 SV=1 (O35381)	O35381	9	10	10	15	16	16			P62196
Acidic leucine-rich nuclear phosphoprotein 32 family member B OS=Mus musculus GN=Anp32b PE=1 SV=1	Q9EST5	6	7	7	9	11	10			P62334
Acidic leucine-rich nuclear phosphoprotein 32 family member E OS=Mus musculus GN=Anp32e PE=1 SV=2	P97822	5	4	6	6	4	8			Q3TXS7
Aconitate hydratase, mitochondrial OS=Mus musculus GN=Aco2 PE=1 SV=1	Q99KI0	36	36	36	69	68	67			Q8VDM4
Actin filament-associated protein 1 OS=Mus musculus GN=Afap1 PE=1 SV=1	Q80YS6	4	4	4	4	5	4			P14685
Actin filament-associated protein 1-like 2 OS=Mus musculus GN=Afap1l2 PE=1 SV=2	Q5DTU0	2	1	1	2	1	1			O35226
Cluster of Actin, gamma-enteric smooth muscle OS=Mus musculus GN=Actg2 PE=1 SV=1 (P63268)	P63268	40	40	42	187	185	188			Q8BJY1
Actin-binding LIM protein 1 OS=Mus musculus GN=Ablim1 PE=1 SV=1	Q8K4G5	27	23	23	34	31	32			Q99JI4
Actin-binding LIM protein 2 OS=Mus musculus GN=Ablim2 PE=1 SV=1	Q8BL65	12	12	13	12	13	13			P26516
Actin-binding LIM protein 3 OS=Mus musculus GN=Ablim3 PE=1 SV=2	Q69ZX8	10	13	17	10	16	17			Q9CX56
Cluster of Actin-like protein 6A OS=Mus musculus GN=Actl6a PE=1 SV=2 (Q9Z2N8)	Q9Z2N8	11	11	12	16	19	15			Q9CR00
Actin-related protein 2 OS=Mus musculus GN=Actr2 PE=1 SV=1	P61161	11	10	10	24	24	25			Q9Z2X2
Actin-related protein 2/3 complex subunit 1A OS=Mus musculus GN=Arpc1a PE=1 SV=1	Q9R0Q6	11	9	8	12	10	10			Q8BG32
Actin-related protein 2/3 complex subunit 1B OS=Mus musculus GN=Arpc1b PE=2 SV=4	Q9WV32	12	12	11	19	19	21			Q9D8W5
Actin-related protein 2/3 complex subunit 2 OS=Mus musculus GN=Arpc2 PE=1 SV=3	Q9CVB6	12	11	12	20	18	21			Q9WVJ2
Actin-related protein 2/3 complex subunit 3 OS=Mus musculus GN=Arpc3 PE=1 SV=3	Q9JM76	3	3	3	6	6	7			O35593
Actin-related protein 2/3 complex subunit 4 OS=Mus musculus GN=Arpc4 PE=1 SV=3	P59999	5	5	6	6	7	7			Q3UHX2
Actin-related protein 2/3 complex subunit 5 OS=Mus musculus GN=Arpc5 PE=2 SV=3	Q9CPW4	5	7	6	11	15	11			Q924T2
Actin-related protein 2/3 complex subunit 5-like protein OS=Mus musculus GN=Arpc5l PE=1 SV=1	Q9D898	6	7	7	8	8	9			Q99N87
Cluster of Actin-related protein 3 OS=Mus musculus GN=Actr3 PE=1 SV=3 (Q99JY9)	Q99JY9	20	20	21	33	34	34			Q80X85
Actin-related protein 5 OS=Mus musculus GN=Actr5 PE=2 SV=3	Q80US4	3	0	2	3	0	2			Q9D7N3
Actin-related protein 6 OS=Mus musculus GN=Actr6 PE=1 SV=2	Q9D864	1	1	2	1	1	2			Q80ZK0
Actin-related protein 10 OS=Mus musculus GN=Actr10 PE=1 SV=2	Q9QZB7	9	7	8	11	8	9			Q9DCA2
Activated RNA polymerase II transcriptional coactivator p15 OS=Mus musculus GN=Sub1 PE=1 SV=3	P11031	5	5	5	9	7	9			Q9DC71
Activating signal cointegrator 1 complex subunit 1 OS=Mus musculus GN=Ascc1 PE=2 SV=1	Q9D8Z1	1	2	2	1	2	2			Q9CPX7
Activating signal cointegrator 1 complex subunit 2 OS=Mus musculus GN=Ascc2 PE=2 SV=1	Q91WR3	2	2	3	2	2	3			Q9CQE3
Activating signal cointegrator 1 complex subunit 3 OS=Mus musculus GN=Ascc3 PE=1 SV=1	E9PZJ8	4	6	3	4	6	3			Q99N84
Activating transcription factor 7-interacting protein 1 OS=Mus musculus GN=Atf7ip PE=1 SV=1	Q7TT18	2	2	2	2	2	2			Q9CXW2
Activator of 90 kDa heat shock protein ATPase homolog 1 OS=Mus musculus GN=Ahsa1 PE=2 SV=2	Q8BK64	11	11	11	19	18	17			Q8VE22
Activator of 90 kDa heat shock protein ATPase homolog 2 OS=Mus musculus GN=Ahsa2 PE=2 SV=2	Q8N9S3	2	1	1	2	1	1			Q80ZS3
Active breakpoint cluster region-related protein OS=Mus musculus GN=Abr PE=1 SV=1	Q5SSL4	6	7	7	6	7	7			Q8BK72
Cluster of Activin receptor type-1C OS=Mus musculus GN=Acvr1c PE=2 SV=3 (Q8K348)	Q8K348	5	4	5	5	4	6			Q9CY16
Activity-dependent neuroprotector homeobox protein OS=Mus musculus GN=Adnp PE=1 SV=1	Q9Z103	3	6	4	3	7	4			Q9ER88
Acyl carrier protein, mitochondrial OS=Mus musculus GN=Ndufab1 PE=1 SV=1	Q9CR21	4	4	4	13	13	15			Q9D0G0
Acyl-CoA dehydrogenase family member 9, mitochondrial OS=Mus musculus GN=Acad9 PE=1 SV=2	Q8JZN5	21	22	22	26	29	27			Q61733
Acyl-CoA dehydrogenase family member 10 OS=Mus musculus GN=Acad10 PE=1 SV=1	Q8K370	19	18	19	19	21	19			Q9JIK9
Acyl-CoA dehydrogenase family member 11 OS=Mus musculus GN=Acad11 PE=1 SV=2	Q80XL6	21	21	20	28	27	25			Q8BJZ4
Cluster of Acyl-CoA desaturase 1 OS=Mus musculus GN=Scd1 PE=1 SV=2 (P13516)	P13516	3	3	3	8	8	8			Q9CQX8
Acyl-CoA synthetase family member 2, mitochondrial OS=Mus musculus GN=Acsf2 PE=1 SV=1	Q8VCW8	13	14	13	17	20	17			Q99N96
Acyl-CoA synthetase family member 3, mitochondrial OS=Mus musculus GN=Acsf3 PE=2 SV=2	Q3URE1	11	9	8	11	11	8			Q9D773
Acyl-CoA synthetase short-chain family member 3, mitochondrial OS=Mus musculus GN=Acss3 PE=1 SV=2	Q14DH7	12	13	11	13	17	15			Q99N95
Acyl-CoA-binding domain-containing protein 5 OS=Mus musculus GN=Acbd5 PE=1 SV=1	Q5XG73	11	10	7	13	11	8			Q9DCU6
Acyl-CoA-binding domain-containing protein 6 OS=Mus musculus GN=Acbd6 PE=2 SV=2	Q9D061	4	3	2	4	3	2			Q3TBW2
Acyl-CoA-binding protein OS=Mus musculus GN=Dbi PE=1 SV=2	P31786	7	5	4	14	14	13			Q9DB15
Acyl-CoA:lysophosphatidylglycerol acyltransferase 1 OS=Mus musculus GN=Lpgat1 PE=2 SV=1	Q91YX5	5	5	5	6	7	6			Q9D1P0
Acyl-coenzyme A synthetase ACSM3, mitochondrial OS=Mus musculus GN=Acsm3 PE=1 SV=2	Q3UNX5	15	14	13	16	14	17			Q9D1I6
Acyl-coenzyme A synthetase ACSM5, mitochondrial OS=Mus musculus GN=Acsm5 PE=1 SV=1	Q8BGA8	4	4	3	4	4	3			Q9CPR5
Cluster of Acyl-coenzyme A thioesterase 2, mitochondrial OS=Mus musculus GN=Acot2 PE=1 SV=2 (Q9QYR9)	Q9QYR9	19	23	23	24	27	28			Q99N93
Acyl-coenzyme A thioesterase 8 OS=Mus musculus GN=Acot8 PE=1 SV=1	P58137	5	4	4	5	4	4			Q9CQL5
Cluster of Acyl-coenzyme A thioesterase 9, mitochondrial OS=Mus musculus GN=Acot9 PE=1 SV=1 (Q9R0X4)	Q9R0X4	14	16	16	18	20	21			Q9D1N9
Acyl-coenzyme A thioesterase 11 OS=Mus musculus GN=Acot11 PE=2 SV=1	Q8VHQ9	3	4	5	4	4	5			Q8BU88
Acyl-coenzyme A thioesterase THEM4 OS=Mus musculus GN=Them4 PE=1 SV=1	Q3UUI3	0	0	2	0	0	2			O35972
Acyl-protein thioesterase 1 OS=Mus musculus GN=Lypla1 PE=1 SV=1	P97823	5	5	6	5	5	7			Q9CQ06
Acyl-protein thioesterase 2 OS=Mus musculus GN=Lypla2 PE=1 SV=1	Q9WTL7	6	6	6	9	8	9			Q99N92
Acylamino-acid-releasing enzyme OS=Mus musculus GN=Apeh PE=2 SV=3	Q8R146	18	16	17	24	23	22			Q9D1B9
Acylcarnitine hydrolase OS=Mus musculus GN=Ces2c PE=1 SV=1	Q91WG0	6	5	4	6	6	5			Q9DCI9
Acylglycerol kinase, mitochondrial OS=Mus musculus GN=Agk PE=1 SV=1	Q9ESW4	13	11	12	15	11	15			Q921S7
Acylphosphatase-1 OS=Mus musculus GN=Acyp1 PE=2 SV=2	P56376	4	4	4	5	4	5			Q8K2M0
Acylphosphatase-2 OS=Mus musculus GN=Acyp2 PE=2 SV=2	P56375	5	4	4	7	5	6			Q9JKF7
Adapter molecule crk OS=Mus musculus GN=Crk PE=1 SV=1	Q64010	13	14	13	19	22	19			Q9Z2Q5
Adaptin ear-binding coat-associated protein 1 OS=Mus musculus GN=Necap1 PE=1 SV=2	Q9CR95	4	2	3	4	2	3			Q9CQN7
Adaptin ear-binding coat-associated protein 2 OS=Mus musculus GN=Necap2 PE=1 SV=1	Q9D1J1	4	4	4	5	4	5			Q9CY73
Adenine phosphoribosyltransferase OS=Mus musculus GN=Aprt PE=1 SV=2	P08030	3	4	3	3	4	3			Q9D0Q7
Adenomatous polyposis coli protein OS=Mus musculus GN=Apc PE=1 SV=1	Q61315	2	2	1	2	2	1			Q9EQI8
Adenosine deaminase OS=Mus musculus GN=Ada PE=1 SV=3	P03958	6	6	6	7	6	6			Q8K2Y7
Adenosine kinase OS=Mus musculus GN=Adk PE=1 SV=2	P55264	10	10	11	16	12	16			Q8JZS9
Adenosylhomocysteinase OS=Mus musculus GN=Ahcy PE=1 SV=3	P50247	19	19	21	29	26	28			Q9CQ40
Adenylate cyclase type 5 OS=Mus musculus GN=Adcy5 PE=1 SV=2	P84309	7	8	8	8	9	9			Q8VDT9
Adenylate cyclase type 6 OS=Mus musculus GN=Adcy6 PE=1 SV=1	Q01341	5	2	5	5	2	5			Q9D1H8
Adenylate kinase 2, mitochondrial OS=Mus musculus GN=Ak2 PE=1 SV=5	Q9WTP6	17	14	16	35	29	36			Q9CZ83
Adenylate kinase 4, mitochondrial OS=Mus musculus GN=Ak4 PE=1 SV=1	Q9WUR9	3	4	3	3	4	3			P25444
Adenylate kinase isoenzyme 1 OS=Mus musculus GN=Ak1 PE=1 SV=1	Q9R0Y5	8	8	8	15	12	13			P62908
Adenylate kinase isoenzyme 5 OS=Mus musculus GN=Ak5 PE=2 SV=2	Q920P5	2	2	2	2	2	2			P97351
Adenylosuccinate lyase OS=Mus musculus GN=Adsl PE=2 SV=2	P54822	15	12	16	17	15	21			P62702
Adenylosuccinate synthetase isozyme 1 OS=Mus musculus GN=Adssl1 PE=1 SV=2	P28650	11	10	9	12	10	10			P97461
Adenylosuccinate synthetase isozyme 2 OS=Mus musculus GN=Adss PE=1 SV=2	P46664	9	10	10	12	12	13			P62754
Adenylyl cyclase-associated protein 1 OS=Mus musculus GN=Cap1 PE=1 SV=4	P40124	18	18	20	28	29	32			P62082
Adenylyl cyclase-associated protein 2 OS=Mus musculus GN=Cap2 PE=1 SV=1	Q9CYT6	16	17	15	19	21	18			P62242
Adenylyltransferase and sulfurtransferase MOCS3 OS=Mus musculus GN=Mocs3 PE=2 SV=1	A2BDX3	9	9	7	9	9	7			Q6ZWN5
Adipocyte enhancer-binding protein 1 OS=Mus musculus GN=Aebp1 PE=1 SV=1	Q640N1	20	23	17	27	26	21			P63325
Adipocyte plasma membrane-associated protein OS=Mus musculus GN=Apmap PE=1 SV=1	Q9D7N9	21	19	20	31	31	31			P62281
Adipocyte-related X-chromosome expressed sequence 1 OS=Mus musculus GN=Arxes1 PE=1 SV=1	C0HK79 (+1)	3	2	2	3	3	2			P63323
Adiponectin OS=Mus musculus GN=Adipoq PE=1 SV=2	Q60994	7	6	7	11	10	10			P62301
Adrenodoxin, mitochondrial OS=Mus musculus GN=Fdx1 PE=1 SV=1	P46656	2	2	2	2	2	2			P62264
Adrenodoxin-like protein, mitochondrial OS=Mus musculus GN=Fdx1l PE=2 SV=1	Q9CPW2	3	4	3	4	5	4			P62843
Adseverin OS=Mus musculus GN=Scin PE=1 SV=3	Q60604	0	4	3	0	4	3			P62245
Advillin OS=Mus musculus GN=Avil PE=1 SV=2	O88398	2	3	1	2	3	1			P14131
Afadin OS=Mus musculus GN=Mllt4 PE=1 SV=3	Q9QZQ1	30	27	25	34	29	29			P63276
Afamin OS=Mus musculus GN=Afm PE=1 SV=2	O89020	18	18	18	25	23	29			P62270
Aflatoxin B1 aldehyde reductase member 2 OS=Mus musculus GN=Akr7a2 PE=1 SV=3	Q8CG76	10	10	11	17	15	15			Q9CZX8
Aftiphilin OS=Mus musculus GN=Aftph PE=1 SV=2	Q80WT5	5	9	5	5	9	6			P60867
Agrin OS=Mus musculus GN=Agrn PE=1 SV=1	A2ASQ1	19	21	19	20	22	21			Q9CQR2
Aladin OS=Mus musculus GN=Aaas PE=1 SV=1	P58742	6	6	7	6	7	7			P62267
Alanine aminotransferase 1 OS=Mus musculus GN=Gpt PE=2 SV=3	Q8QZR5	18	17	18	31	23	26			P62849
Alanine aminotransferase 2 OS=Mus musculus GN=Gpt2 PE=1 SV=1	Q8BGT5	16	14	17	23	20	26			P62852
Alanine--tRNA ligase, cytoplasmic OS=Mus musculus GN=Aars PE=1 SV=1	Q8BGQ7	24	24	25	31	31	35			P62855
Alanine--tRNA ligase, mitochondrial OS=Mus musculus GN=Aars2 PE=2 SV=1	Q14CH7	2	2	1	2	2	1			Q6ZWU9 [2]
Alanyl-tRNA editing protein Aarsd1 OS=Mus musculus GN=Aarsd1 PE=1 SV=2	Q3THG9	8	7	9	10	7	11			P62858
Alcohol dehydrogenase 1 OS=Mus musculus GN=Adh1 PE=1 SV=2	P00329	15	15	15	25	22	24			P62862
Alcohol dehydrogenase [NADP(+)] OS=Mus musculus GN=Akr1a1 PE=1 SV=3	Q9JII6	15	14	15	22	22	22			P14206
Alcohol dehydrogenase class 4 mu/sigma chain OS=Mus musculus GN=Adh7 PE=2 SV=2	Q64437	6	6	7	7	7	8			Q61112
Alcohol dehydrogenase class-3 OS=Mus musculus GN=Adh5 PE=1 SV=3	P28474	11	12	10	18	17	17			P70290
Cluster of Aldehyde dehydrogenase OS=Mus musculus GN=Aldh3b2 PE=3 SV=1 (E9Q3E1)	E9Q3E1	14	15	15	18	18	18			O08848
Aldehyde dehydrogenase X, mitochondrial OS=Mus musculus GN=Aldh1b1 PE=1 SV=1	Q9CZS1	16	15	16	23	19	23			P63038
Aldehyde dehydrogenase family 1 member A3 OS=Mus musculus GN=Aldh1a3 PE=2 SV=1	Q9JHW9	7	9	9	7	9	9			P14869
Aldehyde dehydrogenase family 3 member B1 OS=Mus musculus GN=Aldh3b1 PE=2 SV=1	Q80VQ0	10	10	12	12	12	14			P99027
Aldehyde dehydrogenase family 16 member A1 OS=Mus musculus GN=Aldh16a1 PE=2 SV=2	Q571I9	9	9	10	9	9	10			Q99L48
Aldehyde dehydrogenase, cytosolic 1 OS=Mus musculus GN=Aldh1a7 PE=2 SV=1	O35945	25	25	25	48	49	45			P27659
Aldehyde dehydrogenase, dimeric NADP-preferring OS=Mus musculus GN=Aldh3a1 PE=2 SV=2	P47739	12	11	12	14	14	14			Q9D8E6
Aldehyde dehydrogenase, mitochondrial OS=Mus musculus GN=Aldh2 PE=1 SV=1	P47738	23	22	22	47	38	43			P47962
Aldehyde oxidase 1 OS=Mus musculus GN=Aox1 PE=1 SV=2	O54754	13	14	13	14	14	14			P47911
Aldehyde oxidase 3 OS=Mus musculus GN=Aox3 PE=1 SV=1	G3X982	2	2	1	2	2	1			P14148
Aldo-keto reductase family 1 member C13 OS=Mus musculus GN=Akr1c13 PE=1 SV=2	Q8VC28	12	9	10	14	11	11			P12970
Aldose 1-epimerase OS=Mus musculus GN=Galm PE=2 SV=1	Q8K157	4	5	4	4	6	4			P62918
Aldose reductase OS=Mus musculus GN=Akr1b1 PE=1 SV=3	P45376	16	15	15	27	23	26			P51410
Cluster of Aldose reductase-related protein 2 OS=Mus musculus GN=Akr1b8 PE=1 SV=2 (P45377)	P45377	16	14	13	19	19	17			Q6ZWV3 [2]
Alkaline phosphatase, tissue-nonspecific isozyme OS=Mus musculus GN=Alpl PE=1 SV=2	P09242	7	8	9	8	8	9			P53026
Alkyldihydroxyacetonephosphate synthase, peroxisomal OS=Mus musculus GN=Agps PE=1 SV=1	Q8C0I1	10	9	10	10	9	10			Q9CXW4
All-trans-retinol 13,14-reductase OS=Mus musculus GN=Retsat PE=1 SV=3	Q64FW2	6	6	4	7	6	4			P35979
Allograft inflammatory factor 1 OS=Mus musculus GN=Aif1 PE=1 SV=1	O70200	3	1	1	3	1	1			P47963
Allograft inflammatory factor 1-like OS=Mus musculus GN=Aif1l PE=2 SV=1	Q9EQX4	2	2	1	2	2	1			P19253
Alpha-1,3-mannosyl-glycoprotein 2-beta-N-acetylglucosaminyltransferase OS=Mus musculus GN=Mgat1 PE=2 SV=1	P27808	1	3	1	1	3	1			Q9CR57
Alpha-1,3/1,6-mannosyltransferase ALG2 OS=Mus musculus GN=Alg2 PE=2 SV=2	Q9DBE8	11	9	9	12	12	10			Q9CZM2
Alpha-1,6-mannosyl-glycoprotein 2-beta-N-acetylglucosaminyltransferase OS=Mus musculus GN=Mgat2 PE=2 SV=1	Q921V5	3	2	0	3	2	0			Q9CPR4
Cluster of Alpha-1-acid glycoprotein 1 OS=Mus musculus GN=Orm1 PE=1 SV=1 (Q60590)	Q60590	3	3	3	5	4	6			P35980
Cluster of Alpha-1-antitrypsin 1-1 OS=Mus musculus GN=Serpina1a PE=1 SV=4 (P07758)	P07758	30	30	28	66	65	66			P62717
Alpha-1-syntrophin OS=Mus musculus GN=Snta1 PE=1 SV=1	Q61234	8	7	9	10	9	10			P84099
Alpha-1B-glycoprotein OS=Mus musculus GN=A1bg PE=1 SV=1	Q19LI2	11	10	11	15	11	14			O09167
Alpha-2-HS-glycoprotein OS=Mus musculus GN=Ahsg PE=1 SV=1	P29699	8	8	8	22	21	20			P67984
Alpha-2-antiplasmin OS=Mus musculus GN=Serpinf2 PE=1 SV=1	Q61247	11	12	12	14	16	17			P62830
Alpha-2-macroglobulin OS=Mus musculus GN=A2m PE=1 SV=3	Q61838	50	48	49	99	102	101			P62751
Alpha-2-macroglobulin receptor-associated protein OS=Mus musculus GN=Lrpap1 PE=1 SV=1	P55302	16	13	14	24	20	17			Q8BP67
Alpha-2-macroglobulin-P OS=Mus musculus GN=A2mp PE=2 SV=2	Q6GQT1	1	3	2	1	3	2			P61255
Alpha-(1,3)-fucosyltransferase 11 OS=Mus musculus GN=Fut11 PE=1 SV=1	Q8BHC9	10	10	10	13	10	10			P61358
Alpha-(1,6)-fucosyltransferase OS=Mus musculus GN=Fut8 PE=2 SV=2	Q9WTS2	0	0	2	0	0	2			P14115
Alpha-L-iduronidase OS=Mus musculus GN=Idua PE=1 SV=2	P48441	3	3	3	3	3	3			P41105
Alpha-N-acetylgalactosaminidase OS=Mus musculus GN=Naga PE=2 SV=2	Q9QWR8	9	8	8	12	11	11			P47915
Alpha-actinin-1 OS=Mus musculus GN=Actn1 PE=1 SV=1	Q7TPR4	51	52	51	114	112	113			P62889
Alpha-actinin-2 OS=Mus musculus GN=Actn2 PE=1 SV=2	Q9JI91	44	42	43	71	68	75			P62900
Alpha-actinin-3 OS=Mus musculus GN=Actn3 PE=2 SV=1	O88990	49	48	48	88	82	84			P62911
Alpha-actinin-4 OS=Mus musculus GN=Actn4 PE=1 SV=1	P57780	54	56	56	117	109	116			Q9D1R9
Alpha-adducin OS=Mus musculus GN=Add1 PE=1 SV=2	Q9QYC0	19	18	21	26	27	29			Q6ZWV7
Alpha-aminoadipic semialdehyde dehydrogenase OS=Mus musculus GN=Aldh7a1 PE=1 SV=4	Q9DBF1	14	15	15	19	22	20			P47964
Cluster of Alpha-amylase 1 OS=Mus musculus GN=Amy1 PE=1 SV=2 (P00687)	P00687	8	9	8	9	10	9			P83882
Alpha-crystallin B chain OS=Mus musculus GN=Cryab PE=1 SV=2	P23927	6	6	6	9	8	8			P61514
Alpha-endosulfine OS=Mus musculus GN=Ensa PE=1 SV=1	P60840	3	3	2	4	3	2			Q9JJI8
Alpha-enolase OS=Mus musculus GN=Eno1 PE=1 SV=3	P17182	21	22	22	55	55	53			P33434
Alpha-globin transcription factor CP2 OS=Mus musculus GN=Tfcp2 PE=1 SV=1	Q9ERA0	4	4	3	5	5	4			P20029
Alpha-internexin OS=Mus musculus GN=Ina PE=1 SV=3	P46660	3	4	6	4	5	7			P97819
Alpha-ketoglutarate-dependent dioxygenase FTO OS=Mus musculus GN=Fto PE=1 SV=1	Q8BGW1	7	8	8	7	8	8			O08810
Alpha-ketoglutarate-dependent dioxygenase alkB homolog 3 OS=Mus musculus GN=Alkbh3 PE=1 SV=1	Q8K1E6	4	4	4	4	4	4			P58871
Alpha-mannosidase 2 OS=Mus musculus GN=Man2a1 PE=1 SV=2	P27046	9	8	11	10	8	12			O08715
Alpha-mannosidase 2C1 OS=Mus musculus GN=Man2c1 PE=2 SV=1	Q91W89	17	15	11	22	18	14			O54931
Alpha-mannosidase 2x OS=Mus musculus GN=Man2a2 PE=2 SV=2	Q8BRK9	3	6	7	3	6	7			D3YVF0
Alpha-methylacyl-CoA racemase OS=Mus musculus GN=Amacr PE=1 SV=4	O09174	5	7	3	5	7	3			Q7TN79
Alpha-parvin OS=Mus musculus GN=Parva PE=1 SV=1	Q9EPC1	10	9	10	18	16	16			Q9DBR0
Cluster of Alpha-soluble NSF attachment protein OS=Mus musculus GN=Napa PE=1 SV=1 (Q9DB05)	Q9DB05	17	19	18	29	30	30			Q9R0L7	0
Alpha-synuclein OS=Mus musculus GN=Snca PE=1 SV=2	O55042	7	6	6	7	8	7			Q70FJ1	0
Alpha-taxilin OS=Mus musculus GN=Txlna PE=2 SV=1	Q6PAM1	11	10	12	11	10	16			O88845	0
Alpha-tubulin N-acetyltransferase 1 OS=Mus musculus GN=Atat1 PE=1 SV=1	Q8K341	1	2	2	1	2	2			Q9WTQ5	0
Alpha/beta hydrolase domain-containing protein 11 OS=Mus musculus GN=Abhd11 PE=1 SV=1	Q8K4F5	5	6	4	5	6	4			Q8BYZ1	0
Alpha/beta hydrolase domain-containing protein 14B OS=Mus musculus GN=Abhd14b PE=2 SV=1	Q8VCR7	8	7	6	13	12	11			Q8BLI0	0
Alpha/beta hydrolase domain-containing protein 17B OS=Mus musculus GN=Abhd17b PE=2 SV=1	Q7M759	1	2	1	1	2	1			Q80T21	0
Aly/REF export factor 2 OS=Mus musculus GN=Alyref2 PE=1 SV=1	Q9JJW6	2	2	2	4	3	4			Q8VDL4	0
Amine oxidase [flavin-containing] A OS=Mus musculus GN=Maoa PE=1 SV=3	Q64133	14	16	15	19	21	18			Q8BVU5	0
Amine oxidase [flavin-containing] B OS=Mus musculus GN=Maob PE=1 SV=4	Q8BW75	17	17	17	23	24	24			P56528	0
Amino-terminal enhancer of split OS=Mus musculus GN=Aes PE=1 SV=1	P63002	2	1	2	3	1	3			Q64277	0
Aminoacyl tRNA synthase complex-interacting multifunctional protein 1 OS=Mus musculus GN=Aimp1 PE=1 SV=2	P31230	16	16	16	25	23	26			P61750 [5]	0
Aminoacyl tRNA synthase complex-interacting multifunctional protein 2 OS=Mus musculus GN=Aimp2 PE=1 SV=2	Q8R010	4	2	4	4	2	4			P62331	0
Aminoacylase-1 OS=Mus musculus GN=Acy1 PE=1 SV=1	Q99JW2	7	6	7	9	10	9			Q9EPJ9	0
Aminopeptidase B OS=Mus musculus GN=Rnpep PE=2 SV=2	Q8VCT3	18	16	16	20	19	16			Q99K28	0
Aminopeptidase N OS=Mus musculus GN=Anpep PE=1 SV=4	P97449	21	21	22	34	35	33			Q9D8S3	0
Amphiphysin OS=Mus musculus GN=Amph PE=1 SV=1	Q7TQF7	2	1	3	2	1	3			Q8R0H9	0
Amyloid beta A4 precursor protein-binding family B member 1 OS=Mus musculus GN=Apbb1 PE=1 SV=3	Q9QXJ1	2	1	2	2	1	2			Q6P5E6	0
Amyloid beta A4 precursor protein-binding family B member 1-interacting protein OS=Mus musculus GN=Apbb1ip PE=1 SV=2	Q8R5A3	2	4	4	2	4	4			Q8BMI3	0
Amyloid beta A4 precursor protein-binding family B member 2 OS=Mus musculus GN=Apbb2 PE=1 SV=2	Q9DBR4	10	11	9	10	11	9			P61211	0
Amyloid beta A4 protein OS=Mus musculus GN=App PE=1 SV=3	P12023	13	13	10	14	15	10			Q9D0J4	0
Amyloid-like protein 2 OS=Mus musculus GN=Aplp2 PE=1 SV=4	Q06335	10	10	10	12	11	12			Q9WUL7	0
Anamorsin OS=Mus musculus GN=Ciapin1 PE=1 SV=1	Q8WTY4	4	4	5	6	6	6			P61213	0
Anaphase-promoting complex subunit 1 OS=Mus musculus GN=Anapc1 PE=2 SV=2	P53995	8	8	9	8	8	9			Q80ZU0	0
Anaphase-promoting complex subunit 2 OS=Mus musculus GN=Anapc2 PE=1 SV=2	Q8BZQ7	8	6	8	8	6	8			Q9JKW0	0
Anaphase-promoting complex subunit 4 OS=Mus musculus GN=Anapc4 PE=1 SV=1	Q91W96	4	6	3	4	7	3			Q8VEH3	0
Anaphase-promoting complex subunit 5 OS=Mus musculus GN=Anapc5 PE=2 SV=1	Q8BTZ4	7	5	4	7	5	5			Q9CQW2	0
Anaphase-promoting complex subunit 7 OS=Mus musculus GN=Anapc7 PE=1 SV=3	Q9WVM3	4	2	2	4	2	2			Q8BGR6	0
Anaphase-promoting complex subunit CDC26 OS=Mus musculus GN=Cdc26 PE=2 SV=1	Q99JP4	2	1	1	3	1	1			Q9JKX6	0
Ancient ubiquitous protein 1 OS=Mus musculus GN=Aup1 PE=2 SV=1	P70295	1	3	4	1	3	5			P48962	0
Angiogenin OS=Mus musculus GN=Ang PE=1 SV=1	P21570	1	3	2	1	3	2			P51881	0
Angiomotin-like protein 1 OS=Mus musculus GN=Amotl1 PE=1 SV=2	Q9D4H4	5	6	7	5	6	8			Q3V132	0
Angiomotin-like protein 2 OS=Mus musculus GN=Amotl2 PE=2 SV=1	Q8K371	3	7	4	3	7	4			Q920A7	0
Angiopoietin-1 receptor OS=Mus musculus GN=Tek PE=1 SV=2	Q02858	4	3	5	4	3	5			Q8JZQ2	0
Angiopoietin-related protein 2 OS=Mus musculus GN=Angptl2 PE=2 SV=2	Q9R045	8	8	8	8	8	8			O08915	0
Angiopoietin-related protein 4 OS=Mus musculus GN=Angptl4 PE=2 SV=1	Q9Z1P8	3	3	4	3	3	4			Q3V1D3	0
Angiotensin-converting enzyme OS=Mus musculus GN=Ace PE=1 SV=3	P09470	13	14	14	14	15	14			Q9DBT5	0
Angiotensinogen OS=Mus musculus GN=Agt PE=1 SV=1	P11859	7	8	7	10	10	9			O08739	0
Anion exchange protein 2 OS=Mus musculus GN=Slc4a2 PE=1 SV=1	P13808	2	2	0	2	2	0			Q76N33	0
Ankycorbin OS=Mus musculus GN=Rai14 PE=1 SV=1	Q9EP71	27	21	23	30	23	27			Q91X58	0
Ankyrin repeat and IBR domain-containing protein 1 OS=Mus musculus GN=Ankib1 PE=1 SV=2	Q6ZPS6	1	3	1	1	3	1			Q9DCH6	0
Ankyrin repeat and LEM domain-containing protein 2 OS=Mus musculus GN=Ankle2 PE=2 SV=2	Q6P1H6	9	7	8	10	7	8			Q3UHJ0	0
Ankyrin repeat and MYND domain-containing protein 2 OS=Mus musculus GN=Ankmy2 PE=1 SV=1	Q3TPE9	5	3	6	5	3	6			O35643	0
Ankyrin repeat and SAM domain-containing protein 1A OS=Mus musculus GN=Anks1a PE=1 SV=3	P59672	16	10	13	20	11	14			P22892	0
Ankyrin repeat and SOCS box protein 3 OS=Mus musculus GN=Asb3 PE=2 SV=2	Q9WV72	2	0	1	2	0	1			O88512	0
Ankyrin repeat and SOCS box protein 6 OS=Mus musculus GN=Asb6 PE=1 SV=1	Q91ZU1	2	1	2	2	1	2			P35585	0
Ankyrin repeat domain-containing protein 10 OS=Mus musculus GN=Ankrd10 PE=2 SV=2	Q99LW0	3	2	3	3	2	3			Q9WVP1	0
Ankyrin repeat domain-containing protein 13A OS=Mus musculus GN=Ankrd13a PE=1 SV=2	Q80UP5	8	8	10	9	8	10			P61967 [2]	0
Ankyrin repeat domain-containing protein 17 OS=Mus musculus GN=Ankrd17 PE=1 SV=2	Q99NH0	13	9	13	14	10	13			P17426	0
Ankyrin repeat domain-containing protein 27 OS=Mus musculus GN=Ankrd27 PE=1 SV=2	Q3UMR0	2	3	5	2	3	5			P17427	0
Ankyrin repeat domain-containing protein 40 OS=Mus musculus GN=Ankrd40 PE=1 SV=1	Q5SUE8	4	4	6	5	4	8			Q9DBG3	0
Ankyrin repeat domain-containing protein 46 OS=Mus musculus GN=Ankrd46 PE=2 SV=1	Q8BTZ5	4	3	2	4	3	2			P84091	0
Ankyrin repeat domain-containing protein 49 OS=Mus musculus GN=Ankrd49 PE=2 SV=1	Q8VE42	2	1	1	2	1	1			P62743	0
Ankyrin repeat domain-containing protein SOWAHC OS=Mus musculus GN=Sowahc PE=1 SV=2	Q8C0J6	7	5	6	7	5	6			Q9Z1T1	0
Ankyrin-1 OS=Mus musculus GN=Ank1 PE=1 SV=2	Q02357	28	28	28	34	32	35			Q9JME5	0
Ankyrin-2 OS=Mus musculus GN=Ank2 PE=1 SV=2	Q8C8R3	21	17	13	23	18	14			O54774	0
Ankyrin-3 OS=Mus musculus GN=Ank3 PE=1 SV=1	G5E8K5	13	12	12	14	12	13			Q9JKC8	0
Annexin A1 OS=Mus musculus GN=Anxa1 PE=1 SV=2	P10107	19	21	19	32	29	32			Q8R2R9	0
Annexin A2 OS=Mus musculus GN=Anxa2 PE=1 SV=2	P07356	23	21	22	44	40	45			Q9DCR2	0
Annexin A3 OS=Mus musculus GN=Anxa3 PE=1 SV=4	O35639	19	18	18	20	20	21			Q8BSZ2	0
Annexin A4 OS=Mus musculus GN=Anxa4 PE=2 SV=4	P97429	16	15	16	27	24	24			Q9WV76	0
Annexin A5 OS=Mus musculus GN=Anxa5 PE=1 SV=1	P48036	23	24	24	36	33	37			Q9JKC7	0
Annexin A6 OS=Mus musculus GN=Anxa6 PE=1 SV=3	P14824	38	42	42	72	77	77			Q9WVL1	0
Annexin A7 OS=Mus musculus GN=Anxa7 PE=2 SV=2	Q07076	16	17	19	23	24	23			Q3U829	0
Annexin A8 OS=Mus musculus GN=Anxa8 PE=2 SV=2	O35640	5	4	4	5	4	5			Q68FF6	0
Annexin A9 OS=Mus musculus GN=Anxa9 PE=2 SV=2	Q9JHQ0	5	4	6	6	5	7			Q9JLQ2	0
Annexin A11 OS=Mus musculus GN=Anxa11 PE=1 SV=2	P97384	15	17	16	19	23	21			A2BH40	0
Anoctamin-1 OS=Mus musculus GN=Ano1 PE=1 SV=2	Q8BHY3	2	0	1	2	0	1			A2CG63	0
Anoctamin-6 OS=Mus musculus GN=Ano6 PE=1 SV=1	Q6P9J9	11	12	13	12	13	16			Q9CQQ7	0
Anoctamin-10 OS=Mus musculus GN=Ano10 PE=2 SV=1	Q8BH79	10	11	12	12	12	13			Q811I0	0
Anterior gradient protein 2 homolog OS=Mus musculus GN=Agr2 PE=2 SV=1	O88312	1	1	2	1	1	2			Q91YY4	0
Anthrax toxin receptor 2 OS=Mus musculus GN=Antxr2 PE=2 SV=1	Q6DFX2	5	4	4	6	4	5			Q9DB20	0
Antigen peptide transporter 1 OS=Mus musculus GN=Tap1 PE=2 SV=3	P21958	5	5	4	6	5	4			Q03265	0
Antigen peptide transporter 2 OS=Mus musculus GN=Tap2 PE=2 SV=1	P36371	7	5	5	7	5	5			P56480	0
Antigen-presenting glycoprotein CD1d1 OS=Mus musculus GN=Cd1d1 PE=1 SV=3	P11609	4	4	4	5	5	5			Q9DCX2	0
Antithrombin-III OS=Mus musculus GN=Serpinc1 PE=1 SV=1	P32261	19	20	20	29	34	32			Q9D3D9	0
Apolipoprotein A-I OS=Mus musculus GN=Apoa1 PE=1 SV=2	Q00623	17	16	17	29	28	28			Q06185	0
Apolipoprotein A-II OS=Mus musculus GN=Apoa2 PE=1 SV=2	P09813	2	2	2	4	4	3			P56382	0
Apolipoprotein A-IV OS=Mus musculus GN=Apoa4 PE=1 SV=3	P06728	22	19	22	42	39	44			P56135	0
Apolipoprotein B receptor OS=Mus musculus GN=Apobr PE=1 SV=1	Q8VBT6	6	5	4	6	5	4			Q9CPQ8	0
Apolipoprotein B-100 OS=Mus musculus GN=Apob PE=1 SV=1	E9Q414	5	5	10	5	5	10			Q91VR2	0
Apolipoprotein C-I OS=Mus musculus GN=Apoc1 PE=1 SV=1	P34928	3	3	3	4	3	4			Q9CRA7	0
Apolipoprotein C-III OS=Mus musculus GN=Apoc3 PE=1 SV=2	P33622	3	3	3	7	5	8			P97450	0
Apolipoprotein D OS=Mus musculus GN=Apod PE=2 SV=1	P51910	2	0	1	2	0	1			P41233	0
Apolipoprotein E OS=Mus musculus GN=Apoe PE=1 SV=2	P08226	14	15	15	25	30	24			Q8K441	0
Apolipoprotein O OS=Mus musculus GN=Apoo PE=2 SV=1	Q9DCZ4	3	2	2	3	4	2			Q8K449	0
Apoptosis inhibitor 5 OS=Mus musculus GN=Api5 PE=1 SV=2	O35841	10	8	10	11	9	11			Q9DC29	0
Apoptosis regulator BAX OS=Mus musculus GN=Bax PE=1 SV=1	Q07813	2	4	4	2	5	5			Q61102	0
Apoptosis-associated speck-like protein containing a CARD OS=Mus musculus GN=Pycard PE=1 SV=1	Q9EPB4	6	6	7	8	9	10			Q9CXJ4	0
Apoptosis-inducing factor 1, mitochondrial OS=Mus musculus GN=Aifm1 PE=1 SV=1	Q9Z0X1	18	19	19	25	28	27			Q9JI39	0
Apoptosis-inducing factor 2 OS=Mus musculus GN=Aifm2 PE=2 SV=1	Q8BUE4	9	8	8	11	8	11			P48410	0
Apoptosis-stimulating of p53 protein 1 OS=Mus musculus GN=Ppp1r13b PE=2 SV=2	Q62415	2	2	4	2	2	4			Q61285	0
Apoptosis-stimulating of p53 protein 2 OS=Mus musculus GN=Tp53bp2 PE=1 SV=3	Q8CG79	2	2	2	2	2	2			P55096	0
Apoptotic chromatin condensation inducer in the nucleus OS=Mus musculus GN=Acin1 PE=1 SV=3	Q9JIX8	26	25	26	31	31	29			O89016	0
Apoptotic protease-activating factor 1 OS=Mus musculus GN=Apaf1 PE=1 SV=3	O88879	2	4	6	2	4	6			P61222	0
Aprataxin and PNK-like factor OS=Mus musculus GN=Aplf PE=2 SV=2	Q9D842	4	4	4	5	4	4			Q6P542	0
Aquaporin-1 OS=Mus musculus GN=Aqp1 PE=1 SV=3	Q02013	2	2	2	2	3	3			Q99LE6	0
Aquaporin-7 OS=Mus musculus GN=Aqp7 PE=2 SV=1	O54794	1	1	2	2	1	3			Q8K268	0
Arachidonate 5-lipoxygenase OS=Mus musculus GN=Alox5 PE=1 SV=3	P48999	10	7	10	11	8	11			Q7TMS5	0
Arachidonate 12-lipoxygenase, 12S-type OS=Mus musculus GN=Alox12 PE=1 SV=4	P39655	5	3	3	7	3	3			Q91V92	0
Arachidonate 15-lipoxygenase OS=Mus musculus GN=Alox15 PE=1 SV=4	P39654	10	8	9	11	11	11			P12382	0
Archaemetzincin-2 OS=Mus musculus GN=Amz2 PE=2 SV=1	Q400C8	3	2	3	3	2	3			P47857	0
Arf-GAP domain and FG repeat-containing protein 1 OS=Mus musculus GN=Agfg1 PE=1 SV=2	Q8K2K6	10	10	10	12	11	12			Q9WUA3	0
Arf-GAP domain and FG repeat-containing protein 2 OS=Mus musculus GN=Agfg2 PE=1 SV=1	Q80WC7	2	2	3	2	2	3			Q9CZ42	0
Arf-GAP with GTPase, ANK repeat and PH domain-containing protein 1 OS=Mus musculus GN=Agap1 PE=2 SV=1	Q8BXK8	1	2	1	1	2	1			Q9JHS4	0
Arf-GAP with GTPase, ANK repeat and PH domain-containing protein 3 OS=Mus musculus GN=Agap3 PE=1 SV=1	Q8VHH5	3	4	2	3	4	2			O88696	0
Arf-GAP with Rho-GAP domain, ANK repeat and PH domain-containing protein 1 OS=Mus musculus GN=Arap1 PE=2 SV=2	Q4LDD4	14	14	13	16	16	15			O70133	0
Arf-GAP with SH3 domain, ANK repeat and PH domain-containing protein 1 OS=Mus musculus GN=Asap1 PE=1 SV=2	Q9QWY8	7	6	8	7	7	9			Q91VR5	0
Arf-GAP with SH3 domain, ANK repeat and PH domain-containing protein 2 OS=Mus musculus GN=Asap2 PE=1 SV=3	Q7SIG6	10	10	8	11	12	9			Q62167 [3]	0
Arf-GAP with coiled-coil, ANK repeat and PH domain-containing protein 2 OS=Mus musculus GN=Acap2 PE=1 SV=2	Q6ZQK5	8	11	9	9	12	10			Q61655	0
Arfaptin-2 OS=Mus musculus GN=Arfip2 PE=2 SV=2	Q8K221	4	4	4	4	4	4			Q810A7	0
Arginase-1 OS=Mus musculus GN=Arg1 PE=1 SV=1	Q61176	2	4	5	2	4	6			Q99MJ9	0
Arginine--tRNA ligase, cytoplasmic OS=Mus musculus GN=Rars PE=2 SV=2	Q9D0I9	22	22	21	23	24	23			Q8VHK9	0
Arginine/serine-rich protein PNISR OS=Mus musculus GN=Pnisr PE=2 SV=1	A2AJT4	1	2	2	1	2	2			Q6PGC1	0
Argininosuccinate lyase OS=Mus musculus GN=Asl PE=1 SV=1	Q91YI0	13	13	12	18	17	16			Q80YD1	0
Argininosuccinate synthase OS=Mus musculus GN=Ass1 PE=1 SV=1	P16460	6	7	6	7	7	6			O88967	0
Arginyl-tRNA--protein transferase 1 OS=Mus musculus GN=Ate1 PE=1 SV=2	Q9Z2A5	4	5	4	5	6	5			O54984	0
Armadillo repeat-containing protein 1 OS=Mus musculus GN=Armc1 PE=1 SV=1	Q9D7A8	5	4	3	5	4	3			Q91XU0	0
Armadillo repeat-containing protein 6 OS=Mus musculus GN=Armc6 PE=2 SV=1	Q8BNU0	6	10	8	7	10	8			Q9D5T0	0
Armadillo repeat-containing protein 8 OS=Mus musculus GN=Armc8 PE=2 SV=2	Q9DBR3	10	8	7	11	9	7			Q925I1	0
Armadillo repeat-containing protein 10 OS=Mus musculus GN=Armc10 PE=1 SV=1	Q9D0L7	5	5	4	5	6	4			O35143	0
Arpin OS=Mus musculus GN=Arpin PE=1 SV=1	Q9D0A3	5	7	6	6	8	9			Q566J8	0
Arsenite methyltransferase OS=Mus musculus GN=As3mt PE=2 SV=2	Q91WU5	13	12	9	17	12	11			Q8VD66	0
Aryl hydrocarbon receptor nuclear translocator OS=Mus musculus GN=Arnt PE=1 SV=3	P53762	2	2	2	2	2	2			Q5F2F2	0
Aryl hydrocarbon receptor nuclear translocator-like protein 1 OS=Mus musculus GN=Arntl PE=1 SV=2	Q9WTL8	2	1	1	2	1	1			Q9Z1Q2	0
Cluster of Arylamine N-acetyltransferase 2 OS=Mus musculus GN=Nat2 PE=1 SV=1 (P50295)	P50295	4	6	6	4	6	6			Q8CBW3	0
Arylsulfatase A OS=Mus musculus GN=Arsa PE=2 SV=2	P50428	3	4	3	3	4	3			P62484	0
Arylsulfatase B OS=Mus musculus GN=Arsb PE=2 SV=3	P50429	3	3	3	4	3	4			Q9DAZ9	0
Ashwin OS=Mus musculus PE=1 SV=1	Q922M7	1	2	2	1	3	2			Q9D2R0	0
Asparagine synthetase [glutamine-hydrolyzing] OS=Mus musculus GN=Asns PE=2 SV=3	Q61024	15	13	12	22	21	19			Q8BU33	0
Asparagine--tRNA ligase, cytoplasmic OS=Mus musculus GN=Nars PE=1 SV=2	Q8BP47	15	14	16	19	18	21			Q8CAY6	0
Aspartate aminotransferase, cytoplasmic OS=Mus musculus GN=Got1 PE=1 SV=3	P05201	11	12	11	13	15	13			Q8QZT1	0
Aspartate aminotransferase, mitochondrial OS=Mus musculus GN=Got2 PE=1 SV=1	P05202	17	19	18	23	24	21			Q5SWU9	0
Aspartate--tRNA ligase, cytoplasmic OS=Mus musculus GN=Dars PE=2 SV=2	Q922B2	27	25	25	33	34	33			E9Q4Z2	0
Aspartate--tRNA ligase, mitochondrial OS=Mus musculus GN=Dars2 PE=2 SV=1	Q8BIP0	6	4	6	6	4	6			Q99NB1	0
Aspartoacylase OS=Mus musculus GN=Aspa PE=1 SV=2	Q8R3P0	9	9	9	10	10	9			Q9QXG4	0
Aspartyl aminopeptidase OS=Mus musculus GN=Dnpep PE=2 SV=2	Q9Z2W0	9	9	9	13	12	13			Q99J27	0
Aspartyl/asparaginyl beta-hydroxylase OS=Mus musculus GN=Asph PE=1 SV=1	Q8BSY0	24	24	23	38	33	32			P21836	0
Asporin OS=Mus musculus GN=Aspn PE=1 SV=1	Q99MQ4	11	10	9	16	14	13			Q9WV54	0
Astrocytic phosphoprotein PEA-15 OS=Mus musculus GN=Pea15 PE=1 SV=1	Q62048	5	5	6	7	8	12			P70158	0
Ataxin-1 OS=Mus musculus GN=Atxn1 PE=1 SV=2	P54254	4	3	4	4	3	4			P58242	0
Ataxin-1-like OS=Mus musculus GN=Atxn1l PE=1 SV=1	P0C7T6	2	1	2	2	1	2			Q8BP56	0
Ataxin-2 OS=Mus musculus GN=Atxn2 PE=1 SV=1	O70305	10	12	11	11	12	12			Q9JI19	0
Ataxin-2-like protein OS=Mus musculus GN=Atxn2l PE=1 SV=1	Q7TQH0	13	13	16	13	13	16			O35381 [2]	0
Ataxin-3 OS=Mus musculus GN=Atxn3 PE=1 SV=2	Q9CVD2	5	4	3	6	4	3			Q9EST5	0
Ataxin-10 OS=Mus musculus GN=Atxn10 PE=1 SV=2	P28658	9	9	9	11	10	13			P97822	0
Atlastin-1 OS=Mus musculus GN=Atl1 PE=1 SV=1	Q8BH66	1	0	2	1	0	2			Q99KI0	0
Atlastin-2 OS=Mus musculus GN=Atl2 PE=1 SV=1	Q6PA06	12	11	10	14	14	14			Q80YS6	0
Atlastin-3 OS=Mus musculus GN=Atl3 PE=2 SV=1	Q91YH5	18	17	18	34	33	32			Q5DTU0	0
Atrial natriuretic peptide receptor 1 OS=Mus musculus GN=Npr1 PE=2 SV=2	P18293	4	6	4	4	6	4			P63268 [5]	0
Atrial natriuretic peptide receptor 2 OS=Mus musculus GN=Npr2 PE=2 SV=2	Q6VVW5	10	7	8	10	8	8			Q8K4G5	0
Atrial natriuretic peptide receptor 3 OS=Mus musculus GN=Npr3 PE=1 SV=3	P70180	13	13	15	15	16	15			Q8BL65	0
Attractin OS=Mus musculus GN=Atrn PE=2 SV=3	Q9WU60	1	2	2	1	2	2			Q69ZX8	0
Autophagy protein 5 OS=Mus musculus GN=Atg5 PE=1 SV=1	Q99J83	6	6	5	6	6	6			Q9Z2N8 [2]	0
Autophagy-related protein 2 homolog A OS=Mus musculus GN=Atg2a PE=1 SV=2	Q6P4T0	4	4	3	4	4	3			P61161	0
Autophagy-related protein 2 homolog B OS=Mus musculus GN=Atg2b PE=1 SV=3	Q80XK6	2	2	4	2	2	4			Q9R0Q6	0
Autophagy-related protein 13 OS=Mus musculus GN=Atg13 PE=1 SV=2	Q91YI1	2	1	1	2	1	1			Q9WV32	0
Autophagy-related protein 16-1 OS=Mus musculus GN=Atg16l1 PE=1 SV=1	Q8C0J2	13	11	10	14	12	11			Q9CVB6	0
Autophagy-related protein 101 OS=Mus musculus GN=Atg101 PE=2 SV=1	Q9D8Z6	0	1	3	0	1	3			Q9JM76	0
Axin interactor, dorsalization-associated protein OS=Mus musculus GN=Aida PE=1 SV=1	Q8C4Q6	6	6	6	6	6	6			P59999	0
B-cell CLL/lymphoma 7 protein family member B OS=Mus musculus GN=Bcl7b PE=1 SV=1	Q921K9	3	2	2	3	2	3			Q9CPW4	0
B-cell CLL/lymphoma 9-like protein OS=Mus musculus GN=Bcl9l PE=1 SV=1	Q67FY2	2	3	2	2	3	2			Q9D898	0
B-cell lymphoma/leukemia 10 OS=Mus musculus GN=Bcl10 PE=1 SV=1	Q9Z0H7	3	3	3	3	3	3			Q99JY9 [2]	0
B-cell receptor-associated protein 29 OS=Mus musculus GN=Bcap29 PE=1 SV=1	Q61334	3	2	2	3	2	2			Q80US4	0
B-cell receptor-associated protein 31 OS=Mus musculus GN=Bcap31 PE=1 SV=4	Q61335	11	10	11	21	19	23			Q9D864	0
BAG family molecular chaperone regulator 1 OS=Mus musculus GN=Bag1 PE=1 SV=3	Q60739	10	11	10	16	17	17			Q9QZB7	0
BAG family molecular chaperone regulator 2 OS=Mus musculus GN=Bag2 PE=1 SV=1	Q91YN9	7	8	9	7	10	11			P11031	0
BAG family molecular chaperone regulator 3 OS=Mus musculus GN=Bag3 PE=1 SV=2	Q9JLV1	22	22	24	33	31	30			Q9D8Z1	0
BAG family molecular chaperone regulator 4 OS=Mus musculus GN=Bag4 PE=1 SV=2	Q8CI61	1	2	4	1	2	4			Q91WR3	0
BAG family molecular chaperone regulator 5 OS=Mus musculus GN=Bag5 PE=1 SV=1	Q8CI32	12	14	13	17	20	16			E9PZJ8	0
BCL2/adenovirus E1B 19 kDa protein-interacting protein 3 OS=Mus musculus GN=Bnip3 PE=1 SV=1	O55003	3	4	3	3	4	3			Q7TT18	0
BCL2/adenovirus E1B 19 kDa protein-interacting protein 3-like OS=Mus musculus GN=Bnip3l PE=1 SV=1	Q9Z2F7	2	1	1	2	1	1			Q8BK64	0
BDNF/NT-3 growth factors receptor OS=Mus musculus GN=Ntrk2 PE=1 SV=1	P15209	2	3	4	2	4	6			Q8N9S3	0
BET1-like protein OS=Mus musculus GN=Bet1l PE=3 SV=1	O35153	2	1	1	2	1	1			Q5SSL4	0
BH3-interacting domain death agonist OS=Mus musculus GN=Bid PE=1 SV=2	P70444	4	4	4	5	4	6			Q8K348 [3]	0
BMP-2-inducible protein kinase OS=Mus musculus GN=Bmp2k PE=1 SV=1	Q91Z96	4	5	6	4	5	6			Q9Z103	0
BMP-binding endothelial regulator protein OS=Mus musculus GN=Bmper PE=1 SV=1	Q8CJ69	2	1	2	2	1	2			Q9CR21	0
BRCA1-A complex subunit Abraxas OS=Mus musculus GN=Fam175a PE=2 SV=1	Q8BPZ8	2	0	1	2	0	1			Q8JZN5	0
BRCA1-A complex subunit BRE OS=Mus musculus GN=Bre PE=1 SV=2	Q8K3W0	5	4	3	6	6	3			Q8K370	0
BRCA1-A complex subunit RAP80 OS=Mus musculus GN=Uimc1 PE=1 SV=2	Q5U5Q9	1	3	1	1	3	1			Q80XL6	0
BRCA1-associated protein OS=Mus musculus GN=Brap PE=2 SV=1	Q99MP8	6	4	3	6	4	3			P13516 [3]	0
BRCA2 and CDKN1A-interacting protein OS=Mus musculus GN=Bccip PE=2 SV=1	Q9CWI3	6	6	6	6	6	6			Q8VCW8	0
BRISC and BRCA1-A complex member 1 OS=Mus musculus GN=Babam1 PE=2 SV=1	Q3UI43	7	7	7	9	9	8			Q3URE1	0
BRISC complex subunit Abro1 OS=Mus musculus GN=Fam175b PE=2 SV=1	Q3TCJ1	4	3	3	4	3	3			Q14DH7	0
BRO1 domain-containing protein BROX OS=Mus musculus GN=Brox PE=2 SV=1	Q8K2Q7	2	2	2	2	2	2			Q5XG73	0
BSD domain-containing protein 1 OS=Mus musculus GN=Bsdc1 PE=2 SV=1	Q80Y55	5	2	5	5	2	5			Q9D061	0
BTB/POZ domain-containing adapter for CUL3-mediated RhoA degradation protein 3 OS=Mus musculus GN=Kctd10 PE=1 SV=1	Q922M3	3	2	2	3	2	2			P31786	0
BTB/POZ domain-containing protein 1 OS=Mus musculus GN=Btbd1 PE=2 SV=3	P58544	3	2	2	3	2	2			Q91YX5	0
BTB/POZ domain-containing protein KCTD3 OS=Mus musculus GN=Kctd3 PE=2 SV=1	Q8BFX3	1	3	1	1	3	1			Q3UNX5	0
BTB/POZ domain-containing protein KCTD5 OS=Mus musculus GN=Kctd5 PE=2 SV=1	Q8VC57	2	2		2	2	0			Q8BGA8	0
BTB/POZ domain-containing protein KCTD6 OS=Mus musculus GN=Kctd6 PE=2 SV=1	Q8BNL5	1	2	2	1	2	2			Q9QYR9 [6]	0
BTB/POZ domain-containing protein KCTD12 OS=Mus musculus GN=Kctd12 PE=1 SV=1	Q6WVG3	9	9	9	17	16	16			P58137	0
BTB/POZ domain-containing protein KCTD15 OS=Mus musculus GN=Kctd15 PE=1 SV=1	Q8K0E1	2	0	1	2	0	1			Q9R0X4 [2]	0
BUB3-interacting and GLEBS motif-containing protein ZNF207 OS=Mus musculus GN=Znf207 PE=2 SV=1	Q9JMD0	2	3	2	2	4	3			Q8VHQ9	0
Baculoviral IAP repeat-containing protein 2 OS=Mus musculus GN=Birc2 PE=1 SV=1	Q62210	2	2	1	2	2	1			Q3UUI3	0
Baculoviral IAP repeat-containing protein 6 OS=Mus musculus GN=Birc6 PE=1 SV=2	O88738	8	14	14	8	14	14			P97823	0
Band 3 anion transport protein OS=Mus musculus GN=Slc4a1 PE=1 SV=1	P04919	10	9	12	11	9	12			Q9WTL7	0
Band 4.1-like protein 1 OS=Mus musculus GN=Epb41l1 PE=1 SV=2	Q9Z2H5	16	14	12	20	19	18			Q8R146	0
Band 4.1-like protein 2 OS=Mus musculus GN=Epb41l2 PE=1 SV=2	O70318	42	40	39	56	56	57			Q91WG0	0
Band 4.1-like protein 3 OS=Mus musculus GN=Epb41l3 PE=1 SV=1	Q9WV92	10	11	12	11	13	14			Q9ESW4	0
Band 4.1-like protein 5 OS=Mus musculus GN=Epb41l5 PE=1 SV=1	Q8BGS1	3	2	3	3	2	3			P56376	0
Bardet-Biedl syndrome 7 protein homolog OS=Mus musculus GN=Bbs7 PE=1 SV=1	Q8K2G4	1	2	2	1	2	2			P56375	0
Barrier-to-autointegration factor OS=Mus musculus GN=Banf1 PE=1 SV=1	O54962	3	3	3	8	9	10			Q64010	0
Basal cell adhesion molecule OS=Mus musculus GN=Bcam PE=2 SV=1	Q9R069	17	17	18	19	18	22			Q9CR95	0
Basement membrane-specific heparan sulfate proteoglycan core protein OS=Mus musculus GN=Hspg2 PE=1 SV=1	Q05793	111	116	114	193	203	203			Q9D1J1	0
Basic leucine zipper and W2 domain-containing protein 1 OS=Mus musculus GN=Bzw1 PE=1 SV=1	Q9CQC6	7	9	10	9	11	12			P08030	0
Basic leucine zipper and W2 domain-containing protein 2 OS=Mus musculus GN=Bzw2 PE=1 SV=1	Q91VK1	9	9	9	9	10	9			Q61315	0
Basigin OS=Mus musculus GN=Bsg PE=1 SV=2	P18572	7	7	7	10	9	9			P03958	0
Bcl2-associated agonist of cell death OS=Mus musculus GN=Bad PE=1 SV=1	Q61337	2	2	2	3	3	2			P55264	0
Bcl10-interacting CARD protein OS=Mus musculus PE=2 SV=1	Q9D1I2	4	4	4	4	4	4			P50247	0
Bcl-2-associated transcription factor 1 OS=Mus musculus GN=Bclaf1 PE=1 SV=2	Q8K019	5	5	4	6	5	4			P84309	0
Bcl-2-like protein 1 OS=Mus musculus GN=Bcl2l1 PE=1 SV=1	Q64373	2	2	2	2	2	2			Q01341	0
Bcl-2-like protein 13 OS=Mus musculus GN=Bcl2l13 PE=1 SV=2	P59017	10	9	11	14	11	15			Q9WTP6	0
Bcl-2-related ovarian killer protein OS=Mus musculus GN=Bok PE=1 SV=1	O35425	1	2	0	1	2	0			Q9WUR9	0
Beta-1,3-galactosyltransferase 2 OS=Mus musculus GN=B3galt2 PE=2 SV=2	O54905	3	3	2	3	3	2			Q9R0Y5	0
Beta-1,3-glucosyltransferase OS=Mus musculus GN=B3galtl PE=2 SV=3	Q8BHT6	10	11	11	12	13	14			Q920P5	0
Beta-1-syntrophin OS=Mus musculus GN=Sntb1 PE=1 SV=4	Q99L88	22	23	22	30	31	28			P54822	0
Beta-2-glycoprotein 1 OS=Mus musculus GN=Apoh PE=1 SV=1	Q01339	21	22	20	29	30	29			P28650	0
Beta-2-microglobulin OS=Mus musculus GN=B2m PE=1 SV=2	P01887	4	3	5	6	4	6			P46664	0
Beta-2-syntrophin OS=Mus musculus GN=Sntb2 PE=1 SV=2	Q61235	15	16	16	17	19	20			P40124	0
Beta-3 adrenergic receptor OS=Mus musculus GN=Adrb3 PE=2 SV=2	P25962	4	3	3	4	5	4			Q9CYT6	0
Beta-adducin OS=Mus musculus GN=Add2 PE=1 SV=4	Q9QYB8	4	7	5	5	8	6			A2BDX3	0
Cluster of Beta-adrenergic receptor kinase 1 OS=Mus musculus GN=Adrbk1 PE=1 SV=2 (Q99MK8)	Q99MK8	5	8	7	5	8	7			Q640N1	0
Beta-arrestin-1 OS=Mus musculus GN=Arrb1 PE=1 SV=1	Q8BWG8	10	11	11	12	13	13			Q9D7N9	0
Beta-arrestin-2 OS=Mus musculus GN=Arrb2 PE=1 SV=1	Q91YI4	2	0	0	2	0	0			C0HK79 (+1)	0
Beta-catenin-interacting protein 1 OS=Mus musculus GN=Ctnnbip1 PE=1 SV=1	Q9JJN6	1	1	2	1	1	2			Q60994	0
Beta-catenin-like protein 1 OS=Mus musculus GN=Ctnnbl1 PE=2 SV=1	Q9CWL8	4	7	5	4	7	5			P46656	0
Cluster of Beta-centractin OS=Mus musculus GN=Actr1b PE=1 SV=1 (Q8R5C5)	Q8R5C5	14	13	12	21	21	18			Q9CPW2	0
Beta-enolase OS=Mus musculus GN=Eno3 PE=1 SV=3	P21550	16	17	16	38	39	38			Q60604	0
Beta-galactosidase OS=Mus musculus GN=Glb1 PE=2 SV=1	P23780	9	11	9	14	15	12			O88398	0
Beta-galactosidase-1-like protein 2 OS=Mus musculus GN=Glb1l2 PE=2 SV=1	Q3UPY5	7	5	6	7	5	6			Q9QZQ1	0
Beta-galactosidase-1-like protein OS=Mus musculus GN=Glb1l PE=2 SV=1	Q8VC60	2	3	4	3	4	5			O89020	0
Beta-glucuronidase OS=Mus musculus GN=Gusb PE=2 SV=2	P12265	9	9	8	10	10	8			Q8CG76	0
Beta-hexosaminidase subunit alpha OS=Mus musculus GN=Hexa PE=2 SV=2	P29416	9	9	9	13	13	12			Q80WT5	0
Beta-hexosaminidase subunit beta OS=Mus musculus GN=Hexb PE=2 SV=2	P20060	15	14	15	16	17	16			A2ASQ1	0
Beta-lactamase-like protein 2 OS=Mus musculus GN=Lactb2 PE=1 SV=1	Q99KR3	9	10	10	12	14	15			P58742	0
Beta-mannosidase OS=Mus musculus GN=Manba PE=2 SV=1	Q8K2I4	9	3	5	9	3	5			Q8QZR5	0
Beta-parvin OS=Mus musculus GN=Parvb PE=1 SV=1	Q9ES46	5	6	6	7	8	7			Q8BGT5	0
Beta-sarcoglycan OS=Mus musculus GN=Sgcb PE=1 SV=1	P82349	11	11	11	18	15	17			Q8BGQ7	0
Beta-synuclein OS=Mus musculus GN=Sncb PE=1 SV=1	Q91ZZ3	4	3	3	4	3	3			Q14CH7	0
Beta-taxilin OS=Mus musculus GN=Txlnb PE=2 SV=2	Q8VBT1	2	0	1	2	0	1			Q3THG9	0
Beta/gamma crystallin domain-containing protein 3 OS=Mus musculus GN=Crybg3 PE=1 SV=2	Q80W49	8	6	7	8	6	7			P00329	0
Bifunctional 3'-phosphoadenosine 5'-phosphosulfate synthase 1 OS=Mus musculus GN=Papss1 PE=1 SV=1	Q60967	4	4	3	5	4	3			Q9JII6	0
Bifunctional 3'-phosphoadenosine 5'-phosphosulfate synthase 2 OS=Mus musculus GN=Papss2 PE=1 SV=2	O88428	8	9	8	8	10	9			Q64437	0
Bifunctional ATP-dependent dihydroxyacetone kinase/FAD-AMP lyase (cyclizing) OS=Mus musculus GN=Dak PE=2 SV=1	Q8VC30	9	12	12	11	14	14			P28474	0
Bifunctional UDP-N-acetylglucosamine 2-epimerase/N-acetylmannosamine kinase OS=Mus musculus GN=Gne PE=1 SV=1	Q91WG8	10	13	10	10	13	11			E9Q3E1 [2]	0
Bifunctional coenzyme A synthase OS=Mus musculus GN=Coasy PE=1 SV=2	Q9DBL7	11	12	11	13	14	14			Q9CZS1	0
Bifunctional epoxide hydrolase 2 OS=Mus musculus GN=Ephx2 PE=1 SV=2	P34914	19	20	21	44	41	43			Q9JHW9	0
Bifunctional glutamate/proline--tRNA ligase OS=Mus musculus GN=Eprs PE=1 SV=4	Q8CGC7	51	52	51	65	65	67			Q80VQ0	0
Bifunctional lysine-specific demethylase and histidyl-hydroxylase MINA OS=Mus musculus GN=Mina PE=1 SV=2	Q8CD15	3	2	1	3	2	1			Q571I9	0
Bifunctional polynucleotide phosphatase/kinase OS=Mus musculus GN=Pnkp PE=1 SV=2	Q9JLV6	7	8	7	8	8	7			O35945	0
Bifunctional protein NCOAT OS=Mus musculus GN=Mgea5 PE=1 SV=2	Q9EQQ9	11	13	13	11	13	14			P47739	0
Bifunctional purine biosynthesis protein PURH OS=Mus musculus GN=Atic PE=1 SV=2	Q9CWJ9	23	23	23	34	38	34			P47738	0
Biglycan OS=Mus musculus GN=Bgn PE=2 SV=1	P28653	13	11	13	21	20	23			O54754	0
Biliverdin reductase A OS=Mus musculus GN=Blvra PE=2 SV=1	Q9CY64	15	14	14	16	15	17			G3X982	0
Biogenesis of lysosome-related organelles complex 1 subunit 1 OS=Mus musculus GN=Bloc1s1 PE=1 SV=2	O55102	4	4	4	5	4	5			Q8VC28	0
Biogenesis of lysosome-related organelles complex 1 subunit 3 OS=Mus musculus GN=Bloc1s3 PE=1 SV=1	Q5U5M8	5	4	6	5	4	6			Q8K157	0
Biogenesis of lysosome-related organelles complex 1 subunit 4 OS=Mus musculus GN=Bloc1s4 PE=1 SV=1	Q8VED2	4	5	2	4	5	2			P45376	0
Biogenesis of lysosome-related organelles complex 1 subunit 5 OS=Mus musculus GN=Bloc1s5 PE=1 SV=1	Q8R015	5	6	6	5	6	7			P45377 [2]	0
Biogenesis of lysosome-related organelles complex 1 subunit 6 OS=Mus musculus GN=Bloc1s6 PE=1 SV=1	Q9R0C0	2	2	1	2	2	1			P09242	0
Biorientation of chromosomes in cell division protein 1 OS=Mus musculus GN=Bod1 PE=2 SV=1	Q5SQY2	3	2	5	4	2	5			Q8C0I1	0
Biotin--protein ligase OS=Mus musculus GN=Hlcs PE=2 SV=1	Q920N2	2	2	2	2	2	2			Q64FW2	0
Biotinidase OS=Mus musculus GN=Btd PE=1 SV=2	Q8CIF4	8	8	7	9	10	8			O70200	0
Bis(5'-adenosyl)-triphosphatase enpp4 OS=Mus musculus GN=Enpp4 PE=1 SV=1	Q8BTJ4	3	5	4	3	6	4			Q9EQX4	0
Bis(5'-nucleosyl)-tetraphosphatase [asymmetrical] OS=Mus musculus GN=Nudt2 PE=1 SV=3	P56380	5	6	6	6	9	8			P27808	0
Bisphosphoglycerate mutase OS=Mus musculus GN=Bpgm PE=2 SV=2	P15327	8	7	8	11	9	13			Q9DBE8	0
Bleomycin hydrolase OS=Mus musculus GN=Blmh PE=1 SV=1	Q8R016	10	11	11	18	18	18			Q921V5	0
Blood vessel epicardial substance OS=Mus musculus GN=Bves PE=1 SV=1	Q9ES83	3	4	4	3	4	4			Q60590 [3]	0
BolA-like protein 1 OS=Mus musculus GN=Bola1 PE=1 SV=1	Q9D8S9	7	7	7	12	11	11			P07758 [4]	0
BolA-like protein 2 OS=Mus musculus GN=Bola2 PE=1 SV=1	Q8BGS2	4	4	3	6	5	5			Q61234	0
BolA-like protein 3 OS=Mus musculus GN=Bola3 PE=2 SV=1	Q8CEI1	2	2	3	5	2	5			Q19LI2	0
Bone marrow stromal antigen 2 OS=Mus musculus GN=Bst2 PE=1 SV=1	Q8R2Q8	2	3	2	3	3	2			P29699	0
Brain acid soluble protein 1 OS=Mus musculus GN=Basp1 PE=1 SV=3	Q91XV3	6	6	6	6	6	6			Q61247	0
Brain-specific angiogenesis inhibitor 1-associated protein 2 OS=Mus musculus GN=Baiap2 PE=1 SV=2	Q8BKX1	6	5	7	6	5	7			Q61838	0
Branched-chain-amino-acid aminotransferase, mitochondrial OS=Mus musculus GN=Bcat2 PE=2 SV=2	O35855	10	11	11	22	22	21			P55302	0
Breakpoint cluster region protein OS=Mus musculus GN=Bcr PE=1 SV=3	Q6PAJ1	6	8	8	6	8	8			Q6GQT1	0
Breast cancer anti-estrogen resistance protein 1 OS=Mus musculus GN=Bcar1 PE=1 SV=2	Q61140	4	5	5	4	5	5			Q8BHC9	0
Breast cancer metastasis-suppressor 1-like protein OS=Mus musculus GN=Brms1l PE=2 SV=1	Q3U1T3	2	3	2	2	3	2			Q9WTS2	0
Breast carcinoma-amplified sequence 3 homolog OS=Mus musculus GN=Bcas3 PE=1 SV=2	Q8CCN5	10	6	10	11	6	10			P48441	0
Brefeldin A-inhibited guanine nucleotide-exchange protein 1 OS=Mus musculus GN=Arfgef1 PE=2 SV=1	G3X9K3	10	8	9	10	8	9			Q9QWR8	0
Brefeldin A-inhibited guanine nucleotide-exchange protein 2 OS=Mus musculus GN=Arfgef2 PE=1 SV=1	A2A5R2	10	10	11	10	10	11			Q7TPR4	0
Bridging integrator 2 OS=Mus musculus GN=Bin2 PE=1 SV=1	D3Z6Q9	6	3	6	6	3	6			Q9JI91	0
Bridging integrator 3 OS=Mus musculus GN=Bin3 PE=2 SV=1	Q9JI08	1	1	2	1	1	2			O88990	0
Bromodomain testis-specific protein OS=Mus musculus GN=Brdt PE=1 SV=3	Q91Y44	2	1	1	2	1	1			P57780	0
Bromodomain-containing protein 2 OS=Mus musculus GN=Brd2 PE=1 SV=1	Q7JJ13	5	4	3	5	4	3			Q9QYC0	0
Bromodomain-containing protein 3 OS=Mus musculus GN=Brd3 PE=1 SV=2	Q8K2F0	8	9	8	8	9	8			Q9DBF1	0
Bromodomain-containing protein 4 OS=Mus musculus GN=Brd4 PE=1 SV=2	Q9ESU6	6	7	6	6	7	6			P00687 [2]	0
Bromodomain-containing protein 7 OS=Mus musculus GN=Brd7 PE=1 SV=1	O88665	2	3	2	2	3	2			P23927	0
Bromodomain-containing protein 8 OS=Mus musculus GN=Brd8 PE=1 SV=2	Q8R3B7	3	2	2	3	2	2			P60840	0
Bromodomain-containing protein 9 OS=Mus musculus GN=Brd9 PE=2 SV=1	Q3UQU0	2	2	3	2	2	3			P17182	0
Butyrophilin-like protein 9 OS=Mus musculus GN=Btnl9 PE=2 SV=1	Q8BJE2	8	6	9	8	6	9			Q9ERA0	0
Bystin OS=Mus musculus GN=Bysl PE=1 SV=3	O54825	2	2	3	2	2	3			P46660	0
C2 domain-containing protein 2-like OS=Mus musculus GN=C2cd2l PE=1 SV=3	Q80X80	4	3	3	4	3	3			Q8BGW1	0
C2 domain-containing protein 5 OS=Mus musculus GN=C2cd5 PE=1 SV=2	Q7TPS5	2	2	0	2	2	0			Q8K1E6	0
C4b-binding protein OS=Mus musculus GN=C4bpa PE=1 SV=3	P08607	8	7	6	8	9	7			P27046	0
C5a anaphylatoxin chemotactic receptor 1 OS=Mus musculus GN=C5ar1 PE=1 SV=1	P30993	2	1		2	1	0			Q91W89	0
C-1-tetrahydrofolate synthase, cytoplasmic OS=Mus musculus GN=Mthfd1 PE=1 SV=4	Q922D8	33	30	31	38	34	38			Q8BRK9	0
C-C motif chemokine 8 OS=Mus musculus GN=Ccl8 PE=2 SV=1	Q9Z121	3	2	3	3	2	3			O09174	0
C-Jun-amino-terminal kinase-interacting protein 3 OS=Mus musculus GN=Mapk8ip3 PE=1 SV=1	Q9ESN9	3	1	3	3	1	3			Q9EPC1	0
C-Jun-amino-terminal kinase-interacting protein 4 OS=Mus musculus GN=Spag9 PE=1 SV=2	Q58A65	22	21	18	23	22	19			Q9DB05 [2]	0
C-Maf-inducing protein OS=Mus musculus GN=Cmip PE=2 SV=3	Q9D486	3	1	2	3	1	2			O55042	0
C-Myc-binding protein OS=Mus musculus GN=Mycbp PE=2 SV=5	Q9EQS3	4	5	5	4	6	6			Q6PAM1	0
C-reactive protein OS=Mus musculus GN=Crp PE=2 SV=2	P14847	3	3	2	3	3	2			Q8K341	0
C-terminal-binding protein 1 OS=Mus musculus GN=Ctbp1 PE=1 SV=2	O88712	8	10	11	8	10	13			Q8K4F5	0
C-terminal-binding protein 2 OS=Mus musculus GN=Ctbp2 PE=1 SV=2	P56546	8	8	9	10	8	9			Q8VCR7	0
C-type lectin domain family 2 member D OS=Mus musculus GN=Clec2d PE=1 SV=1	Q91V08	4	5	5	5	6	5			Q7M759	0
C-type lectin domain family 10 member A OS=Mus musculus GN=Clec10a PE=1 SV=1	P49300	7	6	6	7	7	8			Q9JJW6	0
C-type mannose receptor 2 OS=Mus musculus GN=Mrc2 PE=1 SV=3	Q64449	17	16	16	19	19	19			Q64133	0
CAAX prenyl protease 1 homolog OS=Mus musculus GN=Zmpste24 PE=1 SV=2	Q80W54	6	5	7	7	5	8			Q8BW75	0
CAD protein OS=Mus musculus GN=Cad PE=2 SV=1	B2RQC6	23	22	22	24	23	25			P63002	0
CAP-Gly domain-containing linker protein 1 OS=Mus musculus GN=Clip1 PE=1 SV=1	Q922J3	42	43	46	47	50	58			P31230	0
CAP-Gly domain-containing linker protein 2 OS=Mus musculus GN=Clip2 PE=1 SV=2	Q9Z0H8	10	16	17	12	17	20			Q8R010	0
CB1 cannabinoid receptor-interacting protein 1 OS=Mus musculus GN=Cnrip1 PE=1 SV=1	Q5M8N0	3	3	3	3	3	3			Q99JW2	0
CBP80/20-dependent translation initiation factor OS=Mus musculus GN=Ctif PE=1 SV=2	Q6PEE2	7	5	6	7	5	6			Q8VCT3	0
CCA tRNA nucleotidyltransferase 1, mitochondrial OS=Mus musculus GN=Trnt1 PE=1 SV=1	Q8K1J6	11	10	10	14	13	13			P97449	0
CCR4-NOT transcription complex subunit 1 OS=Mus musculus GN=Cnot1 PE=1 SV=2	Q6ZQ08	11	12	10	11	12	10			Q7TQF7	0
CCR4-NOT transcription complex subunit 2 OS=Mus musculus GN=Cnot2 PE=2 SV=2	Q8C5L3	6	4	5	6	4	5			Q9QXJ1	0
CCR4-NOT transcription complex subunit 3 OS=Mus musculus GN=Cnot3 PE=1 SV=1	Q8K0V4	8	8	9	9	11	12			Q8R5A3	0
CCR4-NOT transcription complex subunit 4 OS=Mus musculus GN=Cnot4 PE=1 SV=2	Q8BT14	1	0	2	1	0	2			Q9DBR4	0
CCR4-NOT transcription complex subunit 7 OS=Mus musculus GN=Cnot7 PE=1 SV=1	Q60809	2	4	2	3	4	2			P12023	0
CCR4-NOT transcription complex subunit 10 OS=Mus musculus GN=Cnot10 PE=2 SV=1	Q8BH15	2	4	6	2	4	6			Q06335	0
CD2 antigen cytoplasmic tail-binding protein 2 OS=Mus musculus GN=Cd2bp2 PE=1 SV=1	Q9CWK3	5	3	4	5	3	4			Q8WTY4	0
CD2-associated protein OS=Mus musculus GN=Cd2ap PE=1 SV=3	Q9JLQ0	20	18	19	24	21	22			P53995	0
CD5 antigen-like OS=Mus musculus GN=Cd5l PE=1 SV=3	Q9QWK4	13	11	14	17	13	16			Q8BZQ7	0
CD9 antigen OS=Mus musculus GN=Cd9 PE=1 SV=2	P40240	2	2	2	2	2	3			Q91W96	0
CD44 antigen OS=Mus musculus GN=Cd44 PE=1 SV=3	P15379	4	4	4	7	6	4			Q8BTZ4	0
CD48 antigen OS=Mus musculus GN=Cd48 PE=1 SV=1	P18181	2	1	1	2	1	1			Q9WVM3	0
CD59A glycoprotein OS=Mus musculus GN=Cd59a PE=2 SV=1	O55186	2	2	2	4	5	4			Q99JP4	0
CD63 antigen OS=Mus musculus GN=Cd63 PE=1 SV=2	P41731	1	1	2	1	1	2			P70295	0
CD81 antigen OS=Mus musculus GN=Cd81 PE=1 SV=2	P35762	4	4	4	11	10	12			P21570	0
CD82 antigen OS=Mus musculus GN=Cd82 PE=1 SV=1	P40237	2	3	3	2	3	3			Q9D4H4	0
CD97 antigen OS=Mus musculus GN=Cd97 PE=1 SV=2	Q9Z0M6	9	9	8	10	10	8			Q8K371	0
CD99 antigen-like protein 2 OS=Mus musculus GN=Cd99l2 PE=1 SV=1	Q8BIF0	6	5	6	9	5	9			Q02858	0
CD109 antigen OS=Mus musculus GN=Cd109 PE=2 SV=1	Q8R422	16	12	12	17	12	13			Q9R045	0
CD151 antigen OS=Mus musculus GN=Cd151 PE=2 SV=2	O35566	8	7	8	9	9	11			Q9Z1P8	0
CD166 antigen OS=Mus musculus GN=Alcam PE=1 SV=3	Q61490	14	14	13	20	20	20			P09470	0
CD180 antigen OS=Mus musculus GN=Cd180 PE=1 SV=2	Q62192	2	2	3	2	2	3			P11859	0
CD209 antigen-like protein B OS=Mus musculus GN=Cd209b PE=1 SV=2	Q8CJ91	8	6	7	9	7	7			P13808	0
CD209 antigen-like protein D OS=Mus musculus GN=Cd209d PE=2 SV=1	Q91ZW8	2	2	3	4	3	4			Q9EP71	0
CD302 antigen OS=Mus musculus GN=Cd302 PE=2 SV=2	Q9DCG2	3	2	2	4	2	3			Q6ZPS6	0
CDGSH iron-sulfur domain-containing protein 1 OS=Mus musculus GN=Cisd1 PE=1 SV=1	Q91WS0	5	5	5	11	10	9			Q6P1H6	0
CDGSH iron-sulfur domain-containing protein 2 OS=Mus musculus GN=Cisd2 PE=1 SV=1	Q9CQB5	2	3	3	3	4	5			Q3TPE9	0
CDGSH iron-sulfur domain-containing protein 3, mitochondrial OS=Mus musculus GN=Cisd3 PE=1 SV=1	B1AR13	2	2	2	3	3	3			P59672	0
CDK5 regulatory subunit-associated protein 2 OS=Mus musculus GN=Cdk5rap2 PE=1 SV=3	Q8K389	2	0	1	2	0	1			Q9WV72	0
CDK5 regulatory subunit-associated protein 3 OS=Mus musculus GN=Cdk5rap3 PE=2 SV=1	Q99LM2	11	10	11	12	11	11			Q91ZU1	0
CDKN2A-interacting protein OS=Mus musculus GN=Cdkn2aip PE=2 SV=1	Q8BI72	5	6	6	5	6	6			Q99LW0	0
CDKN2AIP N-terminal-like protein OS=Mus musculus GN=Cdkn2aipnl PE=2 SV=1	Q9D211	1	2	2	1	2	2			Q80UP5	0
CDP-diacylglycerol--glycerol-3-phosphate 3-phosphatidyltransferase, mitochondrial OS=Mus musculus GN=Pgs1 PE=2 SV=1	Q8BHF7	5	4	2	5	4	3			Q99NH0	0
CDP-diacylglycerol--inositol 3-phosphatidyltransferase OS=Mus musculus GN=Cdipt PE=1 SV=1	Q8VDP6	4	4	4	5	5	5			Q3UMR0	0
CGG triplet repeat-binding protein 1 OS=Mus musculus GN=Cggbp1 PE=2 SV=1	Q8BHG9	3	4	3	3	4	4			Q5SUE8	0
CLIP-associating protein 1 OS=Mus musculus GN=Clasp1 PE=1 SV=2	Q80TV8	8	8	8	8	8	8			Q8BTZ5	0
CLIP-associating protein 2 OS=Mus musculus GN=Clasp2 PE=1 SV=1	Q8BRT1	11	10	14	11	10	15			Q8VE42	0
CLK4-associating serine/arginine rich protein OS=Mus musculus GN=Clasrp PE=1 SV=3	Q8CFC7	2	2	1	2	2	1			Q8C0J6	0
CMRF35-like molecule 9 OS=Mus musculus GN=Cd300lg PE=1 SV=1	Q1ERP8	4	5	4	6	7	7			Q02357	0
COBW domain-containing protein 1 OS=Mus musculus GN=Cbwd1 PE=2 SV=1	Q8VEH6	8	7	6	8	8	7			Q8C8R3	0
COMM domain-containing protein 1 OS=Mus musculus GN=Commd1 PE=2 SV=2	Q8K4M5	5	4	4	5	4	4			G5E8K5	0
COMM domain-containing protein 2 OS=Mus musculus GN=Commd2 PE=1 SV=1	Q8BXC6	5	4	3	5	4	3			P10107	0
COMM domain-containing protein 3 OS=Mus musculus GN=Commd3 PE=2 SV=1	Q63829	9	9	8	11	10	10			P07356	0
COMM domain-containing protein 4 OS=Mus musculus GN=Commd4 PE=2 SV=1	Q9CQ02	2	4	3	3	5	4			O35639	0
COMM domain-containing protein 6 OS=Mus musculus GN=Commd6 PE=2 SV=1	Q3V4B5	4	4	4	6	6	6			P97429	0
COMM domain-containing protein 7 OS=Mus musculus GN=Commd7 PE=2 SV=1	Q8BG94	5	4	4	7	5	5			P48036	0
COMM domain-containing protein 8 OS=Mus musculus GN=Commd8 PE=2 SV=1	Q9CZG3	5	6	6	9	9	10			P14824	0
COMM domain-containing protein 9 OS=Mus musculus GN=Commd9 PE=2 SV=3	Q8K2Q0	5	6	6	5	6	7			Q07076	0
COMM domain-containing protein 10 OS=Mus musculus GN=Commd10 PE=2 SV=1	Q8JZY2	5	5	5	6	6	6			O35640	0
COP9 signalosome complex subunit 1 OS=Mus musculus GN=Gps1 PE=1 SV=1	Q99LD4	10	13	10	16	14	11			Q9JHQ0	0
COP9 signalosome complex subunit 2 OS=Mus musculus GN=Cops2 PE=1 SV=1	P61202	15	15	15	21	20	20			P97384	0
COP9 signalosome complex subunit 3 OS=Mus musculus GN=Cops3 PE=1 SV=3	O88543	8	9	8	13	13	11			Q8BHY3	0
COP9 signalosome complex subunit 4 OS=Mus musculus GN=Cops4 PE=1 SV=1	O88544	20	18	18	26	28	27			Q6P9J9	0
COP9 signalosome complex subunit 5 OS=Mus musculus GN=Cops5 PE=1 SV=3	O35864	11	12	11	13	17	14			Q8BH79	0
COP9 signalosome complex subunit 6 OS=Mus musculus GN=Cops6 PE=1 SV=1	O88545	9	8	9	14	14	16			O88312	0
COP9 signalosome complex subunit 7a OS=Mus musculus GN=Cops7a PE=1 SV=2	Q9CZ04	8	8	9	8	8	9			Q6DFX2	0
COP9 signalosome complex subunit 7b OS=Mus musculus GN=Cops7b PE=1 SV=1	Q8BV13	2	2	1	2	2	1			P21958	0
COP9 signalosome complex subunit 8 OS=Mus musculus GN=Cops8 PE=1 SV=1	Q8VBV7	6	6	6	9	10	11			P36371	0
COX assembly mitochondrial protein 2 homolog OS=Mus musculus GN=Cmc2 PE=2 SV=1	Q8K199	2	2	3	2	2	3			P11609	0
COX assembly mitochondrial protein homolog OS=Mus musculus GN=Cmc1 PE=3 SV=1	Q9CPZ8	2	1	1	2	1	1			P32261	0
CREB-regulated transcription coactivator 2 OS=Mus musculus GN=Crtc2 PE=1 SV=2	Q3U182	4	3	3	4	3	3			Q00623	0
CREB-regulated transcription coactivator 3 OS=Mus musculus GN=Crtc3 PE=2 SV=2	Q91X84	4	2	4	4	2	4			P09813	0
CSC1-like protein 1 OS=Mus musculus GN=Tmem63a PE=2 SV=1	Q91YT8	2	3	3	2	3	3			P06728	0
CST complex subunit CTC1 OS=Mus musculus GN=Ctc1 PE=1 SV=2	Q5SUQ9	1	3	3	1	3	3			Q8VBT6	0
CST complex subunit STN1 OS=Mus musculus GN=Obfc1 PE=1 SV=2	Q8K2X3	6	6	7	6	6	8			E9Q414	0
CTD small phosphatase-like protein OS=Mus musculus GN=Ctdspl PE=2 SV=3	P58465	2	3	2	2	4	2			P34928	0
CTP synthase 1 OS=Mus musculus GN=Ctps1 PE=1 SV=2	P70698	9	10	12	9	10	12			P33622	0
CTP synthase 2 OS=Mus musculus GN=Ctps2 PE=2 SV=1	P70303	12	15	13	13	19	17			P51910	0
CTTNBP2 N-terminal-like protein OS=Mus musculus GN=Cttnbp2nl PE=1 SV=1	Q99LJ0	11	12	10	11	12	10			P08226	0
CUE domain-containing protein 1 OS=Mus musculus GN=Cuedc1 PE=2 SV=2	Q8R3V6	5	5	5	6	6	5			Q9DCZ4	0
CUE domain-containing protein 2 OS=Mus musculus GN=Cuedc2 PE=2 SV=1	Q9CXX9	4	5	4	4	5	5			O35841	0
CUGBP Elav-like family member 1 OS=Mus musculus GN=Celf1 PE=1 SV=2	P28659	5	5	5	7	7	8			Q07813	0
CUGBP Elav-like family member 2 OS=Mus musculus GN=Celf2 PE=1 SV=1	Q9Z0H4	6	6	6	9	11	9			Q9EPB4	0
CWF19-like protein 1 OS=Mus musculus GN=Cwf19l1 PE=2 SV=2	Q8CI33	2	3	2	2	3	2			Q9Z0X1	0
Cadherin-1 OS=Mus musculus GN=Cdh1 PE=1 SV=1	P09803	2	1	3	2	1	3			Q8BUE4	0
Cadherin-2 OS=Mus musculus GN=Cdh2 PE=1 SV=2	P15116	4	3	5	4	3	5			Q62415	0
Cadherin-5 OS=Mus musculus GN=Cdh5 PE=1 SV=2	P55284	12	11	12	14	17	14			Q8CG79	0
Cadherin-11 OS=Mus musculus GN=Cdh11 PE=1 SV=1	P55288	7	5	7	7	5	7			Q9JIX8	0
Cadherin-13 OS=Mus musculus GN=Cdh13 PE=1 SV=2	Q9WTR5	13	13	13	17	19	18			O88879	0
Calcineurin B homologous protein 1 OS=Mus musculus GN=Chp1 PE=1 SV=2	P61022	14	14	13	26	27	22			Q9D842	0
Calcineurin subunit B type 1 OS=Mus musculus GN=Ppp3r1 PE=1 SV=3	Q63810	6	6	6	9	10	11			Q02013	0
Calcium and integrin-binding protein 1 OS=Mus musculus GN=Cib1 PE=1 SV=3	Q9Z0F4	0	2		0	2	0			O54794	0
Calcium homeostasis endoplasmic reticulum protein OS=Mus musculus GN=Cherp PE=1 SV=1	Q8CGZ0	6	11	8	7	12	10			P48999	0
Calcium signal-modulating cyclophilin ligand OS=Mus musculus GN=Camlg PE=1 SV=2	P49070	2	3	2	2	3	2			P39655	0
Calcium uniporter protein, mitochondrial OS=Mus musculus GN=Mcu PE=1 SV=2	Q3UMR5	5	4	5	5	5	7			P39654	0
Calcium uptake protein 1, mitochondrial OS=Mus musculus GN=Micu1 PE=1 SV=1	Q8VCX5	3	2	2	3	2	2			Q400C8	0
Calcium uptake protein 2, mitochondrial OS=Mus musculus GN=Micu2 PE=1 SV=2	Q8CD10	5	6	6	6	6	6			Q8K2K6	0
Calcium-binding and coiled-coil domain-containing protein 1 OS=Mus musculus GN=Calcoco1 PE=1 SV=2	Q8CGU1	11	13	13	13	14	13			Q80WC7	0
Calcium-binding mitochondrial carrier protein Aralar1 OS=Mus musculus GN=Slc25a12 PE=1 SV=1	Q8BH59	18	19	19	20	21	21			Q8BXK8	0
Calcium-binding mitochondrial carrier protein Aralar2 OS=Mus musculus GN=Slc25a13 PE=1 SV=1	Q9QXX4	5	5	5	5	5	5			Q8VHH5	0
Calcium-binding mitochondrial carrier protein SCaMC-1 OS=Mus musculus GN=Slc25a24 PE=1 SV=1	Q8BMD8	11	10	11	11	10	13			Q4LDD4	0
Calcium-binding mitochondrial carrier protein SCaMC-2 OS=Mus musculus GN=Slc25a25 PE=2 SV=1	A2ASZ8	4	2	2	4	2	2			Q9QWY8	0
Calcium-binding mitochondrial carrier protein SCaMC-3 OS=Mus musculus GN=Slc25a23 PE=2 SV=1	Q6GQS1	3	3	2	3	3	2			Q7SIG6	0
Calcium-binding protein 39 OS=Mus musculus GN=Cab39 PE=1 SV=2	Q06138	6	5	7	7	5	7			Q6ZQK5	0
Calcium-binding protein 39-like OS=Mus musculus GN=Cab39l PE=2 SV=3	Q9DB16	4	3	4	4	3	4			Q8K221	0
Calcium-dependent secretion activator 2 OS=Mus musculus GN=Cadps2 PE=1 SV=2	Q8BYR5	0	0	2	0	0	2			Q61176	0
Calcium-independent phospholipase A2-gamma OS=Mus musculus GN=Pnpla8 PE=1 SV=1	Q8K1N1	12	10	11	14	10	11			Q9D0I9	0
Calcium-regulated heat stable protein 1 OS=Mus musculus GN=Carhsp1 PE=1 SV=1	Q9CR86	5	4	5	6	5	6			A2AJT4	0
Calcium-transporting ATPase OS=Mus musculus GN=Atp2b4 PE=1 SV=1	Q6Q477	24	24	24	31	33	34			Q91YI0	0
Calcium/calmodulin-dependent 3',5'-cyclic nucleotide phosphodiesterase 1A OS=Mus musculus GN=Pde1a PE=2 SV=2	Q61481	1	2	1	2	2	1			P16460	0
Calcium/calmodulin-dependent 3',5'-cyclic nucleotide phosphodiesterase 1B OS=Mus musculus GN=Pde1b PE=1 SV=2	Q01065	2	1	2	2	1	2			Q9Z2A5	0
Calcium/calmodulin-dependent protein kinase kinase 2 OS=Mus musculus GN=Camkk2 PE=1 SV=2	Q8C078	1	2	2	1	2	2			Q9D7A8	0
Calcium/calmodulin-dependent protein kinase type 1 OS=Mus musculus GN=Camk1 PE=1 SV=1	Q91YS8	13	12	13	17	14	15			Q8BNU0	0
Calcium/calmodulin-dependent protein kinase type 1B OS=Mus musculus GN=Pnck PE=2 SV=1	Q9QYK9	2	2	0	2	2	0			Q9DBR3	0
Calcium/calmodulin-dependent protein kinase type 1D OS=Mus musculus GN=Camk1d PE=1 SV=2	Q8BW96	6	6	5	6	6	5			Q9D0L7	0
Cluster of Calcium/calmodulin-dependent protein kinase type II subunit delta OS=Mus musculus GN=Camk2d PE=1 SV=1 (Q6PHZ2)	Q6PHZ2	28	25	25	45	45	39			Q9D0A3	0
Calcyclin-binding protein OS=Mus musculus GN=Cacybp PE=1 SV=1	Q9CXW3	5	6	7	6	10	9			Q91WU5	0
Calfacilitin OS=Mus musculus GN=Tlcd1 PE=2 SV=1	Q99JT6	2	2	1	4	3	2			P53762	0
Calmin OS=Mus musculus GN=Clmn PE=1 SV=2	Q8C5W0	3	3	6	3	3	6			Q9WTL8	0
Cluster of Calmodulin OS=Mus musculus GN=Calm1 PE=1 SV=2 (P62204)	P62204	9	10	9	22	21	20			P50295 [3]	0
Calmodulin-regulated spectrin-associated protein 1 OS=Mus musculus GN=Camsap1 PE=1 SV=1	A2AHC3	1	1	2	1	1	2			P50428	0
Calmodulin-regulated spectrin-associated protein 2 OS=Mus musculus GN=Camsap2 PE=1 SV=3	Q8C1B1	6	5	5	6	5	5			P50429	0
Calnexin OS=Mus musculus GN=Canx PE=1 SV=1	P35564	20	17	17	26	25	27			Q922M7	0
Cluster of Calpain small subunit 1 OS=Mus musculus GN=Capns1 PE=2 SV=1 (O88456)	O88456	4	4	4	8	9	9			Q61024	0
Calpain-1 catalytic subunit OS=Mus musculus GN=Capn1 PE=1 SV=1	O35350	30	31	31	38	40	37			Q8BP47	0
Calpain-2 catalytic subunit OS=Mus musculus GN=Capn2 PE=2 SV=4	O08529	27	28	27	43	42	45			P05201	0
Calpain-5 OS=Mus musculus GN=Capn5 PE=2 SV=1	O08688	5	6	5	5	6	5			P05202	0
Calpain-7 OS=Mus musculus GN=Capn7 PE=2 SV=1	Q9R1S8	1	2	3	1	2	4			Q922B2	0
Calpain-13 OS=Mus musculus GN=Capn13 PE=2 SV=1	Q3UW68	1	2	0	1	2	0			Q8BIP0	0
Calpastatin OS=Mus musculus GN=Cast PE=1 SV=2	P51125	24	22	24	31	30	31			Q8R3P0	0
Calponin-1 OS=Mus musculus GN=Cnn1 PE=2 SV=1	Q08091	15	15	16	55	48	47			Q9Z2W0	0
Calponin-2 OS=Mus musculus GN=Cnn2 PE=1 SV=1	Q08093	7	8	7	11	12	11			Q8BSY0	0
Calponin-3 OS=Mus musculus GN=Cnn3 PE=1 SV=1	Q9DAW9	11	10	10	16	15	16			Q99MQ4	0
Calreticulin OS=Mus musculus GN=Calr PE=1 SV=1	P14211	19	20	20	37	37	39			Q62048	0
Calsequestrin-1 OS=Mus musculus GN=Casq1 PE=1 SV=3	O09165	9	9	9	19	13	16			P54254	0
Calsequestrin-2 OS=Mus musculus GN=Casq2 PE=1 SV=3	O09161	4	4	4	4	4	4			P0C7T6	0
Calumenin OS=Mus musculus GN=Calu PE=1 SV=1	O35887	17	17	18	29	30	30			O70305	0
Canalicular multispecific organic anion transporter 2 OS=Mus musculus GN=Abcc3 PE=1 SV=1	B2RX12	2	4	3	2	4	3			Q7TQH0	0
Cancer-related nucleoside-triphosphatase homolog OS=Mus musculus GN=Ntpcr PE=2 SV=1	Q9CQA9	3	4	4	3	5	5			Q9CVD2	0
Cap-specific mRNA (nucleoside-2'-O-)-methyltransferase 1 OS=Mus musculus GN=Cmtr1 PE=1 SV=1	Q9DBC3	2	4	3	2	4	3			P28658	0
CapZ-interacting protein OS=Mus musculus GN=Rcsd1 PE=1 SV=1	Q3UZA1	6	5	6	6	6	7			Q8BH66	0
Caprin-1 OS=Mus musculus GN=Caprin1 PE=1 SV=2	Q60865	9	9	10	15	12	14			Q6PA06	0
Carbamoyl-phosphate synthase [ammonia], mitochondrial OS=Mus musculus GN=Cps1 PE=1 SV=2	Q8C196	2	4	1	2	4	1			Q91YH5	0
Carbohydrate-responsive element-binding protein OS=Mus musculus GN=Mlxipl PE=1 SV=1	Q99MZ3	2	2	3	2	2	3			P18293	0
Carbonic anhydrase 1 OS=Mus musculus GN=Ca1 PE=2 SV=4	P13634	10	10	9	14	13	12			Q6VVW5	0
Carbonic anhydrase 2 OS=Mus musculus GN=Ca2 PE=1 SV=4	P00920	8	8	8	12	12	13			P70180	0
Carbonic anhydrase 3 OS=Mus musculus GN=Ca3 PE=1 SV=3	P16015	16	16	16	49	47	49			Q9WU60	0
Carbonic anhydrase 4 OS=Mus musculus GN=Ca4 PE=1 SV=1	Q64444	6	7	7	8	8	8			Q99J83	0
Carbonic anhydrase 5B, mitochondrial OS=Mus musculus GN=Ca5b PE=2 SV=2	Q9QZA0	8	10	9	15	17	14			Q6P4T0	0
Carbonic anhydrase 7 OS=Mus musculus GN=Ca7 PE=1 SV=2	Q9ERQ8	1	2	0	1	2	0			Q80XK6	0
Carbonic anhydrase 13 OS=Mus musculus GN=Ca13 PE=1 SV=1	Q9D6N1	5	3	4	5	3	5			Q91YI1	0
Carbonyl reductase [NADPH] 1 OS=Mus musculus GN=Cbr1 PE=1 SV=3	P48758	14	13	13	22	20	20			Q8C0J2	0
Carbonyl reductase [NADPH] 2 OS=Mus musculus GN=Cbr2 PE=1 SV=1	P08074	9	9	9	13	13	12			Q9D8Z6	0
Carbonyl reductase [NADPH] 3 OS=Mus musculus GN=Cbr3 PE=2 SV=1	Q8K354	13	14	14	14	17	19			Q8C4Q6	0
Carbonyl reductase family member 4 OS=Mus musculus GN=Cbr4 PE=1 SV=2	Q91VT4	5	5	4	5	5	4			Q921K9	0
Carboxy-terminal domain RNA polymerase II polypeptide A small phosphatase 1 OS=Mus musculus GN=Ctdsp1 PE=1 SV=1	P58466	5	4	5	5	5	5			Q67FY2	0
Carboxylesterase 1C OS=Mus musculus GN=Ces1c PE=1 SV=4	P23953	16	17	17	31	34	36			Q9Z0H7	0
Carboxylesterase 1D OS=Mus musculus GN=Ces1d PE=1 SV=1	Q8VCT4	23	23	23	43	39	43			Q61334	0
Carboxylesterase 1E OS=Mus musculus GN=Ces1e PE=1 SV=1	Q64176	3	3	3	6	6	7			Q61335	0
Carboxymethylenebutenolidase homolog OS=Mus musculus GN=Cmbl PE=2 SV=1	Q8R1G2	11	11	12	14	18	18			Q60739	0
Carboxypeptidase D OS=Mus musculus GN=Cpd PE=1 SV=2	O89001	11	8	9	11	8	9			Q91YN9	0
Carboxypeptidase E OS=Mus musculus GN=Cpe PE=1 SV=2	Q00493	4	1	3	4	1	3			Q9JLV1	0
Carboxypeptidase N catalytic chain OS=Mus musculus GN=Cpn1 PE=2 SV=1	Q9JJN5	3	3	4	3	3	5			Q8CI61	0
Carboxypeptidase N subunit 2 OS=Mus musculus GN=Cpn2 PE=1 SV=2	Q9DBB9	10	10	11	13	14	16			Q8CI32	0
Carboxypeptidase Q OS=Mus musculus GN=Cpq PE=2 SV=1	Q9WVJ3	8	7	9	12	9	12			O55003	0
Carcinoembryonic antigen-related cell adhesion molecule 1 OS=Mus musculus GN=Ceacam1 PE=1 SV=1	P31809	3	3	2	4	4	2			Q9Z2F7	0
Carcinoembryonic antigen-related cell adhesion molecule 2 OS=Mus musculus GN=Ceacam2 PE=1 SV=3	Q925P2	2	2	1	2	2	1			P15209	0
Cardiomyopathy-associated protein 5 OS=Mus musculus GN=Cmya5 PE=1 SV=2	Q70KF4	3	2	1	3	2	1			O35153	0
Carnitine O-acetyltransferase OS=Mus musculus GN=Crat PE=1 SV=3	P47934	17	18	16	18	21	18			P70444	0
Carnitine O-palmitoyltransferase 1, liver isoform OS=Mus musculus GN=Cpt1a PE=1 SV=4	P97742	9	10	9	9	10	9			Q91Z96	0
Carnitine O-palmitoyltransferase 1, muscle isoform OS=Mus musculus GN=Cpt1b PE=2 SV=1	Q924X2	4	1	3	4	1	3			Q8CJ69	0
Carnitine O-palmitoyltransferase 2, mitochondrial OS=Mus musculus GN=Cpt2 PE=1 SV=2	P52825	20	21	21	29	26	26			Q8BPZ8	0
Cartilage-associated protein OS=Mus musculus GN=Crtap PE=2 SV=3	Q9CYD3	7	5	8	8	5	8			Q8K3W0	0
Casein kinase I isoform alpha OS=Mus musculus GN=Csnk1a1 PE=1 SV=2	Q8BK63	4	4	3	4	4	3			Q5U5Q9	0
Cluster of Casein kinase I isoform gamma-1 OS=Mus musculus GN=Csnk1g1 PE=1 SV=2 (Q8BTH8)	Q8BTH8	4	4	3	4	4	3			Q99MP8	0
Casein kinase II subunit alpha OS=Mus musculus GN=Csnk2a1 PE=1 SV=2	Q60737	13	14	15	14	17	20			Q9CWI3	0
Casein kinase II subunit alpha' OS=Mus musculus GN=Csnk2a2 PE=2 SV=1	O54833	11	11	10	12	13	11			Q3UI43	0
Casein kinase II subunit beta OS=Mus musculus GN=Csnk2b PE=1 SV=1	P67871	7	7	7	11	9	11			Q3TCJ1	0
Caseinolytic peptidase B protein homolog OS=Mus musculus GN=Clpb PE=1 SV=1	Q60649	8	8	10	10	9	13			Q8K2Q7	0
Caskin-1 OS=Mus musculus GN=Caskin1 PE=1 SV=2	Q6P9K8	0	1	2	0	1	2			Q80Y55	0
Caskin-2 OS=Mus musculus GN=Caskin2 PE=1 SV=3	Q8VHK1	8	6	8	9	7	8			Q922M3	0
Caspase activity and apoptosis inhibitor 1 OS=Mus musculus GN=Caap1 PE=1 SV=2	Q8VDY9	1	2	1	1	2	1			P58544	0
Caspase recruitment domain-containing protein 10 OS=Mus musculus GN=Card10 PE=2 SV=1	P58660	1	2	2	1	2	2			Q8BFX3	0
Caspase-1 OS=Mus musculus GN=Casp1 PE=1 SV=1	P29452	10	8	8	10	8	8			Q8VC57	0
Caspase-2 OS=Mus musculus GN=Casp2 PE=1 SV=5	P29594	1	1	2	1	1	2			Q8BNL5	0
Caspase-3 OS=Mus musculus GN=Casp3 PE=1 SV=1	P70677	5	4	4	5	4	4			Q6WVG3	0
Caspase-6 OS=Mus musculus GN=Casp6 PE=2 SV=1	O08738	4	6	6	5	7	6			Q8K0E1	0
Caspase-7 OS=Mus musculus GN=Casp7 PE=1 SV=2	P97864	1	3	2	1	3	2			Q9JMD0	0
Caspase-8 OS=Mus musculus GN=Casp8 PE=1 SV=1	O89110	12	13	10	13	16	15			Q62210	0
Caspase-9 OS=Mus musculus GN=Casp9 PE=1 SV=1	Q8C3Q9	1	2	3	1	2	3			O88738	0
Caspase-12 OS=Mus musculus GN=Casp12 PE=1 SV=1	O08736	3	3	2	3	3	2			P04919	0
Cat eye syndrome critical region protein 5 homolog OS=Mus musculus GN=Cecr5 PE=2 SV=1	Q91WM2	6	5	5	6	5	5			Q9Z2H5	0
Catalase OS=Mus musculus GN=Cat PE=1 SV=4	P24270	27	27	31	59	65	64			O70318	0
Catechol O-methyltransferase OS=Mus musculus GN=Comt PE=1 SV=2	O88587	9	8	10	14	10	14			Q9WV92	0
Cluster of Catenin alpha-1 OS=Mus musculus GN=Ctnna1 PE=1 SV=1 (P26231)	P26231	28	26	25	34	32	29			Q8BGS1	0
Catenin beta-1 OS=Mus musculus GN=Ctnnb1 PE=1 SV=1	Q02248	16	15	16	22	21	23			Q8K2G4	0
Catenin delta-1 OS=Mus musculus GN=Ctnnd1 PE=1 SV=2	P30999	27	26	29	35	31	36			O54962	0
Cathepsin B OS=Mus musculus GN=Ctsb PE=1 SV=2	P10605	12	10	13	22	21	26			Q9R069	0
Cathepsin D OS=Mus musculus GN=Ctsd PE=1 SV=1	P18242	14	12	12	28	27	26			Q05793	0
Cathepsin E OS=Mus musculus GN=Ctse PE=1 SV=2	P70269	2	2	2	2	2	2			Q9CQC6	0
Cathepsin F OS=Mus musculus GN=Ctsf PE=2 SV=1	Q9R013	4	5	4	4	6	4			Q91VK1 (+1)	0
Cathepsin L1 OS=Mus musculus GN=Ctsl PE=1 SV=2	P06797	6	7	7	7	9	9			P18572	0
Cathepsin S OS=Mus musculus GN=Ctss PE=1 SV=2	O70370	1	2	3	1	2	3			Q61337	0
Cathepsin Z OS=Mus musculus GN=Ctsz PE=2 SV=1	Q9WUU7	6	6	6	7	8	7			Q9D1I2	0
Cation-dependent mannose-6-phosphate receptor OS=Mus musculus GN=M6pr PE=1 SV=1	P24668	6	6	6	9	8	9			Q8K019	0
Cation-independent mannose-6-phosphate receptor OS=Mus musculus GN=Igf2r PE=1 SV=1	Q07113	34	39	32	35	42	37			Q64373	0
Cluster of Caveolin-1 OS=Mus musculus GN=Cav1 PE=1 SV=1 (P49817)	P49817	11	11	10	19	17	18			P59017	0
Caveolin-2 OS=Mus musculus GN=Cav2 PE=1 SV=1	Q9WVC3	6	6	6	14	14	14			O35425	0
Cdc42 effector protein 1 OS=Mus musculus GN=Cdc42ep1 PE=1 SV=1	Q91W92	10	9	10	16	13	15			O54905	0
Cdc42 effector protein 2 OS=Mus musculus GN=Cdc42ep2 PE=2 SV=1	Q8JZX9	3	3	3	3	3	3			Q8BHT6	0
Cdc42 effector protein 3 OS=Mus musculus GN=Cdc42ep3 PE=1 SV=1	Q9CQC5	1	2	1	2	2	1			Q99L88	0
Cdc42 effector protein 4 OS=Mus musculus GN=Cdc42ep4 PE=1 SV=1	Q9JM96	7	8	8	9	9	10			Q01339	0
Cdc42 effector protein 5 OS=Mus musculus GN=Cdc42ep5 PE=1 SV=2	Q9Z0X0	1	1	2	1	1	2			P01887	0
Cdc42-interacting protein 4 OS=Mus musculus GN=Trip10 PE=1 SV=2	Q8CJ53	14	10	13	16	14	15			Q61235	0
Cell adhesion molecule 1 OS=Mus musculus GN=Cadm1 PE=1 SV=2	Q8R5M8	4	2	4	4	3	4			P25962	0
Cell adhesion molecule 3 OS=Mus musculus GN=Cadm3 PE=1 SV=1	Q99N28	2	2	1	2	2	1			Q9QYB8	0
Cell cycle and apoptosis regulator protein 2 OS=Mus musculus GN=Ccar2 PE=1 SV=2	Q8VDP4	12	13	11	13	14	11			Q99MK8 [2]	0
Cluster of Cell cycle control protein 50A OS=Mus musculus GN=Tmem30a PE=1 SV=1 (Q8VEK0)	Q8VEK0	4	4	3	4	4	3			Q8BWG8	0
Cell death activator CIDE-3 OS=Mus musculus GN=Cidec PE=1 SV=2	P56198	2	2	3	2	2	3			Q91YI4	0
Cell death regulator Aven OS=Mus musculus GN=Aven PE=1 SV=2	Q9D9K3	3	3	2	3	3	2			Q9JJN6	0
Cell differentiation protein RCD1 homolog OS=Mus musculus GN=Rqcd1 PE=1 SV=1	Q9JKY0	1	2	2	1	2	2			Q9CWL8	0
Cell division cycle 5-like protein OS=Mus musculus GN=Cdc5l PE=1 SV=2	Q6A068	13	11	13	16	12	13			Q8R5C5 [2]	0
Cell division cycle and apoptosis regulator protein 1 OS=Mus musculus GN=Ccar1 PE=1 SV=1	Q8CH18	14	17	16	15	17	17			P21550	0
Cell division cycle protein 16 homolog OS=Mus musculus GN=Cdc16 PE=2 SV=1	Q8R349	12	13	12	13	14	14			P23780	0
Cell division cycle protein 23 homolog OS=Mus musculus GN=Cdc23 PE=1 SV=2	Q8BGZ4	7	6	7	7	6	7			Q3UPY5	0
Cell division cycle protein 123 homolog OS=Mus musculus GN=Cdc123 PE=2 SV=2	Q8CII2	3	4	4	3	4	4			Q8VC60	0
Cell growth regulator with RING finger domain protein 1 OS=Mus musculus GN=Cgrrf1 PE=2 SV=1	Q8BMJ7	1	1	2	1	1	2			P12265	0
Cell growth-regulating nucleolar protein OS=Mus musculus GN=Lyar PE=1 SV=2	Q08288	4	3	3	4	3	3			P29416	0
Cell surface glycoprotein MUC18 OS=Mus musculus GN=Mcam PE=1 SV=1	Q8R2Y2	26	23	24	48	45	45			P20060	0
Cellular nucleic acid-binding protein OS=Mus musculus GN=Cnbp PE=1 SV=2	P53996	6	6	5	7	8	9			Q99KR3	0
Centrin-2 OS=Mus musculus GN=Cetn2 PE=2 SV=1	Q9R1K9	7	7	6	9	9	8			Q8K2I4	0
Centrin-3 OS=Mus musculus GN=Cetn3 PE=2 SV=1	O35648	3	3	2	3	3	2			Q9ES46	0
Centromere protein V OS=Mus musculus GN=Cenpv PE=2 SV=2	Q9CXS4	8	6	7	9	7	8			P82349	0
Centromere/kinetochore protein zw10 homolog OS=Mus musculus GN=Zw10 PE=2 SV=3	O54692	7	12	12	7	12	12			Q91ZZ3	0
Centrosomal protein of 68 kDa OS=Mus musculus GN=Cep68 PE=2 SV=2	Q8C0D9	3	2	1	3	2	1			Q8VBT1	0
Centrosomal protein of 97 kDa OS=Mus musculus GN=Cep97 PE=2 SV=1	Q9CZ62	2	3	3	2	3	3			Q80W49	0
Centrosomal protein of 112 kDa OS=Mus musculus GN=Cep112 PE=2 SV=2	Q5PR68	2	2	2	2	2	2			Q60967	0
Centrosomal protein of 135 kDa OS=Mus musculus GN=Cep135 PE=1 SV=1	Q6P5D4	5	3	5	5	3	5			O88428	0
Centrosomal protein of 152 kDa OS=Mus musculus GN=Cep152 PE=1 SV=1	A2AUM9	0	2	0	0	2	0			Q8VC30	0
Centrosomal protein of 170 kDa OS=Mus musculus GN=Cep170 PE=1 SV=2	Q6A065	12	11	11	12	11	11			Q91WG8	0
Centrosomal protein of 290 kDa OS=Mus musculus GN=Cep290 PE=1 SV=2	Q6A078	1	2	1	1	2	1			Q9DBL7	0
Centrosome-associated protein CEP250 OS=Mus musculus GN=Cep250 PE=1 SV=4	Q60952	2	3	5	2	3	5			P34914	0
Ceramide synthase 2 OS=Mus musculus GN=Cers2 PE=1 SV=1	Q924Z4	3	3	3	4	4	4			Q8CGC7	0
Cerebellar degeneration-related protein 2 OS=Mus musculus GN=Cdr2 PE=1 SV=2	P97817	3	3	3	3	3	3			Q8CD15	0
Cerebellar degeneration-related protein 2-like OS=Mus musculus GN=Cdr2l PE=2 SV=1	A2A6T1	2	6	2	3	8	2			Q9JLV6	0
Cerebral dopamine neurotrophic factor OS=Mus musculus GN=Cdnf PE=1 SV=1	Q8CC36	4	4	4	4	4	4			Q9EQQ9	0
Ceroid-lipofuscinosis neuronal protein 5 homolog OS=Mus musculus GN=Cln5 PE=2 SV=1	Q3UMW8	1	1	2	1	1	2			Q9CWJ9	0
Ceruloplasmin OS=Mus musculus GN=Cp PE=1 SV=2	Q61147	36	36	36	53	57	58			P28653	0
Chaperone activity of bc1 complex-like, mitochondrial OS=Mus musculus GN=Adck3 PE=1 SV=2	Q60936	9	6	8	10	7	10			Q9CY64	0
Charged multivesicular body protein 1a OS=Mus musculus GN=Chmp1a PE=1 SV=1	Q921W0	3	4	4	4	6	5			O55102	0
Cluster of Charged multivesicular body protein 1b-1 OS=Mus musculus GN=Chmp1b1 PE=1 SV=1 (Q99LU0)	Q99LU0	2	2	2	2	2	2			Q5U5M8	0
Charged multivesicular body protein 2a OS=Mus musculus GN=Chmp2a PE=1 SV=1	Q9DB34	4	2	3	4	2	3			Q8VED2	0
Charged multivesicular body protein 2b OS=Mus musculus GN=Chmp2b PE=1 SV=1	Q8BJF9	2	2	3	2	2	3			Q8R015	0
Charged multivesicular body protein 3 OS=Mus musculus GN=Chmp3 PE=1 SV=3	Q9CQ10	2	3	3	3	4	4			Q9R0C0	0
Charged multivesicular body protein 4b OS=Mus musculus GN=Chmp4b PE=1 SV=2	Q9D8B3	7	5	6	9	7	8			Q5SQY2	0
Charged multivesicular body protein 5 OS=Mus musculus GN=Chmp5 PE=2 SV=1	Q9D7S9	3	3	3	6	5	7			Q920N2	0
Charged multivesicular body protein 6 OS=Mus musculus GN=Chmp6 PE=2 SV=2	P0C0A3	3	3	3	3	3	3			Q8CIF4	0
Charged multivesicular body protein 7 OS=Mus musculus GN=Chmp7 PE=1 SV=1	Q8R1T1	1	1	2	1	1	2			Q8BTJ4	0
Chemokine-like receptor 1 OS=Mus musculus GN=Cmklr1 PE=1 SV=1	P97468	1	2	2	1	2	2			P56380	0
Chitinase domain-containing protein 1 OS=Mus musculus GN=Chid1 PE=2 SV=1	Q922Q9	5	5	3	5	5	3			P15327	0
Chloride channel CLIC-like protein 1 OS=Mus musculus GN=Clcc1 PE=1 SV=1	Q99LI2	3	4	5	4	4	5			Q8R016	0
Chloride intracellular channel protein 1 OS=Mus musculus GN=Clic1 PE=1 SV=3	Q9Z1Q5	12	11	11	16	18	15			Q9ES83	0
Chloride intracellular channel protein 4 OS=Mus musculus GN=Clic4 PE=1 SV=3	Q9QYB1	14	14	14	21	22	23			Q9D8S9	0
Chloride intracellular channel protein 5 OS=Mus musculus GN=Clic5 PE=1 SV=1	Q8BXK9	9	9	8	10	10	8			Q8BGS2	0
Choline dehydrogenase, mitochondrial OS=Mus musculus GN=Chdh PE=1 SV=1	Q8BJ64	10	11	10	10	12	10			Q8CEI1	0
Choline transporter-like protein 1 OS=Mus musculus GN=Slc44a1 PE=1 SV=3	Q6X893	8	9	10	9	9	11			Q8R2Q8	0
Choline transporter-like protein 2 OS=Mus musculus GN=Slc44a2 PE=1 SV=2	Q8BY89	5	5	5	5	6	5			Q91XV3	0
Choline transporter-like protein 3 OS=Mus musculus GN=Slc44a3 PE=2 SV=3	Q921V7	1	2	1	1	2	1			Q8BKX1	0
Cluster of Choline-phosphate cytidylyltransferase A OS=Mus musculus GN=Pcyt1a PE=1 SV=1 (P49586)	P49586	9	9	10	10	11	12			O35855	0
Choline/ethanolamine kinase OS=Mus musculus GN=Chkb PE=1 SV=3	O55229	3	3	4	3	3	4			Q6PAJ1	0
Choline/ethanolaminephosphotransferase 1 OS=Mus musculus GN=Cept1 PE=2 SV=1	Q8BGS7	3	3	3	3	3	3			Q61140	0
Cholinephosphotransferase 1 OS=Mus musculus GN=Chpt1 PE=2 SV=1	Q8C025	2	2	2	3	2	2			Q3U1T3	0
Cholinesterase OS=Mus musculus GN=Bche PE=2 SV=2	Q03311	6	5	8	9	9	11			Q8CCN5	0
Chondroitin sulfate proteoglycan 4 OS=Mus musculus GN=Cspg4 PE=1 SV=3	Q8VHY0	43	43	45	59	54	59			G3X9K3	0
Chordin-like protein 1 OS=Mus musculus GN=Chrdl1 PE=1 SV=1	Q920C1	1	1	2	1	1	2			A2A5R2	0
Chromatin complexes subunit BAP18 OS=Mus musculus GN=Bap18 PE=1 SV=1	Q9DCT6	4	4	4	4	4	4			D3Z6Q9	0
Chromatin modification-related protein MEAF6 OS=Mus musculus GN=Meaf6 PE=1 SV=1	Q2VPQ9	2	1	1	2	1	1			Q9JI08	0
Chromatin target of PRMT1 protein OS=Mus musculus GN=Chtop PE=1 SV=2	Q9CY57	4	2	3	5	3	3			Q91Y44	0
Chromobox protein homolog 1 OS=Mus musculus GN=Cbx1 PE=1 SV=1	P83917	4	4	6	8	8	11			Q7JJ13	0
Chromobox protein homolog 3 OS=Mus musculus GN=Cbx3 PE=1 SV=2	P23198	7	7	6	12	11	12			Q8K2F0	0
Chromobox protein homolog 5 OS=Mus musculus GN=Cbx5 PE=1 SV=1	Q61686	10	9	9	12	10	12			Q9ESU6	0
Chromobox protein homolog 6 OS=Mus musculus GN=Cbx6 PE=2 SV=2	Q9DBY5	1	2	2	1	2	2			O88665	0
Chromodomain-helicase-DNA-binding protein 4 OS=Mus musculus GN=Chd4 PE=1 SV=1	Q6PDQ2	20	17	20	21	20	22			Q8R3B7	0
Chromodomain-helicase-DNA-binding protein 5 OS=Mus musculus GN=Chd5 PE=1 SV=1	A2A8L1	3	5	4	4	8	5			Q3UQU0	0
Chromosome alignment-maintaining phosphoprotein 1 OS=Mus musculus GN=Champ1 PE=1 SV=1	Q8K327	2	1	5	2	1	6			Q8BJE2	0
Chromosome transmission fidelity protein 8 homolog isoform 2 OS=Mus musculus GN=Chtf8 PE=2 SV=1	P0CG14	4	4	4	4	4	4			O54825	0
Chymase OS=Mus musculus GN=Cma1 PE=1 SV=2	P21844	7	7	7	13	10	11			Q80X80	0
Cilia- and flagella-associated protein 20 OS=Mus musculus GN=Cfap20 PE=2 SV=1	Q8BTU1	2	0	1	2	0	1			Q7TPS5	0
Ciliary neurotrophic factor receptor subunit alpha OS=Mus musculus GN=Cntfr PE=1 SV=2	O88507	2	2	3	2	2	3			P08607	0
Cingulin OS=Mus musculus GN=Cgn PE=1 SV=1	P59242	3	1	1	3	1	1			P30993	0
Cingulin-like protein 1 OS=Mus musculus GN=Cgnl1 PE=1 SV=2	Q6AW69	31	27	26	33	28	29			Q922D8	0
Circadian locomoter output cycles protein kaput OS=Mus musculus GN=Clock PE=1 SV=1	O08785	1	3	1	1	4	1			Q9Z121	0
Citrate lyase subunit beta-like protein, mitochondrial OS=Mus musculus GN=Clybl PE=1 SV=2	Q8R4N0	17	17	17	22	24	23			Q9ESN9	0
Citrate synthase, mitochondrial OS=Mus musculus GN=Cs PE=1 SV=1	Q9CZU6	12	12	13	18	19	21			Q58A65	0
Class II histocompatibility antigen, M alpha chain OS=Mus musculus GN=H2-DMa PE=1 SV=1	P28078	1	1	2	1	1	2			Q9D486	0
Class II histocompatibility antigen, M beta 1 chain OS=Mus musculus GN=H2-DMb1 PE=2 SV=1	P35737	2		1	2	0	2			Q9EQS3	0
Clathrin coat assembly protein AP180 OS=Mus musculus GN=Snap91 PE=1 SV=1	Q61548	2	2	2	2	2	2			P14847	0
Clathrin heavy chain 1 OS=Mus musculus GN=Cltc PE=1 SV=3	Q68FD5	66	67	67	125	122	127			O88712	0
Clathrin interactor 1 OS=Mus musculus GN=Clint1 PE=1 SV=2	Q99KN9	10	12	10	15	16	14			P56546	0
Clathrin light chain A OS=Mus musculus GN=Clta PE=1 SV=2	O08585	4	5	2	4	5	2			Q91V08	0
Clathrin light chain B OS=Mus musculus GN=Cltb PE=1 SV=1	Q6IRU5	7	8	7	8	9	8			P49300	0
Claudin domain-containing protein 1 OS=Mus musculus GN=Cldnd1 PE=1 SV=1	Q9CQX5	2	1	1	2	1	1			Q64449	0
Cleavage and polyadenylation specificity factor subunit 1 OS=Mus musculus GN=Cpsf1 PE=1 SV=1	Q9EPU4	6	3	4	6	3	4			Q80W54	0
Cleavage and polyadenylation specificity factor subunit 2 OS=Mus musculus GN=Cpsf2 PE=1 SV=1	O35218	7	9	11	7	9	11			B2RQC6	0
Cleavage and polyadenylation specificity factor subunit 3 OS=Mus musculus GN=Cpsf3 PE=1 SV=2	Q9QXK7	9	8	7	9	8	7			Q922J3	0
Cleavage and polyadenylation specificity factor subunit 4 OS=Mus musculus GN=Cpsf4 PE=2 SV=1	Q8BQZ5	1	3	1	1	3	1			Q9Z0H8	0
Cleavage and polyadenylation specificity factor subunit 5 OS=Mus musculus GN=Nudt21 PE=1 SV=1	Q9CQF3	6	6	6	7	7	7			Q5M8N0	0
Cleavage and polyadenylation specificity factor subunit 6 OS=Mus musculus GN=Cpsf6 PE=2 SV=1	Q6NVF9	7	8	9	9	9	12			Q6PEE2	0
Cleavage and polyadenylation specificity factor subunit 7 OS=Mus musculus GN=Cpsf7 PE=1 SV=2	Q8BTV2	4	6	6	4	6	6			Q8K1J6	0
Cleavage stimulation factor subunit 1 OS=Mus musculus GN=Cstf1 PE=2 SV=1	Q99LC2	9	8	11	10	10	11			Q6ZQ08	0
Cleavage stimulation factor subunit 2 OS=Mus musculus GN=Cstf2 PE=1 SV=2	Q8BIQ5	8	7	7	8	7	7			Q8C5L3	0
Cleavage stimulation factor subunit 2 tau variant OS=Mus musculus GN=Cstf2t PE=1 SV=2	Q8C7E9	5	4	5	5	4	5			Q8K0V4	0
Cleavage stimulation factor subunit 3 OS=Mus musculus GN=Cstf3 PE=1 SV=1	Q99LI7	5	5	4	5	6	4			Q8BT14	0
Cleft lip and palate transmembrane protein 1 homolog OS=Mus musculus GN=Clptm1 PE=2 SV=1	Q8VBZ3	5	5	6	5	5	6			Q60809	0
Cleft lip and palate transmembrane protein 1-like protein OS=Mus musculus GN=Clptm1l PE=2 SV=1	Q8BXA5	2	0	1	2	0	1			Q8BH15	0
Clustered mitochondria protein homolog OS=Mus musculus GN=Cluh PE=2 SV=2	Q5SW19	20	18	17	20	18	18			Q9CWK3	0
Clusterin OS=Mus musculus GN=Clu PE=1 SV=1	Q06890	14	13	15	18	20	20			Q9JLQ0	0
Coactosin-like protein OS=Mus musculus GN=Cotl1 PE=1 SV=3	Q9CQI6	8	7	7	9	8	7			Q9QWK4	0
Coagulation factor V OS=Mus musculus GN=F5 PE=1 SV=1	O88783	2	2	0	2	2	0			P40240	0
Coagulation factor X OS=Mus musculus GN=F10 PE=1 SV=1	O88947	3	2	3	3	2	3			P15379	0
Coagulation factor XII OS=Mus musculus GN=F12 PE=2 SV=2	Q80YC5	4	5	6	4	5	7			P18181	0
Coagulation factor XIII A chain OS=Mus musculus GN=F13a1 PE=2 SV=3	Q8BH61	21	22	22	29	34	31			O55186	0
Coagulation factor XIII B chain OS=Mus musculus GN=F13b PE=1 SV=2	Q07968	16	16	16	24	20	22			P41731	0
Coatomer subunit alpha OS=Mus musculus GN=Copa PE=1 SV=2	Q8CIE6	32	34	33	41	38	41			P35762	0
Coatomer subunit beta OS=Mus musculus GN=Copb1 PE=1 SV=1	Q9JIF7	29	25	26	38	36	39			P40237	0
Coatomer subunit beta' OS=Mus musculus GN=Copb2 PE=2 SV=2	O55029	30	29	29	46	43	41			Q9Z0M6	0
Coatomer subunit delta OS=Mus musculus GN=Arcn1 PE=1 SV=2	Q5XJY5	22	21	22	25	25	24			Q8BIF0	0
Coatomer subunit epsilon OS=Mus musculus GN=Cope PE=2 SV=3	O89079	11	10	10	20	21	17			Q8R422	0
Coatomer subunit gamma-1 OS=Mus musculus GN=Copg1 PE=2 SV=1	Q9QZE5	23	19	25	28	21	32			O35566	0
Coatomer subunit gamma-2 OS=Mus musculus GN=Copg2 PE=2 SV=1	Q9QXK3	12	14	14	15	17	17			Q61490	0
Coatomer subunit zeta-1 OS=Mus musculus GN=Copz1 PE=2 SV=1	P61924	4	4	3	5	5	4			Q62192	0
Coatomer subunit zeta-2 OS=Mus musculus GN=Copz2 PE=2 SV=1	Q9JHH9	4	4	4	5	4	4			Q8CJ91	0
Cob(I)yrinic acid a,c-diamide adenosyltransferase, mitochondrial OS=Mus musculus GN=Mmab PE=1 SV=1	Q9D273	6	7	6	8	8	7			Q91ZW8	0
Cofilin-1 OS=Mus musculus GN=Cfl1 PE=1 SV=3	P18760	15	18	15	30	33	32			Q9DCG2	0
Cofilin-2 OS=Mus musculus GN=Cfl2 PE=1 SV=1	P45591	10	11	10	20	19	20			Q91WS0	0
Cohesin subunit SA-1 OS=Mus musculus GN=Stag1 PE=2 SV=3	Q9D3E6	5	4	5	5	4	5			Q9CQB5	0
Cohesin subunit SA-2 OS=Mus musculus GN=Stag2 PE=1 SV=3	O35638	3	2	4	3	2	4			B1AR13	0
Coiled-coil and C2 domain-containing protein 1A OS=Mus musculus GN=Cc2d1a PE=1 SV=2	Q8K1A6	4	2	2	4	2	2			Q8K389	0
Coiled-coil and C2 domain-containing protein 1B OS=Mus musculus GN=Cc2d1b PE=2 SV=1	Q8BRN9	20	16	19	23	16	21			Q99LM2	0
Coiled-coil domain-containing protein 6 OS=Mus musculus GN=Ccdc6 PE=1 SV=1	D3YZP9	12	12	13	14	14	14			Q8BI72	0
Coiled-coil domain-containing protein 9 OS=Mus musculus GN=Ccdc9 PE=2 SV=1	Q8VC31	3	2	3	3	2	3			Q9D211	0
Coiled-coil domain-containing protein 22 OS=Mus musculus GN=Ccdc22 PE=1 SV=1	Q9JIG7	19	17	17	25	20	22			Q8BHF7	0
Coiled-coil domain-containing protein 25 OS=Mus musculus GN=Ccdc25 PE=1 SV=1	Q78PG9	3	3	3	4	3	4			Q8VDP6	0
Coiled-coil domain-containing protein 43 OS=Mus musculus GN=Ccdc43 PE=1 SV=1	Q9CR29	3	5	3	3	5	3			Q8BHG9	0
Coiled-coil domain-containing protein 47 OS=Mus musculus GN=Ccdc47 PE=2 SV=2	Q9D024	15	15	14	19	18	16			Q80TV8	0
Coiled-coil domain-containing protein 50 OS=Mus musculus GN=Ccdc50 PE=1 SV=1	Q810U5	4	4	4	5	6	5			Q8BRT1	0
Coiled-coil domain-containing protein 51 OS=Mus musculus GN=Ccdc51 PE=2 SV=1	Q3URS9	6	5	3	6	5	4			Q8CFC7	0
Coiled-coil domain-containing protein 58 OS=Mus musculus GN=Ccdc58 PE=2 SV=1	Q8R3Q6	4	5	4	5	6	4			Q1ERP8	0
Coiled-coil domain-containing protein 61 OS=Mus musculus GN=Ccdc61 PE=2 SV=1	Q3UJV1	1	2	1	1	2	1			Q8VEH6	0
Coiled-coil domain-containing protein 69 OS=Mus musculus GN=Ccdc69 PE=2 SV=1	Q3TCJ8	6	5	3	6	5	3			Q8K4M5	0
Coiled-coil domain-containing protein 80 OS=Mus musculus GN=Ccdc80 PE=1 SV=2	Q8R2G6	6	5	3	6	5	3			Q8BXC6	0
Coiled-coil domain-containing protein 85C OS=Mus musculus GN=Ccdc85c PE=2 SV=1	E9Q6B2	2	2	2	2	2	2			Q63829	0
Coiled-coil domain-containing protein 90B, mitochondrial OS=Mus musculus GN=Ccdc90b PE=2 SV=1	Q8C3X2	7	9	7	7	11	8			Q9CQ02	0
Coiled-coil domain-containing protein 91 OS=Mus musculus GN=Ccdc91 PE=2 SV=2	Q9D8L5	7	6	7	8	7	8			Q3V4B5	0
Coiled-coil domain-containing protein 93 OS=Mus musculus GN=Ccdc93 PE=2 SV=1	Q7TQK5	8	9	7	9	9	7			Q8BG94	0
Coiled-coil domain-containing protein 97 OS=Mus musculus GN=Ccdc97 PE=1 SV=1	Q9DBT3	2	0	1	2	0	1			Q9CZG3	0
Coiled-coil domain-containing protein 102A OS=Mus musculus GN=Ccdc102a PE=2 SV=2	Q3TMW1	7	4	4	7	4	4			Q8K2Q0	0
Coiled-coil domain-containing protein 104 OS=Mus musculus GN=Ccdc104 PE=2 SV=1	Q8C6E0	3	3	4	3	3	4			Q8JZY2	0
Coiled-coil domain-containing protein 115 OS=Mus musculus GN=Ccdc115 PE=2 SV=1	Q8VE99	4	2	4	5	2	5			Q99LD4	0
Coiled-coil domain-containing protein 124 OS=Mus musculus GN=Ccdc124 PE=2 SV=1	Q9D8X2	5	5	4	5	5	5			P61202	0
Coiled-coil domain-containing protein 127 OS=Mus musculus GN=Ccdc127 PE=2 SV=2	Q3TC33	1	2	3	1	2	3			O88543	0
Coiled-coil domain-containing protein 132 OS=Mus musculus GN=Ccdc132 PE=2 SV=2	Q8CI71	7	6	8	8	6	8			O88544	0
Coiled-coil domain-containing protein 134 OS=Mus musculus GN=Ccdc134 PE=2 SV=1	Q8C7V8	2	2	2	2	2	2			O35864	0
Coiled-coil domain-containing protein 186 OS=Mus musculus GN=Ccdc186 PE=2 SV=2	Q8C9S4	7	7	7	7	9	7			O88545	0
Coiled-coil domain-containing protein R3HCC1L OS=Mus musculus GN=R3hcc1l PE=2 SV=1	Q8BJM3	2	1	3	2	1	3			Q9CZ04	0
Coiled-coil-helix-coiled-coil-helix domain-containing protein 1 OS=Mus musculus GN=Chchd1 PE=3 SV=1	Q9CQA6	2	2	2	2	2	2			Q8BV13	0
Coiled-coil-helix-coiled-coil-helix domain-containing protein 2, mitochondrial OS=Mus musculus GN=Chchd2 PE=2 SV=1	Q9D1L0	4	4	4	7	6	5			Q8VBV7	0
Cold shock domain-containing protein E1 OS=Mus musculus GN=Csde1 PE=2 SV=1	Q91W50	19	22	20	23	27	22			Q8K199	0
Cold-inducible RNA-binding protein OS=Mus musculus GN=Cirbp PE=1 SV=1	P60824	3	2	2	3	2	2			Q9CPZ8	0
Collagen alpha-1(I) chain OS=Mus musculus GN=Col1a1 PE=1 SV=4	P11087	20	21	20	27	29	27			Q3U182	0
Collagen alpha-1(II) chain OS=Mus musculus GN=Col2a1 PE=1 SV=2	P28481	3	3	3	4	4	3			Q91X84	0
Collagen alpha-1(III) chain OS=Mus musculus GN=Col3a1 PE=1 SV=4	P08121	8	6	6	12	9	11			Q91YT8	0
Collagen alpha-1(IV) chain OS=Mus musculus GN=Col4a1 PE=2 SV=4	P02463	4	4	4	7	6	6			Q5SUQ9	0
Collagen alpha-1(V) chain OS=Mus musculus GN=Col5a1 PE=2 SV=2	O88207	9	11	10	11	12	10			Q8K2X3	0
Collagen alpha-1(VI) chain OS=Mus musculus GN=Col6a1 PE=2 SV=1	Q04857	34	30	32	74	67	72			P58465	0
Collagen alpha-1(XI) chain OS=Mus musculus GN=Col11a1 PE=1 SV=2	Q61245	2	2	2	2	2	2			P70698	0
Collagen alpha-1(XII) chain OS=Mus musculus GN=Col12a1 PE=2 SV=3	Q60847	55	55	58	73	64	72			P70303	0
Collagen alpha-1(XIV) chain OS=Mus musculus GN=Col14a1 PE=2 SV=2	Q80X19	45	45	48	63	63	64			Q99LJ0	0
Collagen alpha-1(XV) chain OS=Mus musculus GN=Col15a1 PE=1 SV=2	O35206	14	16	16	24	23	26			Q8R3V6	0
Collagen alpha-1(XVI) chain OS=Mus musculus GN=Col16a1 PE=2 SV=2	Q8BLX7	5	2	2	5	2	2			Q9CXX9	0
Collagen alpha-1(XVIII) chain OS=Mus musculus GN=Col18a1 PE=1 SV=4	P39061	16	14	14	20	17	17			P28659	0
Collagen alpha-1(XXVIII) chain OS=Mus musculus GN=Col28a1 PE=2 SV=1	Q2UY11	3	4	5	4	5	5			Q9Z0H4	0
Collagen alpha-2(I) chain OS=Mus musculus GN=Col1a2 PE=2 SV=2	Q01149	18	18	15	22	21	18			Q8CI33	0
Collagen alpha-2(IV) chain OS=Mus musculus GN=Col4a2 PE=2 SV=4	P08122	9	10	9	14	18	14			P09803	0
Collagen alpha-2(V) chain OS=Mus musculus GN=Col5a2 PE=1 SV=1	Q3U962	6	4	5	8	6	7			P15116	0
Collagen alpha-2(VI) chain OS=Mus musculus GN=Col6a2 PE=2 SV=3	Q02788	25	23	22	63	59	66			P55284	0
Collagen alpha-4(VI) chain OS=Mus musculus GN=Col6a4 PE=1 SV=2	A2AX52	21	13	16	21	13	16			P55288	0
Collagen alpha-5(VI) chain OS=Mus musculus GN=Col6a5 PE=1 SV=3	A6H584	28	31	31	33	36	37			Q9WTR5	0
Collagen alpha-6(VI) chain OS=Mus musculus GN=Col6a6 PE=1 SV=2	Q8C6K9	43	38	40	55	45	50			P61022	0
Collagen type IV alpha-3-binding protein OS=Mus musculus GN=Col4a3bp PE=1 SV=1	Q9EQG9	11	11	12	15	12	13			Q63810	0
Collectin-11 OS=Mus musculus GN=Colec11 PE=2 SV=2	Q3SXB8	2	1	1	2	1	1			Q9Z0F4	0
Collectin-12 OS=Mus musculus GN=Colec12 PE=1 SV=1	Q8K4Q8	4	6	3	4	6	3			Q8CGZ0	0
Complement C1q and tumor necrosis factor-related protein 9 OS=Mus musculus GN=C1qtnf9 PE=1 SV=1	Q4ZJN1	4	5	4	6	6	5			P49070	0
Complement C1q subcomponent subunit A OS=Mus musculus GN=C1qa PE=1 SV=2	P98086	2	1	2	3	2	2			Q3UMR5	0
Complement C1q subcomponent subunit B OS=Mus musculus GN=C1qb PE=1 SV=2	P14106	3	3	2	3	4	2			Q8VCX5	0
Complement C1q subcomponent subunit C OS=Mus musculus GN=C1qc PE=2 SV=2	Q02105	3	3	3	3	3	3			Q8CD10	0
Complement C1q tumor necrosis factor-related protein 1 OS=Mus musculus GN=C1qtnf1 PE=2 SV=1	Q9QXP7	2	1	1	2	1	1			Q8CGU1	0
Complement C1q tumor necrosis factor-related protein 7 OS=Mus musculus GN=C1qtnf7 PE=2 SV=2	Q8BVD7	1	2	0	1	2	0			Q8BH59	0
Cluster of Complement C1r-A subcomponent OS=Mus musculus GN=C1ra PE=1 SV=1 (Q8CG16)	Q8CG16	12	14	13	15	16	16			Q9QXX4	0
Cluster of Complement C1s-A subcomponent OS=Mus musculus GN=C1sa PE=2 SV=2 (Q8CG14)	Q8CG14	15	17	17	19	22	21			Q8BMD8	0
Complement C2 OS=Mus musculus GN=C2 PE=2 SV=2	P21180	12	6	9	13	6	9			A2ASZ8	0
Complement C3 OS=Mus musculus GN=C3 PE=1 SV=3	P01027	74	73	75	123	122	123			Q6GQS1	0
Complement C4-B OS=Mus musculus GN=C4b PE=1 SV=3	P01029	31	32	27	40	46	35			Q06138	0
Complement C5 OS=Mus musculus GN=C5 PE=1 SV=2	P06684	17	21	23	20	24	25			Q9DB16	0
Complement component 1 Q subcomponent-binding protein, mitochondrial OS=Mus musculus GN=C1qbp PE=1 SV=1	O35658	5	5	6	9	8	10			Q8BYR5	0
Complement component C1q receptor OS=Mus musculus GN=Cd93 PE=1 SV=1	O89103	4	5	6	4	6	6			Q8K1N1	0
Complement component C8 alpha chain OS=Mus musculus GN=C8a PE=2 SV=1	Q8K182	4	5	3	4	5	3			Q9CR86	0
Complement component C8 beta chain OS=Mus musculus GN=C8b PE=1 SV=1	Q8BH35	8	9	7	8	9	7			Q6Q477	0
Complement component C8 gamma chain OS=Mus musculus GN=C8g PE=1 SV=1	Q8VCG4	2	4	4	2	5	4			Q61481	0
Complement component C9 OS=Mus musculus GN=C9 PE=1 SV=2	P06683	4	7	8	4	7	8			Q01065	0
Complement component receptor 1-like protein OS=Mus musculus GN=Cr1l PE=1 SV=1	Q64735	7	7	7	7	7	7			Q8C078	0
Cluster of Complement decay-accelerating factor, GPI-anchored OS=Mus musculus GN=Cd55 PE=2 SV=2 (Q61475)	Q61475	4	4	4	5	5	5			Q91YS8	0
Complement factor B OS=Mus musculus GN=Cfb PE=1 SV=2	P04186	21	20	21	24	24	27			Q9QYK9	0
Complement factor D OS=Mus musculus GN=Cfd PE=1 SV=1	P03953	6	7	5	10	11	10			Q8BW96	0
Complement factor H OS=Mus musculus GN=Cfh PE=1 SV=2	P06909	47	46	48	82	77	86			Q6PHZ2 [4]	0
Complement factor I OS=Mus musculus GN=Cfi PE=1 SV=3	Q61129	19	17	17	27	24	24			Q9CXW3	0
Complex I assembly factor TMEM126B, mitochondrial OS=Mus musculus GN=Tmem126b PE=2 SV=1	Q9D1R1	2	1	1	2	1	1			Q99JT6	0
Complex I intermediate-associated protein 30, mitochondrial OS=Mus musculus GN=Ndufaf1 PE=2 SV=2	Q9CWX2	8	6	8	9	6	8			Q8C5W0	0
Complex III assembly factor LYRM7 OS=Mus musculus GN=Lyrm7 PE=2 SV=2	Q9DA03	0	2	1	0	2	1			P62204 [2]	0
Complexin-2 OS=Mus musculus GN=Cplx2 PE=1 SV=1	P84086	1	2	1	1	2	1			A2AHC3	0
Connective tissue growth factor OS=Mus musculus GN=Ctgf PE=2 SV=3	P29268	1	2	3	1	2	3			Q8C1B1	0
Conserved oligomeric Golgi complex subunit 1 OS=Mus musculus GN=Cog1 PE=1 SV=3	Q9Z160	4	5	5	4	5	5			P35564	0
Conserved oligomeric Golgi complex subunit 2 OS=Mus musculus GN=Cog2 PE=2 SV=2	Q921L5	8	5	9	8	5	9			O88456 [2]	0
Conserved oligomeric Golgi complex subunit 3 OS=Mus musculus GN=Cog3 PE=2 SV=3	Q8CI04	8	7	6	8	7	6			O35350	0
Conserved oligomeric Golgi complex subunit 4 OS=Mus musculus GN=Cog4 PE=2 SV=1	Q8R1U1	10	9	13	11	9	14			O08529	0
Conserved oligomeric Golgi complex subunit 5 OS=Mus musculus GN=Cog5 PE=2 SV=3	Q8C0L8	7	8	8	7	8	9			O08688	0
Conserved oligomeric Golgi complex subunit 6 OS=Mus musculus GN=Cog6 PE=2 SV=2	Q8R3I3	6	5	6	6	5	6			Q9R1S8	0
Conserved oligomeric Golgi complex subunit 7 OS=Mus musculus GN=Cog7 PE=2 SV=1	Q3UM29	11	13	9	11	13	9			Q3UW68	0
Conserved oligomeric Golgi complex subunit 8 OS=Mus musculus GN=Cog8 PE=2 SV=3	Q9JJA2	2	2	2	2	2	2			P51125	0
Consortin OS=Mus musculus GN=Cnst PE=1 SV=1	Q8CBC4	9	11	10	10	11	11			Q08091	0
Constitutive coactivator of PPAR-gamma-like protein 1 OS=Mus musculus GN=FAM120A PE=1 SV=2	Q6A0A9	24	22	25	27	24	28			Q08093	0
Constitutive coactivator of PPAR-gamma-like protein 2 OS=Mus musculus GN=Fam120c PE=2 SV=3	Q8C3F2	7	8	9	7	8	9			Q9DAW9	0
Contactin-1 OS=Mus musculus GN=Cntn1 PE=1 SV=1	P12960	1	2	1	1	2	1			P14211	0
Copine-1 OS=Mus musculus GN=Cpne1 PE=1 SV=1	Q8C166	12	13	13	14	15	17			O09165	0
Copine-2 OS=Mus musculus GN=Cpne2 PE=2 SV=1	P59108	14	13	12	15	14	15			O09161	0
Copine-3 OS=Mus musculus GN=Cpne3 PE=2 SV=2	Q8BT60	14	14	14	18	19	18			O35887	0
Copine-6 OS=Mus musculus GN=Cpne6 PE=2 SV=1	Q9Z140	2	2	2	2	2	2			B2RX12	0
Copine-8 OS=Mus musculus GN=Cpne8 PE=2 SV=3	Q9DC53	2	3	4	2	3	4			Q9CQA9	0
Cluster of Copine-9 OS=Mus musculus GN=Cpne9 PE=2 SV=1 (Q1RLL3)	Q1RLL3	2	1	1	2	1	1			Q9DBC3	0
Copper chaperone for superoxide dismutase OS=Mus musculus GN=Ccs PE=2 SV=1	Q9WU84	4	3	4	4	3	4			Q3UZA1	0
Copper homeostasis protein cutC homolog OS=Mus musculus GN=Cutc PE=2 SV=1	Q9D8X1	5	5	5	6	7	6			Q60865	0
Copper transport protein ATOX1 OS=Mus musculus GN=Atox1 PE=1 SV=1	O08997	6	6	6	10	8	8			Q8C196	0
Copper-transporting ATPase 1 OS=Mus musculus GN=Atp7a PE=1 SV=3	Q64430	1	0	3	1	0	3			Q99MZ3	0
Cordon-bleu protein-like 1 OS=Mus musculus GN=Cobll1 PE=1 SV=2	Q3UMF0	20	16	17	22	17	17			P13634	0
Core histone macro-H2A.1 OS=Mus musculus GN=H2afy PE=1 SV=3	Q9QZQ8	14	14	15	22	20	25			P00920	0
Core histone macro-H2A.2 OS=Mus musculus GN=H2afy2 PE=1 SV=3	Q8CCK0	9	10	11	11	11	14			P16015	0
Cornifin-A OS=Mus musculus GN=Sprr1a PE=2 SV=1	Q62266	8	7	7	11	10	9			Q64444	0
Coronin-1A OS=Mus musculus GN=Coro1a PE=1 SV=5	O89053	13	13	14	15	14	17			Q9QZA0	0
Coronin-1B OS=Mus musculus GN=Coro1b PE=1 SV=1	Q9WUM3	12	12	10	18	20	16			Q9ERQ8	0
Coronin-1C OS=Mus musculus GN=Coro1c PE=1 SV=2	Q9WUM4	16	13	17	24	20	25			Q9D6N1	0
Coronin-2B OS=Mus musculus GN=Coro2b PE=2 SV=2	Q8BH44	5	6	6	5	6	6			P48758	0
Coronin-6 OS=Mus musculus GN=Coro6 PE=2 SV=1	Q920M5	1	2	1	3	5	4			P08074	0
Coronin-7 OS=Mus musculus GN=Coro7 PE=2 SV=2	Q9D2V7	15	18	17	18	22	20			Q8K354	0
Corticosteroid 11-beta-dehydrogenase isozyme 1 OS=Mus musculus GN=Hsd11b1 PE=1 SV=3	P50172	4	5	5	5	6	5			Q91VT4	0
Corticosteroid-binding globulin OS=Mus musculus GN=Serpina6 PE=1 SV=1	Q06770	10	10	9	14	13	14			P58466	0
Coxsackievirus and adenovirus receptor homolog OS=Mus musculus GN=Cxadr PE=1 SV=1	P97792	3	3	3	3	3	3			P23953	0
Craniofacial development protein 1 OS=Mus musculus GN=Cfdp1 PE=1 SV=1	O88271	3	3	2	3	4	3			Q8VCT4	0
Creatine kinase B-type OS=Mus musculus GN=Ckb PE=1 SV=1	Q04447	19	19	19	52	50	53			Q64176	0
Creatine kinase M-type OS=Mus musculus GN=Ckm PE=1 SV=1	P07310	14	14	14	25	25	24			Q8R1G2	0
Creatine kinase S-type, mitochondrial OS=Mus musculus GN=Ckmt2 PE=1 SV=1	Q6P8J7	11	7	8	12	8	8			O89001	0
Creatine kinase U-type, mitochondrial OS=Mus musculus GN=Ckmt1 PE=1 SV=1	P30275	9	8	8	11	10	9			Q00493	0
Crk-like protein OS=Mus musculus GN=Crkl PE=1 SV=2	P47941	9	11	10	10	11	12			Q9JJN5	0
Crooked neck-like protein 1 OS=Mus musculus GN=Crnkl1 PE=1 SV=1	P63154	2	2	2	2	2	2			Q9DBB9	0
Cullin-1 OS=Mus musculus GN=Cul1 PE=1 SV=1	Q9WTX6	14	16	14	15	17	15			Q9WVJ3	0
Cullin-2 OS=Mus musculus GN=Cul2 PE=1 SV=2	Q9D4H8	13	13	13	15	14	15			P31809	0
Cullin-3 OS=Mus musculus GN=Cul3 PE=1 SV=1	Q9JLV5	14	16	15	14	19	16			Q925P2	0
Cullin-4A OS=Mus musculus GN=Cul4a PE=1 SV=1	Q3TCH7	16	15	14	16	16	15			Q70KF4	0
Cullin-4B OS=Mus musculus GN=Cul4b PE=1 SV=1	A2A432	9	11	11	9	11	11			P47934	0
Cullin-5 OS=Mus musculus GN=Cul5 PE=1 SV=3	Q9D5V5	16	15	17	18	15	19			P97742	0
Cullin-7 OS=Mus musculus GN=Cul7 PE=1 SV=2	Q8VE73	3	2	0	3	2	0			Q924X2	0
Cullin-associated NEDD8-dissociated protein 1 OS=Mus musculus GN=Cand1 PE=2 SV=2	Q6ZQ38	32	30	31	41	38	38			P52825	0
Cullin-associated NEDD8-dissociated protein 2 OS=Mus musculus GN=Cand2 PE=1 SV=2	Q6ZQ73	5	3	5	6	3	5			Q9CYD3	0
Cyclic AMP-dependent transcription factor ATF-2 OS=Mus musculus GN=Atf2 PE=1 SV=2	P16951	2	0	0	2	0	0			Q8BK63	0
Cluster of Cyclic AMP-responsive element-binding protein 1 OS=Mus musculus GN=Creb1 PE=1 SV=1 (Q01147)	Q01147	3	5	5	3	6	5			Q8BTH8 [3]	0
Cyclin-G-associated kinase OS=Mus musculus GN=Gak PE=1 SV=2	Q99KY4	14	17	15	14	18	16			Q60737	0
Cyclin-Y OS=Mus musculus GN=Ccny PE=1 SV=1	Q8BGU5	6	6	6	7	7	7			O54833	0
Cyclin-dependent kinase 4 inhibitor C OS=Mus musculus GN=Cdkn2c PE=2 SV=1	Q60772	3	3	3	4	6	5			P67871	0
Cluster of Cyclin-dependent kinase 11B OS=Mus musculus GN=Cdk11b PE=1 SV=2 (P24788)	P24788	8	7	9	8	7	9			Q60649	0
Cyclin-dependent kinase inhibitor 1B OS=Mus musculus GN=Cdkn1b PE=1 SV=2	P46414	3	5	4	4	6	5			Q6P9K8	0
Cyclin-dependent kinase-like 4 OS=Mus musculus GN=Cdkl4 PE=2 SV=1	Q3TZA2	0	1	2	0	1	2			Q8VHK1	0
Cluster of Cyclin-dependent-like kinase 5 OS=Mus musculus GN=Cdk5 PE=1 SV=1 (P49615)	P49615	28	28	29	30	34	31			Q8VDY9	0
Cystathionine gamma-lyase OS=Mus musculus GN=Cth PE=1 SV=1	Q8VCN5	3	4	4	3	4	4			P58660	0
Cystatin-A OS=Mus musculus GN=Csta PE=2 SV=1	P56567	1	1	2	1	1	2			P29452	0
Cystatin-B OS=Mus musculus GN=Cstb PE=1 SV=1	Q62426	4	4	4	6	6	6			P29594	0
Cystatin-C OS=Mus musculus GN=Cst3 PE=2 SV=2	P21460	3	3	3	4	4	5			P70677	0
Cysteine and glycine-rich protein 1 OS=Mus musculus GN=Csrp1 PE=1 SV=3	P97315	13	13	13	34	32	30			O08738	0
Cysteine and glycine-rich protein 2 OS=Mus musculus GN=Csrp2 PE=1 SV=3	P97314	5	6	7	5	6	9			P97864	0
Cysteine and glycine-rich protein 3 OS=Mus musculus GN=Csrp3 PE=1 SV=1	P50462	3	3	4	4	6	6			O89110	0
Cysteine and histidine-rich domain-containing protein 1 OS=Mus musculus GN=Chordc1 PE=1 SV=1	Q9D1P4	10	8	9	15	11	13			Q8C3Q9	0
Cysteine desulfurase, mitochondrial OS=Mus musculus GN=Nfs1 PE=2 SV=3	Q9Z1J3	9	13	13	10	15	14			O08736	0
Cysteine protease ATG4B OS=Mus musculus GN=Atg4b PE=2 SV=2	Q8BGE6	4	4	4	5	6	4			Q91WM2	0
Cysteine sulfinic acid decarboxylase OS=Mus musculus GN=Csad PE=2 SV=1	Q9DBE0	16	16	16	20	19	17			P24270	0
Cysteine--tRNA ligase, cytoplasmic OS=Mus musculus GN=Cars PE=2 SV=2	Q9ER72	8	9	9	8	10	10			O88587	0
Cysteine-rich protein 1 OS=Mus musculus GN=Crip1 PE=1 SV=2	P63254	4	4	2	6	8	6			P26231 [2]	0
Cysteine-rich protein 2 OS=Mus musculus GN=Crip2 PE=1 SV=1	Q9DCT8	6	6	6	12	9	13			Q02248	0
Cysteine-rich with EGF-like domain protein 1 OS=Mus musculus GN=Creld1 PE=2 SV=1	Q91XD7	10	10	11	12	12	13			P30999	0
Cysteine-rich with EGF-like domain protein 2 OS=Mus musculus GN=Creld2 PE=2 SV=1	Q9CYA0	4	6	7	4	7	7			P10605	0
Cytidine deaminase OS=Mus musculus GN=Cda PE=1 SV=2	P56389	1	2	2	1	2	2			P18242	0
Cytochrome P450 2D11 OS=Mus musculus GN=Cyp2d11 PE=2 SV=2	P24457	1	1	2	1	1	2			P70269	0
Cytochrome P450 2D26 OS=Mus musculus GN=Cyp2d26 PE=2 SV=1	Q8CIM7	1	2	2	1	2	2			Q9R013	0
Cytochrome P450 2E1 OS=Mus musculus GN=Cyp2e1 PE=2 SV=1	Q05421	15	15	14	27	26	22			P06797	0
Cytochrome P450 2F2 OS=Mus musculus GN=Cyp2f2 PE=2 SV=1	P33267	3	2	1	3	2	1			O70370	0
Cytochrome P450 2S1 OS=Mus musculus GN=Cyp2s1 PE=2 SV=1	Q9DBX6	4	4	4	4	5	5			Q9WUU7	0
Cytochrome P450 4B1 OS=Mus musculus GN=Cyp4b1 PE=1 SV=1	Q64462	5	5	6	5	5	6			P24668	0
Cytochrome P450 4V2 OS=Mus musculus GN=Cyp4v2 PE=1 SV=1	Q9DBW0	5	4	6	5	4	6			Q07113	0
Cytochrome P450 20A1 OS=Mus musculus GN=Cyp20a1 PE=2 SV=1	Q8BKE6	11	10	11	13	13	13			P49817 [2]	0
Cytochrome b5 OS=Mus musculus GN=Cyb5a PE=1 SV=2	P56395	6	6	6	13	12	12			Q9WVC3	0
Cytochrome b5 reductase 4 OS=Mus musculus GN=Cyb5r4 PE=2 SV=3	Q3TDX8	4	1	2	4	1	2			Q91W92	0
Cytochrome b5 type B OS=Mus musculus GN=Cyb5b PE=1 SV=1	Q9CQX2	5	5	5	13	16	17			Q8JZX9	0
Cytochrome b-245 heavy chain OS=Mus musculus GN=Cybb PE=1 SV=1	Q61093	3	3	3	3	3	3			Q9CQC5	0
Cytochrome b-245 light chain OS=Mus musculus GN=Cyba PE=1 SV=3	Q61462	2	2	2	2	2	2			Q9JM96	0
Cytochrome b-c1 complex subunit 1, mitochondrial OS=Mus musculus GN=Uqcrc1 PE=1 SV=2	Q9CZ13	17	17	18	38	39	39			Q9Z0X0	0
Cytochrome b-c1 complex subunit 2, mitochondrial OS=Mus musculus GN=Uqcrc2 PE=1 SV=1	Q9DB77	19	18	18	34	35	34			Q8CJ53	0
Cytochrome b-c1 complex subunit 6, mitochondrial OS=Mus musculus GN=Uqcrh PE=1 SV=2	P99028	3	4	4	7	6	8			Q8R5M8	0
Cytochrome b-c1 complex subunit 7 OS=Mus musculus GN=Uqcrb PE=1 SV=3	Q9D855	8	8	8	12	13	12			Q99N28	0
Cytochrome b-c1 complex subunit 8 OS=Mus musculus GN=Uqcrq PE=1 SV=3	Q9CQ69	3	3	3	4	3	4			Q8VDP4	0
Cytochrome b-c1 complex subunit 9 OS=Mus musculus GN=Uqcr10 PE=1 SV=1	Q8R1I1	2	2	2	3	3	3			Q8VEK0 [2]	0
Cytochrome b-c1 complex subunit Rieske, mitochondrial OS=Mus musculus GN=Uqcrfs1 PE=1 SV=1	Q9CR68	9	9	11	12	13	17			P56198	0
Cytochrome c1, heme protein, mitochondrial OS=Mus musculus GN=Cyc1 PE=1 SV=1	Q9D0M3	6	6	6	14	14	13			Q9D9K3	0
Cytochrome c oxidase assembly factor 5 OS=Mus musculus GN=Coa5 PE=2 SV=1	Q99M07	1	2	1	2	2	1			Q9JKY0	0
Cytochrome c oxidase assembly factor 7 OS=Mus musculus GN=Coa7 PE=2 SV=1	Q921H9	4	4	5	4	5	5			Q6A068	0
Cytochrome c oxidase assembly protein COX19 OS=Mus musculus GN=Cox19 PE=3 SV=1	Q8K0C8	2	1	2	2	1	2			Q8CH18	0
Cytochrome c oxidase protein 20 homolog OS=Mus musculus GN=Cox20 PE=2 SV=1	Q9D7J4	2	0	1	2	0	1			Q8R349	0
Cytochrome c oxidase subunit 2 OS=Mus musculus GN=Mtco2 PE=1 SV=1	P00405	4	4	4	12	15	12			Q8BGZ4	0
Cytochrome c oxidase subunit 4 isoform 1, mitochondrial OS=Mus musculus GN=Cox4i1 PE=1 SV=2	P19783	9	9	9	16	16	17			Q8CII2	0
Cytochrome c oxidase subunit 4 isoform 2, mitochondrial OS=Mus musculus GN=Cox4i2 PE=2 SV=1	Q91W29	1	1	2	1	1	2			Q8BMJ7	0
Cytochrome c oxidase subunit 5A, mitochondrial OS=Mus musculus GN=Cox5a PE=1 SV=2	P12787	7	7	7	18	15	14			Q08288	0
Cytochrome c oxidase subunit 5B, mitochondrial OS=Mus musculus GN=Cox5b PE=1 SV=1	P19536	9	7	7	14	9	12			Q8R2Y2	0
Cytochrome c oxidase subunit 6B1 OS=Mus musculus GN=Cox6b1 PE=1 SV=2	P56391	6	6	6	11	10	10			P53996	0
Cytochrome c oxidase subunit 6C OS=Mus musculus GN=Cox6c PE=1 SV=3	Q9CPQ1	4	4	4	6	7	7			Q9R1K9	0
Cytochrome c oxidase subunit 7A2, mitochondrial OS=Mus musculus GN=Cox7a2 PE=1 SV=2	P48771	2	2	2	8	8	8			O35648	0
Cytochrome c oxidase subunit 7C, mitochondrial OS=Mus musculus GN=Cox7c PE=1 SV=1	P17665	2	2	1	2	2	1			Q9CXS4	0
Cytochrome c oxidase subunit NDUFA4 OS=Mus musculus GN=Ndufa4 PE=1 SV=2	Q62425	5	4	4	5	5	4			O54692	0
Cytochrome c, somatic OS=Mus musculus GN=Cycs PE=1 SV=2	P62897	7	7	6	18	13	14			Q8C0D9	0
Cytochrome c-type heme lyase OS=Mus musculus GN=Hccs PE=1 SV=2	P53702	2	3	4	3	4	6			Q9CZ62	0
Cytoglobin OS=Mus musculus GN=Cygb PE=2 SV=1	Q9CX80	7	8	8	8	10	10			Q5PR68	0
Cluster of Cytohesin-1 OS=Mus musculus GN=Cyth1 PE=1 SV=2 (Q9QX11)	Q9QX11	3	4	5	3	4	5			Q6P5D4	0
Cytohesin-3 OS=Mus musculus GN=Cyth3 PE=1 SV=1	O08967	2	3	3	2	3	3			A2AUM9	0
Cytokine receptor-like factor 3 OS=Mus musculus GN=Crlf3 PE=2 SV=1	Q9Z2L7	3	4	4	3	4	5			Q6A065	0
Cluster of Cytoplasmic FMR1-interacting protein 1 OS=Mus musculus GN=Cyfip1 PE=1 SV=1 (Q7TMB8)	Q7TMB8	19	22	18	22	23	20			Q6A078	0
Cytoplasmic aconitate hydratase OS=Mus musculus GN=Aco1 PE=1 SV=3	P28271	26	24	25	32	32	34			Q60952	0
Cytoplasmic dynein 1 heavy chain 1 OS=Mus musculus GN=Dync1h1 PE=1 SV=2	Q9JHU4	122	126	122	150	158	152			Q924Z4	0
Cytoplasmic dynein 1 intermediate chain 2 OS=Mus musculus GN=Dync1i2 PE=1 SV=1	O88487	19	17	18	29	25	24			P97817	0
Cytoplasmic dynein 1 light intermediate chain 1 OS=Mus musculus GN=Dync1li1 PE=1 SV=1	Q8R1Q8	18	19	18	24	26	24			A2A6T1	0
Cytoplasmic dynein 1 light intermediate chain 2 OS=Mus musculus GN=Dync1li2 PE=1 SV=2	Q6PDL0	19	16	17	24	18	18			Q8CC36	0
Cytoplasmic phosphatidylinositol transfer protein 1 OS=Mus musculus GN=Pitpnc1 PE=1 SV=1	Q8K4R4	2	3	3	2	3	3			Q3UMW8	0
Cluster of Cytoplasmic polyadenylation element-binding protein 2 OS=Mus musculus GN=Cpeb2 PE=1 SV=1 (Q812E0)	Q812E0	5	2	4	5	2	4			Q61147	0
Cytoplasmic protein NCK1 OS=Mus musculus GN=Nck1 PE=1 SV=1	Q99M51	14	12	13	15	12	13			Q60936	0
Cytoplasmic protein NCK2 OS=Mus musculus GN=Nck2 PE=1 SV=1	O55033	5	4	6	5	4	6			Q921W0	0
Cytoskeleton-associated protein 4 OS=Mus musculus GN=Ckap4 PE=1 SV=2	Q8BMK4	18	16	18	24	25	22			Q99LU0 [2]	0
Cytoskeleton-associated protein 5 OS=Mus musculus GN=Ckap5 PE=2 SV=1	A2AGT5	14	14	13	14	14	13			Q9DB34	0
Cytosol aminopeptidase OS=Mus musculus GN=Lap3 PE=1 SV=3	Q9CPY7	18	20	21	26	29	29			Q8BJF9	0
Cytosolic 5'-nucleotidase 3A OS=Mus musculus GN=Nt5c3a PE=1 SV=4	Q9D020	10	8	8	12	9	11			Q9CQ10	0
Cytosolic 10-formyltetrahydrofolate dehydrogenase OS=Mus musculus GN=Aldh1l1 PE=1 SV=1	Q8R0Y6	45	46	44	71	74	69			Q9D8B3	0
Cytosolic Fe-S cluster assembly factor NARFL OS=Mus musculus GN=Narfl PE=2 SV=2	Q7TMW6	4	4	3	4	4	3			Q9D7S9	0
Cytosolic Fe-S cluster assembly factor NUBP1 OS=Mus musculus GN=Nubp1 PE=1 SV=1	Q9R060	1	1	2	1	1	2			P0C0A3	0
Cytosolic acyl coenzyme A thioester hydrolase OS=Mus musculus GN=Acot7 PE=1 SV=2	Q91V12	5	4	6	8	6	8			Q8R1T1	0
Cytosolic carboxypeptidase 1 OS=Mus musculus GN=Agtpbp1 PE=1 SV=2	Q641K1	1	2	2	1	2	2			P97468	0
Cytosolic endo-beta-N-acetylglucosaminidase OS=Mus musculus GN=Engase PE=2 SV=1	Q8BX80	9	12	11	10	13	12			Q922Q9	0
Cytosolic non-specific dipeptidase OS=Mus musculus GN=Cndp2 PE=1 SV=1	Q9D1A2	24	25	24	40	37	36			Q99LI2	0
Cytosolic phospholipase A2 OS=Mus musculus GN=Pla2g4a PE=1 SV=1	P47713	10	8	9	10	8	9			Q9Z1Q5	0
Cytosolic purine 5'-nucleotidase OS=Mus musculus GN=Nt5c2 PE=1 SV=2	Q3V1L4	9	8	10	10	8	11			Q9QYB1	0
Cytospin-A OS=Mus musculus GN=Specc1l PE=1 SV=1	Q2KN98	14	13	13	14	13	13			Q8BXK9	0
Cytospin-B OS=Mus musculus GN=Specc1 PE=1 SV=2	Q5SXY1	5	4	5	7	6	6			Q8BJ64	0
D-2-hydroxyglutarate dehydrogenase, mitochondrial OS=Mus musculus GN=D2hgdh PE=1 SV=3	Q8CIM3	1	1	3	1	1	3			Q6X893	0
D-3-phosphoglycerate dehydrogenase OS=Mus musculus GN=Phgdh PE=1 SV=3	Q61753	20	20	19	34	32	33			Q8BY89	0
D-beta-hydroxybutyrate dehydrogenase, mitochondrial OS=Mus musculus GN=Bdh1 PE=1 SV=2	Q80XN0	4	3	4	4	3	4			Q921V7	0
D-dopachrome decarboxylase OS=Mus musculus GN=Ddt PE=1 SV=3	O35215	7	7	7	11	10	9			P49586 [2]	0
D-tyrosyl-tRNA(Tyr) deacylase 1 OS=Mus musculus GN=Dtd1 PE=1 SV=2	Q9DD18	2	0	1	2	0	1			O55229	0
DAZ-associated protein 1 OS=Mus musculus GN=Dazap1 PE=2 SV=2	Q9JII5	4	4	5	7	6	6			Q8BGS7	0
DBIRD complex subunit ZNF326 OS=Mus musculus GN=Znf326 PE=2 SV=1	O88291	7	11	8	7	11	8			Q8C025	0
DCC-interacting protein 13-alpha OS=Mus musculus GN=Appl1 PE=1 SV=1	Q8K3H0	19	16	19	24	21	26			Q03311	0
DCC-interacting protein 13-beta OS=Mus musculus GN=Appl2 PE=2 SV=1	Q8K3G9	11	11	9	12	12	9			Q8VHY0	0
DCN1-like protein 1 OS=Mus musculus GN=Dcun1d1 PE=2 SV=1	Q9QZ73	3	3	4	4	4	4			Q920C1	0
DCN1-like protein 2 OS=Mus musculus GN=Dcun1d2 PE=2 SV=3	Q8BZJ7	1	2	2	1	2	2			Q9DCT6	0
DCN1-like protein 3 OS=Mus musculus GN=Dcun1d3 PE=2 SV=1	Q8K0V2	3	3	3	3	3	3			Q2VPQ9	0
DDB1- and CUL4-associated factor 5 OS=Mus musculus GN=Dcaf5 PE=2 SV=2	Q80T85	4	3	3	4	4	3			Q9CY57	0
DDB1- and CUL4-associated factor 6 OS=Mus musculus GN=Dcaf6 PE=2 SV=1	Q9DC22	2	0	0	2	0	0			P83917	0
DDB1- and CUL4-associated factor 7 OS=Mus musculus GN=Dcaf7 PE=2 SV=1	P61963	7	8	9	7	8	9			P23198	0
DDB1- and CUL4-associated factor 8 OS=Mus musculus GN=Dcaf8 PE=1 SV=1	Q8N7N5	16	15	15	21	21	18			Q61686	0
DDB1- and CUL4-associated factor 11 OS=Mus musculus GN=Dcaf11 PE=1 SV=1	Q91VU6	1	1	2	1	2	2			Q9DBY5	0
DDB1- and CUL4-associated factor 13 OS=Mus musculus GN=Dcaf13 PE=2 SV=2	Q6PAC3	2	1	0	2	1	0			Q6PDQ2	0
DDRGK domain-containing protein 1 OS=Mus musculus GN=Ddrgk1 PE=1 SV=2	Q80WW9	2	4	3	3	5	3			A2A8L1	0
DENN domain-containing protein 1A OS=Mus musculus GN=Dennd1a PE=1 SV=2	Q8K382	3	3	4	3	3	4			Q8K327	0
DENN domain-containing protein 2D OS=Mus musculus GN=Dennd2d PE=2 SV=1	Q91VV4	3	3	3	3	3	3			P0CG14	0
DENN domain-containing protein 4C OS=Mus musculus GN=Dennd4c PE=1 SV=1	A6H8H2	11	14	13	12	15	14			P21844	0
DENN domain-containing protein 5B OS=Mus musculus GN=Dennd5b PE=1 SV=2	A2RSQ0	3	3	2	3	3	3			Q8BTU1	0
DEP domain-containing mTOR-interacting protein OS=Mus musculus GN=Deptor PE=1 SV=2	Q570Y9	8	10	8	12	14	11			O88507	0
DET1- and DDB1-associated protein 1 OS=Mus musculus GN=Dda1 PE=2 SV=1	Q9D9Z5	2	1	2	2	1	2			P59242	0
DIS3-like exonuclease 2 OS=Mus musculus GN=Dis3l2 PE=1 SV=1	Q8CI75	11	8	7	11	9	8			Q6AW69	0
DNA damage-binding protein 1 OS=Mus musculus GN=Ddb1 PE=1 SV=2	Q3U1J4	32	31	32	42	41	46			O08785	0
DNA excision repair protein ERCC-1 OS=Mus musculus GN=Ercc1 PE=2 SV=2	P07903	2	3	1	2	3	1			Q8R4N0	0
DNA fragmentation factor subunit alpha OS=Mus musculus GN=Dffa PE=1 SV=2	O54786	3	3	3	3	3	3			Q9CZU6	0
DNA mismatch repair protein Mlh1 OS=Mus musculus GN=Mlh1 PE=2 SV=2	Q9JK91	2	2	3	2	2	3			P28078	0
DNA mismatch repair protein Msh2 OS=Mus musculus GN=Msh2 PE=1 SV=1	P43247	8	7	9	8	7	9			P35737	0
DNA mismatch repair protein Msh6 OS=Mus musculus GN=Msh6 PE=1 SV=3	P54276	8	7	9	8	7	9			Q61548	0
DNA polymerase beta OS=Mus musculus GN=Polb PE=1 SV=3	Q8K409	2	3	2	2	3	2			Q68FD5	0
DNA repair protein RAD50 OS=Mus musculus GN=Rad50 PE=1 SV=1	P70388	8	10	14	8	10	14			Q99KN9	0
DNA repair protein SWI5 homolog OS=Mus musculus GN=Swi5 PE=1 SV=1	Q8K3D3	3	2	2	3	2	2			O08585	0
DNA repair protein XRCC1 OS=Mus musculus GN=Xrcc1 PE=1 SV=2	Q60596	3	3	3	3	3	3			Q6IRU5	0
DNA repair protein XRCC4 OS=Mus musculus GN=Xrcc4 PE=2 SV=1	Q924T3	1	1	2	1	1	2			Q9CQX5	0
DNA replication licensing factor MCM3 OS=Mus musculus GN=Mcm3 PE=1 SV=2	P25206	1	2	1	1	2	1			Q9EPU4	0
DNA replication licensing factor MCM6 OS=Mus musculus GN=Mcm6 PE=1 SV=1	P97311	2	2	1	2	2	1			O35218	0
DNA topoisomerase 1 OS=Mus musculus GN=Top1 PE=1 SV=2	Q04750	5	6	8	5	6	8			Q9QXK7	0
DNA topoisomerase 2-alpha OS=Mus musculus GN=Top2a PE=1 SV=2	Q01320	2	4	2	2	4	2			Q8BQZ5	0
DNA topoisomerase 2-beta OS=Mus musculus GN=Top2b PE=1 SV=2	Q64511	18	22	23	20	24	27			Q9CQF3	0
DNA topoisomerase 3-beta-1 OS=Mus musculus GN=Top3b PE=2 SV=1	Q9Z321	3	3	4	3	3	4			Q6NVF9	0
DNA-(apurinic or apyrimidinic site) lyase OS=Mus musculus GN=Apex1 PE=1 SV=2	P28352	9	8	7	14	9	8			Q8BTV2	0
DNA-directed RNA polymerase II subunit GRINL1A OS=Mus musculus GN=Polr2m PE=2 SV=2	Q6P6I6	3	2	1	3	2	1			Q99LC2	0
DNA-directed RNA polymerase II subunit RPB1 OS=Mus musculus GN=Polr2a PE=1 SV=3	P08775	10	10	13	10	12	13			Q8BIQ5	0
DNA-directed RNA polymerase II subunit RPB2 OS=Mus musculus GN=Polr2b PE=2 SV=2	Q8CFI7	6	5	8	6	5	8			Q8C7E9	0
DNA-directed RNA polymerase II subunit RPB3 OS=Mus musculus GN=Polr2c PE=1 SV=1	P97760	7	8	8	7	10	9			Q99LI7	0
DNA-directed RNA polymerase II subunit RPB4 OS=Mus musculus GN=Polr2d PE=2 SV=2	Q9D7M8	4	4	4	4	4	4			Q8VBZ3	0
DNA-directed RNA polymerase II subunit RPB7 OS=Mus musculus GN=Polr2g PE=2 SV=1	P62488	5	4	4	5	4	4			Q8BXA5	0
DNA-directed RNA polymerase II subunit RPB9 OS=Mus musculus GN=Polr2i PE=2 SV=1	P60898	3	2	2	3	2	3			Q5SW19	0
DNA-directed RNA polymerase II subunit RPB11 OS=Mus musculus GN=Polr2j PE=2 SV=1	O08740	2	1	1	2	1	1			Q06890	0
DNA-directed RNA polymerase III subunit RPC2 OS=Mus musculus GN=Polr3b PE=2 SV=2	P59470	0	1	2	0	1	2			Q9CQI6	0
DNA-directed RNA polymerase III subunit RPC6 OS=Mus musculus GN=Polr3f PE=1 SV=1	Q921X6	2	3	3	2	3	3			O88783	0
DNA-directed RNA polymerases I and III subunit RPAC1 OS=Mus musculus GN=Polr1c PE=1 SV=3	P52432	5	5	5	5	5	5			O88947	0
DNA-directed RNA polymerases I and III subunit RPAC2 OS=Mus musculus GN=Polr1d PE=2 SV=1	P97304	2	1	0	2	1	0			Q80YC5	0
DNA-directed RNA polymerases I, II, and III subunit RPABC1 OS=Mus musculus GN=Polr2e PE=2 SV=1	Q80UW8	7	5	6	7	6	7			Q8BH61	0
DNA-directed RNA polymerases I, II, and III subunit RPABC3 OS=Mus musculus GN=Polr2h PE=2 SV=3	Q923G2	3	3	3	3	4	4			Q07968	0
Death domain-associated protein 6 OS=Mus musculus GN=Daxx PE=1 SV=1	O35613	2	2	1	2	2	1			Q8CIE6	0
Death domain-containing membrane protein NRADD OS=Mus musculus GN=Nradd PE=1 SV=1	Q8CJ26		2	0	0	2	0			Q9JIF7	0
Death-associated protein kinase 1 OS=Mus musculus GN=Dapk1 PE=1 SV=3	Q80YE7	2	1	3	2	1	3			O55029	0
Death-inducer obliterator 1 OS=Mus musculus GN=Dido1 PE=1 SV=4	Q8C9B9	2	3	2	2	3	2			Q5XJY5	0
Decorin OS=Mus musculus GN=Dcn PE=2 SV=1	P28654	14	13	14	27	26	27			O89079	0
Dedicator of cytokinesis protein 1 OS=Mus musculus GN=Dock1 PE=1 SV=3	Q8BUR4	17	17	18	17	17	18			Q9QZE5	0
Dedicator of cytokinesis protein 2 OS=Mus musculus GN=Dock2 PE=1 SV=3	Q8C3J5	3	2	4	3	2	4			Q9QXK3	0
Dedicator of cytokinesis protein 4 OS=Mus musculus GN=Dock4 PE=1 SV=1	P59764	0	2	0	0	2	0			P61924	0
Dedicator of cytokinesis protein 5 OS=Mus musculus GN=Dock5 PE=1 SV=2	B2RY04	5	1	5	5	1	5			Q9JHH9	0
Dedicator of cytokinesis protein 6 OS=Mus musculus GN=Dock6 PE=1 SV=4	Q8VDR9	4	2	4	4	2	4			Q9D273	0
Dedicator of cytokinesis protein 7 OS=Mus musculus GN=Dock7 PE=1 SV=3	Q8R1A4	13	12	14	13	12	14			P18760	0
Dedicator of cytokinesis protein 8 OS=Mus musculus GN=Dock8 PE=1 SV=4	Q8C147	3	6	7	3	6	7			P45591	0
Dedicator of cytokinesis protein 9 OS=Mus musculus GN=Dock9 PE=2 SV=2	Q8BIK4	18	15	18	19	15	20			Q9D3E6	0
Dedicator of cytokinesis protein 10 OS=Mus musculus GN=Dock10 PE=1 SV=3	Q8BZN6	1	1	3	1	1	3			O35638	0
Dedicator of cytokinesis protein 11 OS=Mus musculus GN=Dock11 PE=1 SV=1	A2AF47	6	6	5	6	7	5			Q8K1A6	0
Dehydrogenase/reductase SDR family member 1 OS=Mus musculus GN=Dhrs1 PE=2 SV=1	Q99L04	14	13	12	17	14	15			Q8BRN9	0
Dehydrogenase/reductase SDR family member 4 OS=Mus musculus GN=Dhrs4 PE=1 SV=3	Q99LB2	11	10	10	13	11	12			D3YZP9	0
Dehydrogenase/reductase SDR family member 7 OS=Mus musculus GN=Dhrs7 PE=2 SV=2	Q9CXR1	11	10	11	15	13	16			Q8VC31	0
Dehydrogenase/reductase SDR family member 7B OS=Mus musculus GN=Dhrs7b PE=2 SV=1	Q99J47	11	10	10	12	11	13			Q9JIG7	0
Dehydrogenase/reductase SDR family member 11 OS=Mus musculus GN=Dhrs11 PE=2 SV=1	Q3U0B3	2	4	3	2	5	3			Q78PG9	0
Delta(3,5)-Delta(2,4)-dienoyl-CoA isomerase, mitochondrial OS=Mus musculus GN=Ech1 PE=1 SV=1	O35459	14	13	13	22	21	24			Q9CR29	0
Delta-1-pyrroline-5-carboxylate dehydrogenase, mitochondrial OS=Mus musculus GN=Aldh4a1 PE=1 SV=3	Q8CHT0	18	16	15	26	26	23			Q9D024	0
Delta-1-pyrroline-5-carboxylate synthase OS=Mus musculus GN=Aldh18a1 PE=1 SV=2	Q9Z110	14	12	12	15	14	13			Q810U5	0
Delta-aminolevulinic acid dehydratase OS=Mus musculus GN=Alad PE=1 SV=1	P10518	10	10	9	13	13	13			Q3URS9	0
Delta-sarcoglycan OS=Mus musculus GN=Sgcd PE=1 SV=1	P82347	8	9	8	10	12	10			Q8R3Q6	0
Dematin OS=Mus musculus GN=Dmtn PE=1 SV=1	Q9WV69	10	8	10	10	9	11			Q3UJV1	0
Density-regulated protein OS=Mus musculus GN=Denr PE=2 SV=1	Q9CQJ6	7	8	7	7	8	7			Q3TCJ8	0
Deoxyguanosine kinase, mitochondrial OS=Mus musculus GN=Dguok PE=2 SV=3	Q9QX60	5	5	5	8	7	7			Q8R2G6	0
Deoxyhypusine hydroxylase OS=Mus musculus GN=Dohh PE=2 SV=2	Q99LN9	8	9	10	9	12	11			E9Q6B2	0
Deoxyhypusine synthase OS=Mus musculus GN=Dhps PE=2 SV=2	Q3TXU5	2	2	2	2	2	2			Q8C3X2	0
Deoxynucleoside triphosphate triphosphohydrolase SAMHD1 OS=Mus musculus GN=Samhd1 PE=1 SV=2	Q60710	25	24	23	40	38	37			Q9D8L5	0
Deoxynucleotidyltransferase terminal-interacting protein 2 OS=Mus musculus GN=Dnttip2 PE=1 SV=1	Q8R2M2	6	5	8	6	5	8			Q7TQK5	0
Deoxyribonuclease-2-alpha OS=Mus musculus GN=Dnase2 PE=2 SV=1	P56542	2	2	2	2	2	2			Q9DBT3	0
Dephospho-CoA kinase domain-containing protein OS=Mus musculus GN=Dcakd PE=2 SV=1	Q8BHC4	3	4	5	3	4	5			Q3TMW1	0
Derlin-1 OS=Mus musculus GN=Derl1 PE=1 SV=1	Q99J56	3	4	3	3	4	3			Q8C6E0	0
Derlin-2 OS=Mus musculus GN=Derl2 PE=1 SV=2	Q8BNI4	2	2	2	2	2	3			Q8VE99	0
Dermatopontin OS=Mus musculus GN=Dpt PE=2 SV=1	Q9QZZ6	7	7	8	12	12	13			Q9D8X2	0
Desmin OS=Mus musculus GN=Des PE=1 SV=3	P31001	38	39	38	84	83	89			Q3TC33	0
Desmoglein-2 OS=Mus musculus GN=Dsg2 PE=1 SV=3	O55111	3	3	2	3	3	2			Q8CI71	0
Desmoplakin OS=Mus musculus GN=Dsp PE=1 SV=1	E9Q557	13	16	18	15	17	19			Q8C7V8	0
Destrin OS=Mus musculus GN=Dstn PE=1 SV=3	Q9R0P5	16	16	14	32	30	29			Q8C9S4	0
Deubiquitinating protein VCIP135 OS=Mus musculus GN=Vcpip1 PE=2 SV=1	Q8CDG3	8	9	11	9	10	12			Q8BJM3	0
Developmentally-regulated GTP-binding protein 1 OS=Mus musculus GN=Drg1 PE=1 SV=1	P32233	7	6	6	8	7	6			Q9CQA6	0
Developmentally-regulated GTP-binding protein 2 OS=Mus musculus GN=Drg2 PE=1 SV=1	Q9QXB9	9	8	6	9	9	7			Q9D1L0	0
Di-N-acetylchitobiase OS=Mus musculus GN=Ctbs PE=2 SV=2	Q8R242	7	6	7	9	8	9			Q91W50	0
Diacylglycerol O-acyltransferase 1 OS=Mus musculus GN=Dgat1 PE=1 SV=1	Q9Z2A7	6	6	6	9	9	9			P60824	0
Diacylglycerol O-acyltransferase 2 OS=Mus musculus GN=Dgat2 PE=1 SV=1	Q9DCV3	3	3	2	3	3	2			P11087	0
Diacylglycerol kinase alpha OS=Mus musculus GN=Dgka PE=2 SV=2	O88673	3	3	3	3	3	3			P28481	0
Diacylglycerol kinase epsilon OS=Mus musculus GN=Dgke PE=2 SV=1	Q9R1C6	3	3	2	3	3	2			P08121	0
Diacylglycerol kinase zeta OS=Mus musculus GN=Dgkz PE=1 SV=2	Q80UP3	5	4	4	5	5	4			P02463	0
Diamine acetyltransferase 2 OS=Mus musculus GN=Sat2 PE=1 SV=1	Q6P8J2	2	2	2	2	2	2			O88207	0
Dihydrofolate reductase OS=Mus musculus GN=Dhfr PE=1 SV=3	P00375	2	1	2	2	1	2			Q04857	0
Dihydrolipoyl dehydrogenase, mitochondrial OS=Mus musculus GN=Dld PE=1 SV=2	O08749	16	15	14	27	29	28			Q61245	0
Dihydrolipoyllysine-residue acetyltransferase component of pyruvate dehydrogenase complex, mitochondrial OS=Mus musculus GN=Dlat PE=1 SV=2	Q8BMF4	20	21	20	31	35	35			Q60847	0
Dihydrolipoyllysine-residue succinyltransferase component of 2-oxoglutarate dehydrogenase complex, mitochondrial OS=Mus musculus GN=Dlst PE=1 SV=1	Q9D2G2	8	8	8	13	13	16			Q80X19	0
Dihydroorotate dehydrogenase (quinone), mitochondrial OS=Mus musculus GN=Dhodh PE=2 SV=2	O35435	7	7	7	8	7	7			O35206	0
Dihydropteridine reductase OS=Mus musculus GN=Qdpr PE=1 SV=2	Q8BVI4	9	9	9	18	22	23			Q8BLX7	0
Dihydropyrimidinase-related protein 1 OS=Mus musculus GN=Crmp1 PE=1 SV=1	P97427	3	5	4	5	8	6			P39061	0
Dihydropyrimidinase-related protein 2 OS=Mus musculus GN=Dpysl2 PE=1 SV=2	O08553	22	20	23	46	42	46			Q2UY11	0
Dihydropyrimidinase-related protein 3 OS=Mus musculus GN=Dpysl3 PE=1 SV=1	Q62188	22	22	22	41	40	45			Q01149	0
Dihydropyrimidinase-related protein 4 OS=Mus musculus GN=Dpysl4 PE=1 SV=1	O35098	1	2	1	1	2	1			P08122	0
Dihydropyrimidinase-related protein 5 OS=Mus musculus GN=Dpysl5 PE=1 SV=1	Q9EQF6	4	2	3	4	2	3			Q3U962	0
Dihydropyrimidine dehydrogenase [NADP(+)] OS=Mus musculus GN=Dpyd PE=1 SV=1	Q8CHR6	2	4	3	2	5	3			Q02788	0
Dihydroxyacetone phosphate acyltransferase OS=Mus musculus GN=Gnpat PE=2 SV=1	P98192	9	8	8	10	10	11			A2AX52	0
Dimethylaniline monooxygenase [N-oxide-forming] 1 OS=Mus musculus GN=Fmo1 PE=1 SV=1	P50285	18	16	17	23	22	21			A6H584	0
Dimethylaniline monooxygenase [N-oxide-forming] 2 OS=Mus musculus GN=Fmo2 PE=1 SV=3	Q8K2I3	10	10	11	12	12	14			Q8C6K9	0
Dimethylaniline monooxygenase [N-oxide-forming] 5 OS=Mus musculus GN=Fmo5 PE=2 SV=4	P97872	15	16	14	20	21	22			Q9EQG9	0
Dipeptidase 1 OS=Mus musculus GN=Dpep1 PE=1 SV=2	P31428	11	11	11	18	21	19			Q3SXB8	0
Dipeptidyl aminopeptidase-like protein 6 OS=Mus musculus GN=Dpp6 PE=1 SV=1	Q9Z218	1	1	2	1	1	2			Q8K4Q8	0
Dipeptidyl peptidase 1 OS=Mus musculus GN=Ctsc PE=2 SV=1	P97821	8	8	8	12	11	11			Q4ZJN1	0
Dipeptidyl peptidase 2 OS=Mus musculus GN=Dpp7 PE=2 SV=2	Q9ET22	5	5	5	5	7	5			P98086	0
Dipeptidyl peptidase 3 OS=Mus musculus GN=Dpp3 PE=2 SV=2	Q99KK7	17	16	17	22	21	21			P14106	0
Dipeptidyl peptidase 4 OS=Mus musculus GN=Dpp4 PE=1 SV=3	P28843	18	18	19	25	24	25			Q02105	0
Dipeptidyl peptidase 8 OS=Mus musculus GN=Dpp8 PE=2 SV=1	Q80YA7	7	3	6	7	3	6			Q9QXP7	0
Dipeptidyl peptidase 9 OS=Mus musculus GN=Dpp9 PE=2 SV=2	Q8BVG4	6	8	7	6	9	9			Q8BVD7	0
Diphosphoinositol polyphosphate phosphohydrolase 1 OS=Mus musculus GN=Nudt3 PE=1 SV=1	Q9JI46	3	5	3	4	7	4			Q8CG16 [2]	0
Cluster of Diphosphoinositol polyphosphate phosphohydrolase 2 OS=Mus musculus GN=Nudt4 PE=1 SV=1 (Q8R2U6)	Q8R2U6	4	4	5	5	4	5			Q8CG14 [2]	0
Diphosphomevalonate decarboxylase OS=Mus musculus GN=Mvd PE=1 SV=2	Q99JF5	4	5	4	4	5	4			P21180	0
Diphthamide biosynthesis protein 7 OS=Mus musculus GN=Dph7 PE=2 SV=1	Q9CYU6	3	2	1	3	2	1			P01027	0
Diphthine synthase OS=Mus musculus GN=Dph5 PE=2 SV=2	Q9CWQ0	3	3	2	3	3	2			P01029	0
Diphthine--ammonia ligase OS=Mus musculus GN=Dph6 PE=1 SV=1	Q9CQ28	1	2	1	1	2	1			P06684	0
Disabled homolog 2 OS=Mus musculus GN=Dab2 PE=1 SV=2	P98078	18	19	16	18	21	16			O35658	0
Disabled homolog 2-interacting protein OS=Mus musculus GN=Dab2ip PE=1 SV=1	Q3UHC7	10	11	14	10	11	14			O89103	0
Disco-interacting protein 2 homolog A OS=Mus musculus GN=Dip2a PE=2 SV=3	Q8BWT5	2	5	4	3	5	4			Q8K182	0
Disco-interacting protein 2 homolog B OS=Mus musculus GN=Dip2b PE=1 SV=1	Q3UH60	7	7	11	8	8	12			Q8BH35	0
Discoidin domain-containing receptor 2 OS=Mus musculus GN=Ddr2 PE=1 SV=2	Q62371	4	4	3	4	4	3			Q8VCG4	0
Disheveled-associated activator of morphogenesis 1 OS=Mus musculus GN=Daam1 PE=1 SV=4	Q8BPM0	3	6	4	3	6	4			P06683	0
Disheveled-associated activator of morphogenesis 2 OS=Mus musculus GN=Daam2 PE=2 SV=4	Q80U19	1	2	0	1	2	0			Q64735	0
Disintegrin and metalloproteinase domain-containing protein 9 OS=Mus musculus GN=Adam9 PE=1 SV=2	Q61072	5	7	6	5	7	6			Q61475 [2]	0
Disintegrin and metalloproteinase domain-containing protein 10 OS=Mus musculus GN=Adam10 PE=1 SV=2	O35598	8	5	7	10	8	8			P04186	0
Disintegrin and metalloproteinase domain-containing protein 15 OS=Mus musculus GN=Adam15 PE=1 SV=2	O88839	3	5	4	3	5	5			P03953	0
Disintegrin and metalloproteinase domain-containing protein 17 OS=Mus musculus GN=Adam17 PE=1 SV=3	Q9Z0F8	2	3	2	2	3	2			P06909	0
Disks large homolog 1 OS=Mus musculus GN=Dlg1 PE=1 SV=1	Q811D0	18	17	17	21	18	21			Q61129	0
Disks large homolog 3 OS=Mus musculus GN=Dlg3 PE=1 SV=1	P70175	2	3	2	3	3	3			Q9D1R1	0
Disks large-associated protein 4 OS=Mus musculus GN=Dlgap4 PE=1 SV=1	B1AZP2	4	3	4	5	4	4			Q9CWX2	0
DmX-like protein 1 OS=Mus musculus GN=Dmxl1 PE=1 SV=1	Q6PNC0	7	4	4	7	4	4			Q9DA03	0
DmX-like protein 2 OS=Mus musculus GN=Dmxl2 PE=1 SV=3	Q8BPN8	2	3	2	2	3	2			P84086	0
DnaJ homolog subfamily A member 1 OS=Mus musculus GN=Dnaja1 PE=1 SV=1	P63037	9	9	9	17	14	13			P29268	0
DnaJ homolog subfamily A member 2 OS=Mus musculus GN=Dnaja2 PE=1 SV=1	Q9QYJ0	11	10	11	18	19	15			Q9Z160	0
DnaJ homolog subfamily A member 3, mitochondrial OS=Mus musculus GN=Dnaja3 PE=1 SV=1	Q99M87	9	7	9	9	7	10			Q921L5	0
DnaJ homolog subfamily A member 4 OS=Mus musculus GN=Dnaja4 PE=2 SV=1	Q9JMC3	5	4	6	5	5	7			Q8CI04	0
DnaJ homolog subfamily B member 1 OS=Mus musculus GN=Dnajb1 PE=2 SV=3	Q9QYJ3	7	9	9	8	9	9			Q8R1U1	0
DnaJ homolog subfamily B member 2 OS=Mus musculus GN=Dnajb2 PE=1 SV=2	Q9QYI5	7	7	7	7	7	7			Q8C0L8	0
DnaJ homolog subfamily B member 4 OS=Mus musculus GN=Dnajb4 PE=2 SV=1	Q9D832	13	13	13	17	16	18			Q8R3I3	0
DnaJ homolog subfamily B member 5 OS=Mus musculus GN=Dnajb5 PE=2 SV=1	O89114	5	7	10	5	8	12			Q3UM29	0
Cluster of DnaJ homolog subfamily B member 6 OS=Mus musculus GN=Dnajb6 PE=1 SV=4 (O54946)	O54946	3	4	4	3	5	4			Q9JJA2	0
DnaJ homolog subfamily B member 11 OS=Mus musculus GN=Dnajb11 PE=1 SV=1	Q99KV1	9	10	10	11	13	13			Q8CBC4	0
DnaJ homolog subfamily B member 12 OS=Mus musculus GN=Dnajb12 PE=2 SV=2	Q9QYI4	2	4	3	3	4	4			Q6A0A9	0
DnaJ homolog subfamily B member 14 OS=Mus musculus GN=Dnajb14 PE=2 SV=1	Q149L6	1	2	1	1	2	1			Q8C3F2	0
DnaJ homolog subfamily C member 1 OS=Mus musculus GN=Dnajc1 PE=1 SV=1	Q61712	2	2	2	2	2	2			P12960	0
DnaJ homolog subfamily C member 3 OS=Mus musculus GN=Dnajc3 PE=1 SV=1	Q91YW3	12	10	12	14	13	14			Q8C166	0
DnaJ homolog subfamily C member 5 OS=Mus musculus GN=Dnajc5 PE=1 SV=1	P60904	6	5	6	6	5	7			P59108	0
DnaJ homolog subfamily C member 7 OS=Mus musculus GN=Dnajc7 PE=1 SV=2	Q9QYI3	9	9	6	11	10	8			Q8BT60	0
DnaJ homolog subfamily C member 8 OS=Mus musculus GN=Dnajc8 PE=2 SV=2	Q6NZB0	4	5	5	5	5	5			Q9Z140	0
DnaJ homolog subfamily C member 9 OS=Mus musculus GN=Dnajc9 PE=2 SV=2	Q91WN1	6	4	5	6	4	5			Q9DC53	0
DnaJ homolog subfamily C member 10 OS=Mus musculus GN=Dnajc10 PE=1 SV=2	Q9DC23	9	9	9	9	10	9			Q1RLL3 [2]	0
DnaJ homolog subfamily C member 11 OS=Mus musculus GN=Dnajc11 PE=2 SV=2	Q5U458	7	5	6	7	5	6			Q9WU84	0
DnaJ homolog subfamily C member 16 OS=Mus musculus GN=Dnajc16 PE=1 SV=2	Q80TN4		0	3	0	0	3			Q9D8X1	0
DnaJ homolog subfamily C member 17 OS=Mus musculus GN=Dnajc17 PE=2 SV=2	Q91WT4	1	2	2	1	2	2			O08997	0
DnaJ homolog subfamily C member 24 OS=Mus musculus GN=Dnajc24 PE=1 SV=3	Q91ZF0	5	4	5	5	4	5			Q64430	0
DnaJ homolog subfamily C member 25 OS=Mus musculus GN=Dnajc25 PE=2 SV=1	A2ALW5	1	1	2	1	1	2			Q3UMF0	0
DnaJ homolog subfamily C member 28 OS=Mus musculus GN=Dnajc28 PE=2 SV=2	Q8VCE1	0	0	2	0	0	2			Q9QZQ8	0
Docking protein 1 OS=Mus musculus GN=Dok1 PE=1 SV=2	P97465	2	2	3	2	2	3			Q8CCK0	0
Docking protein 2 OS=Mus musculus GN=Dok2 PE=1 SV=1	O70469	2	4	4	2	4	4			Q62266	0
Docking protein 3 OS=Mus musculus GN=Dok3 PE=1 SV=1	Q9QZK7	2	0	1	2	0	1			O89053	0
Dolichol-phosphate mannosyltransferase subunit 1 OS=Mus musculus GN=Dpm1 PE=2 SV=1	O70152	8	9	8	8	9	9			Q9WUM3	0
Dolichol-phosphate mannosyltransferase subunit 3 OS=Mus musculus GN=Dpm3 PE=3 SV=1	Q9D1Q4	2	1	2	2	1	2			Q9WUM4	0
Dolichyl-diphosphooligosaccharide--protein glycosyltransferase 48 kDa subunit OS=Mus musculus GN=Ddost PE=1 SV=2	O54734	9	9	9	12	10	12			Q8BH44	0
Dolichyl-diphosphooligosaccharide--protein glycosyltransferase subunit 1 OS=Mus musculus GN=Rpn1 PE=1 SV=1	Q91YQ5	22	24	25	29	37	32			Q920M5	0
Dolichyl-diphosphooligosaccharide--protein glycosyltransferase subunit 2 OS=Mus musculus GN=Rpn2 PE=2 SV=1	Q9DBG6	17	16	15	25	21	21			Q9D2V7	0
Dolichyl-diphosphooligosaccharide--protein glycosyltransferase subunit DAD1 OS=Mus musculus GN=Dad1 PE=2 SV=3	P61804	2	3	2	3	4	3			P50172	0
Dolichyl-diphosphooligosaccharide--protein glycosyltransferase subunit STT3A OS=Mus musculus GN=Stt3a PE=1 SV=1	P46978	6	6	6	6	6	6			Q06770	0
Dolichyl-diphosphooligosaccharide--protein glycosyltransferase subunit STT3B OS=Mus musculus GN=Stt3b PE=1 SV=2	Q3TDQ1	3	5	5	3	6	5			P97792	0
Dolichyl-phosphate beta-glucosyltransferase OS=Mus musculus GN=Alg5 PE=2 SV=1	Q9DB25	6	6	5	7	9	6			O88271	0
Double-strand break repair protein MRE11A OS=Mus musculus GN=Mre11a PE=1 SV=1	Q61216	5	4	5	5	4	5			Q04447	0
Double-strand-break repair protein rad21 homolog OS=Mus musculus GN=Rad21 PE=1 SV=3	Q61550	10	9	9	12	10	10			P07310	0
Double-stranded RNA-binding protein Staufen homolog 1 OS=Mus musculus GN=Stau1 PE=2 SV=1	Q9Z108	6	6	4	6	6	4			Q6P8J7	0
Down syndrome critical region protein 3 homolog OS=Mus musculus GN=Dscr3 PE=2 SV=1	O35075	6	6	5	6	7	6			P30275	0
Dr1-associated corepressor OS=Mus musculus GN=Drap1 PE=2 SV=3	Q9D6N5	2	1	2	2	1	2			P47941	0
Drebrin OS=Mus musculus GN=Dbn1 PE=1 SV=4	Q9QXS6	16	16	17	19	20	22			P63154	0
Drebrin-like protein OS=Mus musculus GN=Dbnl PE=1 SV=2	Q62418	14	11	15	19	15	22			Q9WTX6	0
Dual specificity mitogen-activated protein kinase kinase 1 OS=Mus musculus GN=Map2k1 PE=1 SV=2	P31938	12	10	10	16	15	15			Q9D4H8	0
Dual specificity mitogen-activated protein kinase kinase 2 OS=Mus musculus GN=Map2k2 PE=1 SV=2	Q63932	13	10	11	14	12	15			Q9JLV5	0
Dual specificity mitogen-activated protein kinase kinase 3 OS=Mus musculus GN=Map2k3 PE=1 SV=2	O09110	6	6	4	7	6	6			Q3TCH7	0
Dual specificity mitogen-activated protein kinase kinase 4 OS=Mus musculus GN=Map2k4 PE=1 SV=2	P47809	7	8	8	10	10	9			A2A432	0
Dual specificity mitogen-activated protein kinase kinase 5 OS=Mus musculus GN=Map2k5 PE=1 SV=1	Q9WVS7	1	0	2	1	0	2			Q9D5V5	0
Dual specificity mitogen-activated protein kinase kinase 6 OS=Mus musculus GN=Map2k6 PE=1 SV=1	P70236	5	4	3	6	4	5			Q8VE73	0
Dual specificity protein phosphatase 3 OS=Mus musculus GN=Dusp3 PE=1 SV=1	Q9D7X3	6	5	6	11	14	14			Q6ZQ38	0
Dual specificity protein phosphatase 14 OS=Mus musculus GN=Dusp14 PE=2 SV=2	Q9JLY7	2	0	0	2	0	0			Q6ZQ73	0
Dual specificity protein phosphatase 22 OS=Mus musculus GN=Dusp22 PE=1 SV=1	Q99N11	1	2	0	1	2	0			P16951	0
Dual specificity protein phosphatase 23 OS=Mus musculus GN=Dusp23 PE=2 SV=1	Q6NT99	5	6	5	7	7	6			Q01147 [2]	0
Dynactin subunit 1 OS=Mus musculus GN=Dctn1 PE=1 SV=3	O08788	39	41	41	57	54	56			Q99KY4	0
Dynactin subunit 2 OS=Mus musculus GN=Dctn2 PE=1 SV=3	Q99KJ8	16	15	16	25	24	26			Q8BGU5	0
Dynactin subunit 3 OS=Mus musculus GN=Dctn3 PE=2 SV=2	Q9Z0Y1	5	5	6	5	5	6			Q60772	0
Dynactin subunit 4 OS=Mus musculus GN=Dctn4 PE=1 SV=1	Q8CBY8	11	10	11	17	13	15			P24788 [2]	0
Dynactin subunit 5 OS=Mus musculus GN=Dctn5 PE=1 SV=1	Q9QZB9	2	2	1	2	2	1			P46414	0
Dynactin subunit 6 OS=Mus musculus GN=Dctn6 PE=1 SV=1	Q9WUB4	3	3	3	3	3	3			Q3TZA2	0
Dynamin-1 OS=Mus musculus GN=Dnm1 PE=1 SV=2	P39053	16	12	15	19	14	17			P49615 [14]	0
Dynamin-1-like protein OS=Mus musculus GN=Dnm1l PE=1 SV=2	Q8K1M6	23	20	21	28	26	25			Q8VCN5	0
Dynamin-2 OS=Mus musculus GN=Dnm2 PE=1 SV=2	P39054	25	24	23	32	28	29			P56567	0
Dynamin-3 OS=Mus musculus GN=Dnm3 PE=1 SV=1	Q8BZ98	12	10	11	14	11	13			Q62426	0
Dynamin-binding protein OS=Mus musculus GN=Dnmbp PE=1 SV=2	Q6TXD4	0	0	2	0	0	2			P21460	0
Dynamin-like 120 kDa protein, mitochondrial OS=Mus musculus GN=Opa1 PE=1 SV=1	P58281	33	33	33	38	38	43			P97315	0
Dynein light chain 1, axonemal OS=Mus musculus GN=Dnal1 PE=2 SV=2	Q05A62	1	2	1	1	2	1			P97314	0
Dynein light chain 1, cytoplasmic OS=Mus musculus GN=Dynll1 PE=1 SV=1	P63168	3	3	3	4	3	3			P50462	0
Dynein light chain 2, cytoplasmic OS=Mus musculus GN=Dynll2 PE=1 SV=1	Q9D0M5	3	3	3	7	5	4			Q9D1P4	0
Dynein light chain roadblock-type 1 OS=Mus musculus GN=Dynlrb1 PE=1 SV=3	P62627	4	4	4	6	6	8			Q9Z1J3	0
Dysbindin OS=Mus musculus GN=Dtnbp1 PE=1 SV=1	Q91WZ8	3	2	4	4	2	4			Q8BGE6	0
Dysferlin OS=Mus musculus GN=Dysf PE=1 SV=3	Q9ESD7	25	20	20	27	22	20			Q9DBE0	0
Dystonin OS=Mus musculus GN=Dst PE=1 SV=2	Q91ZU6	66	70	65	66	72	68			Q9ER72	0
Cluster of Dystrobrevin alpha OS=Mus musculus GN=Dtna PE=1 SV=2 (Q9D2N4)	Q9D2N4	9	9	11	10	9	11			P63254	0
Dystroglycan OS=Mus musculus GN=Dag1 PE=1 SV=4	Q62165	15	15	15	20	22	19			Q9DCT8	0
Dystrophin OS=Mus musculus GN=Dmd PE=1 SV=3	P11531	77	66	70	87	70	77			Q91XD7	0
E2/E3 hybrid ubiquitin-protein ligase UBE2O OS=Mus musculus GN=Ube2o PE=1 SV=3	Q6ZPJ3	21	16	18	24	20	21			Q9CYA0	0
E3 SUMO-protein ligase RanBP2 OS=Mus musculus GN=Ranbp2 PE=1 SV=2	Q9ERU9	43	43	41	46	46	44			P56389	0
E3 UFM1-protein ligase 1 OS=Mus musculus GN=Ufl1 PE=1 SV=2	Q8CCJ3	16	16	17	17	17	19			P24457	0
E3 ubiquitin-protein ligase AMFR OS=Mus musculus GN=Amfr PE=1 SV=2	Q9R049	2	2	2	2	2	2			Q8CIM7	0
E3 ubiquitin-protein ligase ARIH1 OS=Mus musculus GN=Arih1 PE=1 SV=3	Q9Z1K5	11	9	11	13	13	13			Q05421	0
E3 ubiquitin-protein ligase ARIH2 OS=Mus musculus GN=Arih2 PE=1 SV=1	Q9Z1K6	4	3	5	4	3	5			P33267	0
E3 ubiquitin-protein ligase BRE1A OS=Mus musculus GN=Rnf20 PE=2 SV=2	Q5DTM8	8	5	6	8	5	6			Q9DBX6	0
E3 ubiquitin-protein ligase BRE1B OS=Mus musculus GN=Rnf40 PE=1 SV=2	Q3U319	8	5	8	8	5	8			Q64462	0
E3 ubiquitin-protein ligase CBL OS=Mus musculus GN=Cbl PE=1 SV=3	P22682	6	6	5	6	6	5			Q9DBW0	0
E3 ubiquitin-protein ligase DTX3L OS=Mus musculus GN=Dtx3l PE=2 SV=1	Q3UIR3	11	8	10	12	9	10			Q8BKE6	0
E3 ubiquitin-protein ligase HECTD1 OS=Mus musculus GN=Hectd1 PE=1 SV=2	Q69ZR2	24	28	24	26	29	26			P56395	0
E3 ubiquitin-protein ligase HECTD3 OS=Mus musculus GN=Hectd3 PE=1 SV=2	Q3U487	10	12	10	10	12	11			Q3TDX8	0
E3 ubiquitin-protein ligase HUWE1 OS=Mus musculus GN=Huwe1 PE=1 SV=5	Q7TMY8	22	26	26	24	29	28			Q9CQX2	0
E3 ubiquitin-protein ligase Itchy OS=Mus musculus GN=Itch PE=1 SV=2	Q8C863	8	7	7	8	7	7			Q61093	0
E3 ubiquitin-protein ligase KCMF1 OS=Mus musculus GN=Kcmf1 PE=2 SV=1	Q80UY2	2	3	3	3	4	3			Q61462	0
E3 ubiquitin-protein ligase LRSAM1 OS=Mus musculus GN=Lrsam1 PE=2 SV=1	Q80ZI6	7	3	2	7	3	2			Q9CZ13	0
E3 ubiquitin-protein ligase MARCH5 OS=Mus musculus GN=March5 PE=2 SV=1	Q3KNM2	4	3	2	4	3	2			Q9DB77	0
E3 ubiquitin-protein ligase MIB1 OS=Mus musculus GN=Mib1 PE=1 SV=1	Q80SY4	7	8	10	8	8	10			P99028	0
E3 ubiquitin-protein ligase MYCBP2 OS=Mus musculus GN=Mycbp2 PE=1 SV=2	Q7TPH6	11	14	8	11	14	8			Q9D855	0
E3 ubiquitin-protein ligase NEDD4 OS=Mus musculus GN=Nedd4 PE=1 SV=3	P46935	28	30	29	40	44	42			Q9CQ69	0
E3 ubiquitin-protein ligase NEDD4-like OS=Mus musculus GN=Nedd4l PE=1 SV=2	Q8CFI0	15	14	16	17	16	18			Q8R1I1	0
E3 ubiquitin-protein ligase PDZRN3 OS=Mus musculus GN=Pdzrn3 PE=1 SV=3	Q69ZS0	1	1	2	1	1	2			Q9CR68	0
E3 ubiquitin-protein ligase Praja-1 OS=Mus musculus GN=Pja1 PE=1 SV=3	O55176	1	1	2	1	1	2			Q9D0M3	0
E3 ubiquitin-protein ligase Praja-2 OS=Mus musculus GN=Pja2 PE=1 SV=2	Q80U04	1	2	2	1	2	2			Q99M07	0
E3 ubiquitin-protein ligase RBBP6 OS=Mus musculus GN=Rbbp6 PE=1 SV=5	P97868	3	2	1	3	2	1			Q921H9	0
E3 ubiquitin-protein ligase RING1 OS=Mus musculus GN=Ring1 PE=1 SV=2	O35730	6	7	7	6	7	7			Q8K0C8	0
E3 ubiquitin-protein ligase RING2 OS=Mus musculus GN=Rnf2 PE=1 SV=1	Q9CQJ4	6	7	6	7	9	7			Q9D7J4	0
E3 ubiquitin-protein ligase RNF14 OS=Mus musculus GN=Rnf14 PE=2 SV=2	Q9JI90	5	4	5	5	4	5			P00405	0
E3 ubiquitin-protein ligase RNF25 OS=Mus musculus GN=Rnf25 PE=1 SV=2	Q9QZR0	4	3	3	4	3	3			P19783	0
E3 ubiquitin-protein ligase RNF31 OS=Mus musculus GN=Rnf31 PE=1 SV=2	Q924T7	7	10	9	7	10	9			Q91W29	0
E3 ubiquitin-protein ligase RNF114 OS=Mus musculus GN=Rnf114 PE=2 SV=2	Q9ET26	5	4	3	7	5	5			P12787	0
E3 ubiquitin-protein ligase RNF123 OS=Mus musculus GN=Rnf123 PE=2 SV=1	Q5XPI3	2	2	2	2	2	2			P19536	0
E3 ubiquitin-protein ligase RNF126 OS=Mus musculus GN=Rnf126 PE=1 SV=1	Q91YL2	2	2	2	2	2	2			P56391	0
E3 ubiquitin-protein ligase RNF181 OS=Mus musculus GN=Rnf181 PE=2 SV=1	Q9CY62	3	2	1	3	2	1			Q9CPQ1	0
E3 ubiquitin-protein ligase RNF187 OS=Mus musculus GN=Rnf187 PE=1 SV=2	Q8BFX1	2	1	1	2	1	1			P48771	0
E3 ubiquitin-protein ligase RNF213 OS=Mus musculus GN=Rnf213 PE=2 SV=1	E9Q555	11	11	13	11	11	13			P17665	0
E3 ubiquitin-protein ligase TRAF7 OS=Mus musculus GN=Traf7 PE=2 SV=1	Q922B6	3	2	3	3	2	3			Q62425	0
E3 ubiquitin-protein ligase TRIM21 OS=Mus musculus GN=Trim21 PE=1 SV=1	Q62191	3	2	2	3	2	2			P62897	0
E3 ubiquitin-protein ligase TRIM32 OS=Mus musculus GN=Trim32 PE=1 SV=2	Q8CH72	12	10	9	12	10	10			P53702	0
E3 ubiquitin-protein ligase TRIM56 OS=Mus musculus GN=Trim56 PE=1 SV=1	Q80VI1	7	6	7	7	6	7			Q9CX80	0
E3 ubiquitin-protein ligase TRIP12 OS=Mus musculus GN=Trip12 PE=1 SV=1	G5E870	12	11	11	13	12	13			Q9QX11 [2]	0
E3 ubiquitin-protein ligase Trim36 OS=Mus musculus GN=Trim36 PE=1 SV=2	Q80WG7	2	1	2	2	1	2			O08967	0
E3 ubiquitin-protein ligase UBR1 OS=Mus musculus GN=Ubr1 PE=1 SV=2	O70481	8	5	5	8	5	5			Q9Z2L7	0
E3 ubiquitin-protein ligase UBR2 OS=Mus musculus GN=Ubr2 PE=1 SV=2	Q6WKZ8	3	4	3	3	4	3			Q7TMB8 [2]	0
E3 ubiquitin-protein ligase UBR3 OS=Mus musculus GN=Ubr3 PE=1 SV=3	Q5U430	6	4	6	6	4	6			P28271	0
E3 ubiquitin-protein ligase UBR4 OS=Mus musculus GN=Ubr4 PE=1 SV=1	A2AN08	33	36	34	33	38	35			Q9JHU4	0
E3 ubiquitin-protein ligase UBR5 OS=Mus musculus GN=Ubr5 PE=1 SV=2	Q80TP3	5	2	4	5	2	4			O88487	0
E3 ubiquitin-protein ligase XIAP OS=Mus musculus GN=Xiap PE=1 SV=2	Q60989	4	3	4	4	3	4			Q8R1Q8	0
E3 ubiquitin-protein ligase ZNRF2 OS=Mus musculus GN=Znrf2 PE=1 SV=1	Q71FD5	3	3	3	4	4	4			Q6PDL0	0
E3 ubiquitin-protein ligase listerin OS=Mus musculus GN=Ltn1 PE=1 SV=3	Q6A009	2	1	0	2	1	0			Q8K4R4	0
E3 ubiquitin-protein ligase rififylin OS=Mus musculus GN=Rffl PE=1 SV=1	Q6ZQM0	1	2	1	1	2	1			Q812E0 [3]	0
E3 ubiquitin-protein ligase synoviolin OS=Mus musculus GN=Syvn1 PE=1 SV=3	Q9DBY1	2	3	3	3	4	4			Q99M51	0
E3 ubiquitin/ISG15 ligase TRIM25 OS=Mus musculus GN=Trim25 PE=1 SV=2	Q61510	9	6	6	9	6	6			O55033	0
EF-hand calcium-binding domain-containing protein 4A OS=Mus musculus GN=Cracr2b PE=2 SV=2	Q80ZJ8	1	0	3	1	0	3			Q8BMK4	0
EF-hand domain-containing protein D1 OS=Mus musculus GN=Efhd1 PE=2 SV=1	Q9D4J1	5	5	4	7	7	6			A2AGT5	0
EF-hand domain-containing protein D2 OS=Mus musculus GN=Efhd2 PE=1 SV=1	Q9D8Y0	11	10	10	14	16	13			Q9CPY7	0
EGF domain-specific O-linked N-acetylglucosamine transferase OS=Mus musculus GN=Eogt PE=1 SV=1	Q8BYW9	8	6	7	8	8	8			Q9D020	0
EGF, latrophilin seven transmembrane domain-containing protein 1 OS=Mus musculus GN=Eltd1 PE=2 SV=3	Q923X1	4	4	4	4	4	4			Q8R0Y6	0
EGF-containing fibulin-like extracellular matrix protein 1 OS=Mus musculus GN=Efemp1 PE=2 SV=1	Q8BPB5	17	16	17	21	21	24			Q7TMW6	0
EGF-containing fibulin-like extracellular matrix protein 2 OS=Mus musculus GN=Efemp2 PE=2 SV=1	Q9WVJ9	6	7	5	6	7	5			Q9R060	0
EH domain-binding protein 1 OS=Mus musculus GN=Ehbp1 PE=1 SV=3	Q69ZW3	2	3	1	2	3	1			Q91V12	0
EH domain-binding protein 1-like protein 1 OS=Mus musculus GN=Ehbp1l1 PE=1 SV=1	Q99MS7	16	17	18	17	19	19			Q641K1	0
EH domain-containing protein 1 OS=Mus musculus GN=Ehd1 PE=1 SV=1	Q9WVK4	32	31	31	66	62	65			Q8BX80	0
EH domain-containing protein 2 OS=Mus musculus GN=Ehd2 PE=1 SV=1	Q8BH64	26	25	26	73	67	69			Q9D1A2	0
EH domain-containing protein 3 OS=Mus musculus GN=Ehd3 PE=1 SV=2	Q9QXY6	24	20	22	32	28	30			P47713	0
EH domain-containing protein 4 OS=Mus musculus GN=Ehd4 PE=1 SV=1	Q9EQP2	25	25	25	36	36	38			Q3V1L4	0
EKC/KEOPS complex subunit Tprkb OS=Mus musculus GN=Tprkb PE=2 SV=1	Q8QZZ7	2	2	2	2	3	2			Q2KN98	0
ELAV-like protein 1 OS=Mus musculus GN=Elavl1 PE=1 SV=2	P70372	9	9	9	15	16	18			Q5SXY1	0
ELKS/Rab6-interacting/CAST family member 1 OS=Mus musculus GN=Erc1 PE=1 SV=1	Q99MI1	25	27	25	26	32	28			Q8CIM3	0
ELMO domain-containing protein 2 OS=Mus musculus GN=Elmod2 PE=2 SV=1	Q8BGF6	4	3	4	4	3	4			Q61753	0
EMILIN-1 OS=Mus musculus GN=Emilin1 PE=1 SV=1	Q99K41	27	28	29	33	36	38			Q80XN0	0
EMILIN-2 OS=Mus musculus GN=Emilin2 PE=1 SV=1	Q8K482	15	17	13	17	18	15			O35215	0
EPM2A-interacting protein 1 OS=Mus musculus GN=Epm2aip1 PE=2 SV=1	Q8VEH5	5	7	5	6	8	5			Q9DD18	0
ER degradation-enhancing alpha-mannosidase-like protein 3 OS=Mus musculus GN=Edem3 PE=1 SV=2	Q2HXL6	5	8	5	5	8	5			Q9JII5	0
ER lumen protein-retaining receptor 1 OS=Mus musculus GN=Kdelr1 PE=2 SV=1	Q99JH8	1	1	2	1	1	2			O88291	0
ER membrane protein complex subunit 1 OS=Mus musculus GN=Emc1 PE=1 SV=1	Q8C7X2	14	13	12	14	14	14			Q8K3H0	0
ER membrane protein complex subunit 2 OS=Mus musculus GN=Emc2 PE=2 SV=1	Q9CRD2	8	6	8	8	6	8			Q8K3G9	0
ER membrane protein complex subunit 3 OS=Mus musculus GN=Emc3 PE=2 SV=3	Q99KI3	5	6	7	6	7	8			Q9QZ73	0
ER membrane protein complex subunit 4 OS=Mus musculus GN=Emc4 PE=2 SV=1	Q9CZX9	5	5	5	5	5	5			Q8BZJ7	0
ER membrane protein complex subunit 6 OS=Mus musculus GN=Emc6 PE=2 SV=1	Q9CQW0	2	2	2	2	2	2			Q8K0V2	0
ER membrane protein complex subunit 7 OS=Mus musculus GN=Emc7 PE=2 SV=1	Q9EP72	5	3	4	5	3	4			Q80T85	0
ER membrane protein complex subunit 8 OS=Mus musculus GN=Emc8 PE=1 SV=1	O70378	7	8	8	16	15	14			Q9DC22	0
ER membrane protein complex subunit 10 OS=Mus musculus GN=Emc10 PE=2 SV=2	Q3TAS6	1	1	2	1	1	3			P61963	0
ERC protein 2 OS=Mus musculus GN=Erc2 PE=2 SV=2	Q6PH08	6	4	6	7	6	7			Q8N7N5	0
ERI1 exoribonuclease 3 OS=Mus musculus GN=Eri3 PE=1 SV=1	Q8C460	3	2	2	3	2	2			Q91VU6	0
ERO1-like protein alpha OS=Mus musculus GN=Ero1l PE=1 SV=2	Q8R180	10	11	11	10	12	13			Q6PAC3	0
ERO1-like protein beta OS=Mus musculus GN=Ero1lb PE=1 SV=1	Q8R2E9	2	1	3	2	1	3			Q80WW9	0
ES1 protein homolog, mitochondrial OS=Mus musculus GN=D10Jhu81e PE=1 SV=1	Q9D172	11	12	11	20	22	22			Q8K382	0
ESF1 homolog OS=Mus musculus GN=Esf1 PE=1 SV=1	Q3V1V3	2	2	1	2	2	1			Q91VV4	0
Early endosome antigen 1 OS=Mus musculus GN=Eea1 PE=1 SV=2	Q8BL66	56	54	59	73	70	78			A6H8H2	0
Echinoderm microtubule-associated protein-like 1 OS=Mus musculus GN=Eml1 PE=1 SV=1	Q05BC3	16	17	20	18	18	24			A2RSQ0	0
Echinoderm microtubule-associated protein-like 2 OS=Mus musculus GN=Eml2 PE=2 SV=1	Q7TNG5	15	13	15	21	16	20			Q570Y9	0
Echinoderm microtubule-associated protein-like 3 OS=Mus musculus GN=Eml3 PE=1 SV=1	Q8VC03	7	6	8	7	6	8			Q9D9Z5	0
Echinoderm microtubule-associated protein-like 4 OS=Mus musculus GN=Eml4 PE=1 SV=1	Q3UMY5	13	13	11	13	13	11			Q8CI75	0
Ecotropic viral integration site 5 protein OS=Mus musculus GN=Evi5 PE=1 SV=2	P97366	3	4	4	3	4	4			Q3U1J4	0
Ecto-ADP-ribosyltransferase 3 OS=Mus musculus GN=Art3 PE=2 SV=2	Q8R2G4	11	11	12	21	20	24			P07903	0
Ectonucleoside triphosphate diphosphohydrolase 1 OS=Mus musculus GN=Entpd1 PE=2 SV=1	P55772	6	6	5	11	10	9			O54786	0
Ectonucleoside triphosphate diphosphohydrolase 2 OS=Mus musculus GN=Entpd2 PE=1 SV=2	O55026	7	7	8	10	9	11			Q9JK91	0
Ectonucleoside triphosphate diphosphohydrolase 5 OS=Mus musculus GN=Entpd5 PE=1 SV=1	Q9WUZ9	5	6	6	5	6	7			P43247	0
Ectonucleotide pyrophosphatase/phosphodiesterase family member 1 OS=Mus musculus GN=Enpp1 PE=1 SV=4	P06802	4	9	7	4	9	7			P54276	0
Ectonucleotide pyrophosphatase/phosphodiesterase family member 3 OS=Mus musculus GN=Enpp3 PE=1 SV=2	Q6DYE8	10	6	8	11	7	9			Q8K409	0
Ectonucleotide pyrophosphatase/phosphodiesterase family member 5 OS=Mus musculus GN=Enpp5 PE=2 SV=3	Q9EQG7	4	4	6	5	5	8			P70388	0
Ectopic P granules protein 5 homolog OS=Mus musculus GN=Epg5 PE=2 SV=2	Q80TA9	0	2	1	0	2	1			Q8K3D3	0
Egl nine homolog 1 OS=Mus musculus GN=Egln1 PE=2 SV=2	Q91YE3	4	4	4	4	4	4			Q60596	0
Elastin OS=Mus musculus GN=Eln PE=2 SV=2	P54320	2	2	1	2	2	1			Q924T3	0
Electrogenic sodium bicarbonate cotransporter 1 OS=Mus musculus GN=Slc4a4 PE=1 SV=2	O88343	2	2	2	2	2	2			P25206	0
Electron transfer flavoprotein subunit alpha, mitochondrial OS=Mus musculus GN=Etfa PE=1 SV=2	Q99LC5	12	13	14	29	34	32			P97311	0
Electron transfer flavoprotein subunit beta OS=Mus musculus GN=Etfb PE=1 SV=3	Q9DCW4	14	12	13	22	18	20			Q04750	0
Electron transfer flavoprotein-ubiquinone oxidoreductase, mitochondrial OS=Mus musculus GN=Etfdh PE=1 SV=1	Q921G7	23	20	23	36	29	34			Q01320	0
Cluster of Elongation factor 1-alpha 1 OS=Mus musculus GN=Eef1a1 PE=1 SV=3 (P10126)	P10126	19	20	17	40	43	39			Q64511	0
Elongation factor 1-beta OS=Mus musculus GN=Eef1b PE=1 SV=5	O70251	9	9	9	18	19	18			Q9Z321	0
Elongation factor 1-delta OS=Mus musculus GN=Eef1d PE=1 SV=3	P57776	14	14	14	28	28	27			P28352	0
Elongation factor 1-gamma OS=Mus musculus GN=Eef1g PE=1 SV=3	Q9D8N0	15	14	14	21	24	24			Q6P6I6	0
Elongation factor 2 OS=Mus musculus GN=Eef2 PE=1 SV=2	P58252	37	35	33	55	58	56			P08775	0
Elongation factor G, mitochondrial OS=Mus musculus GN=Gfm1 PE=2 SV=1	Q8K0D5	14	15	13	15	16	13			Q8CFI7	0
Elongation factor Ts, mitochondrial OS=Mus musculus GN=Tsfm PE=1 SV=1	Q9CZR8	6	6	7	8	7	8			P97760	0
Elongation factor Tu GTP-binding domain-containing protein 1 OS=Mus musculus GN=Eftud1 PE=2 SV=1	Q8C0D5	13	11	12	14	12	13			Q9D7M8	0
Elongation factor Tu, mitochondrial OS=Mus musculus GN=Tufm PE=1 SV=1	Q8BFR5	23	22	20	40	33	35			P62488	0
Elongator complex protein 1 OS=Mus musculus GN=Ikbkap PE=2 SV=2	Q7TT37	19	19	19	22	21	22			P60898	0
Elongator complex protein 2 OS=Mus musculus GN=Elp2 PE=1 SV=1	Q91WG4	12	10	15	13	12	15			O08740	0
Elongator complex protein 3 OS=Mus musculus GN=Elp3 PE=2 SV=1	Q9CZX0	5	6	6	6	6	6			P59470	0
Elongator complex protein 4 OS=Mus musculus GN=Elp4 PE=2 SV=2	Q9ER73	1	2	1	1	2	1			Q921X6	0
Elongator complex protein 5 OS=Mus musculus GN=Elp5 PE=2 SV=1	Q99L85	2	2	1	2	2	1			P52432	0
Elongator complex protein 6 OS=Mus musculus GN=Elp6 PE=2 SV=1	Q8BK75	2	1	1	2	1	1			P97304	0
Emerin OS=Mus musculus GN=Emd PE=1 SV=1	O08579	9	8	8	12	10	11			Q80UW8	0
Ena/VASP-like protein OS=Mus musculus GN=Evl PE=1 SV=2	P70429	9	6	9	9	6	9			Q923G2	0
Endoglin OS=Mus musculus GN=Eng PE=1 SV=2	Q63961	7	7	8	7	7	8			O35613	0
Endonuclease G, mitochondrial OS=Mus musculus GN=Endog PE=2 SV=1	O08600	2	3	2	3	3	2			Q8CJ26	0
Endonuclease domain-containing 1 protein OS=Mus musculus GN=Endod1 PE=1 SV=2	Q8C522	7	8	6	7	9	8			Q80YE7	0
Endonuclease/exonuclease/phosphatase family domain-containing protein 1 OS=Mus musculus GN=Eepd1 PE=1 SV=1	Q3TGW2	17	20	18	23	29	27			Q8C9B9	0
Endophilin-A1 OS=Mus musculus GN=Sh3gl2 PE=1 SV=2	Q62420	9	9	10	12	12	12			P28654	0
Endophilin-A2 OS=Mus musculus GN=Sh3gl1 PE=1 SV=1	Q62419	14	14	14	17	17	15			Q8BUR4	0
Endophilin-B1 OS=Mus musculus GN=Sh3glb1 PE=1 SV=1	Q9JK48	9	9	8	11	11	10			Q8C3J5	0
Endophilin-B2 OS=Mus musculus GN=Sh3glb2 PE=2 SV=2	Q8R3V5	11	11	11	13	14	13			P59764	0
Endoplasmic reticulum aminopeptidase 1 OS=Mus musculus GN=Erap1 PE=2 SV=2	Q9EQH2	23	22	25	29	26	29			B2RY04	0
Endoplasmic reticulum lectin 1 OS=Mus musculus GN=Erlec1 PE=2 SV=1	Q8VEH8	12	13	12	14	16	16			Q8VDR9	0
Endoplasmic reticulum metallopeptidase 1 OS=Mus musculus GN=Ermp1 PE=2 SV=2	Q3UVK0	12	9	8	15	11	9			Q8R1A4	0
Endoplasmic reticulum resident protein 29 OS=Mus musculus GN=Erp29 PE=1 SV=2	P57759	9	9	9	16	12	16			Q8C147	0
Endoplasmic reticulum resident protein 44 OS=Mus musculus GN=Erp44 PE=1 SV=1	Q9D1Q6	15	15	15	26	28	30			Q8BIK4	0
Endoplasmic reticulum-Golgi intermediate compartment protein 1 OS=Mus musculus GN=Ergic1 PE=1 SV=1	Q9DC16	10	10	9	11	10	10			Q8BZN6	0
Endoplasmic reticulum-Golgi intermediate compartment protein 2 OS=Mus musculus GN=Ergic2 PE=2 SV=1	Q9CR89	2	2	3	3	2	3			A2AF47	0
Endoplasmic reticulum-Golgi intermediate compartment protein 3 OS=Mus musculus GN=Ergic3 PE=2 SV=1	Q9CQE7	3	5	6	3	5	6			Q99L04	0
Endoplasmin OS=Mus musculus GN=Hsp90b1 PE=1 SV=2	P08113	36	34	38	66	61	66			Q99LB2	0
Endosialin OS=Mus musculus GN=Cd248 PE=2 SV=1	Q91V98	3	4	5	3	4	5			Q9CXR1	0
Endothelial cell-selective adhesion molecule OS=Mus musculus GN=Esam PE=1 SV=1	Q925F2	8	8	9	11	10	12			Q99J47	0
Endothelial cell-specific chemotaxis regulator OS=Mus musculus GN=Ecscr PE=2 SV=2	Q3TZW0	2	2	1	2	2	1			Q3U0B3	0
Endothelial differentiation-related factor 1 OS=Mus musculus GN=Edf1 PE=1 SV=1	Q9JMG1	3	2	3	4	2	4			O35459	0
Endothelin-converting enzyme 1 OS=Mus musculus GN=Ece1 PE=1 SV=1	Q4PZA2	8	8	8	9	9	8			Q8CHT0	0
Engulfment and cell motility protein 1 OS=Mus musculus GN=Elmo1 PE=1 SV=2	Q8BPU7	7	11	5	7	13	7			Q9Z110	0
Engulfment and cell motility protein 2 OS=Mus musculus GN=Elmo2 PE=1 SV=1	Q8BHL5	6	7	8	6	7	8			P10518	0
Engulfment and cell motility protein 3 OS=Mus musculus GN=Elmo3 PE=1 SV=2	Q8BYZ7	2	0	1	2	0	1			P82347	0
Enhancer of mRNA-decapping protein 3 OS=Mus musculus GN=Edc3 PE=1 SV=1	Q8K2D3	3	4	4	3	4	4			Q9WV69	0
Enhancer of mRNA-decapping protein 4 OS=Mus musculus GN=Edc4 PE=1 SV=2	Q3UJB9	26	28	24	32	35	29			Q9CQJ6	0
Enolase-phosphatase E1 OS=Mus musculus GN=Enoph1 PE=2 SV=1	Q8BGB7	3	2	3	3	2	3			Q9QX60	0
Enoyl-CoA delta isomerase 1, mitochondrial OS=Mus musculus GN=Eci1 PE=1 SV=2	P42125	9	9	10	19	16	18			Q99LN9	0
Enoyl-CoA delta isomerase 2, mitochondrial OS=Mus musculus GN=Eci2 PE=1 SV=2	Q9WUR2	8	5	6	10	6	9			Q3TXU5	0
Enoyl-CoA hydratase domain-containing protein 2, mitochondrial OS=Mus musculus GN=Echdc2 PE=1 SV=2	Q3TLP5	5	5	5	7	5	5			Q60710	0
Enoyl-CoA hydratase domain-containing protein 3, mitochondrial OS=Mus musculus GN=Echdc3 PE=1 SV=1	Q9D7J9	7	6	6	9	9	7			Q8R2M2	0
Enoyl-CoA hydratase, mitochondrial OS=Mus musculus GN=Echs1 PE=1 SV=1	Q8BH95	12	14	12	24	27	25			P56542	0
Ensconsin OS=Mus musculus GN=Map7 PE=1 SV=1	O88735	0	2	1	0	2	1			Q8BHC4	0
Envoplakin OS=Mus musculus GN=Evpl PE=2 SV=3	Q9D952	17	18	17	17	18	18			Q99J56	0
Eosinophil cationic protein 1 OS=Mus musculus GN=Ear1 PE=2 SV=1	P97426	2	2	1	4	3	3			Q8BNI4	0
Eosinophil cationic protein 2 OS=Mus musculus GN=Ear2 PE=2 SV=1	P97425	2	2	3	5	5	7			Q9QZZ6	0
Eosinophil peroxidase OS=Mus musculus GN=Epx PE=1 SV=2	P49290	14	14	15	17	15	17			P31001	0
Ephrin type-A receptor 2 OS=Mus musculus GN=Epha2 PE=1 SV=3	Q03145	5	2	3	5	2	3			O55111	0
Ephrin type-B receptor 2 OS=Mus musculus GN=Ephb2 PE=1 SV=2	P54763	9	12	12	9	12	12			E9Q557	0
Ephrin type-B receptor 3 OS=Mus musculus GN=Ephb3 PE=1 SV=2	P54754	4	3	3	4	3	3			Q9R0P5	0
Ephrin type-B receptor 4 OS=Mus musculus GN=Ephb4 PE=1 SV=2	P54761	5	7	6	5	7	6			Q8CDG3	0
Ephrin-A5 OS=Mus musculus GN=Efna5 PE=1 SV=1	O08543	0	1	2	0	1	2			P32233	0
Ephrin-B1 OS=Mus musculus GN=Efnb1 PE=1 SV=1	P52795	4	4	5	5	4	5			Q9QXB9	0
Epidermal growth factor receptor OS=Mus musculus GN=Egfr PE=1 SV=1	Q01279	16	18	13	16	18	13			Q8R242	0
Epidermal growth factor receptor kinase substrate 8 OS=Mus musculus GN=Eps8 PE=1 SV=2	Q08509	9	10	7	10	10	9			Q9Z2A7	0
Epidermal growth factor receptor kinase substrate 8-like protein 2 OS=Mus musculus GN=Eps8l2 PE=1 SV=1	Q99K30	6	8	5	6	8	6			Q9DCV3	0
Epidermal growth factor receptor substrate 15 OS=Mus musculus GN=Eps15 PE=1 SV=1	P42567	24	27	26	29	34	30			O88673	0
Epidermal growth factor receptor substrate 15-like 1 OS=Mus musculus GN=Eps15l1 PE=1 SV=3	Q60902	29	28	31	34	36	39			Q9R1C6	0
Epidermal growth factor-like protein 8 OS=Mus musculus GN=Egfl8 PE=2 SV=2	Q6GUQ1	2		1	2	0	1			Q80UP3	0
Epididymal secretory protein E1 OS=Mus musculus GN=Npc2 PE=1 SV=1	Q9Z0J0	3	3	3	4	4	4			Q6P8J2	0
Epididymis-specific alpha-mannosidase OS=Mus musculus GN=Man2b2 PE=2 SV=2	O54782	4	5	4	4	5	4			P00375	0
Epimerase family protein SDR39U1 OS=Mus musculus GN=Sdr39u1 PE=2 SV=1	Q5M8N4	3	3	3	5	5	4			O08749	0
Epiplakin OS=Mus musculus GN=Eppk1 PE=1 SV=2	Q8R0W0	25	27	24	31	34	27			Q8BMF4	0
Epoxide hydrolase 1 OS=Mus musculus GN=Ephx1 PE=1 SV=2	Q9D379	15	16	14	21	22	23			Q9D2G2	0
Epsilon-sarcoglycan OS=Mus musculus GN=Sgce PE=1 SV=2	O70258	9	8	8	19	16	15			O35435	0
Epsin-1 OS=Mus musculus GN=Epn1 PE=1 SV=3	Q80VP1	6	7	8	10	11	11			Q8BVI4	0
Epsin-2 OS=Mus musculus GN=Epn2 PE=1 SV=1	Q8CHU3	8	7	9	8	7	9			P97427	0
Equilibrative nucleoside transporter 1 OS=Mus musculus GN=Slc29a1 PE=1 SV=3	Q9JIM1	2	3	2	2	3	2			O08553	0
Erlin-1 OS=Mus musculus GN=Erlin1 PE=1 SV=1	Q91X78	6	5	4	7	6	5			Q62188	0
Erlin-2 OS=Mus musculus GN=Erlin2 PE=1 SV=1	Q8BFZ9	18	17	18	22	23	24			O35098	0
Erythrocyte band 7 integral membrane protein OS=Mus musculus GN=Stom PE=1 SV=3	P54116	9	9	9	12	12	12			Q9EQF6	0
Erythrocyte membrane protein band 4.2 OS=Mus musculus GN=Epb42 PE=2 SV=3	P49222	8	7	5	9	8	6			Q8CHR6	0
Ester hydrolase C11orf54 homolog OS=Mus musculus PE=2 SV=1	Q91V76	11	10	11	20	17	20			P98192	0
Cluster of Estradiol 17 beta-dehydrogenase 5 OS=Mus musculus GN=Akr1c6 PE=1 SV=1 (P70694)	P70694	2	3	2	2	3	2			P50285	0
Estradiol 17-beta-dehydrogenase 8 OS=Mus musculus GN=Hsd17b8 PE=1 SV=2	P50171	8	9	9	10	10	11			Q8K2I3	0
Cluster of Estradiol 17-beta-dehydrogenase 11 OS=Mus musculus GN=Hsd17b11 PE=2 SV=1 (Q9EQ06)	Q9EQ06	8	6	8	8	7	9			P97872	0
Estradiol 17-beta-dehydrogenase 12 OS=Mus musculus GN=Hsd17b12 PE=2 SV=1	O70503	11	12	12	17	16	15			P31428	0
Ethanolamine-phosphate cytidylyltransferase OS=Mus musculus GN=Pcyt2 PE=1 SV=1	Q922E4	8	8	10	8	8	11			Q9Z218	0
Ethylmalonyl-CoA decarboxylase OS=Mus musculus GN=Echdc1 PE=1 SV=2	Q9D9V3	14	12	14	19	18	22			P97821	0
Eukaryotic elongation factor 2 kinase OS=Mus musculus GN=Eef2k PE=1 SV=1	O08796	13	12	14	15	14	15			Q9ET22	0
Cluster of Eukaryotic initiation factor 4A-I OS=Mus musculus GN=Eif4a1 PE=1 SV=1 (P60843)	P60843	28	30	29	48	47	47			Q99KK7	0
Eukaryotic initiation factor 4A-III OS=Mus musculus GN=Eif4a3 PE=2 SV=3	Q91VC3	14	13	12	17	16	16			P28843	0
Cluster of Eukaryotic peptide chain release factor GTP-binding subunit ERF3A OS=Mus musculus GN=Gspt1 PE=1 SV=2 (Q8R050)	Q8R050	16	15	12	21	21	18			Q80YA7	0
Eukaryotic peptide chain release factor subunit 1 OS=Mus musculus GN=Etf1 PE=1 SV=4	Q8BWY3	10	10	10	11	11	11			Q8BVG4	0
Eukaryotic translation elongation factor 1 epsilon-1 OS=Mus musculus GN=Eef1e1 PE=2 SV=1	Q9D1M4	3	4	3	3	4	3			Q9JI46	0
Cluster of Eukaryotic translation initiation factor 1A, X-chromosomal OS=Mus musculus GN=Eif1ax PE=2 SV=3 (Q8BMJ3)	Q8BMJ3	3	2	2	3	2	2			Q8R2U6 [3]	0
Cluster of Eukaryotic translation initiation factor 1b OS=Mus musculus GN=Eif1b PE=2 SV=2 (Q9CXU9)	Q9CXU9	6	6	7	10	8	10			Q99JF5	0
Eukaryotic translation initiation factor 2 subunit 1 OS=Mus musculus GN=Eif2s1 PE=1 SV=3	Q6ZWX6	16	17	18	24	23	22			Q9CYU6	0
Eukaryotic translation initiation factor 2 subunit 2 OS=Mus musculus GN=Eif2s2 PE=1 SV=1	Q99L45	8	9	7	11	10	8			Q9CWQ0	0
Cluster of Eukaryotic translation initiation factor 2 subunit 3, X-linked OS=Mus musculus GN=Eif2s3x PE=1 SV=2 (Q9Z0N1)	Q9Z0N1	16	14	14	23	22	20			Q9CQ28	0
Eukaryotic translation initiation factor 2A OS=Mus musculus GN=Eif2a PE=2 SV=2	Q8BJW6	13	14	12	14	17	16			P98078	0
Eukaryotic translation initiation factor 2D OS=Mus musculus GN=Eif2d PE=2 SV=3	Q61211	4	3	5	4	3	5			Q3UHC7	0
Eukaryotic translation initiation factor 3 subunit A OS=Mus musculus GN=Eif3a PE=1 SV=5	P23116	30	34	34	39	40	41			Q8BWT5	0
Eukaryotic translation initiation factor 3 subunit B OS=Mus musculus GN=Eif3b PE=1 SV=1	Q8JZQ9	24	23	25	30	32	33			Q3UH60	0
Eukaryotic translation initiation factor 3 subunit C OS=Mus musculus GN=Eif3c PE=1 SV=1	Q8R1B4	24	25	24	33	32	32			Q62371	0
Eukaryotic translation initiation factor 3 subunit D OS=Mus musculus GN=Eif3d PE=1 SV=2	O70194	12	12	12	16	15	18			Q8BPM0	0
Eukaryotic translation initiation factor 3 subunit E OS=Mus musculus GN=Eif3e PE=1 SV=1	P60229	14	10	13	17	12	16			Q80U19	0
Eukaryotic translation initiation factor 3 subunit F OS=Mus musculus GN=Eif3f PE=1 SV=2	Q9DCH4	10	10	9	15	15	14			Q61072	0
Eukaryotic translation initiation factor 3 subunit G OS=Mus musculus GN=Eif3g PE=1 SV=2	Q9Z1D1	9	9	8	11	11	8			O35598	0
Eukaryotic translation initiation factor 3 subunit H OS=Mus musculus GN=Eif3h PE=1 SV=1	Q91WK2	15	16	17	22	22	24			O88839	0
Eukaryotic translation initiation factor 3 subunit I OS=Mus musculus GN=Eif3i PE=1 SV=1	Q9QZD9	15	14	14	24	21	22			Q9Z0F8	0
Eukaryotic translation initiation factor 3 subunit J-A OS=Mus musculus GN=Eif3j1 PE=2 SV=1	Q3UGC7 (+1)	4	6	5	8	10	8			Q811D0	0
Eukaryotic translation initiation factor 3 subunit K OS=Mus musculus GN=Eif3k PE=1 SV=1	Q9DBZ5	6	6	6	8	8	7			P70175	0
Eukaryotic translation initiation factor 3 subunit L OS=Mus musculus GN=Eif3l PE=1 SV=1	Q8QZY1	15	16	16	20	18	20			B1AZP2	0
Eukaryotic translation initiation factor 3 subunit M OS=Mus musculus GN=Eif3m PE=2 SV=1	Q99JX4	7	8	8	12	11	10			Q6PNC0	0
Eukaryotic translation initiation factor 4 gamma 1 OS=Mus musculus GN=Eif4g1 PE=1 SV=1	Q6NZJ6	25	23	24	26	24	25			Q8BPN8	0
Eukaryotic translation initiation factor 4 gamma 2 OS=Mus musculus GN=Eif4g2 PE=1 SV=2	Q62448	17	19	15	17	20	16			P63037	0
Eukaryotic translation initiation factor 4 gamma 3 OS=Mus musculus GN=Eif4g3 PE=1 SV=2	Q80XI3	17	16	17	17	16	17			Q9QYJ0	0
Eukaryotic translation initiation factor 4B OS=Mus musculus GN=Eif4b PE=1 SV=1	Q8BGD9	13	14	14	16	15	17			Q99M87	0
Eukaryotic translation initiation factor 4E OS=Mus musculus GN=Eif4e PE=1 SV=1	P63073	4	5	5	5	6	8			Q9JMC3	0
Eukaryotic translation initiation factor 4E type 2 OS=Mus musculus GN=Eif4e2 PE=1 SV=1	Q8BMB3	3	3	4	3	3	4			Q9QYJ3	0
Eukaryotic translation initiation factor 4E type 3 OS=Mus musculus GN=Eif4e3 PE=1 SV=1	Q9DBB5	5	4	4	6	7	5			Q9QYI5	0
Eukaryotic translation initiation factor 4E-binding protein 1 OS=Mus musculus GN=Eif4ebp1 PE=1 SV=3	Q60876	2	4	1	3	6	1			Q9D832	0
Eukaryotic translation initiation factor 4E-binding protein 2 OS=Mus musculus GN=Eif4ebp2 PE=2 SV=1	P70445	3	2	2	4	4	3			O89114	0
Eukaryotic translation initiation factor 4H OS=Mus musculus GN=Eif4h PE=1 SV=3	Q9WUK2	5	5	5	6	6	7			O54946 [2]	0
Eukaryotic translation initiation factor 5 OS=Mus musculus GN=Eif5 PE=1 SV=1	P59325	9	9	9	11	9	11			Q99KV1	0
Cluster of Eukaryotic translation initiation factor 5A-1 OS=Mus musculus GN=Eif5a PE=1 SV=2 (P63242)	P63242	10	10	10	21	20	20			Q9QYI4	0
Eukaryotic translation initiation factor 5B OS=Mus musculus GN=Eif5b PE=1 SV=2	Q05D44	19	18	19	21	21	23			Q149L6	0
Eukaryotic translation initiation factor 6 OS=Mus musculus GN=Eif6 PE=1 SV=2	O55135	8	8	8	10	9	10			Q61712	0
Evolutionarily conserved signaling intermediate in Toll pathway, mitochondrial OS=Mus musculus GN=Ecsit PE=1 SV=2	Q9QZH6	5	5	4	5	5	4			Q91YW3	0
Excitatory amino acid transporter 1 OS=Mus musculus GN=Slc1a3 PE=1 SV=2	P56564	4	3	3	6	4	4			P60904	0
Exocyst complex component 1 OS=Mus musculus GN=Exoc1 PE=1 SV=4	Q8R3S6	16	17	15	19	18	15			Q9QYI3	0
Exocyst complex component 2 OS=Mus musculus GN=Exoc2 PE=1 SV=1	Q9D4H1	6	6	6	6	7	7			Q6NZB0	0
Exocyst complex component 3 OS=Mus musculus GN=Exoc3 PE=1 SV=2	Q6KAR6	11	11	12	12	12	13			Q91WN1	0
Exocyst complex component 4 OS=Mus musculus GN=Exoc4 PE=1 SV=2	O35382	15	13	16	17	14	18			Q9DC23	0
Exocyst complex component 5 OS=Mus musculus GN=Exoc5 PE=1 SV=2	Q3TPX4	13	13	15	17	17	18			Q5U458	0
Exocyst complex component 6 OS=Mus musculus GN=Exoc6 PE=1 SV=2	Q8R313	2	4	3	2	4	3			Q80TN4	0
Exocyst complex component 6B OS=Mus musculus GN=Exoc6b PE=2 SV=1	A6H5Z3	6	7	6	6	7	6			Q91WT4	0
Exocyst complex component 7 OS=Mus musculus GN=Exoc7 PE=1 SV=2	O35250	15	18	17	18	20	19			Q91ZF0	0
Exocyst complex component 8 OS=Mus musculus GN=Exoc8 PE=1 SV=1	Q6PGF7	13	11	12	14	13	15			A2ALW5	0
Exosome complex component CSL4 OS=Mus musculus GN=Exosc1 PE=2 SV=1	Q9DAA6	3	4	2	3	5	3			Q8VCE1	0
Exosome complex component MTR3 OS=Mus musculus GN=Exosc6 PE=1 SV=1	Q8BTW3	2	2	2	2	2	2			P97465	0
Exosome complex component RRP4 OS=Mus musculus GN=Exosc2 PE=2 SV=1	Q8VBV3	7	8	7	8	9	9			O70469	0
Exosome complex component RRP40 OS=Mus musculus GN=Exosc3 PE=1 SV=3	Q7TQK4	4	4	5	5	4	5			Q9QZK7	0
Exosome complex component RRP41 OS=Mus musculus GN=Exosc4 PE=2 SV=3	Q921I9	4	4	4	5	5	6			O70152	0
Exosome complex component RRP43 OS=Mus musculus GN=Exosc8 PE=2 SV=1	Q9D753	7	5	8	8	7	9			Q9D1Q4	0
Exosome complex component RRP45 OS=Mus musculus GN=Exosc9 PE=2 SV=1	Q9JHI7	4	4	5	4	4	6			O54734	0
Exosome complex component RRP46 OS=Mus musculus GN=Exosc5 PE=1 SV=1	Q9CRA8	3	5	4	3	5	4			Q91YQ5	0
Exosome complex exonuclease RRP42 OS=Mus musculus GN=Exosc7 PE=2 SV=2	Q9D0M0	3	4	4	4	5	5			Q9DBG6	0
Exosome complex exonuclease RRP44 OS=Mus musculus GN=Dis3 PE=2 SV=4	Q9CSH3	3	5	6	3	5	6			P61804	0
Exosome component 10 OS=Mus musculus GN=Exosc10 PE=1 SV=2	P56960	4	4	3	4	4	3			P46978	0
Exostosin-like 3 OS=Mus musculus GN=Extl3 PE=2 SV=2	Q9WVL6	1	2	2	1	2	2			Q3TDQ1	0
Exportin-1 OS=Mus musculus GN=Xpo1 PE=1 SV=1	Q6P5F9	21	17	19	23	17	19			Q9DB25	0
Exportin-2 OS=Mus musculus GN=Cse1l PE=2 SV=1	Q9ERK4	21	20	19	25	24	24			Q61216	0
Exportin-4 OS=Mus musculus GN=Xpo4 PE=2 SV=2	Q9ESJ0	2	3	8	2	3	8			Q61550	0
Exportin-5 OS=Mus musculus GN=Xpo5 PE=2 SV=1	Q924C1	6	5	6	6	5	6			Q9Z108	0
Exportin-7 OS=Mus musculus GN=Xpo7 PE=2 SV=3	Q9EPK7	13	12	13	13	12	13			O35075	0
Exportin-T OS=Mus musculus GN=Xpot PE=2 SV=3	Q9CRT8	8	8	8	8	8	8			Q9D6N5	0
Expressed sequence AU018778 OS=Mus musculus GN=Ces1f PE=2 SV=1	Q91WU0	18	20	20	34	36	37			Q9QXS6	0
Extended synaptotagmin-1 OS=Mus musculus GN=Esyt1 PE=1 SV=2	Q3U7R1	32	32	33	48	44	49			Q62418	0
Extended synaptotagmin-2 OS=Mus musculus GN=Esyt2 PE=1 SV=1	Q3TZZ7	21	22	21	23	26	25			P31938	0
Extracellular matrix protein 1 OS=Mus musculus GN=Ecm1 PE=1 SV=2	Q61508	15	16	15	21	19	18			Q63932	0
Extracellular superoxide dismutase [Cu-Zn] OS=Mus musculus GN=Sod3 PE=1 SV=1	O09164	8	8	9	16	16	16			O09110	0
Ezrin OS=Mus musculus GN=Ezr PE=1 SV=3	P26040	16	18	18	26	24	26			P47809	0
F-actin-capping protein subunit alpha-1 OS=Mus musculus GN=Capza1 PE=1 SV=4	P47753	10	12	12	19	24	22			Q9WVS7	0
F-actin-capping protein subunit alpha-2 OS=Mus musculus GN=Capza2 PE=1 SV=3	P47754	13	14	13	27	28	25			P70236	0
F-actin-capping protein subunit beta OS=Mus musculus GN=Capzb PE=1 SV=3	P47757	15	17	15	28	34	28			Q9D7X3	0
F-box and leucine-rich protein 22 OS=Mus musculus GN=Fbxl22 PE=1 SV=1	Q8C7B6	0	0	2	0	0	2			Q9JLY7	0
F-box only protein 2 OS=Mus musculus GN=Fbxo2 PE=1 SV=1	Q80UW2	2	1	2	2	1	2			Q99N11	0
F-box only protein 3 OS=Mus musculus GN=Fbxo3 PE=2 SV=1	Q9DC63	2	3	5	2	3	5			Q6NT99	0
F-box only protein 4 OS=Mus musculus GN=Fbxo4 PE=1 SV=2	Q8CHQ0	9	10	10	10	10	11			O08788	0
F-box only protein 6 OS=Mus musculus GN=Fbxo6 PE=1 SV=1	Q9QZN4	4	4	4	4	4	4			Q99KJ8	0
F-box only protein 21 OS=Mus musculus GN=Fbxo21 PE=2 SV=1	Q8VDH1	3	3	3	3	3	3			Q9Z0Y1	0
F-box only protein 22 OS=Mus musculus GN=Fbxo22 PE=2 SV=2	Q78JE5	2	5	4	2	5	5			Q8CBY8	0
F-box only protein 30 OS=Mus musculus GN=Fbxo30 PE=1 SV=2	Q8BJL1	6	4	6	6	5	7			Q9QZB9	0
F-box-like/WD repeat-containing protein TBL1X OS=Mus musculus GN=Tbl1x PE=2 SV=2	Q9QXE7	10	11	10	11	13	12			Q9WUB4	0
F-box-like/WD repeat-containing protein TBL1XR1 OS=Mus musculus GN=Tbl1xr1 PE=1 SV=1	Q8BHJ5	7	6	7	7	7	8			P39053	0
F-box/LRR-repeat protein 4 OS=Mus musculus GN=Fbxl4 PE=2 SV=1	Q8BH70	0	2	1	0	2	1			Q8K1M6	0
F-box/LRR-repeat protein 8 OS=Mus musculus GN=Fbxl8 PE=1 SV=1	Q8CIG9	3	2	3	3	2	3			P39054	0
F-box/LRR-repeat protein 15 OS=Mus musculus GN=Fbxl15 PE=1 SV=2	Q91W61	2	2	2	2	2	2			Q8BZ98	0
F-box/LRR-repeat protein 20 OS=Mus musculus GN=Fbxl20 PE=1 SV=3	Q9CZV8	6	5	5	6	5	5			Q6TXD4	0
F-box/WD repeat-containing protein 1A OS=Mus musculus GN=Btrc PE=1 SV=2	Q3ULA2	2	0	2	2	0	2			P58281	0
F-box/WD repeat-containing protein 5 OS=Mus musculus GN=Fbxw5 PE=1 SV=1	Q9QXW2	3	2	2	3	2	2			Q05A62	0
F-box/WD repeat-containing protein 8 OS=Mus musculus GN=Fbxw8 PE=1 SV=2	Q8BIA4	2	4	2	2	4	2			P63168	0
F-box/WD repeat-containing protein 11 OS=Mus musculus GN=Fbxw11 PE=1 SV=1	Q5SRY7	4	1	2	4	1	2			Q9D0M5	0
FACT complex subunit SPT16 OS=Mus musculus GN=Supt16h PE=1 SV=2	Q920B9	13	14	13	14	14	14			P62627	0
FACT complex subunit SSRP1 OS=Mus musculus GN=Ssrp1 PE=1 SV=2	Q08943	9	9	8	10	11	10			Q91WZ8	0
FAD synthase OS=Mus musculus GN=Flad1 PE=1 SV=1	Q8R123	9	8	7	11	8	9			Q9ESD7	0
FAD-dependent oxidoreductase domain-containing protein 1 OS=Mus musculus GN=Foxred1 PE=2 SV=1	Q3TQB2	2	2	1	2	2	1			Q91ZU6	0
FAD-linked sulfhydryl oxidase ALR OS=Mus musculus GN=Gfer PE=2 SV=2	P56213	9	8	8	9	8	9			Q9D2N4 [2]	0
FAS-associated death domain protein OS=Mus musculus GN=Fadd PE=1 SV=1	Q61160	2	2	2	3	3	3			Q62165	0
FAS-associated factor 1 OS=Mus musculus GN=Faf1 PE=2 SV=2	P54731	11	8	11	12	8	12			P11531	0
FAS-associated factor 2 OS=Mus musculus GN=Faf2 PE=2 SV=2	Q3TDN2	9	9	8	12	11	8			Q6ZPJ3	0
FAST kinase domain-containing protein 2 OS=Mus musculus GN=Fastkd2 PE=2 SV=2	Q922E6	0	1	4	0	1	4			Q9ERU9	0
FCH and double SH3 domains protein 1 OS=Mus musculus GN=Fchsd1 PE=2 SV=1	Q6PFY1	2	1	1	2	1	1			Q8CCJ3	0
FCH and double SH3 domains protein 2 OS=Mus musculus GN=Fchsd2 PE=1 SV=2	Q3USJ8	1	2	1	1	2	1			Q9R049	0
FCH domain only protein 2 OS=Mus musculus GN=Fcho2 PE=1 SV=1	Q3UQN2	9	11	9	10	12	10			Q9Z1K5	0
FERM domain-containing protein 8 OS=Mus musculus GN=Frmd8 PE=1 SV=2	Q3UFK8	8	6	7	8	8	8			Q9Z1K6	0
FERM, RhoGEF and pleckstrin domain-containing protein 1 OS=Mus musculus GN=Farp1 PE=1 SV=1	F8VPU2	13	11	11	13	11	11			Q5DTM8	0
FERM, RhoGEF and pleckstrin domain-containing protein 2 OS=Mus musculus GN=Farp2 PE=1 SV=2	Q91VS8	2	1	0	2	1	0			Q3U319	0
FGFR1 oncogene partner 2 homolog OS=Mus musculus GN=Fgfr1op2 PE=2 SV=1	Q9CRA9	5	5	7	7	5	7			P22682	0
FGFR1 oncogene partner OS=Mus musculus GN=Fgfr1op PE=1 SV=1	Q66JX5	2	3	3	3	3	3			Q3UIR3	0
FGGY carbohydrate kinase domain-containing protein OS=Mus musculus GN=Fggy PE=2 SV=1	A2AJL3	5	4	4	6	5	4			Q69ZR2	0
FH1/FH2 domain-containing protein 1 OS=Mus musculus GN=Fhod1 PE=1 SV=3	Q6P9Q4	18	15	13	18	15	13			Q3U487	0
FK506-binding protein 15 OS=Mus musculus GN=Fkbp15 PE=1 SV=2	Q6P9Q6	18	19	20	22	21	23			Q7TMY8	0
FK506-binding protein-like OS=Mus musculus GN=Fkbpl PE=2 SV=1	O35450	2	0	2	2	0	2			Q8C863	0
FTS and Hook-interacting protein OS=Mus musculus GN=Fam160a2 PE=1 SV=2	Q3U2I3	2	3	2	2	3	2			Q80UY2	0
FUN14 domain-containing protein 2 OS=Mus musculus GN=Fundc2 PE=2 SV=1	Q9D6K8	4	4	4	4	4	4			Q80ZI6	0
FYVE and coiled-coil domain-containing protein 1 OS=Mus musculus GN=Fyco1 PE=1 SV=1	Q8VDC1	29	23	32	33	25	37			Q3KNM2	0
FYVE, RhoGEF and PH domain-containing protein 2 OS=Mus musculus GN=Fgd2 PE=1 SV=1	Q8BY35	2	2	2	2	2	2			Q80SY4	0
FYVE, RhoGEF and PH domain-containing protein 5 OS=Mus musculus GN=Fgd5 PE=1 SV=2	Q80UZ0	3	3	2	3	3	2			Q7TPH6	0
Factor VIII intron 22 protein OS=Mus musculus GN=F8a1 PE=2 SV=1	Q00558	2	3	2	2	3	3			P46935	0
Far upstream element-binding protein 1 OS=Mus musculus GN=Fubp1 PE=1 SV=1	Q91WJ8	14	16	17	15	19	20			Q8CFI0	0
Far upstream element-binding protein 2 OS=Mus musculus GN=Khsrp PE=1 SV=2	Q3U0V1	24	22	23	39	35	38			Q69ZS0	0
Farnesyl pyrophosphate synthase OS=Mus musculus GN=Fdps PE=1 SV=1	Q920E5	7	6	5	11	10	9			O55176	0
Fas apoptotic inhibitory molecule 1 OS=Mus musculus GN=Faim PE=1 SV=1	Q9WUD8	2	2	1	2	2	1			Q80U04	0
Fasciculation and elongation protein zeta-2 OS=Mus musculus GN=Fez2 PE=2 SV=1	Q6TYB5	4	5	5	4	5	5			P97868	0
Fascin OS=Mus musculus GN=Fscn1 PE=1 SV=4	Q61553	16	14	15	21	17	18			O35730	0
Fat storage-inducing transmembrane protein 2 OS=Mus musculus GN=Fitm2 PE=1 SV=1	P59266	3	3	3	4	4	3			Q9CQJ4	0
Fatty acid desaturase 1 OS=Mus musculus GN=Fads1 PE=2 SV=1	Q920L1	3	3	4	3	4	4			Q9JI90	0
Fatty acid desaturase 3 OS=Mus musculus GN=Fads3 PE=2 SV=2	Q9JJE7	4	5	5	4	5	6			Q9QZR0	0
Fatty acid synthase OS=Mus musculus GN=Fasn PE=1 SV=2	P19096	101	101	103	236	224	231			Q924T7	0
Fatty acid-binding protein, adipocyte OS=Mus musculus GN=Fabp4 PE=1 SV=3	P04117	14	14	15	36	36	37			Q9ET26	0
Fatty acid-binding protein, epidermal OS=Mus musculus GN=Fabp5 PE=1 SV=3	Q05816	7	7	6	13	13	13			Q5XPI3	0
Fatty acid-binding protein, heart OS=Mus musculus GN=Fabp3 PE=1 SV=5	P11404	8	9	8	13	16	12			Q91YL2	0
Fatty acyl-CoA reductase 1 OS=Mus musculus GN=Far1 PE=1 SV=1	Q922J9	2	3	2	2	3	2			Q9CY62	0
Fatty aldehyde dehydrogenase OS=Mus musculus GN=Aldh3a2 PE=2 SV=2	P47740	12	13	11	17	18	16			Q8BFX1	0
Fermitin family homolog 2 OS=Mus musculus GN=Fermt2 PE=1 SV=1	Q8CIB5	25	26	27	38	35	41			E9Q555	0
Fermitin family homolog 3 OS=Mus musculus GN=Fermt3 PE=1 SV=1	Q8K1B8	10	9	11	13	10	12			Q922B6	0
Ferritin heavy chain OS=Mus musculus GN=Fth1 PE=1 SV=2	P09528	9	9	8	14	13	15			Q62191	0
Cluster of Ferritin light chain 1 OS=Mus musculus GN=Ftl1 PE=1 SV=2 (P29391)	P29391	8	8	8	16	18	18			Q8CH72	0
Ferrochelatase, mitochondrial OS=Mus musculus GN=Fech PE=1 SV=2	P22315	11	9	10	15	11	14			Q80VI1	0
Fetuin-B OS=Mus musculus GN=Fetub PE=1 SV=1	Q9QXC1	9	8	8	15	13	13			G5E870	0
Fibrillin-1 OS=Mus musculus GN=Fbn1 PE=1 SV=1	Q61554	98	100	103	212	211	217			Q80WG7	0
Fibrillin-2 OS=Mus musculus GN=Fbn2 PE=1 SV=2	Q61555	6	9	7	9	10	8			O70481	0
Fibrinogen alpha chain OS=Mus musculus GN=Fga PE=2 SV=1	E9PV24	16	16	19	28	32	33			Q6WKZ8	0
Fibrinogen beta chain OS=Mus musculus GN=Fgb PE=2 SV=1	Q8K0E8	24	26	24	57	61	58			Q5U430	0
Fibrinogen gamma chain OS=Mus musculus GN=Fgg PE=1 SV=1	Q8VCM7	25	26	27	49	54	51			A2AN08	0
Fibroblast growth factor 1 OS=Mus musculus GN=Fgf1 PE=2 SV=1	P61148	3	4	3	3	4	3			Q80TP3	0
Fibroblast growth factor receptor substrate 2 OS=Mus musculus GN=Frs2 PE=1 SV=3	Q8C180	3	0	1	3	0	1			Q60989	0
Fibroleukin OS=Mus musculus GN=Fgl2 PE=1 SV=1	P12804	3	4	2	3	4	2			Q71FD5	0
Fibromodulin OS=Mus musculus GN=Fmod PE=2 SV=1	P50608	4	4	4	5	4	5			Q6A009	0
Fibronectin OS=Mus musculus GN=Fn1 PE=1 SV=4	P11276	74	74	74	128	120	134			Q6ZQM0	0
Fibronectin leucine rich transmembrane protein 2 OS=Mus musculus GN=Flrt2 PE=2 SV=1	Q8BLU0	2	1	1	2	1	1			Q9DBY1	0
Fibronectin type III domain-containing protein 3B OS=Mus musculus GN=Fndc3b PE=1 SV=1	Q6NWW9	5	6	7	6	6	7			Q61510	0
Fibronectin type-III domain-containing protein 3A OS=Mus musculus GN=Fndc3a PE=1 SV=3	Q8BX90	4	3	2	4	3	2			Q80ZJ8	0
Fibulin-1 OS=Mus musculus GN=Fbln1 PE=1 SV=2	Q08879	20	19	17	25	25	22			Q9D4J1	0
Fibulin-2 OS=Mus musculus GN=Fbln2 PE=1 SV=2	P37889	14	15	15	14	16	16			Q9D8Y0	0
Fibulin-5 OS=Mus musculus GN=Fbln5 PE=2 SV=1	Q9WVH9	7	7	7	11	13	13			Q8BYW9	0
Ficolin-1 OS=Mus musculus GN=Fcn1 PE=1 SV=1	O70165	5	6	7	6	7	8			Q923X1	0
Filamin A-interacting protein 1-like OS=Mus musculus GN=Filip1l PE=1 SV=2	Q6P6L0	18	18	17	21	19	19			Q8BPB5	0
[truncated: 4,341 more rows]
