# Supplementary material for: Comprehensive map and functional annotation of the mouse white adipose tissue proteome
Source: PeerJ. 2019 Jul 25;7:e7352. doi: 10.7717/peerj.7352 (PMC6661141; doi:10.7717/peerj.7352)
Supplement: Supplemental Information 6 [file peerj-07-7352-s006.xlsx]

## Sheet: A
Supplemental table s5: IPA annotation of the WAT proteome. （A）Pathways of WAT proteome.（B） Pathways of high-abundance proteins. (C) Pathways of middle-abundance proteins. (D) Pathways of low-abundance proteins.
Ingenuity Canonical Pathways	-log(p-value)	Ratio	Molecules
Protein Ubiquitination Pathway	24.4	0.576	CRYAB,DNAJB4,HSPB2,UBR2,TRAP1,DNAJC3,PSMB8,USP48,BAG1,USP10,PSMA2,PSMC2,UBE2Q2,DNAJB12,UBE2Q1,DNAJC9,USP9X,PSMD5,USP19,THOP1,HSPA8,UBE2G2,TRAF6,PSMB7,PSMB2,PSMD12,UBR1,PSMA5,ANAPC5,PSMA4,PSMB1,HSPB7,PSMD1,TAP2,ANAPC2,USP24,PSMD7,PSMB10,HLA-A,CUL1,PSMD9,HSPB8,UBE2Z,CDC23,DNAJA1,UBE2O,TAP1,USP39,UBE4A,USO1,UCHL1,USP3,HSP90AB1,PSMC6,UBE2K,PSMD14,AMFR,MED20,UBE2M,PSMD13,PSMB6,HSPA2,PSMD8,DNAJC11,PSME…
Mitochondrial Dysfunction	20	0.623	NDUFA9,XDH,NDUFB5,NCSTN,NDUFB8,MT-CO2,SOD2,GPD2,ATP5PB,ATP5PF,NDUFS7,ATP5PO,SURF1,GPX7,NDUFB11,NDUFB7,UQCRC2,SNCA,NDUFA4,HSD17B10,ATP5PD,NDUFA7,Cox6c,RHOT2,ATP5S,NDUFB9,ATP5MF,ATPAF1,CASP8,NDUFAB1,COX4I1,AIFM1,NDUFS4,SDHA,NDUFAF1,MT-ND4,VDAC3,APP,UQCRB,FIS1,MT-ND1,NDUFA11,UQCR10,COX7A2,UQCRQ,MAOA,MAP2K4,ATP5F1D,CPT1B,ACO2,ATP5MG,DHODH,NDUFB10,VDAC2,PDHA1,NDUFA5,MAOB,CASP9,NDUFS6,NDUFA10,UQCRFS1,H…
EIF2 Signaling	17.8	0.554	RAP2B,RAF1,EIF3C,SOS2,RPLP2,EIF2A,RPS11,EIF4G2,EIF3B,RPS2,PABPC1,AKT2,RRAS,EIF5B,RPL10A,RPS6,PTBP1,GAB1,IRS1,RPL6,RPS25,EIF3K,RPL24,RAP2A,PIK3CA,RALA,Rpl36a,RPS18,RPL26,EIF4G1,EIF2B2,RPL7,EIF4E,RPL35,PIK3C3,RPS9,EIF3A,PIK3R2,RPS12,RPS5,RPL18,RPL31,RPS24,RPS19,RPL4,EIF3H,GRB2,RPL17,RPS10,AGO2,EIF3G,RPS16,RPS14,RPL11,RPL22,RPS23,PDPK1,HSPA5,PIK3R4,RPS7,RPL13,RPS20,MAP2K2,EIF3D,RPS13,MAPK3,PAIP1,EIF…
mTOR Signaling	17.5	0.563	RAP2B,EIF3C,PRKAB1,PRKAB2,RICTOR,RPS11,EIF4G2,EIF3B,TSC2,RPS2,PRKD3,PRKD1,AKT2,RHEB,PLD3,RRAS,RPS6,GAB1,PTPA,IRS1,RPS25,EIF3K,RAP2A,TSC1,PIK3CA,ULK1,NAPEPLD,RALA,RPS18,RHOT2,FKBP1A,EIF4G1,EIF4E,EIF4EBP1,MTOR,PIK3C3,GPLD1,RPS9,EIF3A,PRKCE,PIK3R2,RPS12,RPS5,RPS24,RPS19,MAPKAP1,EIF3H,GRB2,RPS10,PPP2R5A,EIF3G,DGKZ,RPS16,PPP2R5E,PRKCB,RPS14,RPS23,PPP2R5B,PDPK1,PIK3R4,RPS7,RPS20,RHOB,EIF3D,RPS13,MAPK3,…
Sirtuin Signaling Pathway	16.8	0.513	TIMM13,NDUFA9,TOMM40L,GTF3C2,NDUFB5,NDUFB8,TOMM70,SOD2,ATP5PB,APEX1,ATP5PF,ATG5,ATG7,SLC2A1,NDRG1,TIMM44,NDUFS7,ATG4B,LDHD,TIMM17B,TIMM8B,PCK1,STAT3,NFKB2,ACADL,NDUFB11,TOMM22,NDUFB7,UQCRC2,Timm8a2,ATG101,XRCC5,NDUFA4,TOMM40,NDUFA7,TIMM10,PAM16,SOD3,NDUFB9,MTOR,PGAM1,ACSS2,NDUFAB1,NDUFS4,SDHA,NDUFAF1,PPIF,SIRT5,TRIM28,ATG3,MT-ND4,SF3A1,ACLY,VDAC3,APP,ATG2A,MT-ND1,NDUFA11,ADAM10,GABPA,TP53BP1,LDHA…
tRNA Charging	16.4	0.921	CARS,GARS,HARS,DARS2,NARS2,FARSB,NARS,PARS2,LARS,TARS2,FARS2,KARS,DARS,EARS2,VARS,SARS2,SARS,IARS,RARS2,IARS2,MARS2,TARSL2,CARS2,LARS2,HARS2,TARS,MARS,FARSA,EPRS,WARS,RARS,YARS,VARS2,AARS2,AARS
Regulation of eIF4 and p70S6K Signaling	15.5	0.581	RAP2B,RAF1,EIF3C,RPS23,PPP2R5B,SOS2,PDPK1,PIK3R4,EIF2A,RPS11,RPS7,ITGA3,EIF4G2,EIF3B,RPS20,MAP2K2,RPS13,EIF3D,MAPK3,PAIP1,MRAS,RPS2,PABPC1,RPS6KB1,AKT2,RRAS,RPS8,EIF4G3,ITGA5,EIF3E,EIF2S2,EIF3M,RPS6,PPP2R1A,PTPN11,GAB1,PTPA,EIF4A3,IRS1,EIF2B5,RPS25,RPS15A,RPSA,EIF3K,RAP2A,PIK3CA,RALA,EIF4EBP2,RPS18,EIF2S1,EIF4G1,EIF2B2,EIF4E,EIF4EBP1,RPS28,MTOR,PIK3C3,RPS9,MKNK1,EIF3A,PIK3R2,RPS5,RPS12,RPS3,RPS17…
Oxidative Phosphorylation	13.6	0.636	NDUFA9,ATP5F1D,NDUFB5,ATP5MG,NDUFB8,MT-CO2,NDUFB10,NDUFA5,NDUFS6,NDUFA10,UQCRFS1,ATP5PB,NDUFA8,ATP5PF,NDUFS7,ATP5F1A,SURF1,ATP5PO,SDHC,ATP5F1C,NDUFB11,ATP5F1B,NDUFA6,NDUFB7,UQCRC2,NDUFA12,NDUFS3,NDUFA4,SDHB,ATP5PD,Cox6c,NDUFA7,ATP5S,NDUFA2,Atp5e,NDUFB9,ATP5MF,NDUFS2,ATPAF1,NDUFAB1,COX4I1,NDUFS4,SDHA,NDUFV1,NDUFB4,COX6B1,MT-ND4,NDUFA13,UQCRB,MT-ND1,MT-ND5,NDUFS8,NDUFV2,NDUFA11,UQCR10,CYC1,COX7A2,C…
PI3K/AKT Signaling	12.1	0.57	RAP2B,RAF1,JAK1,YWHAH,BAD,PPP2R5B,SOS2,PDPK1,GSK3A,PTEN,YWHAQ,IKBKB,IKBKG,ITGA3,GYS1,MAP2K2,MAPK3,TSC2,MRAS,GSK3B,RPS6KB1,CDC37,AKT2,RHEB,YWHAG,YWHAE,RRAS,YWHAB,TYK2,YWHAZ,ITGA5,NFKB2,GYS2,PPP2R1A,INPP5F,GAB1,PTPA,HSP90AA1,INPP5K,RELA,TSC1,RAP2A,PIK3CA,RALA,ILK,INPPL1,MAP3K5,NFKB1,OCRL,EIF4E,EIF4EBP1,HSP90B1,MTOR,HSP90AB1,INPP5B,RPS6KB2,PIK3R2,CHUK,CTNNB1,MAP2K1,ITGB1,GRB2,ITGA2,PPP2R5A,INPP5D,RR…
Actin Cytoskeleton Signaling	11.9	0.491	RAP2B,KNG1,RAF1,MYH10,MYH9,MYL6,ARPC5,SOS2,ARHGEF1,MYH7B,SLC9A1,Ppp1r12b,ITGA3,EZR,BAIAP2,GNA13,SSH2,MYL3,GNG12,ACTR2,CFL1,RRAS,CRKL,ITGA5,DOCK1,ARPC1A,GAB1,PIP5K1C,IRS1,ARPC2,ARHGEF6,ARHGAP35,VAV1,PIP4K2A,PIP4K2C,RAP2A,PIK3CA,RALA,FN1,ARPC1B,ARHGEF7,Actn3,TRIO,CRK,MYH11,IQGAP2,PIK3C3,PFN2,ARPC3,VCL,LBP,PIK3R2,ITGB1,WASF2,GRB2,CSK,MYLPF,ACTN2,GNA12,ITGA2,BRK1,MYL1,WAS,ARPC4,PFN1,MPRIP,PIKFYVE,PIP…
3-phosphoinositide Degradation	11.5	0.536	MTMR9,PTPN23,EPHX2,PPP2R5B,PPFIBP2,PIKFYVE,MDP1,ACP1,IGBP1,NUDT14,PPP4C,PPFIA2,PTEN,SACM1L,PTPRC,PPP1R7,PPP1R13B,ACP6,PGAM5,PRUNE1,PTPN6,PIP4P1,PPTC7,PPP1R14A,PAWR,FIG4,PTPRM,INPP4A,ITPK1,INPP5F,PTPN11,PIP4P2,PTPA,PPM1H,SSH3,DUSP23,INPP5K,PPP5C,SIRPA,THTPA,PPP1R12C,PTPN13,PPP1R1A,NUDT9,NUDT3,NUDT12,PTPMT1,MTMR1,PPIP5K1,INPPL1,NT5C,NUDT2,HACD2,PPM1K,OCRL,PTPN12,PTPRF,UBLCP1,MTMR6,SET,CA3,PHOSPHO1,…
D-myo-inositol-5-phosphate Metabolism	11.2	0.529	MTMR9,PTPN23,EPHX2,PPP2R5B,PPFIBP2,PIKFYVE,MDP1,ACP1,PIP4K2B,IGBP1,NUDT14,PPFIA2,PPP4C,PTEN,SACM1L,PTPRC,PPP1R7,PPP1R13B,ACP6,PGAM5,PRUNE1,PLCB1,PTPN6,PIP4P1,PPTC7,PPP1R14A,PAWR,FIG4,PTPRM,ITPK1,INPP5F,PTPN11,PIP4P2,PTPA,PLCG2,PPM1H,SSH3,DUSP23,PLCB3,PPP5C,PIP4K2A,PIP4K2C,SIRPA,THTPA,PPP1R12C,PTPN13,PPP1R1A,NUDT3,NUDT9,NUDT12,PPIP5K1,NT5C,NUDT2,HACD2,PPM1K,OCRL,PTPN12,PTPRF,UBLCP1,MTMR6,PLCD1,SET…
Integrin Signaling	11	0.488	RAP2B,RAF1,ITGA8,ARPC5,SOS2,NCK1,ITGB3,NCK2,Ppp1r12b,ITGA3,ITGA9,ITGB4,ITGB5,CAPN5,ACTR2,AKT2,RRAS,CRKL,ITGA6,ITGA5,ARHGAP5,DOCK1,ARPC1A,GAB1,PLCG2,CAPN1,IRS1,ARPC2,ZYX,ITGA1,CAPN7,ITGA7,RAP2A,PIK3CA,ITGA2B,RALA,ARPC1B,ARHGEF7,RHOT2,Actn3,ILK,CRK,ARF6,PIK3C3,ARPC3,PFN2,PIK3R2,VCL,ITGB1,GRB2,ACTN2,ITGA2,PLCG1,ITGB2,WIPF1,WAS,LIMS1,ARPC4,MAP2K4,PFN1,MPRIP,ARHGAP26,PIKFYVE,TLN1,PIK3R4,PTEN,PTK2,PARV…
Acute Phase Response Signaling	10.9	0.518	MAP2K4,RAP2B,RAF1,ITIH3,APOA2,SOS2,PDPK1,CP,SERPINA3,RBP1,F2,FGG,IKBKB,IKBKG,SOD2,ITIH2,MAP2K2,APCS,ITIH4,MAPK3,MRAS,OSMR,FGB,IL1RAP,TAB1,AKT2,TTR,C3,RRAS,NFKB2,STAT3,HMOX2,C5,TRAF6,KLKB1,PTPN11,IL1RN,MAP2K3,FGA,C2,RBP4,IL6ST,ECSIT,RELA,RAP2A,SERPING1,PIK3CA,FN1,RALA,APOH,C9,AMBP,MAP3K5,NFKB1,NR3C1,HNRNPK,SERPIND1,C4A/C4B,TRADD,HMOX1,MTOR,MBL2,NGFR,CFB,PIK3R2,LBP,CHUK,MAP2K1,AGT,MYD88,GRB2,AHSG,S…
Superpathway of Inositol Phosphate Compounds	10.9	0.478	MTMR9,MDP1,ACP1,NUDT14,PPFIA2,PPP4C,PTPRC,PRUNE1,PLCB1,PDGFRB,PIP4P1,PPTC7,MET,GAB1,INPP5F,PIP4P2,PI4K2A,PTPA,PIP5K1C,IRS1,PLCG2,ITPKC,PPM1H,DUSP23,VAV1,PIP4K2A,PPP5C,PIP4K2C,THTPA,PIK3CA,PPP1R12C,PTPN13,NUDT9,NT5C,PPM1K,PTPN12,OCRL,UBLCP1,MTMR6,PLCD1,CA3,PHOSPHO1,PTPRJ,PIK3C3,INPP5B,PDGFRA,PIK3R2,PALD1,PI4KA,EGFR,WBP11,GRB2,PPP1R8,PLCG1,PPP4R1,PPP2R5A,INPP5D,NUDT5,TNS3,NUDT16,PPP2R5E,PPIP5K2,PTP…
Clathrin-mediated Endocytosis Signaling	10.1	0.487	CSNK2A1,RAB5C,EPS15,APOB,EPHB2,APOA2,CLTB,ARPC5,SH3GLB1,SH3GL2,AP1B1,PIK3R4,AP2A2,F2,ITGB3,PON1,CD2AP,SNX9,PPP3R1,STAM,ITGB4,SH3KBP1,DNM2,ITGB5,MYO6,ACTR2,USP9X,CLTC,DNM3,ITGA5,PCYOX1,AP2S1,SH3GL1,MET,HSPA8,CBL,ARPC1A,PTPN11,GAB1,PIP5K1C,IRS1,CLTA,ARPC2,TFRC,CTTN,RBP4,AP3S1,APOE,PIK3CA,AP2A1,APOA4,RAB4A,ARPC1B,GAK,NUMB,RAB5B,LYZ,ARF6,RAB5A,AP1G2,PIK3C3,AAK1,ARPC3,DAB2,SH3GLB2,PIK3R2,CSNK2B,HGS,RA…
3-phosphoinositide Biosynthesis	9.88	0.485	MTMR9,PTPN23,EPHX2,PPP2R5B,PPFIBP2,PIKFYVE,MDP1,ACP1,PIP4K2B,IGBP1,NUDT14,PIK3R4,PPFIA2,PPP4C,PTEN,SACM1L,PTPRC,PPP1R7,PPP1R13B,ACP6,PGAM5,PRUNE1,PDGFRB,PTPN6,PPTC7,PPP1R14A,PAWR,FIG4,PTPRM,MET,ITPK1,INPP5F,PTPN11,GAB1,PI4K2A,PIP5K1C,PTPA,CDIPT,IRS1,PPM1H,SSH3,DUSP23,VAV1,PPP5C,PIP4K2A,PIP4K2C,SIRPA,THTPA,PIK3CA,PPP1R12C,PPP1R1A,PTPN13,NUDT3,NUDT9,NUDT12,PPIP5K1,NT5C,NUDT2,HACD2,PPM1K,OCRL,PTPN12…
Caveolar-mediated Endocytosis Signaling	9.75	0.638	B2M,FLNB,COPZ1,ITGA2B,ARCN1,RAB5C,ITSN1,HLA-A,ITGA8,COPA,ABL1,COPE,RAB5B,COPB2,ITGB3,RAB5A,ITGA3,ITGA9,ITGA11,FLNA,PTPN1,ITGAV,ITGB4,ITGB5,DNM2,EGFR,ITGB1,SRC,ITGA2,CD48,ITGA6,FLOT1,ITGA5,COPG2,COPB1,COPG1,ITGB2,ALB,ITGAM,FLOT2,FLNC,ITGA1,CAVIN1,ITGA7
NRF2-mediated Oxidative Stress Response	9.66	0.484	MAP2K4,RAP2B,RAF1,DNAJB4,GCLC,DNAJC3,DNAJB2,PIK3R4,CLPP,GSTZ1,SOD2,MAP2K2,DNAJC8,MAPK3,ABCC1,KEAP1,MRAS,DNAJA3,JUND,DNAJA2,GSK3B,TXN,GCLM,PRKD3,PRKD1,CBR1,GSTK1,MGST1,DNAJB12,DNAJC9,RRAS,GSTM3,DNAJC19,DNAJB14,TXNRD1,GSR,ERP29,DNAJC5,PTPN11,GAB1,STIP1,IRS1,MAP2K3,SQSTM1,HACD3,MGST3,MAP2K5,EPHX1,FTH1,AKR7A2,RAP2A,USP14,PIK3CA,RALA,PRDX1,PPIB,NQO2,DNAJA4,HSPB8,DNAJC10,MAP3K5,DNAJA1,SOD3,CUL3,GSTT2/G…
Signaling by Rho Family GTPases	9.66	0.457	RAF1,MYL6,ARPC5,ARHGEF1,SLC9A1,CLIP1,GNB4,ITGA3,EZR,BAIAP2,GNA13,CDH13,MYL3,GNG12,ACTR2,CFL1,SEPT7,ITGA5,ARHGEF17,NFKB2,DES,GNG10,CDH2,ARPC1A,GAB1,CDH5,PIP5K1C,IRS1,ARPC2,ARHGEF6,NCF2,MAP3K20,ARHGEF18,PARD3,PIP4K2A,ARHGEF10,PIP4K2C,PIK3CA,PPP1R12C,ARPC1B,PTK2B,ARHGEF7,GNA11,RHOT2,SEPT11,GNG7,CDH11,PIK3C3,ARPC3,PIK3R2,GNG5,PI4KA,ITGB1,SEPT5,GRB2,MYLPF,GNA12,ITGA2,VIM,CDC42EP4,MYL1,WIPF1,WAS,ARPC4,…
RhoA Signaling	9.26	0.538	MPRIP,PFN1,SEPT9,MYL6,ARPC5,PIKFYVE,PIP4K2B,ARHGEF1,MYL6B,CDC42EP2,PTK2,ROCK2,Ppp1r12b,CFL2,EZR,BAIAP2,MYL4,CDC42EP1,GNA13,DLC1,MYL3,ACTR2,SEPT8,CFL1,SEPT7,RDX,WASF1,TTN,PKN1,ARHGAP5,ARPC1A,RND3,PIP5K1C,ARPC2,SEPT10,ARHGAP35,ARHGAP1,PIP4K2A,PIP4K2C,ARPC1B,PTK2B,MYLK,SEPT11,PPP1R12A,PFN2,ARPC3,PI4KA,ARHGAP6,SEPT5,ARHGEF12,NRP2,ARPC5L,SEPT4,GNA12,MYLPF,CDC42EP3,CDC42EP4,MYL1,ROCK1,PLEKHG5,SEPT6,ARP…
D-myo-inositol (1,4,5,6)-Tetrakisphosphate Biosynthesis	9.24	0.518	MTMR9,PTPN23,EPHX2,PPP2R5B,PPFIBP2,PIKFYVE,MDP1,ACP1,IGBP1,NUDT14,PPP4C,PPFIA2,PTEN,SACM1L,PTPRC,PPP1R7,PPP1R13B,ACP6,PGAM5,PRUNE1,PTPN6,PPTC7,PPP1R14A,PAWR,FIG4,PTPRM,ITPK1,INPP5F,PTPN11,PTPA,PPM1H,SSH3,DUSP23,PPP5C,SIRPA,THTPA,PPP1R12C,PTPN13,PPP1R1A,NUDT9,NUDT3,NUDT12,PPIP5K1,NT5C,NUDT2,PPM1K,HACD2,OCRL,PTPN12,PTPRF,UBLCP1,MTMR6,SET,CA3,PHOSPHO1,PPP1R12A,PTPRJ,INPP5B,PTPN1,ILKAP,PALD1,ALPL,WBP…
D-myo-inositol (3,4,5,6)-tetrakisphosphate Biosynthesis	9.24	0.518	MTMR9,PTPN23,EPHX2,PPP2R5B,PPFIBP2,PIKFYVE,MDP1,ACP1,IGBP1,NUDT14,PPP4C,PPFIA2,PTEN,SACM1L,PTPRC,PPP1R7,PPP1R13B,ACP6,PGAM5,PRUNE1,PTPN6,PPTC7,PPP1R14A,PAWR,FIG4,PTPRM,ITPK1,INPP5F,PTPN11,PTPA,PPM1H,SSH3,DUSP23,PPP5C,SIRPA,THTPA,PPP1R12C,PTPN13,PPP1R1A,NUDT9,NUDT3,NUDT12,PPIP5K1,NT5C,NUDT2,PPM1K,HACD2,OCRL,PTPN12,PTPRF,UBLCP1,MTMR6,SET,CA3,PHOSPHO1,PPP1R12A,PTPRJ,INPP5B,PTPN1,ILKAP,PALD1,ALPL,WBP…
Ethanol Degradation II	9.14	0.806	HSD17B10,ALDH4A1,ADH1C,ADH5,ALDH2,ALDH1L1,AKR1A1,ACSS3,ALDH1A1,ALDH1A3,RDH14,ALDH3A2,ACSS2,ALDH3A1,ALDH7A1,ALDH1B1,ACSS1,ALDH9A1,ADH7,ALDH1L2,ALDH1A2,PECR,ADHFE1,ACSL1,DHRS4
Aldosterone Signaling in Epithelial Cells	9.11	0.494	RAF1,CRYAB,HSPA14,DNAJB4,HSPB2,SOS2,PIKFYVE,TRAP1,PDPK1,DNAJC3,PIP4K2B,DNAJB2,PIK3R4,HSPA5,SLC9A1,HSPA4,MAP2K2,DNAJC8,MAPK3,PLCB1,PLCL1,PRKD3,PRKD1,AHCY,DNAJB12,DNAJC9,ITPR2,HSPA9,DNAJC19,DNAJC25,DNAJB14,HSPA8,DNAJC5,PTPN11,GAB1,PIP5K1C,PLCG2,IRS1,HSPA13,HSP90AA1,PLCB3,HSPB7,PIP4K2A,PIP4K2C,HSPB1,PIK3CA,PDIA3,HSPB8,DNAJC10,DNAJA1,PLCD1,HSP90B1,HSPA12B,HSP90AB1,PIK3C3,HSPE1,PRKCE,DNAJB1,PIK3R2,MAP…
Huntington's Disease Signaling	8.86	0.45	SOS2,NAPG,NSF,GNB4,CASQ1,PLCB1,TCERG1,PRKD3,ATP5PB,GNG12,PRKD1,DNM2,CAPN5,POLR2I,ATP5PF,AKT2,GNG10,HSPA8,GAB1,IRS1,CAPN1,HTT,CAPN7,SNCA,PIK3CA,GNA11,POLR2J,VTI1B,GNG7,CASP6,MTOR,PIK3C3,PRKCE,NCOR1,PIK3R2,GOSR1,GNG5,CASP8,EGFR,SDHA,YKT6,GRB2,HIP1,HSPA2,SIN3A,PSME1,STX16,NCOR2,GOSR2,CASP7,PRKCB,MAP2K4,POLR2D,HSPA14,VTI1A,ATP5F1D,CLTB,RACK1,GNB5,PDPK1,HDAC10,HSPA5,PIK3R4,AP2A2,HDAC6,HSPA4,CTSD,CASP9…
Phagosome Maturation	8.32	0.504	RAB5C,VTI1A,VPS28,ATP6V1C1,NAPG,PIKFYVE,CTSV,NSF,CTSD,DYNLL1,CTSH,CTSS,CYBB,VPS11,M6PR,DCTN4,ATP6V1A,DYNLRB1,DYNC1H1,CTSA,ATP6V1H,DYNC1LI2,NCF2,ATP6V0D1,CTSB,VPS37B,VPS37A,PRDX2,EEA1,B2M,VPS39,ATP6V1D,HLA-A,PRDX5,PRDX1,RAB5B,VPS33B,VTI1B,TAP1,ATP6AP1,VPS37C,PRDX6,CTSF,DYNC1LI1,RAB5A,Dync1i2,PIK3C3,LAMP1,GOSR1,ATP6V1G1,BET1L,ACE,CALR,VPS18,YKT6,VPS16,VPS41,VPS33A,RAB7A,CANX,TSG101,ATP6V0A1,LAMP2,A…
Actin Nucleation by ARP-WASP Complex	8.31	0.638	RAP2B,RAP2A,PPP1R12C,RALA,ARPC1B,SOS2,ARPC5,RHOT2,NCK1,ROCK2,NCK2,ITGA3,RHOB,PPP1R12A,RHOT1,BAIAP2,MRAS,ARPC3,VASP,ITGB1,ACTR2,RRAS,GRB2,ARPC5L,GNA12,ITGA2,ITGA5,WASF1,ROCK1,WIPF1,ARPC1A,RRAS2,RND3,WAS,ARPC2,ARPC4,FNBP1
Colanic Acid Building Blocks Biosynthesis	7.96	1	GMPPB,TSTA3,GMPPA,GMDS,PMM1,GPI,UGDH,UGP2,GALK2,GALT,GALK1,GALE,PMM2,MPI
PTEN Signaling	7.56	0.504	RAP2B,RAF1,CSNK2A1,BAD,YWHAH,TGFBR3,SOS2,PDPK1,GSK3A,PTEN,PTK2,TGFBR2,IKBKB,ITGA3,IKBKG,CASP9,MAP2K2,MAPK3,MRAS,GSK3B,PDGFRB,RPS6KB1,AKT2,CASP3,RRAS,ITGA5,NFKB2,CBL,INPP5F,INPP5K,MAGI3,RELA,RAP2A,PIK3CA,RALA,ILK,INPPL1,NFKB1,OCRL,NGFR,INPP5B,PDGFRA,RPS6KB2,CSNK2B,PIK3R2,CHUK,MAP2K1,EGFR,ITGB1,GRB2,ITGA2,IGF2R,INPP5D,CSNK2A2,NTRK2,MAGI1,GHR,RRAS2,SYNJ1,PIK3CB,CDKN1B,KDR
Virus Entry via Endocytic Pathways	7.37	0.514	RAP2B,ITSN1,CLTB,AP1B1,PIK3R4,AP2A2,ITGB3,ITGA3,MRAS,ITGB4,PRKD3,ITGB5,DNM2,PRKD1,RRAS,CLTC,ITGA6,ITGA5,AP2S1,PTPN11,GAB1,PLCG2,IRS1,CLTA,TFRC,ITGA1,AP3S1,B2M,RAP2A,FLNB,AP2A1,PIK3CA,RALA,HLA-A,ABL1,AP1G2,FLNA,PIK3C3,PRKCE,PIK3R2,ITGB1,SRC,AP2M1,AP3M1,PIK3C2A,GRB2,ITGA2,PLCG1,DNM1,ITGB2,RRAS2,AP3B1,FLNC,PIK3CB,CXADR,AP1G1,PRKCB
Valine Degradation I	7.17	0.889	ECHS1,ABAT,ACADSB,BCKDHB,HIBCH,BCAT2,HIBADH,BCKDHA,AUH,DLD,HADHB,ACAD8,DBT,EHHADH,HADHA,ALDH6A1
Rac Signaling	7.01	0.496	MAP2K4,RAP2B,RAF1,ARPC5,PIKFYVE,PIP4K2B,PIK3R4,ANK1,PTK2,ITGA3,MAP2K2,CFL2,MAPK3,BAIAP2,CYBB,MRAS,ACTR2,RPS6KB1,CFL1,RRAS,ITGA5,WASF1,NFKB2,ARPC1A,GAB1,PTPN11,PIP5K1C,ARPC2,IRS1,NCF2,PARD3,PIP4K2A,PIP4K2C,RELA,ABI2,RAP2A,PIK3CA,RALA,ARPC1B,PTK2B,IQGAP1,NFKB1,IQGAP2,PIK3C3,ARPC3,PIK3R2,MAP2K1,PI4KA,NCKAP1,ITGB1,PIK3C2A,GRB2,ARPC5L,ITGA2,BRK1,MCF2L,RRAS2,CD44,PIK3CB,ARPC4
Noradrenaline and Adrenaline Degradation	6.84	0.706	HSD17B10,ALDH1B1,ALDH4A1,ADH1C,ALDH9A1,ADH5,ALDH2,MAOB,AKR1A1,ADH7,ALDH1L1,ALDH1A1,ALDH1L2,ALDH1A3,COMT,ALDH3A2,RDH14,ALDH1A2,PECR,ADHFE1,ALDH3A1,ALDH7A1,DHRS4,MAOA
ILK Signaling	6.53	0.441	MAP2K4,MYH10,MYH9,MYL6,PPP2R5B,PDPK1,GSK3A,MYL6B,RICTOR,PIK3R4,MYH7B,PTEN,ITGB3,PTK2,NCK2,PARVB,CFL2,RHOB,MAPK3,MYL4,ITGB4,GSK3B,DSP,ITGB5,MYL3,AKT2,CFL1,CASP3,MYH14,FERMT2,NFKB2,DOCK1,PPP2R1A,PTPN11,GAB1,RND3,PTPA,IRS1,ARHGEF6,KRT18,RSU1,ACTN4,FNBP1,RELA,FLNB,PIK3CA,FN1,RHOT2,ILK,Actn3,MYH11,NFKB1,TGFB1I1,MTOR,PPP1R12A,RHOT1,FLNA,PIK3C3,ILKAP,VCL,PIK3R2,CTNNB1,ACTN1,NACA,ITGB1,PARVA,PXN,FBLIM1,P…
RhoGDI Signaling	6.53	0.45	MYL6,RACK1,ARPC5,PIKFYVE,GNB5,PIP4K2B,ARHGEF1,MYL6B,ROCK2,GNB4,ITGA3,CFL2,RHOB,EZR,MRAS,MYL4,GNA13,DLC1,CDH13,MYL3,GNG12,ACTR2,CFL1,GNG2,RDX,ITGA5,ARHGEF17,WASF1,ARHGDIB,GNG10,ARHGAP5,CDH2,ARPC1A,CDH5,RND3,PIP5K1C,ARPC2,GNAO1,ARHGEF6,ARHGAP35,ARHGEF18,PIP4K2A,ARHGAP1,ARHGEF10,PIP4K2C,FNBP1,GDI1,PPP1R12C,ARPC1B,ARHGEF7,GNA11,RHOT2,GNG7,CDH11,PPP1R12A,RHOT1,ARPC3,ARHGEF2,GNG5,PI4KA,ITGB1,SRC,ARHGAP…
Paxillin Signaling	6.52	0.491	MAP2K4,RAP2B,SOS2,ITGA8,TLN1,NCK1,PIK3R4,ITGB3,PTK2,NCK2,ITGA3,ITGA11,ITGA9,MRAS,ITGAV,ITGB4,ITGB5,RRAS,ITGA6,ITGA5,DOCK1,ITGAM,TLN2,GAB1,PTPN11,IRS1,ARHGEF6,ITGA1,ACTN4,ITGA7,RAP2A,ITGA2B,PIK3CA,RALA,PTK2B,ARHGEF7,Actn3,CRK,PTPN12,ARF6,PIK3C3,VCL,PIK3R2,ACTN1,ITGB1,SRC,PXN,PARVA,PIK3C2A,GRB2,ACTN2,CSK,ITGA2,GIT2,ITGB2,RRAS2,PIK3CB
Oxidative Ethanol Degradation III	6.5	0.842	ALDH1B1,ALDH4A1,ACSS1,ALDH9A1,ALDH2,ALDH1L1,ACSS3,ALDH1A1,ALDH1L2,ALDH1A3,ALDH3A2,ALDH1A2,ACSS2,ALDH3A1,ACSL1,ALDH7A1
Insulin Receptor Signaling	6.41	0.465	RAP2B,RAF1,JAK1,BAD,SOS2,LIPE,PDPK1,GSK3A,NCK1,PIK3R4,PTEN,GYS1,MAP2K2,PPP1R7,MAPK3,TSC2,MRAS,GSK3B,RPS6KB1,AKT2,RRAS,CRKL,PPP1R14A,SLC2A4,GYS2,CBL,INPP5F,PTPN11,GAB1,IRS1,EIF2B5,INPP5K,TSC1,RAP2A,PIK3CA,RALA,TRIP10,CRK,INPPL1,EIF2B2,OCRL,EIF4E,PRKAG1,PTPRF,EIF4EBP1,MTOR,PPP1R12A,PDE3B,INPP5B,PIK3C3,PTPN1,RPTOR,RPS6KB2,PIK3R2,STX4,MAP2K1,PIK3C2A,GRB2,PRKAR2A,ACLY,INPP5D,GRB10,PRKAR2B,RRAS2,SYNJ1,…
Ethanol Degradation IV	6.35	0.783	ALDH1B1,ALDH4A1,ACSS1,GPX7,ALDH9A1,ALDH2,ALDH1L1,ALDH1A1,ACSS3,ALDH1L2,ALDH1A3,ALDH3A2,ACSS2,ALDH1A2,CYGB,ALDH3A1,ACSL1,ALDH7A1
Extrinsic Prothrombin Activation Pathway	6.14	0.875	F12,PROC,F13A1,THBD,F3,F2,FGG,F10,SERPINC1,PROS1,F5,FGB,FGA,F13B
Glutaryl-CoA Degradation	6.14	0.875	HSD17B10,L3HYPDH,ACAT2,HACD2,GCDH,HSD17B8,PARK7,HADHB,ACAT1,EHHADH,HSD17B4,CA1,HADH,HADHA
Epithelial Adherens Junction Signaling	6.03	0.458	RAP2B,MYH10,MYH9,MYL6,TGFBR3,ARPC5,AFDN,MYL6B,MYH7B,CLIP1,PTEN,TGFBR2,KEAP1,BAIAP2,MRAS,MYL4,JUP,MYL3,FARP2,ACTR2,AKT2,NOTCH3,RRAS,MYH14,WASF1,PTPRM,APC,MET,EPN2,CDH2,ARPC1A,ARPC2,ZYX,ACTN4,CLINT1,PARD3,NOTCH1,NECTIN2,RAP2A,RALA,ARPC1B,MYO7A,Actn3,CRK,MYH11,IQGAP1,NOTCH2,SORBS1,ARPC3,NECTIN1,VCL,CTNNB1,ACTN1,EGFR,SRC,EPN1,ARPC5L,ACTN2,MYL1,FGF1,MAGI1,RRAS2,WAS,FER,ARPC4,CTNND1
Fatty Acid β-oxidation I	6	0.688	HSD17B10,ACSL3,Eci3,ECHS1,ECI1,SLC27A4,ACAA2,HSD17B8,SCP2,ECI2,ACSL5,AUH,HADHB,ACSL4,SLC27A1,EHHADH,IVD,ACADM,HSD17B4,HADHA,HADH,ACSL1
Remodeling of Epithelial Adherens Junctions	5.9	0.554	NME1,RAB5C,RALA,ARPC1B,ARPC5,Actn3,RAB5B,IQGAP1,CLIP1,Mapre2,RAB5A,ARF6,EXOC2,ARPC3,VCL,CTNNB1,HGS,DNM2,ACTN1,SRC,ACTR2,ARPC5L,ACTN2,MAPRE1,RAB7A,DNM3,APC,DNM1,MET,ARPC1A,ARPC2,ZYX,ACTN4,MAPRE3,ARPC4,CTNND1
PDGF Signaling	5.88	0.5	RAP2B,MAP2K4,RAP2A,RAF1,PIK3CA,CSNK2A1,JAK1,RALA,SOS2,SPHK2,ABL1,ACP1,CRK,INPPL1,PIK3R4,OCRL,MAP2K2,MAPK3,PIK3C3,INPP5B,PDGFRA,MRAS,PIK3R2,CSNK2B,STAT1,MAP2K1,PDGFRB,SRC,PIK3C2A,GRB2,RRAS,CRKL,TYK2,PLCG1,STAT3,INPP5D,CSNK2A2,RRAS2,GAB1,PTPN11,SYNJ1,INPP5F,IRS1,PLCG2,PIK3CB,EIF2AK2,INPP5K,PRKCB
Regulation of Actin-based Motility by Rho	5.86	0.518	MPRIP,PFN1,ARPC1B,MYL6,ARPC5,RHOT2,PIKFYVE,PIP4K2B,MYL6B,MYLK,Ppp1r12b,ITGA3,RHOB,PPP1R12A,RHOT1,BAIAP2,PFN2,ARPC3,MYL4,MYL3,PI4KA,ITGB1,ACTR2,CFL1,ARPC5L,MYLPF,ITGA2,ITGA5,WASF1,GSN,MYL1,ROCK1,WIPF1,ARPC1A,RND3,WAS,PIP5K1C,ARPC2,ARHGDIA,PIP4K2A,ARPC4,FNBP1,PIP4K2C
Protein Kinase A Signaling	5.71	0.379	RAF1,MYH10,MYL6,ACP1,GSK3A,PTPRC,GNB4,DUSP3,GYS1,PHKB,PLCB1,GNA13,CDC16,PLCL1,PRKD3,APEX1,GNG12,MYL3,PRKD1,KDELR1,PDE2A,PTPRG,YWHAG,ADD2,YWHAZ,NFKB2,ANAPC7,GNG10,PDE8A,AKAP13,PLCG2,PDE1B,ANAPC5,PTPRA,PDE6D,ANAPC2,AKAP12,FLNB,NAPEPLD,PTK2B,AKAP8,PTPN13,PTPN9,PDIA3,CDC23,PTPN12,GNG7,PLCD1,AKAP2,PTPN4,PTPRJ,PDE3B,NGFR,PRKCE,GNG5,CTNNB1,MTMR3,MYLPF,PLCG1,MYL1,ADD3,FLNC,ADD1,TNNI1,SFN,AKAP1,PRKCB,YWHA…
Complement System	5.65	0.667	CFD,SERPING1,MASP2,C5AR1,C3,C9,C1QC,C1QA,C8A,C1QB,C5,C4A/C4B,ITGB2,MBL2,ITGAM,CFB,CFI,C8B,C1QBP,CFH,C8G,C2
autophagy	5.59	0.559	STX17,ULK1,VPS39,VPS33B,PIK3R4,CTSF,CTSV,CTSD,MTOR,CTSS,CTSH,PIK3C3,LAMP1,RB1CC1,ACE,ATG16L1,VPS11,ATG5,VPS18,ATG7,VPS16,VPS41,ATG4B,ATG3,VPS33A,ATG13,LAMP2,CTSA,WIPI1,CTSB,SQSTM1,CTSE,CTSC
Fcγ Receptor-mediated Phagocytosis in Macrophages and Monocytes	5.55	0.5	NAPEPLD,ARPC1B,PTK2B,ARPC5,CRK,TLN1,NCK1,FCGR1A,PTEN,NCK2,HMOX1,ARF6,EZR,MAPK3,GPLD1,RPS6KB2,ARPC3,PRKCE,PIK3R2,PRKD3,PRKD1,VASP,ACTR2,SRC,RPS6KB1,PXN,AKT2,PLD3,ARPC5L,PLCG1,INPP5D,PLD4,MYO5A,PLA2G6,DOCK1,TLN2,CBL,ARPC1A,WAS,SYK,ARPC2,VAV1,LCP2,ARPC4,PRKCB
LXR/RXR Activation	5.37	0.473	KNG1,APOB,APOA2,CD36,VTN,ABCA1,PON1,LCAT,ITIH4,FASN,LPL,IL1RAP,TTR,MLXIPL,C3,PCYOX1,NFKB2,IL1RN,CD14,PLTP,FGA,RBP4,RELA,APOE,APOA4,APOH,MSR1,C9,AMBP,IRF3,NFKB1,C4A/C4B,LYZ,NGFR,NCOR1,LBP,TLR3,GC,CYP51A1,PON3,AGT,ECHS1,AHSG,SERPINF1,A1BG,SERPINF2,LY96,ALB,APOA1,NCOR2,HADH,CLU
IL-8 Signaling	5.33	0.418	MAP2K4,RAP2B,RAF1,RACK1,GNB5,PIK3R4,ITGB3,PTK2,RAB11FIP2,ROCK2,GNB4,IKBKB,IKBKG,RHOB,MAP2K2,MAPK3,ITGAV,MRAS,CYBB,GNA13,PRKD3,GNG12,ITGB5,PRKD1,RPS6KB1,AKT2,PLD3,RRAS,GNG2,MMP2,GNG10,TRAF6,ITGAM,ARAF,PTPN11,GAB1,RND3,IRS1,NCF2,FNBP1,RELA,RAP2A,NAPEPLD,PIK3CA,ICAM1,RALA,PTK2B,RHOT2,IQGAP1,NFKB1,GNG7,EIF4EBP1,BRAF,HMOX1,MTOR,RHOT1,PIK3C3,GPLD1,PRKCE,PIK3R2,CHUK,GNG5,MAP2K1,LASP1,VASP,EGFR,SRC,VCAM1…
p70S6K Signaling	5.25	0.449	RAP2B,RAF1,JAK1,BAD,YWHAH,SOS2,PPP2R5B,PDPK1,PIK3R4,F2,YWHAQ,MAP2K2,MAPK3,MRAS,PLCB1,PLCL1,PRKD3,PRKD1,RPS6KB1,AKT2,YWHAG,YWHAE,EEF2,RRAS,YWHAB,YWHAZ,RPS6,PPP2R1A,GAB1,PTPN11,PTPA,PLCG2,SYK,IRS1,MAPT,PLCB3,RAP2A,PIK3CA,RALA,PDIA3,PLCD1,MTOR,PIK3C3,PRKCE,EEF2K,PIK3R2,BCAP31,MAP2K1,EGFR,AGT,SRC,PIK3C2A,GRB2,PLCG1,PPP2R5A,RRAS2,PIK3CB,PPP2R5E,SFN,PPP2R1B,PRKCB
Mechanisms of Viral Exit from Host Cells	5.2	0.615	SNF8,VPS28,CHMP4B,SH3GLB1,SH3GL2,LMNB1,TSG101,VPS37C,VPS4A,SH3GL1,VPS25,CHMP6,CHMP2B,CHMP2A,VPS36,PRKCE,XPO1,LMNB2,SH3GLB2,PDCD6IP,PRKD3,CHMP3,PRKD1,PRKCB
Apoptosis Signaling	5.18	0.484	RAP2B,MAP2K4,RAP2A,RAF1,RELA,RALA,BAD,MAP3K5,NFKB1,DFFA,FAS,ACIN1,CASP6,IKBKB,IKBKG,CASP9,MAP2K2,MAPK3,MRAS,BID,PRKCE,HTRA2,CHUK,CASP8,MAP2K1,AIFM1,CAPN5,ENDOG,CASP3,RRAS,APAF1,BIRC6,LMNA,PLCG1,NFKB2,BAX,XIAP,PARP1,ROCK1,RRAS2,CASP2,CAPN1,PLCG2,CAPN7,SPTAN1,CASP7
IGF-1 Signaling	5.12	0.468	RAP2B,RAP2A,IGFBP4,RAF1,PIK3CA,CSNK2A1,RALA,JAK1,YWHAH,BAD,SOS2,PDPK1,IGFBP7,PIK3R4,PRKAG1,YWHAQ,PTK2,CASP9,MAP2K2,PIK3C3,MAPK3,RPS6KB2,MRAS,CSNK2B,PIK3R2,MAP2K1,RPS6KB1,IGFBP6,PXN,AKT2,YWHAG,PIK3C2A,YWHAE,GRB2,RRAS,YWHAB,PRKAR2A,YWHAZ,IGFBP5,STAT3,IGFBP2,GRB10,CSNK2A2,RRAS2,PRKAR2B,PTPN11,GAB1,IRS1,PRKAG2,PIK3CB,SFN
Isoleucine Degradation I	5.11	0.857	HSD17B10,ACAT2,ECHS1,BCAT2,AUH,DLD,ACAD8,ACAT1,HADHB,ACADSB,EHHADH,HADHA
FAK Signaling	5.05	0.471	RAP2B,RAP2A,RAF1,PIK3CA,RALA,ARHGAP26,ARHGEF7,SOS2,PDPK1,CRK,TLN1,PIK3R4,PTEN,PTK2,ITGA3,MAP2K2,PIK3C3,MAPK3,MRAS,PIK3R2,VCL,MAP2K1,EGFR,ITGB1,CAPN5,SRC,PXN,AKT2,PIK3C2A,GRB2,ASAP1,RRAS,CSK,ITGA2,PLCG1,ITGA5,GIT2,DOCK1,RRAS2,TLN2,GAB1,PTPN11,WAS,IRS1,CAPN1,PLCG2,ARHGEF6,PIK3CB,CAPN7
Coagulation System	5.02	0.629	KNG1,F12,PROC,VWF,F13A1,THBD,F3,F2,SERPINF2,FGG,SERPIND1,PLG,KLKB1,F10,SERPINC1,PROS1,F5,FGB,PLAU,FGA,A2M,F13B
Tumoricidal Function of Hepatic Natural Killer Cells	4.99	0.727	M6PR,ENDOG,ICAM1,CASP3,APAF1,BAX,DFFA,FAS,FADD,CASP6,CASP9,BID,LYVE1,CASP8,CASP7,AIFM1
PAK Signaling	4.8	0.466	RAP2B,MAP2K4,RAP2A,RAF1,PIK3CA,RALA,MYL6,PTK2B,ARHGEF7,SOS2,MYL6B,MYLK,NCK1,PIK3R4,NCK2,PTK2,ITGA3,MAP2K2,CFL2,MAPK3,PIK3C3,PDGFRA,MRAS,MYL4,PIK3R2,MAP2K1,MYL3,PDGFRB,ITGB1,PXN,ARHGAP10,PIK3C2A,CFL1,CASP3,GRB2,RRAS,MYLPF,ITGA2,ITGA5,GIT1,MYL1,RRAS2,GAB1,PTPN11,IRS1,ARHGEF6,EPHB3,PIK3CB
Purine Nucleotides De Novo Biosynthesis II	4.77	0.909	ADSS,ADSL,ADSSL1,GMPS,IMPDH2,IMPDH1,PAICS,PFAS,ATIC,GART
UDP-N-acetyl-D-galactosamine Biosynthesis II	4.77	0.909	HK1,GNPDA1,GNPNAT1,GPI,HK2,PGM3,GALE,GNPDA2,UAP1,HK3
Tight Junction Signaling	4.69	0.422	MYH10,MYH9,MYL6,VTI1A,PPP2R5B,NAPG,AFDN,MYL6B,MYH7B,PTEN,TGFBR2,NSF,CPSF6,MPDZ,CGN,MYL4,CSTF2,SAFB,MYL3,CSTF1,AKT2,MYH14,RAB13,NFKB2,PPP2R1A,JAM3,PTPA,SPTAN1,NECTIN2,CPSF2,RELA,VAPA,MARK2,MPP5,CPSF1,SYMPK,MYLK,MYH11,NFKB1,VTI1B,PRKAG1,LLGL1,NGFR,ARHGEF2,NECTIN1,STX4,GOSR1,VCL,CTNNB1,BET1L,VASP,YKT6,TJP1,PRKAR2A,CASK,PPP2R5A,MYL1,F11R,EPB41,PRKAR2B,NUDT21,PRKAG2,STX16,CPSF3,PPP2R5E,GOSR2,CSTF3,PPP…
AMPK Signaling	4.65	0.401	CAB39,PRKAB1,PRKAB2,CPT1B,PPP2R5B,LIPE,PDPK1,SMARCD2,PIK3R4,ADRB3,ELAVL1,AK1,GYS1,FASN,SMARCB1,TSC2,PRKAA1,MRAS,PPM1A,SMARCC2,AKT1S1,RPS6KB1,AKT2,RAB27A,CPT1A,ACACB,RAB3A,SLC2A1,EEF2,STK11,AK3,SLC2A4,MLST8,PFKM,GYS2,PPP2R1A,PTPN11,GAB1,SMARCA2,PTPA,IRS1,CPT2,AK4,MAP2K3,MLYCD,AK2,PBRM1,TSC1,ULK1,PIK3CA,ARID1A,RAB1A,ADIPOQ,PFKL,SMARCA4,PRKAG1,RAB22A,EIF4EBP1,MTOR,PCK2,TBC1D1,PIK3C3,RPTOR,PRKAA2,ILK…
Tryptophan Degradation X (Mammalian, via Tryptamine)	4.6	0.696	ALDH4A1,ALDH1B1,ALDH9A1,ALDH2,MAOB,ALDH1L1,AKR1A1,ALDH1A1,ALDH1L2,ALDH1A3,ALDH3A2,RDH14,ALDH1A2,ALDH3A1,ALDH7A1,MAOA
TCA Cycle II (Eukaryotic)	4.6	0.696	SDHA,SDHB,IDH3G,ACO2,SDHC,MDH1,SUCLA2,CS,DHTKD1,SUCLG1,DLST,DLD,IDH3A,OGDH,FH,MDH2
Ephrin B Signaling	4.57	0.5	RGS3,ITSN1,EPHB2,GNA11,RACK1,GNB5,ACP1,GNG7,HNRNPK,ROCK2,PTK2,NCK2,GNB4,CFL2,EFNB1,MAPK3,MRAS,ITSN2,GNA13,GNG5,CTNNB1,GNG12,PXN,EPHB4,CFL1,KALRN,GNA12,GNG2,GNG10,ROCK1,CBL,ABI1,GNAO1,EPHB3,CAP1,VAV1
Putrescine Degradation III	4.55	0.714	ALDH4A1,ALDH1B1,SAT2,ALDH9A1,ALDH2,MAOB,ALDH1L1,ALDH1A1,ALDH1L2,ALDH1A3,ALDH3A2,ALDH1A2,ALDH3A1,ALDH7A1,MAOA
RAN Signaling	4.54	0.8	KPNA3,KPNB1,KPNA4,KPNA6,CSE1L,RCC1,TNPO1,RANGAP1,XPO1,RANBP1,KPNA1,IPO5
Histamine Degradation	4.52	0.765	ALDH4A1,ALDH2,ALDH1B1,ALDH1L1,HNMT,ALDH1A1,ALDH1L2,ALDH1A3,ALDH3A2,ALDH1A2,ALDH3A1,ALDH9A1,ALDH7A1
Neuregulin Signaling	4.41	0.467	RAP2B,RAP2A,RAF1,ADAM17,RALA,BAD,SOS2,PDPK1,CRK,PTEN,MTOR,HSP90B1,ITGA3,HSP90AB1,MAP2K2,MAPK3,RPS6KB2,MRAS,PRKCE,PIK3R2,PRKD3,MAP2K1,PRKD1,EGFR,ITGB1,RPS6KB1,SRC,AKT2,ERBIN,GRB2,RRAS,DCN,CRKL,ITGA2,PLCG1,ITGA5,RPS6,RRAS2,PTPN11,PLCG2,HSP90AA1,CDKN1B,PRKCB
14-3-3-mediated Signaling	4.35	0.43	MAP2K4,RAP2B,RAF1,BAD,YWHAH,GSK3A,PIK3R4,YWHAQ,MAP2K2,MAPK3,TSC2,MRAS,PLCB1,GSK3B,PLCL1,PRKD3,AKT1S1,PRKD1,AKT2,YWHAG,YWHAE,YWHAB,RRAS,STK11,EDC3,YWHAZ,CBL,GAB1,PTPN11,PLCG2,IRS1,MAPT,PLCB3,SNCA,RAP2A,TSC1,PIK3CA,RALA,PDIA3,MAP3K5,PLCD1,PIK3C3,PRKCE,PIK3R2,PDCD6IP,MAP2K1,SRC,PIK3C2A,GRB2,VIM,PLCG1,BAX,TRAF2,RRAS2,PIK3CB,CDKN1B,SFN,PRKCB
NF-κB Activation by Viruses	4.27	0.462	RAP2B,RAP2A,RAF1,RELA,PIK3CA,RALA,NFKB1,PIK3R4,ITGB3,IKBKB,ITGA3,IKBKG,MAPK3,PIK3C3,MRAS,ITGAV,PRKCE,PIK3R2,CHUK,PRKD3,PRKD1,ITGB5,ITGB1,AKT2,PIK3C2A,GRB2,RRAS,ITGA2,ITGA6,ITGA5,NFKB2,ITGB2,TRAF2,RIPK1,RRAS2,GAB1,PTPN11,IRS1,PIK3CB,ITGA1,ELP1,EIF2AK2,PRKCB
NGF Signaling	4.19	0.434	MAP2K4,RAP2B,RAF1,SOS2,PDPK1,MAP3K4,PIK3R4,ROCK2,IKBKB,IKBKG,MAP2K2,SMPD4,MAPK3,MRAS,Map3k7,RPS6KB1,AKT2,RRAS,NFKB2,SMPD2,TRAF6,RPS6KA6,PTPN11,GAB1,IRS1,PLCG2,RAP2A,RELA,PIK3CA,RALA,TRIO,SMPD1,CRK,MAP3K5,NFKB1,PIK3C3,NGFR,RPS6KB2,PIK3R2,CHUK,MAP2K1,SMPD3,PIK3C2A,MAP3K6,GRB2,PLCG1,RPS6KA5,BAX,ROCK1,RRAS2,RPS6KA4,PIK3CB,RPS6KC1
GP6 Signaling Pathway	4.15	0.427	PDPK1,TLN1,GSK3A,PIK3R4,FGG,COL28A1,Col6a4,ITGB3,PTK2,LAMB1,FGB,GSK3B,PRKD3,PRKD1,RASGRP2,AKT2,COL4A1,COL2A1,PTPN11,GAB1,IRS1,SYK,PLCG2,LAMA3,COL6A5,FGA,LCP2,COL3A1,ITGA2B,PIK3CA,COL4A2,COL15A1,COL6A6,COL1A2,COL5A1,COL16A1,COL6A1,PIK3C3,PRKCE,PIK3R2,COL18A1,LAMA5,COL5A2,PIK3C2A,COL6A2,APBB1IP,GRB2,COL12A1,COL4A3BP,LAMB2,COL1A1,LAMA4,ADAM10,PIK3CB,COL11A1,PRKCB
Cleavage and Polyadenylation of Pre-mRNA	4.11	0.833	CPSF2,CPSF6,CSTF1,NUDT21,PABPN1,CPSF1,CSTF2,CPSF3,CSTF3,WDR33
Glycogen Degradation II	4.11	0.833	GDPGP1,PYGM,PGM3,PGM2L1,PGM1,PGM5,PYGB,PYGL,PGM2,MTAP
D-myo-inositol (1,4,5)-trisphosphate Degradation	4.08	0.722	INPP1,IMPA1,IMPAD1,INPPL1,OCRL,INPP5D,INPP5F,SYNJ1,INPP5B,BPNT1,IMPA2,INPP5K,PMPCA
Glycogen Degradation III	4.06	0.786	GDPGP1,PYGM,PGM3,GAA,PGM2L1,PGM1,PGM5,PYGB,PYGL,PGM2,MTAP
VEGF Signaling	4.04	0.443	RAP2B,RAP2A,RAF1,PIK3CA,RALA,BAD,PTK2B,SOS2,Actn3,EIF2S1,PIK3R4,EIF2B2,ELAVL1,ARNT,PTK2,ROCK2,MAP2K2,MAPK3,PIK3C3,MRAS,PIK3R2,VCL,MAP2K1,ACTN1,SRC,PTPN6,PXN,AKT2,PIK3C2A,YWHAE,GRB2,RRAS,ACTN2,PLCG1,EIF2S2,ROCK1,RRAS2,GAB1,PTPN11,IRS1,PLCG2,EIF2B5,PIK3CB,ACTN4,SFN,KDR,PRKCB
Superpathway of Cholesterol Biosynthesis	4.01	0.63	MVD,NSDHL,PMVK,ACAT2,MVK,HSD17B7,HMGCS2,LBR,FDPS,DHCR7,EBP,HADHB,ACAT1,LSS,HMGCS1,HADHA,CYP51A1
PPARα/RXRα Activation	4	0.401	MAP2K4,RAP2B,RAF1,GPD1,PRKAB1,PRKAB2,APOA2,TGFBR3,CD36,CPT1B,SOS2,AP2A2,ABCA1,TGFBR2,IKBKB,IKBKG,MAP2K2,ADCY5,GPD2,FASN,MAPK3,LPL,PRKAA1,MRAS,PLCB1,PLCL1,IL1RAP,ITGB5,RRAS,NFKB2,CAND1,TRAF6,ACADL,PLCG2,IRS1,HSP90AA1,PLCB3,MAP2K3,SLC27A1,RELA,RAP2A,RALA,PDIA3,GNA11,ADIPOQ,NFKB1,PRKAG1,PLCD1,HSP90B1,CHD5,HSP90AB1,CLOCK,PRKAA2,SMAD4,NCOR1,CHUK,GOT2,MAP2K1,GRB2,ACOX1,PRKAR2A,CKAP5,PLCG1,AIP,PRKAR2B,G…
Systemic Lupus Erythematosus Signaling	3.92	0.395	RAP2B,KNG1,PRPF19,TXNL4A,SOS2,SART1,PIK3R4,FCGR1A,PTPRC,PRPF4B,MAPK3,MRAS,SNRPD1,PRPF40A,SNU13,LSM3,SNRPA1,LSM4,PRPF38A,PTPN6,AKT2,RRAS,SNRNP27,C5,CBL,PPIH,PTPN11,GAB1,IL1RN,PLCG2,IRS1,LSM1,SF3B4,LSM7,Ighg2b,RAP2A,CD2BP2,PIK3CA,RALA,HLA-A,PRPF3,PRPF8,HNRNPA2B1,C9,PRPF39,PRPF4,C8A,LSM2,NFATC1,LSM14A,MTOR,PIK3C3,EFTUD2,TLR7,IGHM,PIK3R2,SNRPD2,SNRPD3,HNRNPC,PRPF31,SNRNP40,PIK3C2A,GRB2,PLCG1,INPP5D,L…
Thrombin Signaling	3.86	0.388	RAP2B,RAF1,CAMK1,MPRIP,MYL6,CAMK1D,RACK1,GNB5,PDPK1,ARHGEF1,MYL6B,PIK3R4,F2,ROCK2,Ppp1r12b,PTK2,IKBKB,GNB4,RHOB,MAP2K2,ADCY5,MAPK3,MRAS,PLCB1,MYL4,GNA13,PLCL1,PRKD3,PRKD1,GNG12,MYL3,RPS6KB1,AKT2,RRAS,ITPR2,GNG2,NFKB2,GNG10,PTPN11,GAB1,RND3,PLCG2,IRS1,GNAO1,ARHGEF6,PLCB3,ARHGEF10,FNBP1,RAP2A,RELA,PIK3CA,RALA,PDIA3,GNA11,RHOT2,MYLK,NFKB1,GNG7,PLCD1,PPP1R12A,RHOT1,PIK3C3,PRKCE,ARHGEF2,PIK3R2,GNG5,MA…
Role of PKR in Interferon Induction and Antiviral Response	3.78	0.55	RELA,CASP3,APAF1,NFKB2,NFKB1,EIF2S1,RNASEL,FCGR1A,TRAF6,FADD,IKBKB,TRAF2,IKBKG,CASP9,BID,MAP2K3,EIF2AK2,CHUK,TRAF5,TLR3,STAT1,CASP8
fMLP Signaling in Neutrophils	3.75	0.421	RAP2B,RAF1,ARPC5,RACK1,GNB5,PIK3R4,GNB4,IKBKG,MAP2K2,PPP3R1,MAPK3,CYBB,MRAS,PLCB1,PRKD3,GNG12,PRKD1,ACTR2,ITPR2,RRAS,GNG2,NFKB2,GNG10,ARPC1A,GAB1,PTPN11,ARPC2,IRS1,NCF2,PLCB3,RAP2A,RELA,PIK3CA,RALA,ARPC1B,NFKB1,GNG7,NFATC1,PIK3C3,PRKCE,ARPC3,PIK3R2,GNG5,MAP2K1,PIK3C2A,ARPC5L,GRB2,CHP1,RRAS2,WAS,PIK3CB,ARPC4,PRKCB
Glucocorticoid Receptor Signaling	3.73	0.361	RAP2B,RAF1,PRKAB1,PRKAB2,SOS2,SMARCD2,FGG,BAG1,SUMO1,SMARCB1,KRT73,SMARCC2,POLR2I,AKT2,RRAS,KRT23,GTF2F1,STAT3,PCK1,TRAF6,HSPA8,GAB1,IRS1,KRT19,KRT18,RAP2A,PIK3CA,RALA,ICAM1,POLR2J,SMARCA4,HSP90AB1,PIK3C3,NCOR1,PIK3R2,FKBP5,KRT4,SRA1,KRT17,GRB2,HSPA2,TSG101,TRAF2,KRT8,GTF2E1,FKBP4,KRT82,NCOR2,PLAU,MAP2K4,JAK1,POLR2D,HSPA14,YWHAH,HSPA5,PIK3R4,CD163,FCGR1A,TSC22D3,TGFBR2,HSPA4,IKBKB,IKBKG,MAP2K2,MA…
Heme Biosynthesis II	3.71	0.889	UROD,PPOX,UROS,FECH,ALAD,ALAS1,CPOX,HMBS
GDP-glucose Biosynthesis	3.71	0.889	HK1,HK2,PGM3,PGM2L1,PGM5,PGM1,HK3,PGM2
Macropinocytosis Signaling	3.71	0.453	MRC1,RAP2B,RAP2A,PIK3CA,RALA,PIK3R4,ITGB3,RAB5A,ARF6,PIK3C3,MRAS,PRKCE,ITGB4,PIK3R2,PRKD3,PRKD1,ITGB5,ITGB1,SRC,PIK3C2A,RRAS,GRB2,ANKFY1,PLCG1,ITGA5,RAB34,CSF1R,MET,ITGB2,RRAS2,GAB1,PTPN11,ABI1,IRS1,PLCG2,CD14,PIK3CB,ACTN4,PRKCB
Sumoylation Pathway	3.67	0.446	MAP2K4,SUMO3,GDI1,RHOT2,MAP3K5,NFKB1,UBA2,NR3C1,FAS,CTBP1,SP3,SAE1,RHOB,RCC1,STUB1,RHOT1,SUMO1,CTBP2,RANGAP1,RFC2,SMAD4,SERBP1,HDAC2,HDAC1,GDI2,RCOR1,RPA1,ZEB1,NFKB2,ARHGDIB,XIAP,PCNA,RFC4,RND3,KDM1A,SUMO2,ARHGDIA,PML,SNCA,FNBP1,UBE2I
Ephrin Receptor Signaling	3.56	0.392	RAP2B,RAF1,ITSN1,EPHB2,RACK1,ARPC5,SOS2,GNB5,ACP1,NCK1,ROCK2,NCK2,PTK2,GNB4,ITGA3,CFL2,MAP2K2,MAPK3,MRAS,GNA13,GNG12,ACTR2,AKT2,KALRN,CFL1,RRAS,CRKL,GNG2,ITGA5,STAT3,GNG10,ARPC1A,SDCBP,PTPN11,ARPC2,GNAO1,DOK1,EPHA2,RAP2A,RALA,RGS3,ARPC1B,PTPN13,GNA11,ABL1,CRK,GNG7,SORBS1,EFNB1,ARPC3,GNG5,MAP2K1,ITGB1,SRC,EPHB4,PXN,ARPC5L,GRB2,GNA12,ITGA2,FGF1,ROCK1,WIPF1,RRAS2,ABI1,WAS,ADAM10,EPHB3,ARPC4
Myc Mediated Apoptosis Signaling	3.55	0.461	RAP2B,MAP2K4,RAP2A,PIK3CA,RALA,YWHAH,BAD,SOS2,PIK3R4,FAS,YWHAQ,CASP9,PIK3C3,MRAS,BID,PIK3R2,CASP8,AKT2,YWHAG,CASP3,YWHAE,PIK3C2A,GRB2,RRAS,YWHAB,APAF1,YWHAZ,BAX,FADD,RRAS2,GAB1,PTPN11,IRS1,PIK3CB,SFN
Superpathway of D-myo-inositol (1,4,5)-trisphosphate Metabolism	3.55	0.625	INPP1,IMPA1,IMPAD1,INPPL1,OCRL,INPP5D,PTEN,SYNJ1,INPP5F,INPP5B,ITPKC,BPNT1,IMPA2,INPP5K,PMPCA
Gluconeogenesis I	3.55	0.625	ENO3,ME3,ENO2,PGAM2,ME1,MDH1,BPGM,FBP2,ENO1,GPI,ALDOB,PGAM1,ME2,FBP1,MDH2
CNTF Signaling	3.5	0.471	RAP2B,IL6ST,RAF1,RAP2A,PIK3CA,JAK1,RALA,PIK3R4,LIFR,MTOR,MAP2K2,PIK3C3,MAPK3,MRAS,RPS6KB2,PIK3R2,STAT1,MAP2K1,RPS6KB1,PIK3C2A,RRAS,GRB2,TYK2,RPS6KA5,STAT3,RPS6KA6,RRAS2,PTPN11,GAB1,IRS1,RPS6KA4,PIK3CB
GDP-mannose Biosynthesis	3.41	1	GMPPB,GPI,GMPPA,PMM1,MPI,PMM2
Lipid Antigen Presentation by CD1	3.37	0.65	B2M,CALR,AP2A1,AP2M1,PDIA3,CANX,AP1B1,AP2A2,AP2S1,CD1D,ARF6,AP1G2,PSAP
Fatty Acid α-oxidation	3.37	0.65	TMLHE,ALDH4A1,ALDH2,ALDH1B1,ALDH1L1,ALDH1A1,ALDH1L2,ALDH1A3,ALDH3A2,ALDH1A2,ALDH3A1,ALDH9A1,ALDH7A1
Phospholipase C Signaling	3.37	0.373	RAP2B,RAF1,MPRIP,MYL6,RACK1,SOS2,GNB5,HDAC10,ARHGEF1,MYL6B,HDAC6,Ppp1r12b,GNB4,ITGA3,RHOB,MAP2K2,ADCY5,PPP3R1,MAPK3,MRAS,MYL4,PLCB1,GNA13,PRKD3,PRKD1,GNG12,MYL3,HDAC4,PLD3,HDAC2,RRAS,ITPR2,GNG2,PPP1R14A,ITGA5,ARHGEF17,NFKB2,GNG10,HDAC5,PLA2G6,HDAC3,RND3,PLCG2,SYK,ARHGEF6,PLCB3,ARHGEF18,Ighg2b,ARHGEF10,LCP2,FNBP1,PEBP1,RAP2A,RELA,NAPEPLD,RALA,ARHGEF7,RHOT2,NFKB1,GNG7,NFATC1,PLCD1,HMOX1,PPP1R12A,RH…
Regulation of Cellular Mechanics by Calpain Protease	3.32	0.475	RAP2B,RAP2A,RALA,Actn3,TLN1,PTK2,ITGA3,EZR,MAPK3,MRAS,VCL,CAST,ACTN1,EGFR,ITGB1,CAPN5,SRC,PXN,RRAS,GRB2,ACTN2,ITGA2,ITGA5,RRAS2,TLN2,CAPN1,CDKN1B,CAPN7,ACTN4
Gαq Signaling	3.27	0.392	RAF1,RACK1,GNB5,PIK3R4,ROCK2,IKBKB,GNB4,IKBKG,GYS1,MAP2K2,RHOB,MAPK3,PPP3R1,MRAS,PLCB1,GSK3B,ARHGEF25,PRKD3,GNG12,PRKD1,AKT2,PLD3,ITPR2,GNG2,NFKB2,GYS2,GNG10,RND3,GAB1,PTPN11,PLCG2,IRS1,PLCB3,FNBP1,RELA,NAPEPLD,PIK3CA,PTK2B,GNA11,RHOT2,NFKB1,NFATC1,GNG7,HMOX1,RHOT1,PIK3C3,GPLD1,PRKCE,CHUK,PIK3R2,GNG5,MAP2K1,PIK3C2A,GRB2,CSK,RGS7,CHP1,PLCG1,ROCK1,PLD4,PIK3CB,PRKCB
α-Adrenergic Signaling	3.22	0.433	RAP2B,RAP2A,RAF1,RALA,RACK1,GNB5,PHKA2,GNG7,PRKAG1,GNB4,PHKB,GYS1,MAP2K2,ADCY5,MAPK3,MRAS,PRKCE,GNG5,PRKD3,MAP2K1,PRKD1,GNG12,PHKG1,ITPR2,RRAS,GNG2,PRKAR2A,PLCG1,PYGB,PYGL,GNG10,GYS2,PYGM,PRKAR2B,RRAS2,PLCG2,PRKAG2,SLC8A1,PRKCB
Germ Cell-Sertoli Cell Junction Signaling	3.21	0.386	MAP2K4,RAP2B,PDPK1,AFDN,MAP3K4,PIK3R4,TGFBR2,PTK2,ITGA3,MAP2K2,RHOB,CFL2,MAPK3,KEAP1,MRAS,Map3k7,JUP,CFL1,RRAS,ITGA6,GSN,PLS1,EPN2,CDH2,PTPN11,GAB1,RND3,IRS1,ZYX,MAP2K3,ACTN4,CLINT1,FNBP1,NECTIN2,RAP2A,PIK3CA,RALA,MYO7A,RHOT2,Actn3,ILK,MAP3K5,IQGAP1,SORBS1,RHOT1,PIK3C3,PIK3R2,VCL,CTNNB1,MAP2K1,ACTN1,ITGB1,SRC,PXN,EPN1,PIK3C2A,MAP3K6,TJP1,GRB2,ACTN2,ITGA2,RRAS2,FER,PIK3CB,A2M,CTNND1
Glycolysis I	3.18	0.609	ENO3,ENO2,PGAM2,PFKL,PFKP,BPGM,FBP2,PFKM,ENO1,GPI,TPI1,ALDOB,PGAM1,FBP1
Chronic Myeloid Leukemia Signaling	3.16	0.414	RAP2B,RAP2A,RAF1,RELA,PIK3CA,RALA,PA2G4,BAD,SOS2,ABL1,HDAC10,CRK,PIK3R4,NFKB1,HDAC6,TGFBR2,CTBP1,IKBKB,IKBKG,MAP2K2,MAPK3,PIK3C3,CTBP2,MRAS,SMAD4,CHUK,PIK3R2,MAP2K1,AKT2,HDAC4,PIK3C2A,HDAC2,GRB2,RRAS,CRKL,HDAC1,NFKB2,SIN3A,HDAC5,RRAS2,HDAC3,GAB1,PTPN11,IRS1,PIK3CB,CDKN1B
Apelin Endothelial Signaling Pathway	3.16	0.407	MAP2K4,RAP2B,RELA,RAP2A,RAF1,PIK3CA,RALA,ICAM1,PRKAB1,PRKAB2,GNA11,NFKB1,PIK3R4,PRKAG1,ARNT,MTOR,MAP2K2,ADCY5,PIK3C3,MAPK3,PRKAA2,RPS6KB2,MRAS,PRKAA1,PRKCE,PLCB1,PIK3R2,GNA13,MAP2K1,PRKD3,PRKD1,RPS6KB1,VCAM1,AKT2,HDAC4,PIK3C2A,GRB2,RRAS,NFKB2,HDAC5,RRAS2,GAB1,PTPN11,MEF2D,IRS1,GNAO1,PRKAG2,PLCB3,PIK3CB,PRKCB
Mevalonate Pathway I	3.14	0.75	MVD,PMVK,ACAT2,MVK,ACAT1,HADHB,HMGCS2,HMGCS1,HADHA
Glucose and Glucose-1-phosphate Degradation	3.13	0.8	HK1,HK2,PGM3,PGM2L1,PGM5,PGM1,HK3,PGM2
Ketogenesis	3.13	0.8	BDH1,ACAT2,ACAT1,HADHB,HMGCL,HMGCS2,HMGCS1,HADHA
Role of RIG1-like Receptors in Antiviral Innate Immunity	3.13	0.545	RELA,TBK1,NFKB2,IRF3,NFKB1,TRAF6,IFIH1,FADD,TANK,IKBKB,IKBKG,TRAF2,RIPK1,DDX58,MAVS,CHUK,CASP8,TRIM25
Induction of Apoptosis by HIV1	3.07	0.467	MAP2K4,RELA,MAP3K5,NFKB1,DFFA,FAS,TRADD,IKBKB,IKBKG,CASP9,NGFR,BID,HTRA2,CHUK,CASP8,SLC25A13,CASP3,APAF1,SLC25A3,BAX,NFKB2,XIAP,FADD,TRAF2,RIPK1,ELP1,SLC25A10,SLC25A5
Pyrimidine Ribonucleotides De Novo Biosynthesis	3.02	0.5	NUDT18,NME1,NME4,CMPK2,ENTPD1,NUDT9,NME2,CTPS2,PCK1,UMPS,CTPS1,SMARCA1,NME3,NUDT5,AK1,ENTPD2,NUDT16,AK4,CMPK1,CAD,CANT1,DHX9
HER-2 Signaling in Breast Cancer	3	0.424	RAP2B,TSC1,RAP2A,PIK3CA,RALA,BAD,SOS2,GSK3A,MAP3K5,PIK3R4,ITGB3,CASP9,PIK3C3,TSC2,MRAS,PRKCE,ITGB4,PIK3R2,GSK3B,PRKD3,PRKD1,ITGB5,EGFR,ITGB1,AKT2,PIK3C2A,GRB2,RRAS,PLCG1,MMP2,ITGB2,RRAS2,GAB1,PTPN11,IRS1,PIK3CB,CDKN1B,PARD3,PRKCB
Acute Myeloid Leukemia Signaling	2.98	0.418	RAP2B,MAP2K4,RAP2A,RAF1,RELA,PIK3CA,RALA,BAD,IDH3G,SOS2,NFKB1,PIK3R4,IDH1,EIF4EBP1,BRAF,MTOR,MAP2K2,MAPK3,PIK3C3,RPS6KB2,MRAS,PIK3R2,JUP,MAP2K1,RPS6KB1,AKT2,PIK3C2A,GRB2,RRAS,STAT3,NFKB2,CSF1R,RRAS2,GAB1,PTPN11,ARAF,IRS1,PIK3CB,MAP2K3,PML,MAP2K5
ERK/MAPK Signaling	2.97	0.372	RAP2B,RAF1,YWHAH,BAD,HSPB2,PPP2R5B,SOS2,TLN1,PIK3R4,YWHAQ,PTK2,LAMTOR3,ITGA3,MAP2K2,PPP1R7,MAPK3,MRAS,YWHAG,YWHAB,RRAS,CRKL,YWHAZ,ITGA5,PPP1R14A,STAT3,DOCK1,PLA2G6,PPP2R1A,TLN2,ARAF,PTPN11,GAB1,PTPA,PLCG2,IRS1,HSPB7,HSPB1,RAP2A,PIK3CA,RALA,PTK2B,CRK,EIF4E,NFATC1,PRKAG1,EIF4EBP1,BRAF,PPP1R12A,PIK3C3,MKNK1,PRKCE,PIK3R2,STAT1,MAP2K1,ITGB1,SRC,PXN,PIK3C2A,GRB2,ITGA2,PRKAR2A,PLCG1,RPS6KA5,PPP2R5A,PLA2…
Intrinsic Prothrombin Activation Pathway	2.97	0.513	KNG1,F12,PROC,COL2A1,F13A1,THBD,F2,FGG,COL1A2,COL1A1,F10,KLKB1,SERPINC1,PROS1,F5,FGB,FGA,COL18A1,F13B,COL3A1
Antiproliferative Role of Somatostatin Receptor 2	2.92	0.432	RAP2B,RAP2A,PIK3CA,RALA,RACK1,GNB5,PIK3R4,GNG7,BRAF,GNB4,MAP2K2,MAPK3,PIK3C3,MRAS,PIK3R2,GNG5,MAP2K1,GNG12,GUCY1B1,SRC,PTPN6,GUCY1A1,PIK3C2A,GRB2,RRAS,GNG2,GNG10,RRAS2,GAB1,PTPN11,NPR3,IRS1,PIK3CB,CDKN1B,NPR2
Erythropoietin Signaling	2.9	0.425	RAP2B,RAP2A,RAF1,RELA,PIK3CA,RALA,SOS2,PDPK1,NFKB1,PIK3R4,IKBKG,MAP2K2,MAPK3,PIK3C3,MRAS,PRKCE,PIK3R2,PRKD3,MAP2K1,PRKD1,SRC,RPS6KB1,AKT2,PTPN6,PIK3C2A,GRB2,RRAS,PLCG1,NFKB2,CBL,RRAS2,GAB1,PTPN11,IRS1,PLCG2,PIK3CB,PRKCB
Purine Nucleotides Degradation II (Aerobic)	2.9	0.647	NT5C3B,NT5C3A,GDA,IMPDH2,NT5E,IMPDH1,XDH,ADA,PNP,NT5C,NT5C2
Cdc42 Signaling	2.89	0.393	MAP2K4,RAF1,MPRIP,MYL6,ARPC5,MYL6B,CDC42EP2,EXOC7,CLIP1,Ppp1r12b,ITGA3,CFL2,BAIAP2,EXOC2,MYL4,EXOC5,GSK3B,EXOC3,MYL3,ACTR2,CFL1,ITGA5,APC,ARPC1A,ARPC2,ARHGEF6,VAV1,PARD3,B2M,RALA,ARPC1B,HLA-A,MYLK,IQGAP1,IQGAP2,DIAPH1,PPP1R12A,LLGL1,HLA-DMB,ARPC3,ITGB1,EXOC1,SRC,ARPC5L,MYLPF,ITGA2,MYL1,WIPF1,CDC42BPA,EXOC8,EXOC4,WAS,ARPC4
CMP-N-acetylneuraminate Biosynthesis I (Eukaryotes)	2.84	1	GNE,NAGK,CMAS,NANP,NANS
Myo-inositol Biosynthesis	2.84	1	ISYNA1,IMPA1,INPP5F,IMPAD1,IMPA2
2-oxobutanoate Degradation I	2.84	1	PCCA,DLD,MCEE,PCCB,MUT
Glycogen Biosynthesis II (from UDP-D-Glucose)	2.84	1	GYS1,UGP2,GYG1,GBE1,GYS2
Galactose Degradation I (Leloir Pathway)	2.84	1	GALK2,GALE,GALK1,GALT,GALM
Granzyme B Signaling	2.82	0.667	ENDOG,CASP9,CASP3,APAF1,LMNB2,BID,CASP8,LMNB1,DFFA,PARP1
D-myo-inositol (1,4,5)-Trisphosphate Biosynthesis	2.8	0.556	PIKFYVE,PLCG1,PIP4K2B,PLCD1,PLD4,PI4K2A,PIP5K1C,PLCG2,CDIPT,PLCB3,PLCB1,PIP4K2A,PI4KB,PI4KA,PIP4K2C
Death Receptor Signaling	2.79	0.418	MAP2K4,RELA,HSPB2,MAP3K5,NFKB1,PARP9,DFFA,FAS,TANK,ACIN1,TRADD,CASP6,IKBKB,IKBKG,CASP9,BID,HTRA2,CHUK,CASP8,PARP14,CASP3,ZC3HAV1,APAF1,LMNA,TBK1,NFKB2,ARHGDIB,XIAP,PARP1,FADD,ROCK1,TRAF2,RIPK1,CASP2,HSPB7,SPTAN1,CASP7,HSPB1
Urate Biosynthesis/Inosine 5'-phosphate Degradation	2.74	0.692	NT5C3B,NT5C3A,IMPDH2,NT5E,IMPDH1,XDH,PNP,NT5C,NT5C2
TWEAK Signaling	2.74	0.514	RELA,CASP3,APAF1,NFKB2,NFKB1,XIAP,FADD,CASP6,TRADD,IKBKB,IKBKG,TRAF2,CASP9,RIPK1,BID,CHUK,CASP8,CASP7
Superpathway of Methionine Degradation	2.74	0.514	PRMT3,MGMT,PCCB,MAT2B,MUT,MTR,PCCA,EEF1AKMT2,MCEE,DLD,PRMT5,GOT1,EHMT1,CTH,GOT2,SUOX,NSUN4,AHCY
CXCR4 Signaling	2.73	0.375	MAP2K4,RAP2B,RAF1,MYL6,RACK1,GNB5,MYL6B,PIK3R4,ROCK2,PTK2,GNB4,RHOB,MAP2K2,ADCY5,MAPK3,MRAS,PLCB1,MYL4,GNA13,PRKD3,GNG12,MYL3,PRKD1,AKT2,RRAS,ITPR2,GNG2,GNG10,DOCK1,RND3,GAB1,PTPN11,IRS1,GNAO1,PLCB3,ELMO2,ELMO1,FNBP1,RAP2A,PIK3CA,RALA,RHOT2,GNA11,CRK,GNG7,ELMO3,RHOT1,PIK3C3,PRKCE,PIK3R2,GNG5,MAP2K1,SRC,PXN,PIK3C2A,GRB2,GNA12,MYLPF,MYL1,ROCK1,RRAS2,PIK3CB,PRKCB
B Cell Receptor Signaling	2.71	0.37	MAP2K4,RAP2B,RAF1,BAD,SOS2,PDPK1,GSK3A,MAP3K4,PIK3R4,PTEN,PTPRC,PTK2,IKBKB,IKBKG,CFL2,MAP2K2,PPP3R1,MAPK3,MRAS,Map3k7,GSK3B,RPS6KB1,PTPN6,AKT2,CFL1,RRAS,NFKB2,MALT1,INPP5F,PTPN11,GAB1,PLCG2,IRS1,SYK,MAP2K3,VAV1,INPP5K,Ighg2b,RELA,RAP2A,PIK3CA,RALA,PTK2B,ABL1,INPPL1,MAP3K5,NFKB1,OCRL,NFATC1,MTOR,INPP5B,PIK3C3,RPS6KB2,IGHM,PIK3R2,CHUK,MAP2K1,PIK3C2A,MAP3K6,APBB1IP,GRB2,CSK,INPP5D,RRAS2,SYNJ1,BCL10,…
Dopamine Degradation	2.7	0.533	ALDH4A1,ALDH1B1,Sult1a1,ALDH9A1,ALDH2,MAOB,ALDH1L1,ALDH1A1,ALDH1L2,ALDH1A3,COMT,ALDH3A2,ALDH1A2,ALDH3A1,ALDH7A1,MAOA
Sertoli Cell-Sertoli Cell Junction Signaling	2.69	0.371	MAP2K4,RAP2B,RAF1,TGFBR3,AFDN,GSK3A,MAP3K4,PTEN,MPP6,ITGA3,MAP2K2,MAPK3,KEAP1,CGN,MRAS,SPTB,Map3k7,JUP,GSK3B,GUCY1B1,DLG1,AKT2,GUCY1A1,RRAS,ITGA5,PLS1,EPN2,JAM3,MAP3K20,MAP2K3,SPTAN1,ACTN4,CLINT1,NECTIN2,SPTBN1,RAP2A,RALA,MYO7A,Actn3,ILK,SYMPK,SPTA1,MAP3K5,PRKAG1,SORBS1,NECTIN1,VCL,CTNNB1,MAP2K1,ACTN1,ITGB1,SRC,EPN1,MAP3K6,TJP1,ACTN2,ITGA2,PRKAR2A,F11R,EPB41,PRKAR2B,PRKG1,RRAS2,WAS,PRKAG2,A2M
IL-4 Signaling	2.69	0.416	RAP2B,RAP2A,PIK3CA,JAK1,RALA,HLA-A,SOS2,INPPL1,PIK3R4,OCRL,NR3C1,NFATC1,MTOR,PIK3C3,INPP5B,HLA-DMB,RPS6KB2,MRAS,PIK3R2,STAT6,RPS6KB1,AKT2,PTPN6,IRF4,PIK3C2A,GRB2,RRAS,TYK2,INPP5D,RRAS2,GAB1,PTPN11,SYNJ1,INPP5F,IRS1,PIK3CB,INPP5K
Telomerase Signaling	2.69	0.398	RAP2B,RAP2A,RAF1,PIK3CA,RALA,SOS2,PPP2R5B,TERF2IP,ABL1,HDAC10,PDPK1,PIK3R4,PTGES3,HDAC6,HSP90B1,HSP90AB1,MAP2K2,MAPK3,PIK3C3,MRAS,PIK3R2,MAP2K1,EGFR,AKT2,HDAC4,PIK3C2A,HDAC2,GRB2,RRAS,HDAC1,DKC1,PPP2R5A,HDAC5,PPP2R1A,RRAS2,HDAC3,GAB1,PTPN11,PTPA,IRS1,HSP90AA1,TPP1,PIK3CB,PPP2R5E,PPP2R1B
Tryptophan Degradation III (Eukaryotic)	2.69	0.56	HSD17B10,L3HYPDH,ACAT2,HACD2,GCDH,HSD17B8,PARK7,HADHB,ACAT1,EHHADH,HSD17B4,CA1,HADH,HADHA
UVA-Induced MAPK Signaling	2.69	0.4	RAP2B,MAP2K4,RAP2A,PIK3CA,RALA,PDIA3,SMPD1,PIK3R4,PARP9,PLCD1,MTOR,CASP9,SMPD4,MAPK3,PIK3C3,RPS6KB2,MRAS,PLCB1,PIK3R2,PLCL1,STAT1,SMPD3,EGFR,PARP14,RPS6KB1,PIK3C2A,CASP3,GRB2,RRAS,ZC3HAV1,PLCG1,RPS6KA5,SMPD2,PARP1,RPS6KA6,RRAS2,GAB1,PTPN11,IRS1,PLCG2,PLCB3,PIK3CB,RPS6KA4,RPS6KC1
Thioredoxin Pathway	2.68	0.857	SELENOT,TXN,NXN,TXNRD2,TXNRD1,TXNRD3
Leucine Degradation I	2.66	0.778	BCAT2,AUH,MCCC1,HMGCL,IVD,ACADM,MCCC2
UVC-Induced MAPK Signaling	2.66	0.469	RAP2B,MAP2K4,RAP2A,RAF1,SRC,RALA,RRAS,SMPD1,SMPD2,BRAF,RRAS2,MAP2K2,ARAF,SMPD4,MAPK3,MRAS,PRKCE,PRKD3,SMPD3,MAP2K1,PRKD1,EGFR,PRKCB
Docosahexaenoic Acid (DHA) Signaling	2.63	0.462	ALOX15,PIK3CA,AKT2,CASP3,BAD,PIK3C2A,GRB2,SERPINF1,APAF1,PDPK1,GSK3A,BAX,PIK3R4,PNPLA2,APP,CASP9,GAB1,PTPN11,IRS1,PIK3C3,BID,PIK3CB,GSK3B,PIK3R2
NF-κB Signaling	2.62	0.369	RAP2B,RAF1,CSNK2A1,TGFBR3,PIK3R4,TGFBR2,IKBKB,TNIP1,IKBKG,MRAS,GSK3B,TRAF5,TAB1,PDGFRB,AKT2,HDAC2,RRAS,TBK1,MALT1,NFKB2,TAB3,TRAF6,PTPN11,ARAF,GAB1,IL1RN,PLCG2,IRS1,RELA,RAP2A,PIK3CA,RALA,UBE2N,NFKB1,TANK,BRAF,TRADD,NGFR,PIK3C3,PDGFRA,TLR7,TLR3,CSNK2B,CHUK,PIK3R2,CASP8,EGFR,PIK3C2A,MYD88,GRB2,HDAC1,IRAK3,IGF2R,FADD,CSNK2A2,TRAF2,GHR,RIPK1,NTRK2,RRAS2,BCL10,PIK3CB,EIF2AK2,KDR,IRAK4,PRKCB
Role of Tissue Factor in Cancer	2.62	0.389	RAP2B,PIK3R4,FGG,F2,PTEN,ITGB3,ITGA3,CFL2,MAPK3,ITGAV,MRAS,PLCB1,FGB,GNA13,ITGB5,RPS6KB1,AKT2,P4HB,CFL1,CASP3,RRAS,ITGA6,F10,RPS6KA6,GAB1,PTPN11,IRS1,FGA,RAP2A,PIK3CA,RALA,PTK2B,GNA11,EIF4E,MTOR,PIK3C3,PIK3R2,EGFR,ITGB1,SRC,PIK3C2A,GRB2,GNA12,RPS6KA5,F3,RRAS2,PDIA6,RPS6KA4,PIK3CB
Endocannabinoid Cancer Inhibition Pathway	2.61	0.377	MAP2K4,RAF1,BAD,PRKAB2,PRKAB1,PIK3R4,EIF2A,ROCK2,PTK2,CASP9,MAP2K2,SMPD4,ADCY5,MAPK3,SPTLC2,CASQ1,PRKAA1,GSK3B,GNA13,AKT1S1,AKT2,CASP3,MMP2,MLST8,SMPD2,GAB1,PTPN11,IRS1,CASP2,GNAO1,MAP2K3,MAP2K5,PIK3CA,SMPD1,PRKAG1,CASP6,MTOR,PIK3C3,PRKAA2,CASP1,RPTOR,PIK3R2,CASP8,CTNNB1,SMPD3,MAP2K1,SRC,SPTLC1,PIK3C2A,GRB2,PRKAR2A,VIM,ROCK1,PRKAR2B,PRKAG2,PIK3CB,CDKN1B,CASP7
Apelin Muscle Signaling Pathway	2.61	0.611	AKT2,TFAM,PRKAB1,PRKAB2,PRKAA1,MRAS,PRKAA2,PRKAG2,NRF1,SLC2A4,PRKAG1
Leukocyte Extravasation Signaling	2.58	0.361	MAP2K4,MYL6,AFDN,MAP3K4,PIK3R4,ITGB3,PTK2,ROCK2,ITGA3,MAP2K2,CYBA,EZR,CYBB,PRKD3,DLC1,PRKD1,CRKL,ITGA6,RDX,ITGA5,THY1,MMP2,NCF4,ARHGAP5,ITGAM,PTPN11,GAB1,CDH5,JAM3,PLCG2,IRS1,NCF2,ARHGAP35,PECAM1,ITGA1,VAV1,ACTN4,CTTN,ARHGAP1,PIK3CA,ICAM1,PTK2B,Actn3,ABL1,CRK,PIK3C3,SIPA1,PRKCE,VCL,PIK3R2,CTNNB1,ACTN1,VASP,ITGB1,SRC,VCAM1,ARHGAP6,PXN,PIK3C2A,GRB2,ACTN2,ITGA2,PLCG1,ROCK1,ITGB2,F11R,WIPF1,WAS,FER,C…
Xenobiotic Metabolism Signaling	2.57	0.348	MAP2K4,RAP2B,RAF1,CAMK1,CAMK1D,PPP2R5B,GCLC,MAP3K4,PIK3R4,ARNT,GSTZ1,MAOB,ALDH1L1,ALDH1A1,MAP2K2,ALDH3A2,SUMO1,MAPK3,KEAP1,MRAS,Map3k7,PRKD3,ALDH3A1,PRKD1,ALDH6A1,GSTK1,ALDH7A1,ALDH1B1,MGST1,HDAC4,FMO2,RRAS,GSTM3,SNW1,NFKB2,ALDH9A1,HDAC5,PPP2R1A,PTPN11,GAB1,PTPA,IRS1,ALDH1A2,NCOA1,HSP90AA1,MAP2K3,ALDH18A1,ALDH16A1,MAP2K5,MGST3,RAP2A,ALDH4A1,RELA,PIK3CA,RALA,NQO2,MAP3K5,FMO5,NFKB1,SOD3,PTGES3,CUL3…
Endometrial Cancer Signaling	2.52	0.429	RAP2B,RAF1,RAP2A,PIK3CA,RALA,BAD,SOS2,ILK,PDPK1,PIK3R4,MLH1,PTEN,CASP9,MAP2K2,PIK3C3,MAPK3,MRAS,PIK3R2,GSK3B,CTNNB1,MAP2K1,AKT2,PIK3C2A,GRB2,RRAS,RRAS2,PTPN11,GAB1,IRS1,PIK3CB
ERK5 Signaling	2.52	0.429	RAP2B,IL6ST,RAP2A,RALA,YWHAH,BAD,YWHAQ,RPS6KB2,MRAS,GNA13,EGFR,RPS6KB1,SRC,YWHAG,YWHAE,RRAS,YWHAB,GNA12,YWHAZ,RPS6KA5,RPS6KA6,RRAS2,GAB1,PTPN11,MEF2D,RPS6KA4,WNK1,SFN,MAP2K5,RPS6KC1
Superpathway of Geranylgeranyldiphosphate Biosynthesis I (via Mevalonate)	2.51	0.625	FDPS,MVD,PMVK,ACAT2,MVK,ACAT1,HADHB,HMGCS2,HMGCS1,HADHA
Prostate Cancer Signaling	2.5	0.398	RAP2B,RAP2A,RAF1,RELA,PIK3CA,RALA,PA2G4,BAD,SOS2,ABL1,PDPK1,PIK3R4,NFKB1,PTEN,HSP90B1,MTOR,IKBKG,CASP9,HSP90AB1,MAP2K2,MAPK3,PIK3C3,MRAS,GSK3B,CHUK,PIK3R2,CTNNB1,MAP2K1,AKT2,PIK3C2A,GRB2,RRAS,NFKB2,SIN3A,RRAS2,GAB1,PTPN11,IRS1,HSP90AA1,PIK3CB,CDKN1B
IL-3 Signaling	2.49	0.409	RAP2B,RAP2A,RAF1,PIK3CA,JAK1,RALA,BAD,PIK3R4,MAP2K2,PIK3C3,MAPK3,PPP3R1,MRAS,PRKCE,PIK3R2,STAT1,PRKD3,MAP2K1,PRKD1,STAT6,AKT2,PTPN6,IL3RA,PIK3C2A,GRB2,RRAS,CRKL,CHP1,STAT3,INPP5D,RRAS2,GAB1,PTPN11,IRS1,PIK3CB,PRKCB
Salvage Pathways of Pyrimidine Ribonucleotides	2.49	0.407	UPRT,MAP2K4,DMPK,NME1,CSNK1A1,NME2,CDA,BRAF,AK1,MAP2K2,MAPK3,PRPF4B,PRKAA2,PRKAA1,PRKCE,CMPK1,MAP2K1,PYCR3,AKT2,NME4,CMPK2,MAP3K6,APOBEC2,UPP1,GRK5,PCK1,PKN1,NME3,ARAF,GRK6,AK4,UCK1,MAP2K3,EIF2AK2,UCK2,UCKL1,ADPGK
Pyrimidine Ribonucleotides Interconversion	2.47	0.476	NUDT18,NME1,NME4,CMPK2,ENTPD1,NUDT9,NME2,CTPS2,PCK1,CTPS1,SMARCA1,NME3,NUDT5,AK1,ENTPD2,NUDT16,AK4,CMPK1,CANT1,DHX9
Phagosome Formation	2.44	0.385	MRC1,PIK3CA,FN1,MSR1,PDIA3,VTN,RHOT2,PLA2R1,INPPL1,PIK3R4,FCGR1A,PLCD1,ITGA3,MBL2,RHOB,RHOT1,PIK3C3,TLR7,PLCB1,PRKCE,PIK3R2,TLR3,PLCL1,PRKD3,PRKD1,ITGB1,C5AR1,PIK3C2A,MRC2,GRB2,ITGA2,PLCG1,ITGA5,INPP5D,ITGB2,ITGAM,GAB1,PTPN11,RND3,IRS1,SYK,PLCG2,PLCB3,PIK3CB,Ighg2b,FNBP1,PRKCB
Gα12/13 Signaling	2.41	0.377	RAP2B,MAP2K4,RAF1,MYL6,ARHGEF1,MYL6B,PIK3R4,F2,ROCK2,PTK2,IKBKB,IKBKG,MAP2K2,MAPK3,MRAS,MYL4,GNA13,CDH13,MYL3,AKT2,RRAS,NFKB2,CDH2,CDH5,GAB1,PTPN11,IRS1,VAV1,RAP2A,RELA,PIK3CA,RALA,PTK2B,MAP3K5,NFKB1,CDH11,PIK3C3,PIK3R2,CHUK,CTNNB1,MAP2K1,SRC,PXN,PIK3C2A,GRB2,GNA12,MYLPF,MYL1,ROCK1,RRAS2,MEF2D,PIK3CB
Aryl Hydrocarbon Receptor Signaling	2.4	0.378	ALDH4A1,RELA,NQO2,HSPB2,NFKB1,SMARCA4,PTGES3,FAS,ARNT,GSTZ1,GSTT2/GSTT2B,ALDH2,CTSD,ALDH1L1,HSP90B1,ALDH1A1,HSP90AB1,ALDH1A3,MAPK3,ALDH3A2,NEDD8,ALDH3A1,ALDH5A1,ALDH6A1,ALDH7A1,GSTK1,GSTA3,ALDH1B1,SRC,MGST1,NFIC,GSTM3,NQO1,APAF1,NFKB2,BAX,ALDH9A1,AIP,ALDH1L2,NFIA,ALDH1A2,HSP90AA1,HSPB7,NFIB,ALDH18A1,NCOR2,CDKN1B,DHFR,ALDH16A1,MGST3,HSPB1
Semaphorin Signaling in Neurons	2.38	0.451	ITGB1,DPYSL2,ARHGEF12,FES,CFL1,DPYSL3,DPYSL4,RHOT2,DPYSL5,ROCK2,ROCK1,MET,PTK2,CRMP1,CFL2,RHOB,RND3,RHOT1,MAPK3,ARHGAP1,FNBP1,NRP1,SEMA7A
Axonal Guidance Signaling	2.36	0.327	SLIT3,DPYSL2,RAP2B,KLC1,RAF1,ITSN1,MYL6,SOS2,ARPC5,NCK1,BRCC3,NCK2,GNB4,ITGA3,BAIAP2,ABLIM3,PLCB1,PLXNB2,SRGAP2,GNA13,PLCL1,PRKD3,PRKD1,GNG12,MYL3,ACTR2,AKT2,CFL1,KALRN,RRAS,COPS5,CRKL,ITGA5,MMP2,L1CAM,GNG10,MET,DOCK1,ARPC1A,GAB1,ARPC2,IRS1,PLCG2,ARHGEF6,RTN4,EPHA2,NRP1,MME,RAP2A,PIK3CA,ADAM17,RALA,RGS3,ARPC1B,PDIA3,ARHGEF7,GNA11,CRK,PLXNA2,PITRM1,ABLIM1,GNG7,EIF4E,PLCD1,NGFR,PIK3C3,ARPC3,PFN2,PR…
Atherosclerosis Signaling	2.34	0.386	PAFAH1B2,RELA,APOE,APOA4,APOB,ICAM1,MSR1,CMA1,CD36,APOA2,PLA2R1,ALOX12,NFKB1,PLA2G7,PLBD1,COL1A2,PON1,LYZ,LCAT,LPL,COL18A1,PNPLA8,PLA2G16,ALOX15,VCAM1,COL2A1,PCYOX1,NFKB2,F3,TPSAB1/TPSB2,GLG1,ITGB2,COL1A1,PLA2G6,PLA2G4A,ALB,APOA1,IL1RN,PAFAH1B1,ALOX5,CLU,RBP4,PAFAH1B3,COL3A1
Choline Biosynthesis III	2.33	0.667	PLD4,HMOX1,NAPEPLD,CEPT1,PLD3,GPLD1,CHPT1,PHKA1
Guanosine Nucleotides Degradation III	2.33	0.667	NT5C3B,NT5C3A,GDA,NT5E,XDH,PNP,NT5C,NT5C2
Antioxidant Action of Vitamin C	2.32	0.392	PAFAH1B2,MAP2K4,RELA,NAPEPLD,PDIA3,PLA2R1,NFKB1,PLA2G7,GLRX,PLCD1,PLBD1,HMOX1,IKBKB,IKBKG,LCAT,SELENOT,MAPK3,GPLD1,PLCB1,TXN,CHUK,PLCL1,PNPLA8,PLA2G16,PLD3,SLC2A1,PLCG1,NFKB2,SLC2A4,TXNRD1,TXNRD3,PLD4,PLA2G6,PLA2G4A,PLCG2,PLCB3,PAFAH1B1,NXN,TXNRD2,PAFAH1B3
Glioma Invasiveness Signaling	2.3	0.413	RAP2B,RAP2A,PIK3CA,RALA,VTN,RHOT2,PIK3R4,ITGB3,PTK2,RHOB,RHOT1,PIK3C3,MAPK3,ITGAV,MRAS,PIK3R2,ITGB5,PIK3C2A,RRAS,GRB2,MMP2,PLG,RRAS2,RND3,PTPN11,GAB1,IRS1,CD44,PIK3CB,PLAU,FNBP1
2-ketoglutarate Dehydrogenase Complex	2.27	1	DHTKD1,DLST,DLD,OGDH
Heme Degradation	2.27	1	HMOX1,BLVRA,BLVRB,HMOX2
Branched-chain α-keto acid Dehydrogenase Complex	2.27	1	BCKDHA,DLD,DBT,BCKDHB
Heme Biosynthesis from Uroporphyrinogen-III I	2.27	1	UROD,PPOX,FECH,CPOX
Methylmalonyl Pathway	2.27	1	PCCA,MCEE,PCCB,MUT
Glutathione Redox Reactions II	2.27	1	GSR,PDIA3,TXNDC12,GLRX
N-acetylglucosamine Degradation II	2.27	1	GNPDA1,NAGK,AMDHD2,GNPDA2
Molybdenum Cofactor Biosynthesis	2.27	1	MOCS2,GPHN,NFS1,MOCS3
Acetate Conversion to Acetyl-CoA	2.27	1	ACSS3,ACSS2,ACSS1,ACSL1
Fatty Acid β-oxidation III (Unsaturated, Odd Number)	2.27	1	Eci3,ECI2,EHHADH,ECI1
CD27 Signaling in Lymphocytes	2.25	0.442	MAP2K4,RELA,CASP3,MAP3K6,APAF1,MAP3K4,NFKB2,MAP3K5,NFKB1,IKBKB,IKBKG,TRAF2,CASP9,MAP2K2,Map3k7,BID,ELP1,MAP2K3,CHUK,TRAF5,CASP8,MAP2K1,MAP2K5
Pentose Phosphate Pathway	2.25	0.7	PGD,RPE,TKT,PGLS,TALDO1,H6PD,RPIA
Pyrimidine Deoxyribonucleotides De Novo Biosynthesis I	2.24	0.545	NME3,NME4,NME1,AK1,CMPK2,RRM2B,NME2,AK4,CMPK1,PCK1,DTYMK,RRM1
Unfolded protein response	2.24	0.436	CALR,P4HB,HSPA14,HSPH1,HSPA9,CANX,DNAJC3,OS9,MAP3K5,HSPA5,HSPA2,EIF2A,SEL1L,HSPA8,HSPA4,SYVN1,TRAF2,HSP90B1,PDIA6,UBXN4,VCP,CD82,DNAJA2,AMFR
IL-6 Signaling	2.23	0.374	IL6ST,MAP2K4,RAP2B,RELA,RAP2A,RAF1,PIK3CA,CSNK2A1,RALA,HSPB2,SOS2,NFKB1,PIK3R4,IKBKB,IKBKG,MAP2K2,NGFR,PIK3C3,MAPK3,MRAS,CSNK2B,CHUK,LBP,PIK3R2,MAPKAPK2,MAP2K1,IL1RAP,TAB1,AKT2,PIK3C2A,GRB2,RRAS,STAT3,NFKB2,TRAF6,COL1A1,CSNK2A2,TRAF2,RRAS2,GAB1,PTPN11,IL1RN,IRS1,CD14,PIK3CB,MAP2K3,HSPB7,A2M,HSPB1
Ceramide Signaling	2.22	0.392	RAP2B,MAP2K4,RAP2A,RAF1,RELA,PIK3CA,RALA,BAD,SPHK2,PPP2R5B,SMPD1,PIK3R4,NFKB1,CTSD,SMPD4,NGFR,MAPK3,PIK3C3,MRAS,PIK3R2,SMPD3,MAP2K1,AKT2,PIK3C2A,GRB2,RRAS,NFKB2,SMPD2,PPP2R5A,PPP2R1A,RRAS2,GAB1,PTPN11,PTPA,IRS1,PIK3CB,PPP2R5E,PPP2R1B
Hereditary Breast Cancer Signaling	2.21	0.367	RAP2B,NPM1,POLR2D,HDAC10,SMARCD2,PIK3R4,PTEN,HDAC6,SMARCB1,MRAS,SMARCC2,POLR2I,AKT2,HDAC4,HDAC2,RRAS,POLR2H,RPA1,HDAC5,HDAC3,PTPN11,GAB1,RFC4,POLR2E,SMARCA2,IRS1,MRE11,PBRM1,RAP2A,PIK3CA,RALA,ARID1A,POLR2J,POLR2B,SMARCA4,MLH1,RAD50,POLR2A,POLR2C,PIK3C3,RFC2,PIK3R2,PIK3C2A,GRB2,HDAC1,SMARCE1,NBN,POLR2G,RRAS2,MSH2,MSH6,PIK3CB,SMARCC1,SFN
Superoxide Radicals Degradation	2.19	0.75	SOD2,NQO1,CYGB,SOD1,GPX7,SOD3
Ketolysis	2.19	0.75	ACAT2,BDH1,ACAT1,HADHB,OXCT1,HADHA
Acetyl-CoA Biosynthesis I (Pyruvate Dehydrogenase Complex)	2.18	0.833	PDHA1,DLAT,DLD,DBT,PDHB
Selenocysteine Biosynthesis II (Archaea and Eukaryotes)	2.18	0.833	SEPHS2,SEPHS1,SARS,SARS2,SEPSECS
UDP-N-acetyl-D-glucosamine Biosynthesis II	2.18	0.833	GFPT1,GNPNAT1,PGM3,UAP1,GFPT2
Production of Nitric Oxide and Reactive Oxygen Species in Macrophages	2.16	0.355	MAP2K4,APOB,JAK1,APOA2,PPP2R5B,MAP3K4,PIK3R4,IKBKB,PON1,IKBKG,RHOB,PPP1R7,CYBA,MAPK3,CYBB,Map3k7,PRKD3,PRKD1,PTPN6,AKT2,TYK2,PPP1R14A,NFKB2,PCYOX1,NCF4,PPP2R1A,PTPN11,GAB1,RND3,PTPA,PLCG2,IRS1,NCF2,FNBP1,SIRPA,RBP4,APOE,RELA,PIK3CA,APOA4,RHOT2,MAP3K5,NFKB1,LYZ,PPP1R12A,RHOT1,NGFR,PIK3C3,PRKCE,PIK3R2,CHUK,STAT1,MAP2K1,PIK3C2A,MAP3K6,GRB2,PLCG1,PPP2R5A,ALB,APOA1,PIK3CB,PPP2R5E,PPP2R1B,CLU,PRKCB
Vitamin-C Transport	2.14	0.6	SLC2A1,SELENOT,TXN,NXN,GLRX,SLC2A4,TXNRD2,TXNRD1,TXNRD3
Glutathione Redox Reactions I	2.13	0.55	GSTZ1,GSR,GSTT2/GSTT2B,MGST1,GPX1,GPX8,GPX7,Gstt1,PRDX6,MGST3,GSTK1
Endoplasmic Reticulum Stress Pathway	2.13	0.55	CALR,TRAF2,HSP90B1,CASP9,CASP3,DNAJC3,MAP3K5,EIF2S1,HSPA5,TAOK3,CASP7
Reelin Signaling in Neurons	2.12	0.391	PAFAH1B2,MAP2K4,APOE,PIK3CA,ARHGEF1,PIK3R4,ITGB3,ITGA3,PIK3C3,ARHGEF2,GSK3B,PIK3R2,ITGB1,SRC,ARHGEF12,PIK3C2A,GRB2,CRKL,ITGA2,ITGA6,ITGA5,MAPK8IP3,VLDLR,APP,ITGB2,GAB1,PTPN11,NDEL1,IRS1,MAPT,ARHGEF6,PIK3CB,ITGA1,PAFAH1B1,ARHGEF10,PAFAH1B3
FLT3 Signaling in Hematopoietic Progenitor Cells	2.12	0.391	RAP2B,RAP2A,RAF1,PIK3CA,RALA,BAD,SOS2,PDPK1,PIK3R4,EIF4E,EIF4EBP1,MTOR,MAP2K2,MAPK3,PIK3C3,MRAS,PIK3R2,STAT1,MAP2K1,STAT6,RPS6KB1,AKT2,PIK3C2A,GRB2,RRAS,RPS6KA5,STAT3,INPP5D,RPS6KA6,CBL,RRAS2,GAB1,PTPN11,IRS1,PIK3CB,RPS6KA4
EGF Signaling	2.1	0.412	MAP2K4,RAF1,PIK3CA,CSNK2A1,JAK1,SOS2,PIK3R4,MTOR,MAPK3,PIK3C3,CSNK2B,PIK3R2,STAT1,MAP2K1,EGFR,RPS6KB1,SRC,AKT2,PIK3C2A,ITPR2,GRB2,PLCG1,STAT3,CSNK2A2,PTPN11,GAB1,IRS1,PIK3CB
Antigen Presentation Pathway	2.1	0.5	B2M,CALR,PSMB5,HLA-A,PDIA3,CANX,PSMB8,CD74,PSMB6,TAP1,MR1,HLA-DMB,TAP2,TAPBP
Oncostatin M Signaling	2.1	0.462	RAP2B,IL6ST,RAP2A,RAF1,RALA,JAK1,RRAS,GRB2,TYK2,STAT3,RRAS2,MAP2K2,MAPK3,MRAS,OSMR,PLAU,STAT1,MAP2K1
Sphingosine-1-phosphate Signaling	2.04	0.372	PIK3CA,PTK2B,PDIA3,RHOT2,SMPD1,PIK3R4,PLCD1,PTK2,CASP6,NAAA,CASP9,SMPD4,RHOB,ADCY5,RHOT1,MAPK3,PIK3C3,CASQ1,CASP1,PDGFRA,PLCB1,PIK3R2,GNA13,PLCL1,CASP8,SMPD3,PDGFRB,AKT2,PIK3C2A,CASP3,GRB2,GNA12,PLCG1,SMPD2,ASAH1,GAB1,PTPN11,RND3,IRS1,CASP2,PLCG2,PLCB3,PIK3CB,CASP7,FNBP1
TNFR1 Signaling	2.04	0.438	MAP2K4,RELA,CASP3,APAF1,NFKB2,NFKB1,XIAP,FADD,TANK,CASP6,TRADD,IKBKB,TRAF2,IKBKG,CASP9,RIPK1,CASP2,BID,CHUK,CASP8,CASP7
IL-15 Signaling	2.02	0.395	RAP2B,RAF1,RAP2A,RELA,PIK3CA,JAK1,RALA,PIK3R4,NFKB1,PTK2,MAP2K2,PIK3C3,MAPK3,MRAS,PIK3R2,MAP2K1,STAT6,VCAM1,AKT2,PIK3C2A,RRAS,GRB2,TYK2,PLCG1,STAT3,NFKB2,RRAS2,PTPN11,GAB1,SYK,IRS1,PIK3CB
Lymphotoxin β Receptor Signaling	2	0.409	RELA,PIK3CA,PDPK1,PIK3R4,NFKB1,IKBKB,IKBKG,CASP9,MAPK3,PIK3C3,CHUK,PIK3R2,TRAF5,VCAM1,AKT2,CASP3,PIK3C2A,GRB2,APAF1,NFKB2,TRAF6,TRAF2,GAB1,PTPN11,IRS1,ELP1,PIK3CB
Relaxin Signaling	1.97	0.357	RELA,PIK3CA,NAPEPLD,GDPD1,PDE12,PDE3A,GNA11,RACK1,GNB5,NFKB1,PDE1A,PIK3R4,PRKAG1,GNG7,BRAF,GNB4,IKBKG,PDE3B,ADCY5,PIK3C3,MAPK3,GDE1,MRAS,SMPDL3B,PIK3R2,GNA13,GNG5,MAP2K1,APEX1,GUCY1B1,GNG12,SMPDL3A,PDE2A,AKT2,PIK3C2A,GUCY1A1,GRB2,GNA12,GNG2,PRKAR2A,NFKB2,GNG10,PDE8A,PRKAR2B,PTPN11,GAB1,NPR3,IRS1,PDE1B,GNAO1,PRKAG2,PDE5A,PIK3CB,NPR2,PDE6D
P2Y Purigenic Receptor Signaling Pathway	1.97	0.362	RAP2B,RELA,RAP2A,RAF1,PIK3CA,ITGA2B,RALA,PDIA3,RACK1,GNB5,NFKB1,PIK3R4,PRKAG1,GNG7,ITGB3,PLCD1,GNB4,MAP2K2,ADCY5,PIK3C3,MAPK3,MRAS,PRKCE,PLCB1,PIK3R2,GNG5,PLCL1,MAP2K1,PRKD3,GNG12,PRKD1,AKT2,PIK3C2A,GRB2,RRAS,GNG2,PRKAR2A,PLCG1,NFKB2,GNG10,RRAS2,PRKAR2B,GAB1,PTPN11,PLCG2,IRS1,PRKAG2,PLCB3,PIK3CB,PRKCB
HGF Signaling	1.95	0.371	RAP2B,MAP2K4,RAP2A,RAF1,PIK3CA,RALA,SOS2,MAP3K5,MAP3K4,PIK3R4,PTK2,ITGA3,MAP2K2,MAPK3,PIK3C3,MRAS,Map3k7,PRKCE,PIK3R2,PRKD3,MAP2K1,PRKD1,ITGB1,PXN,AKT2,PIK3C2A,MAP3K6,GRB2,RRAS,CRKL,ITGA2,PLCG1,ITGA5,STAT3,MET,DOCK1,RRAS2,GAB1,PTPN11,IRS1,PLCG2,PIK3CB,PRKCB
LPS-stimulated MAPK Signaling	1.95	0.385	RAP2B,MAP2K4,RAP2A,RAF1,RELA,PIK3CA,RALA,MAP3K5,NFKB1,PIK3R4,IKBKB,IKBKG,MAP2K2,MAPK3,PIK3C3,MRAS,PRKCE,PIK3R2,CHUK,LBP,PRKD3,MAP2K1,PRKD1,PIK3C2A,GRB2,RRAS,NFKB2,RRAS2,GAB1,PTPN11,IRS1,CD14,PIK3CB,MAP2K3,PRKCB
Endothelin-1 Signaling	1.95	0.347	RAP2B,RAF1,PLA2R1,PIK3R4,PLA2G7,PLBD1,CASP9,LCAT,ADCY5,MAPK3,CASQ1,MRAS,PLCB1,GNA13,PLCL1,PRKD3,GUCY1B1,PRKD1,PLD3,GUCY1A1,CASP3,ITPR2,RRAS,PLA2G6,ARAF,PTPN11,GAB1,PLCG2,CASP2,IRS1,GNAO1,PLCB3,PAFAH1B2,RAP2A,NAPEPLD,PIK3CA,RALA,PDIA3,GNA11,SHE,PLCD1,BRAF,CASP6,HMOX1,PIK3C3,GPLD1,CASP1,PRKCE,ECE1,PIK3R2,CASP8,PLA2G16,PNPLA8,SRC,PIK3C2A,GRB2,GNA12,PLCG1,PLD4,PLA2G4A,RRAS2,PIK3CB,PAFAH1B1,CASP7,PRKC…
Activation of IRF by Cytosolic Pattern Recognition Receptors	1.91	0.423	MAP2K4,RELA,PPIB,TBK1,NFKB2,IRF3,NFKB1,ISG15,TRAF6,IFIH1,FADD,TANK,IKBKB,IKBKG,RIPK1,DDX58,SIKE1,MAVS,ELP1,CHUK,PIN1,STAT1
Endocannabinoid Developing Neuron Pathway	1.91	0.365	RAP2B,MAP2K4,RAP2A,RAF1,PIK3CA,RALA,STMN2,PIK3R4,GNG7,PRKAG1,BRAF,MTOR,MAP2K2,ADCY5,MAPK3,PIK3C3,RPTOR,MRAS,MGLL,PIK3R2,GSK3B,GNG5,CTNNB1,MAP2K1,AKT1S1,SRC,AKT2,PIK3C2A,GRB2,RRAS,GNG2,PRKAR2A,STAT3,MLST8,PRKAR2B,RRAS2,GAB1,PTPN11,ARAF,IRS1,GNAO1,PRKAG2,PIK3CB,MAP2K3,CDKN1B,MAP2K5
IL-2 Signaling	1.91	0.4	RAP2B,RAF1,RAP2A,PIK3CA,CSNK2A1,JAK1,RALA,PTK2B,SOS2,PIK3R4,MAP2K2,PIK3C3,MAPK3,MRAS,CSNK2B,PIK3R2,MAP2K1,AKT2,PIK3C2A,RRAS,GRB2,CSNK2A2,RRAS2,PTPN11,GAB1,SYK,IRS1,PIK3CB
Cardiac Hypertrophy Signaling	1.88	0.338	MAP2K4,RAP2B,RAF1,MYL6,RACK1,GNB5,MYL6B,MAP3K4,PIK3R4,ADRB3,TGFBR2,ROCK2,GNB4,RHOB,MAP2K2,ADCY5,PPP3R1,MAPK3,MRAS,MYL4,Map3k7,PLCB1,GNA13,GSK3B,PLCL1,TAB1,GNG12,MYL3,RPS6KB1,RRAS,GNG2,GNG10,PTPN11,GAB1,RND3,PLCG2,IRS1,GNAO1,EIF2B5,PLCB3,MAP2K3,FNBP1,HSPB1,RAP2A,PIK3CA,RALA,PDIA3,GNA11,RHOT2,MAP3K5,EIF2B2,GNG7,PRKAG1,EIF4E,PLCD1,MTOR,RHOT1,PIK3C3,PIK3R2,MAPKAPK2,GNG5,MAP2K1,PIK3C2A,MAPKAPK3,MAP3K6…
Cardiac β-adrenergic Signaling	1.87	0.361	AKAP12,NAPEPLD,GDPD1,AKAP8,PPP1R1A,PDE3A,PDE12,PPP2R5B,RACK1,GNB5,PDE1A,ATP2A2,PRKAG1,GNG7,AKAP2,GNB4,PPP1R12A,ADCY5,PPP1R7,PDE3B,GDE1,MRAS,SMPDL3B,GNG5,APEX1,GNG12,SMPDL3A,PDE2A,GNG2,PRKAR2A,ATP2A3,PPP1R14A,PPP2R5A,GNG10,PDE8A,AKAP13,PPP2R1A,PRKAR2B,PTPA,PDE1B,AKAP10,PRKAG2,PDE5A,PPP2R5E,SLC8A1,PPP2R1B,PDE6D,AKAP1
PEDF Signaling	1.87	0.38	RAP2B,RAP2A,RAF1,RELA,PIK3CA,RALA,NFKB1,PIK3R4,FAS,ROCK2,IKBKB,IKBKG,SOD2,MAPK3,PIK3C3,MRAS,PIK3R2,CHUK,CASP8,AKT2,WASF2,PIK3C2A,RRAS,GRB2,SERPINF1,ZEB1,NFKB2,PNPLA2,ROCK1,RRAS2,GAB1,PTPN11,IRS1,PIK3CB,CASP7
Non-Small Cell Lung Cancer Signaling	1.84	0.386	RAP2B,RAF1,RAP2A,PIK3CA,RALA,BAD,PA2G4,SOS2,ABL1,PDPK1,PIK3R4,STK4,CASP9,MAP2K2,PIK3C3,MAPK3,MRAS,PIK3R2,MAP2K1,EGFR,AKT2,PIK3C2A,GRB2,RRAS,ITPR2,PLCG1,SIN3A,RRAS2,PTPN11,GAB1,IRS1,PIK3CB
CD28 Signaling in T Helper Cells	1.84	0.363	MAP2K4,RELA,PIK3CA,ARPC1B,HLA-A,ARPC5,PDPK1,NFKB1,PIK3R4,NFATC1,PTPRC,IKBKB,IKBKG,MAP2K2,PPP3R1,PIK3C3,HLA-DMB,ARPC3,PIK3R2,CHUK,MAP2K1,ACTR2,AKT2,PTPN6,PIK3C2A,ITPR2,ARPC5L,GRB2,CSK,CHP1,PLCG1,MALT1,NFKB2,ARPC1A,GAB1,PTPN11,WAS,BCL10,IRS1,SYK,ARPC2,PIK3CB,VAV1,LCP2,ARPC4
ErbB4 Signaling	1.83	0.39	RAP2B,RAF1,RAP2A,PIK3CA,ADAM17,RALA,SOS2,PDPK1,NCSTN,PIK3R4,MAP2K2,PIK3C3,MAPK3,MRAS,PRKCE,PIK3R2,MAP2K1,PRKD3,PRKD1,PIK3C2A,RRAS,GRB2,PLCG1,RRAS2,PTPN11,GAB1,PLCG2,IRS1,PIK3CB,PRKCB
Folate Transformations I	1.83	0.667	MTHFD1L,MTHFS,MTHFR,SHMT1,MTR,MTHFD1
ErbB2-ErbB3 Signaling	1.82	0.392	RAP2B,RAF1,RAP2A,PIK3CA,RALA,BAD,SOS2,PDPK1,GSK3A,PIK3R4,PTEN,MAP2K2,PIK3C3,MAPK3,MRAS,PIK3R2,GSK3B,MAP2K1,PIK3C2A,RRAS,GRB2,TYK2,STAT3,RRAS2,PTPN11,GAB1,IRS1,PIK3CB,CDKN1B
Thrombopoietin Signaling	1.82	0.394	RAP2B,RAF1,RAP2A,PIK3CA,RALA,PIK3R4,MAP2K2,MAPK3,PIK3C3,MRAS,PRKCE,PIK3R2,STAT1,MAP2K1,PRKD3,PRKD1,PIK3C2A,RRAS,GRB2,PLCG1,STAT3,RRAS2,GAB1,PTPN11,PLCG2,IRS1,PIK3CB,PRKCB
PI3K Signaling in B Lymphocytes	1.81	0.358	RAP2B,CD81,RAP2A,RAF1,RELA,PIK3CA,RALA,PDIA3,ABL1,PDPK1,NFKB1,NFATC1,PTEN,PTPRC,PLCD1,IKBKB,IKBKG,MAP2K2,PPP3R1,MAPK3,MRAS,PLCB1,PIK3R2,CHUK,PLCL1,MAP2K1,AKT2,C3,ITPR2,RRAS,CHP1,PLCG1,MALT1,NFKB2,INPP5D,CBL,RRAS2,CD180,BCL10,IRS1,SYK,PLCG2,PLCB3,PIK3CB,VAV1,PLEKHA2,PLEKHA1,PRKCB
1D-myo-inositol Hexakisphosphate Biosynthesis II (Mammalian)	1.81	0.526	ITPK1,INPP5F,SYNJ1,INPP5B,ITPKC,INPPL1,INPP5K,OCRL,INPP5D,PMPCA
D-myo-inositol (1,3,4)-trisphosphate Biosynthesis	1.81	0.526	INPP5F,SYNJ1,INPP5B,ITPKC,INPPL1,INPP5K,OCRL,INPP5D,PMPCA,PTEN
Serotonin Degradation	1.8	0.407	HSD17B10,ALDH1B1,ALDH4A1,ADH1C,Sult1a1,ALDH9A1,ADH5,ALDH2,MAOB,AKR1A1,ADH7,ALDH1L1,ALDH1A1,ALDH1L2,ALDH1A3,ALDH3A2,RDH14,ALDH1A2,PECR,ADHFE1,ALDH3A1,ALDH7A1,DHRS4,MAOA
Apelin Pancreas Signaling Pathway	1.8	0.411	MAP2K4,RELA,PIK3CA,PRKAB2,PRKAB1,PIK3C2A,GRB2,PRKAR2A,NFKB2,PIK3R4,NFKB1,PRKAG1,PRKAR2B,GAB1,PTPN11,PDE3B,IRS1,PIK3C3,PRKAA1,PRKAG2,PRKAA2,PIK3CB,PIK3R2
FXR/RXR Activation	1.8	0.365	KNG1,MAP2K4,APOE,APOA4,SLC4A2,APOB,APOH,VTN,APOA2,C9,AMBP,MTTP,C4A/C4B,PON1,LCAT,PCK2,ITIH4,FASN,LPL,GC,PON3,AGT,AKT2,TTR,MLXIPL,C3,CYP27A1,FETUB,AHSG,SERPINF1,PCYOX1,VLDLR,SERPINF2,A1BG,ALB,APOA1,IL1RN,FBP1,PLTP,FGA,CLU,RBP4
IL-12 Signaling and Production in Macrophages	1.79	0.359	MAP2K4,RELA,APOE,PIK3CA,APOA4,APOB,APOA2,ALOX12,NFKB1,PIK3R4,PON1,IKBKB,LYZ,IKBKG,MAP2K2,MAPK3,PIK3C3,PRKCE,PIK3R2,CHUK,STAT1,PRKD3,MAP2K1,PRKD1,ALOX15,STAT6,AKT2,PIK3C2A,MYD88,GRB2,RAB7A,PCYOX1,NFKB2,TRAF6,ALB,APOA1,GAB1,PTPN11,IRS1,NCOA1,PIK3CB,MST1R,REL,CLU,RBP4,PRKCB
IL-1 Signaling	1.78	0.378	ECSIT,MAP2K4,RELA,TOLLIP,GNA11,RACK1,GNB5,NFKB1,GNG7,PRKAG1,GNB4,IKBKB,IKBKG,ADCY5,MRAS,CHUK,GNA13,GNG5,IL1RAP,TAB1,GNG12,MYD88,GNA12,GNG2,PRKAR2A,IRAK3,NFKB2,GNG10,TRAF6,PRKAR2B,GNAO1,PRKAG2,MAP2K3,IRAK4
DNA Double-Strand Break Repair by Non-Homologous End Joining	1.78	0.571	XRCC6,MRE11,XRCC5,RAD50,XRCC4,XRCC1,PARP1,NBN
Adenosine Nucleotides Degradation II	1.78	0.571	NT5C3B,NT5C3A,NT5E,XDH,PNP,ADA,NT5C,NT5C2
Nitric Oxide Signaling in the Cardiovascular System	1.77	0.367	KNG1,PIK3CA,PIK3R4,PDE1A,ATP2A2,ADRB3,PRKAG1,HSP90B1,MAP2K2,HSP90AB1,PDE3B,MAPK3,PIK3C3,PRKAA1,PRKCE,PIK3R2,PRKD3,MAP2K1,PRKD1,GUCY1B1,AKT2,PDE2A,GUCY1A1,PIK3C2A,ITPR2,GRB2,PRKAR2A,ATP2A3,PRKAR2B,PRKG1,GAB1,PTPN11,IRS1,PDE1B,PRKAG2,PDE5A,HSP90AA1,PIK3CB,KDR,PRKCB
Growth Hormone Signaling	1.75	0.383	PIK3CA,PDPK1,PIK3R4,MAPK3,PIK3C3,RPS6KB2,PRKCE,PIK3R2,STAT1,PRKD3,PRKD1,RPS6KB1,PTPN6,PIK3C2A,GRB2,IGFALS,PLCG1,RPS6KA5,STAT3,SLC2A4,RPS6KA6,GHR,GAB1,PTPN11,IRS1,PLCG2,RPS6KA4,PIK3CB,A2M,PRKCB,RPS6KC1
Cholecystokinin/Gastrin-mediated Signaling	1.75	0.369	RAP2B,MAP2K4,RAP2A,RAF1,RALA,PTK2B,SOS2,RHOT2,ROCK2,PTK2,RHOB,MAP2K2,RHOT1,MAPK3,MRAS,PLCB1,PRKCE,GNA13,PRKD3,MAP2K1,PRKD1,EGFR,SRC,PXN,ITPR2,GRB2,RRAS,GNA12,ROCK1,RRAS2,RND3,IL1RN,MEF2D,PLCB3,MAP2K3,MAP2K5,FNBP1,PRKCB
CD40 Signaling	1.74	0.385	MAP2K4,RELA,PIK3CA,ICAM1,PIK3R4,NFKB1,TANK,IKBKB,IKBKG,MAP2K2,MAPK3,PIK3C3,PIK3R2,CHUK,TRAF5,MAPKAPK2,MAP2K1,PIK3C2A,GRB2,NFKB2,STAT3,TRAF6,TRAF2,PTPN11,GAB1,IRS1,ELP1,MAP2K3,PIK3CB,MAP2K5
NAD Salvage Pathway II	1.74	0.5	NT5C3B,NT5C3A,ACP2,NT5E,ACP6,NUDT12,ACP1,Acp5,NT5C,NT5C2,Nmnat3
Superpathway of Serine and Glycine Biosynthesis I	1.74	0.714	PSAT1,PSPH,PHGDH,UBAC2,SHMT1
RANK Signaling in Osteoclasts	1.74	0.37	MAP2K4,RAF1,RELA,PIK3CA,PTK2B,MAP3K5,MAP3K4,NFKB1,PIK3R4,NFATC1,IKBKB,IKBKG,MAP2K2,PPP3R1,MAPK3,PIK3C3,Map3k7,PIK3R2,TRAF5,CHUK,MAP2K1,SRC,AKT2,PIK3C2A,MAP3K6,GRB2,CHP1,NFKB2,GSN,XIAP,TRAF6,TRAF2,CBL,GAB1,PTPN11,IRS1,PIK3CB
Hypoxia Signaling in the Cardiovascular System	1.74	0.387	UBE2N,UBE2Z,UBE2O,UBE2F,ARNT,PTEN,HSP90B1,IKBKG,HSP90AB1,SUMO1,UBE2K,UBE2Q2,P4HB,UBE2Q1,UBE2M,COPS5,NQO1,UBE2R2,BIRC6,SLC2A4,UBE2G2,UBE2J1,UBE2H,UBE2G1,HIF1AN,HSP90AA1,LDHA,VHL,UBE2I
Renin-Angiotensin Signaling	1.71	0.357	RAP2B,MAP2K4,RAP2A,RAF1,RELA,PIK3CA,RALA,PTK2B,SOS2,NFKB1,PIK3R4,SHE,PRKAG1,PTK2,MAP2K2,ADCY5,MAPK3,PIK3C3,MRAS,PRKCE,PIK3R2,STAT1,PRKD3,MAP2K1,ACE,PRKD1,AGT,PTPN6,PIK3C2A,ITPR2,GRB2,RRAS,PRKAR2A,PLCG1,STAT3,NFKB2,PRKAR2B,RRAS2,GAB1,PTPN11,IRS1,PLCG2,PRKAG2,PIK3CB,PRKCB
Coenzyme A Biosynthesis	1.71	1	PPCS,COASY,PPCDC
Glutathione Biosynthesis	1.71	1	GCLC,GCLM,GSS
L-cysteine Degradation III	1.71	1	MPST,GOT1,GOT2
D-glucuronate Degradation I	1.71	1	AKR1A1,DCXR,CRYL1
Inosine-5'-phosphate Biosynthesis II	1.71	1	ADSL,PAICS,ATIC
4-aminobutyrate Degradation I	1.71	1	ABAT,SUCLG2,ALDH5A1
N-acetylglucosamine Degradation I	1.71	1	GNPDA1,AMDHD2,GNPDA2
IL-15 Production	1.7	0.48	PTK2,RELA,TWF1,JAK1,PTK2B,TYK2,NFKB2,IRF3,MST1R,NFKB1,STAT1,PTK7
Mitochondrial L-carnitine Shuttle Pathway	1.68	0.529	ACSL3,CPT1A,CPT1B,ACSL5,CPT2,ACSL4,SLC27A1,ACSL1,SLC27A4
Creatine-phosphate Biosynthesis	1.68	0.8	CKMT2,CKB,CKM,CKMT1A/CKMT1B
Serine Biosynthesis	1.68	0.8	PSAT1,PSPH,PHGDH,UBAC2
Tetrapyrrole Biosynthesis II	1.68	0.8	UROS,ALAD,ALAS1,HMBS
γ-glutamyl Cycle	1.66	0.583	OPLAH,GGCT,GGT5,GCLC,GCLM,ANPEP,GSS
BER pathway	1.66	0.583	PCNA,PNKP,FEN1,APEX1,PARP1,XRCC1,POLB
RAR Activation	1.64	0.339	MAP2K4,CSNK2A1,PDPK1,SMARCD2,RBP1,PSMC5,PTEN,TNIP1,ALDH1A1,ADCY5,SMARCB1,SMARCC2,PRKD3,RDH13,PRKD1,AKT2,NRIP2,SNW1,NFKB2,ADH7,SMARCA2,ALDH1A2,NCOA1,PML,REL,RBP4,PBRM1,RELA,PIK3CA,ARID1A,ADH1C,MAP3K5,RPL7A,NFKB1,SMARCA4,PRKAG1,ALDH1A3,RDH14,SMAD4,PRKCE,SORBS3,NCOR1,CSNK2B,PIK3R2,MAPKAPK2,MAP2K1,SRC,SRA1,Aldh1a7,IL3RA,RDH11,CSK,SMARCE1,PRKAR2A,PARP1,CSNK2A2,PRKAR2B,PRKAG2,PIK3CB,SMARCC1,NCOR2,CARM1…
Natural Killer Cell Signaling	1.64	0.36	RAP2B,RAP2A,RAF1,PIK3CA,RALA,SOS2,INPPL1,NCK1,PIK3R4,OCRL,MAP2K2,MAPK3,PIK3C3,INPP5B,MRAS,PRKCE,PIK3R2,PRKD3,MAP2K1,PRKD1,AKT2,PTPN6,PIK3C2A,GRB2,RRAS,PLCG1,INPP5D,RRAS2,GAB1,PTPN11,SYNJ1,INPP5F,IRS1,SYK,PLCG2,PIK3CB,VAV1,INPP5K,LCP2,PRKCB
Adrenomedullin signaling pathway	1.64	0.337	MAP2K4,RAP2B,RAF1,BAD,SOS2,GSK3A,PIK3R4,ARNT,PTK2,MAP2K2,ADCY5,MAPK3,MRAS,PLCB1,GSK3B,PLCL1,GUCY1B1,AKT2,C3,GUCY1A1,CASP3,ITPR2,RRAS,MMP2,NFKB2,TTN,MAX,ARAF,PTPN11,GAB1,NPR3,IL1RN,PLCG2,IRS1,PLCB3,MAP2K3,NPR2,MAP2K5,RELA,RAP2A,PIK3CA,RALA,PTK2B,PDIA3,GNA11,MYLK,NFKB1,SHE,PRKAG1,BRAF,PLCD1,PIK3C3,PIK3R2,CFH,MAP2K1,PIK3C2A,GRB2,CSK,PRKAR2A,PLCG1,BAX,PRKAR2B,PRKG1,RRAS2,PRKAG2,PIK3CB
JAK/Stat Signaling	1.62	0.371	RAP2B,RAP2A,RAF1,RELA,PIK3CA,JAK1,RALA,SOS2,NFKB1,PIK3R4,MTOR,MAP2K2,MAPK3,PIK3C3,PTPN1,MRAS,PIK3R2,STAT1,MAP2K1,STAT6,AKT2,PTPN6,PIK3C2A,GRB2,RRAS,TYK2,STAT3,NFKB2,RRAS2,GAB1,PTPN11,IRS1,PIK3CB
Fc Epsilon RI Signaling	1.62	0.355	RAP2B,MAP2K4,RAP2A,RAF1,PIK3CA,RALA,SOS2,PDPK1,INPPL1,PIK3R4,OCRL,MAP2K2,MAPK3,PIK3C3,INPP5B,MRAS,PRKCE,PIK3R2,PRKD3,MAP2K1,PRKD1,AKT2,PIK3C2A,GRB2,RRAS,PLCG1,INPP5D,PLA2G6,PLA2G4A,RRAS2,GAB1,PTPN11,SYNJ1,INPP5F,IRS1,SYK,PLCG2,PIK3CB,MAP2K3,VAV1,INPP5K,LCP2,PRKCB
Melanoma Signaling	1.62	0.393	RAP2B,RAP2A,RAF1,PIK3CA,AKT2,RALA,BAD,PIK3C2A,RRAS,GRB2,PIK3R4,PTEN,BRAF,RRAS2,GAB1,PTPN11,MAP2K2,IRS1,PIK3C3,MAPK3,MRAS,PIK3CB,PIK3R2,MAP2K1
Phospholipases	1.61	0.397	PNPLA8,PLA2G16,PAFAH1B2,NAPEPLD,PLD3,PDIA3,PLA2R1,PLCG1,PLA2G7,PLBD1,PLD4,PLCD1,PLA2G6,HMOX1,PLA2G4A,LCAT,PLCG2,GPLD1,PLCB1,PLCB3,PAFAH1B1,PLCL1,PAFAH1B3
Melanocyte Development and Pigmentation Signaling	1.6	0.363	RAP2B,RAP2A,RAF1,PIK3CA,RALA,SOS2,CRK,PIK3R4,PRKAG1,MAP2K2,ADCY5,MAPK3,PIK3C3,RPS6KB2,MRAS,PIK3R2,MAP2K1,SRC,RPS6KB1,PTPN6,PIK3C2A,RRAS,GRB2,PRKAR2A,PLCG1,RPS6KA5,RPS6KA6,PRKAR2B,RRAS2,GAB1,PTPN11,IRS1,PLCG2,PRKAG2,PIK3CB,RPS6KA4,RPS6KC1
Angiopoietin Signaling	1.6	0.373	RAP2B,RAP2A,RELA,PIK3CA,RALA,BAD,CRK,NCK1,PIK3R4,NFKB1,PTK2,IKBKB,TNIP1,IKBKG,CASP9,PIK3C3,MRAS,PIK3R2,CHUK,AKT2,PIK3C2A,RRAS,DOK2,GRB2,NFKB2,RRAS2,PTPN11,GAB1,IRS1,ELP1,PIK3CB
Apelin Liver Signaling Pathway	1.55	0.462	MAP2K4,COL1A2,COL1A1,IRS1,COL2A1,GSK3A,GSK3B,COL18A1,FAS,AGT,PDGFRB,COL3A1
Glioma Signaling	1.54	0.353	RAP2B,RAP2A,RAF1,PIK3CA,CAMK1,RALA,PA2G4,CAMK1D,IDH3G,SOS2,ABL1,CDKN2C,PIK3R4,IDH1,PTEN,MTOR,MAP2K2,MAPK3,PIK3C3,PDGFRA,MRAS,PRKCE,PIK3R2,MAP2K1,PRKD3,PRKD1,PDGFRB,EGFR,AKT2,PIK3C2A,GRB2,RRAS,PLCG1,IGF2R,SIN3A,RRAS2,GAB1,PTPN11,IRS1,PLCG2,PIK3CB,PRKCB
NAD Phosphorylation and Dephosphorylation	1.54	0.6	ACP2,NADK2,ACP6,ACP1,Acp5,NADK
CCR3 Signaling in Eosinophils	1.53	0.349	RAP2B,RAP2A,RAF1,PIK3CA,MPRIP,RALA,RACK1,GNB5,MYLK,PIK3R4,GNG7,Ppp1r12b,ROCK2,GNB4,MAP2K2,CFL2,PPP1R12A,MAPK3,PIK3C3,MRAS,PLCB1,PRKCE,PIK3R2,GNG5,MAP2K1,PRKD3,GNG12,PRKD1,PIK3C2A,CFL1,ITPR2,GRB2,RRAS,GNG2,GNG10,ROCK1,PLA2G6,PLA2G4A,RRAS2,GAB1,PTPN11,IRS1,PLCB3,PIK3CB,PRKCB
NER Pathway	1.52	0.36	Cops2,COPS4,POLR2D,TCEA1,UBE2N,CUL4A,POLR2J,POLR2B,COPS8,XRCC1,TOP2B,USP7,POLR2C,POLR2A,NEDD8,COPS6,TOP2A,RFC2,RAD23B,POLR2I,COPS5,COPS7A,POLR2H,RPA1,XAB2,COPS3,RPA2,POLR2G,PCNA,RPA3,ERCC1,RFC4,COPS7B,POLR2E,GPS1,UBE2I
G Protein Signaling Mediated by Tubby	1.52	0.438	GNG2,RACK1,ABL1,GNB5,PLCG1,GNG7,GNG10,GNB4,PLCG2,MRAS,PLCB1,PLCB3,GNG5,GNG12
GDNF Family Ligand-Receptor Interactions	1.51	0.37	RAP2B,MAP2K4,RAF1,RAP2A,PIK3CA,RALA,SOS2,NCK1,PIK3R4,MAP2K2,MAPK3,PIK3C3,MRAS,PIK3R2,MAP2K1,PIK3C2A,RRAS,ITPR2,DOK2,GRB2,PLCG1,DOK3,RRAS2,PDLIM7,PTPN11,GAB1,PLCG2,IRS1,PIK3CB,DOK1
Stearate Biosynthesis I (Animals)	1.5	0.409	ACSL3,GNPAT,DHRS11,ACOT7,SLC27A4,FAM213B,CYP2E1,FASN,PPT1,ACSL5,ZADH2,ACSL4,DBT,SLC27A1,TBXAS1,ACSL1,MBOAT7,ACOT8
Role of MAPK Signaling in the Pathogenesis of Influenza	1.49	0.373	PNPLA8,PLA2G16,RAP2B,PAFAH1B2,MAP2K4,RAP2A,RAF1,AKT2,RALA,CASP3,RRAS,PLA2R1,BAX,MAP3K5,PLA2G7,RABGEF1,PLBD1,PLA2G4A,PLA2G6,RRAS2,MAP2K2,LCAT,MAPK3,MRAS,MAP2K3,PAFAH1B1,MAP2K1,PAFAH1B3
CTLA4 Signaling in Cytotoxic T Lymphocytes	1.48	0.363	B2M,PIK3CA,AP2A1,HLA-A,PPP2R5B,CLTB,AP1B1,PIK3R4,AP2A2,AP1G2,PIK3C3,PIK3R2,AP2M1,AKT2,PTPN6,PIK3C2A,GRB2,CLTC,PLCG1,AP2S1,PPP2R5A,PPP2R1A,PTPN11,GAB1,PTPA,IRS1,SYK,CLTA,PIK3CB,PPP2R5E,PPP2R1B,LCP2,AP1G1
Agrin Interactions at Neuromuscular Junction	1.48	0.375	MAP2K4,RAP2B,ITGB1,SRC,RAP2A,PXN,RALA,RRAS,ARHGEF7,ITGA2,ITGA6,ITGA5,ITGB3,PTK2,ITGB2,ITGA3,RRAS2,MAPK3,ARHGEF6,MRAS,LAMB1,GABPA,ITGA1,DAG1,AGRN,CTTN,EGFR
Iron homeostasis signaling pathway	1.47	0.346	ATP6V1D,JAK1,ATP6V1C1,CUL1,ACO2,CP,CIAO3,HEPH,SKP1,CD163,ATP6AP1,CIAO2A,ARNT,HMOX1,CIAO1,FXN,MAPK3,PDGFRA,SMAD4,ATP6V1G1,ISCU,CIAO2B,NFS1,PDGFRB,EGFR,TYK2,HSPA9,NUBP1,STAT3,ATP6V1A,LYRM4,HMOX2,ATP6V0A1,HP,ATP6V1H,ATP6V1F,HSCB,ATP6V0D1,MMS19,TFRC,FECH,ATP6V1B2,STEAP3,HFE,FTH1
Prolactin Signaling	1.47	0.364	RAP2B,RAF1,RAP2A,PIK3CA,RALA,SOS2,PDPK1,PIK3R4,NR3C1,MAP2K2,MAPK3,PIK3C3,MRAS,PRKCE,PIK3R2,STAT1,MAP2K1,PRKD3,PRKD1,PIK3C2A,RRAS,GRB2,PLCG1,STAT3,RRAS2,PTPN11,GAB1,PLCG2,IRS1,PIK3CB,NMI,PRKCB
Melatonin Signaling	1.46	0.377	MAP2K4,RAF1,PDIA3,PRKAG1,BRAF,PLCD1,MAP2K2,MAPK3,PLCB1,PRKCE,PLCL1,MAP2K1,PRKD3,PRKD1,PRKAR2A,PLCG1,SLC2A4,PRKAR2B,ARAF,PLCG2,GNAO1,PRKAG2,PLCB3,MAP2K3,MAP2K5,PRKCB
ErbB Signaling	1.45	0.356	RAP2B,MAP2K4,RAP2A,RAF1,PIK3CA,RALA,SOS2,PDPK1,NCK1,PIK3R4,NCK2,MTOR,MAP2K2,MAPK3,PIK3C3,MRAS,PRKCE,PIK3R2,GSK3B,PRKD3,MAP2K1,PRKD1,EGFR,RPS6KB1,PIK3C2A,GRB2,RRAS,PLCG1,RRAS2,GAB1,PTPN11,IRS1,PLCG2,PIK3CB,MAP2K3,PRKCB
SPINK1 General Cancer Pathway	1.45	0.379	RAP2B,RAP2A,RAF1,AKT2,PIK3CA,JAK1,RALA,PIK3C2A,GRB2,RRAS,TYK2,STAT3,PIK3R4,RRAS2,PTPN11,GAB1,MAP2K2,IRS1,PIK3C3,MAPK3,MRAS,PIK3CB,PIK3R2,MAP2K1,EGFR
HIPPO signaling	1.45	0.365	SAV1,YWHAH,WWTR1,PPP2R5B,CUL1,NF2,SKP1,YWHAQ,STK4,PPP1R12A,LLGL1,PPP1R7,SMAD4,DLG1,YWHAG,YWHAE,YWHAB,YWHAZ,PPP1R14A,STK3,DLG3,PPP2R5A,ITCH,PPP2R1A,PTPA,SCRIB,CD44,PPP2R5E,SFN,PARD3,PPP2R1B
Cholesterol Biosynthesis I	1.44	0.538	NSDHL,EBP,DHCR7,HSD17B7,LSS,CYP51A1,LBR
Cholesterol Biosynthesis II (via 24,25-dihydrolanosterol)	1.44	0.538	NSDHL,EBP,DHCR7,HSD17B7,LSS,CYP51A1,LBR
Cholesterol Biosynthesis III (via Desmosterol)	1.44	0.538	NSDHL,EBP,DHCR7,HSD17B7,LSS,CYP51A1,LBR
Breast Cancer Regulation by Stathmin1	1.43	0.328	RAP2B,RAF1,CAMK1,CAMK1D,RACK1,PPP2R5B,SOS2,GNB5,ARHGEF1,PIK3R4,STMN1,ROCK2,GNB4,MAP2K2,PPP1R7,ADCY5,MAPK3,MRAS,PLCB1,GNA13,PRKD3,GNG12,PRKD1,RRAS,ITPR2,GNG2,PPP1R14A,ARHGEF17,GNG10,PPP2R1A,PTPN11,GAB1,PTPA,IRS1,ARHGEF6,PLCB3,ARHGEF18,ARHGEF10,RAP2A,PIK3CA,RALA,ARHGEF7,PRKAG1,GNG7,PPP1R12A,PIK3C3,RB1CC1,PRKCE,ARHGEF2,PIK3R2,GNG5,MAP2K1,ARHGEF12,PIK3C2A,GRB2,PRKAR2A,TSG101,PPP2R5A,ROCK1,PRKAR2B,RRA…
Tec Kinase Signaling	1.42	0.335	MAP2K4,JAK1,RACK1,GNB5,PIK3R4,PTK2,GNB4,ITGA3,RHOB,MRAS,GNA13,PRKD3,GNG12,PRKD1,STAT6,TYK2,GNG2,ITGA5,NFKB2,STAT3,GNG10,PTPN11,GAB1,RND3,PLCG2,IRS1,GNAO1,VAV1,FNBP1,RELA,PIK3CA,PTK2B,GTF2I,GNA11,RHOT2,NFKB1,GNG7,FAS,RHOT1,PIK3C3,PRKCE,PIK3R2,GNG5,STAT1,ITGB1,SRC,PIK3C2A,GRB2,GNA12,ITGA2,PLCG1,FADD,WAS,PIK3CB,PRKCB
Estrogen Receptor Signaling	1.42	0.344	RAP2B,RAP2A,RAF1,POLR2D,RALA,SOS2,POLR2J,POLR2B,NR3C1,SMARCA4,CTBP1,DDX5,POLR2C,POLR2A,MAP2K2,THRAP3,PCK2,MED15,MAPK3,CTBP2,MRAS,NCOR1,MAP2K1,POLR2I,SRC,PELP1,SRA1,TAF6,MED20,GRB2,RRAS,PHB2,POLR2H,HNRNPD,GTF2F1,PCK1,POLR2G,RRAS2,HDAC3,POLR2E,GTF2E1,TRRAP,NCOA1,NCOR2,CARM1
Cytotoxic T Lymphocyte-mediated Apoptosis of Target Cells	1.41	0.444	B2M,FADD,CASP6,CASP9,CASP3,HLA-A,APAF1,BID,CASP8,DFFA,FAS,CASP7
VEGF Family Ligand-Receptor Interactions	1.41	0.359	RAP2B,RAP2A,RAF1,PIK3CA,RALA,SOS2,PIK3R4,MAP2K2,PIK3C3,MAPK3,MRAS,PRKCE,PIK3R2,PRKD3,MAP2K1,PRKD1,AKT2,NRP2,PIK3C2A,RRAS,GRB2,PLCG1,PLA2G4A,PLA2G6,RRAS2,GAB1,PTPN11,IRS1,PLCG2,PIK3CB,KDR,PRKCB,NRP1
Pancreatic Adenocarcinoma Signaling	1.41	0.347	MAP2K4,RAF1,RELA,PIK3CA,NAPEPLD,JAK1,RALA,PA2G4,BAD,ABL1,NFKB1,PIK3R4,TGFBR2,HMOX1,CASP9,MAP2K2,CYP2E1,MAPK3,PIK3C3,GPLD1,SMAD4,PIK3R2,STAT1,MAP2K1,EGFR,AKT2,PLD3,PIK3C2A,GRB2,TYK2,STAT3,NFKB2,RALBP1,SIN3A,PLD4,GAB1,PTPN11,IRS1,PIK3CB,CDKN1B,NOTCH1
Nucleotide Excision Repair Pathway	1.4	0.424	POLR2G,POLR2I,RPA3,POLR2C,POLR2A,ERCC1,POLR2D,POLR2E,POLR2J,POLR2H,RPA1,POLR2B,RAD23B,RPA2
PPAR Signaling	1.38	0.354	RAP2B,RAP2A,RAF1,RELA,RALA,SOS2,NFKB1,IKBKB,IKBKG,HSP90B1,MAP2K2,HSP90AB1,NGFR,MAPK3,PDGFRA,MRAS,NCOR1,CHUK,IL1RAP,MAP2K1,TAB1,PDGFRB,SRA1,GRB2,RRAS,SNW1,NFKB2,AIP,TRAF6,TRAF2,RRAS2,IL1RN,NCOA1,HSP90AA1,NCOR2
Role of PI3K/AKT Signaling in the Pathogenesis of Influenza	1.38	0.373	KPNA3,RELA,AKT2,PIK3CA,PIK3C2A,GRB2,CRKL,CRK,NFKB2,IRF3,NFKB1,PIK3R4,MLH1,IKBKG,CASP9,PTPN11,GAB1,MAP2K2,IRS1,PIK3C3,MAPK3,PIK3CB,PIK3R2,GSK3B,MAP2K1
Mismatch Repair in Eukaryotes	1.38	0.5	PCNA,RFC4,MSH2,RFC2,MSH6,RPA1,FEN1,MLH1
γ-linolenate Biosynthesis II (Animals)	1.38	0.5	ACSL3,ACSL5,ACSL4,SLC27A1,CYB5A,ACSL1,SLC27A4,FADS1
Sperm Motility	1.35	0.345	PAFAH1B2,TWF1,PTK2B,PDIA3,PLA2R1,PDE1A,PLA2G7,PRKAG1,PLCD1,PTK2,PLBD1,LCAT,MRAS,PLCB1,PRKCE,PLCL1,PRKD3,PRKD1,GUCY1B1,PTK7,PNPLA8,PLA2G16,SLC16A10,PDE2A,GUCY1A1,ITPR2,SLC12A2,PRKAR2A,PLCG1,PLA2G6,PLA2G4A,PRKAR2B,PRKG1,PLCG2,PDE1B,PRKAG2,PLCB3,MST1R,PAFAH1B1,PRKCB,PAFAH1B3
SAPK/JNK Signaling	1.35	0.349	RAP2B,MAP2K4,RAP2A,PIK3CA,RALA,SOS2,CRK,MAP3K5,MAP3K4,PIK3R4,HNRNPK,NFATC1,GNG7,TRADD,PIK3C3,MRAS,PIK3R2,GNA13,GNG5,TAB1,PIK3C2A,RRAS,GRB2,GNA12,CRKL,GNG2,MAPK8IP3,FADD,MINK1,TRAF2,RIPK1,RRAS2,GAB1,PTPN11,IRS1,MAP3K20,PIK3CB
IL-17A Signaling in Airway Cells	1.33	0.365	MAP2K4,RELA,PIK3CA,JAK1,PIK3R4,NFKB1,PTEN,IKBKB,IKBKG,MAP2K2,MAPK3,PIK3C3,PIK3R2,GSK3B,CHUK,MAP2K1,AKT2,PIK3C2A,GRB2,TYK2,STAT3,NFKB2,TRAF6,PTPN11,GAB1,IRS1,PIK3CB
Proline Biosynthesis II (from Arginine)	1.31	0.667	PADI4,PYCR3,OAT,PYCR2
Arginine Degradation VI (Arginase 2 Pathway)	1.31	0.667	PYCR3,OAT,PYCR2,ARG1
Pentose Phosphate Pathway (Non-oxidative Branch)	1.31	0.667	RPE,TKT,TALDO1,RPIA
Zymosterol Biosynthesis	1.31	0.667	NSDHL,HSD17B7,CYP51A1,LBR
Renal Cell Carcinoma Signaling	1.3	0.357	RAP2B,RAF1,RAP2A,PIK3CA,RALA,SOS2,CRK,PIK3R4,ELOC,ARNT,MAP2K2,PIK3C3,MAPK3,MRAS,PIK3R2,MAP2K1,AKT2,PIK3C2A,SLC2A1,RRAS,GRB2,MET,RRAS2,PTPN11,GAB1,CUL2,IRS1,PIK3CB,FH,VHL
Hepatic Fibrosis / Hepatic Stellate Cell Activation	1.3	0.328	MYH10,MYH9,MYL6,MYL6B,MYH7B,COL28A1,Col6a4,TGFBR2,CYP2E1,MYL4,IL1RAP,MYL3,PDGFRB,COL4A1,MYH14,COL2A1,IGFBP5,MMP2,NFKB2,MET,CD14,COL6A5,COL3A1,RELA,IGFBP4,ICAM1,FN1,MYH11,COL4A2,NFKB1,COL15A1,FAS,COL6A6,COL1A2,COL5A1,COL16A1,COL6A1,NGFR,PDGFRA,SMAD4,ECE1,LBP,COL18A1,STAT1,AGT,EGFR,COL5A2,VCAM1,COL6A2,COL12A1,COL4A3BP,BAX,MYL1,FGF1,COL1A1,LY96,COL11A1,KDR,A2M
Glutathione-mediated Detoxification	1.3	0.44	GSTZ1,GSTA3,Gstt3,GSTT2/GSTT2B,MGST1,GSTM3,GGH,ANPEP,Gstt1,MGST3,GSTK1
tRNA Splicing	1.29	0.4	PDE8A,SMPDL3A,PDE2A,NAPEPLD,TSEN15,GDPD1,PDE3B,PDE12,PDE3A,GDE1,PDE1B,PDE5A,SMPDL3B,PDE1A,APEX1,PDE6D
UVB-Induced MAPK Signaling	1.29	0.369	MAP2K4,RPS6KB1,PIK3CA,BAD,PIK3C2A,GRB2,RPS6KA5,PIK3R4,EIF4E,EIF4EBP1,MTOR,GAB1,PTPN11,IRS1,PIK3C3,MAPK3,PRKCE,PIK3CB,PIK3R2,PRKD3,MAP2K1,PRKD1,EGFR,PRKCB
4-1BB Signaling in T Lymphocytes	1.29	0.419	MAP2K4,IKBKB,RELA,TRAF2,IKBKG,MAP2K2,MAPK3,ELP1,MAP3K5,CHUK,NFKB2,NFKB1,MAP2K1
Interferon Signaling	1.29	0.419	IFITM3,RELA,IFIT3,OAS1,JAK1,TYK2,IFI35,BAX,PSMB8,STAT1,IFITM2,TAP1,ISG15
DNA Methylation and Transcriptional Repression Signaling	1.29	0.412	HDAC2,MECP2,MTA1,CHD4,MBD3,HDAC1,RBBP7,MTA2,ARID4B,SAP130,MBD2,SUDS3,SIN3A,RBBP4
Apelin Adipocyte Signaling Pathway	1.26	0.36	PLIN1,PRKAB1,PRKAB2,GPX1,GNA11,UCP1,LIPE,Gstt1,PRDX6,PRKAG1,GSTZ1,GSTT2/GSTT2B,ADCY5,MAPK3,CYBB,PRKAA1,PRKAA2,GSTK1,MGST1,PRKAR2A,SOD1,GPX7,PRKAR2B,NCF2,PRKAG2,GPX8,MGST3
Telomere Extension by Telomerase	1.25	0.5	XRCC6,HNRNPA2B1,MRE11,TERF2IP,XRCC5,RAD50,NBN
Phenylalanine Degradation IV (Mammalian, via Side Chain)	1.25	0.5	ALDH2,MAOB,ALDH3A2,GOT1,GOT2,ACSF3,MAOA
Small Cell Lung Cancer Signaling	1.24	0.353	RELA,PIK3CA,PA2G4,ABL1,PIK3R4,NFKB1,PTEN,PTK2,IKBKB,IKBKG,CASP9,PIK3C3,BID,PIK3R2,CHUK,TRAF5,AKT2,PIK3C2A,GRB2,APAF1,NFKB2,SIN3A,TRAF6,TRAF2,MAX,PTPN11,GAB1,IRS1,PIK3CB,CDKN1B
Triacylglycerol Degradation	1.23	0.38	ABHD12,DDHD2,PPME1,PNLIPRP1,LIPE,PNPLA2,PRDX6,AARSD1,PNPLA7,ABHD6,TARS2,CES1,Ces1b/Ces1c,Ces2e,LPL,DAGLB,DTD2,MGLL,AARS
Neurotrophin/TRK Signaling	1.22	0.354	MAP2K4,RAP2B,RAF1,RAP2A,PIK3CA,RALA,SOS2,PDPK1,MAP3K5,PIK3R4,MAP2K2,PIK3C3,MAPK3,NGFR,MRAS,PIK3R2,MAP2K1,PIK3C2A,RRAS,GRB2,PLCG1,NTRK2,RRAS2,PTPN11,GAB1,IRS1,MAP2K3,PIK3CB,MAP2K5
Role of NFAT in Regulation of the Immune Response	1.22	0.324	RAP2B,RAF1,SOS2,RACK1,GNB5,CSNK1A1,GSK3A,PIK3R4,FCGR1A,IKBKB,GNB4,IKBKG,MAP2K2,MAPK3,PPP3R1,MRAS,PLCB1,XPO1,GSK3B,GNA13,GNG12,AKT2,ITPR2,RRAS,GNG2,NFKB2,GNG10,GAB1,PTPN11,PLCG2,SYK,IRS1,GNAO1,PLCB3,LCP2,RELA,RAP2A,PIK3CA,RALA,HLA-A,GNA11,NFKB1,NFATC1,GNG7,PIK3C3,HLA-DMB,PIK3R2,CHUK,GNG5,MAP2K1,PIK3C2A,GRB2,GNA12,CHP1,PLCG1,RRAS2,MEF2D,ELP1,PIK3CB
iNOS Signaling	1.21	0.386	RELA,JAK1,MYD88,TYK2,NFKB2,IRAK3,NFKB1,TRAF6,IKBKB,LY96,IKBKG,CD14,CHUK,LBP,STAT1,IRAK4,TAB1
CDK5 Signaling	1.2	0.343	RAP2B,RAP2A,RAF1,RALA,PPP2R5B,ABL1,PRKAG1,ITGA3,PPP1R12A,MAP2K2,PPP1R7,ADCY5,NGFR,MAPK3,LAMB1,MRAS,MAP2K1,ITGB1,LAMA5,RRAS,ITGA2,ITGA6,PRKAR2A,PPP1R14A,PPP2R5A,PPP2R1A,PRKAR2B,NTRK2,RRAS2,PTPA,MAPT,CAPN1,PRKAG2,PPP2R5E,PPP2R1B
Pentose Phosphate Pathway (Oxidative Branch)	1.2	0.75	PGD,PGLS,H6PD
Proline Biosynthesis I	1.2	0.75	PYCR3,ALDH18A1,PYCR2
Glycerol-3-phosphate Shuttle	1.2	0.75	GPD1,GPD1L,GPD2
Arginine Degradation I (Arginase Pathway)	1.2	0.75	ALDH4A1,OAT,ARG1
Phenylalanine Degradation I (Aerobic)	1.2	0.75	PCBD2,PCBD1,QDPR
Prostanoid Biosynthesis	1.18	0.556	PTGIS,PTGES,PTGES2,TBXAS1,PTGES3
Citrulline Biosynthesis	1.18	0.556	LOC102724788/PRODH,OAT,GLS,ALDH18A1,ARG1
Phosphatidylglycerol Biosynthesis II (Non-plastidic)	1.18	0.423	GPAM,ABHD5,LPCAT3,LCLAT1,LPCAT1,AGPAT2,PTPMT1,PGS1,LPGAT1,AGPAT3,MBOAT7
β-alanine Degradation I	1.14	1	ABAT,ALDH6A1
Guanine and Guanosine Salvage I	1.14	1	PNP,HPRT1
Lipoate Biosynthesis and Incorporation II	1.14	1	LIPT1,LIAS
Choline Degradation I	1.14	1	CHDH,ALDH7A1
Alanine Degradation III	1.14	1	GPT,GPT2
Flavin Biosynthesis IV (Mammalian)	1.14	1	FLAD1,RFK
Alanine Biosynthesis II	1.14	1	GPT,GPT2
Palmitate Biosynthesis I (Animals)	1.14	1	OXSM,FASN
Uridine-5'-phosphate Biosynthesis	1.14	1	CAD,UMPS
Sulfate Activation for Sulfonation	1.14	1	PAPSS1,PAPSS2
Fatty Acid Biosynthesis Initiation II	1.14	1	OXSM,FASN
Glycine Degradation (Creatine Biosynthesis)	1.14	1	GAMT,GATM
Adenine and Adenosine Salvage I	1.14	1	PNP,APRT
GDP-L-fucose Biosynthesis I (from GDP-D-mannose)	1.14	1	TSTA3,GMDS
Cardiolipin Biosynthesis II	1.14	1	PTPMT1,PGS1
Formaldehyde Oxidation II (Glutathione-dependent)	1.14	1	ADH5,ESD
Mitotic Roles of Polo-Like Kinase	1.13	0.359	ANAPC2,SMC3,PPP2R5B,CDC23,ANAPC7,ANAPC1,PPP2R5A,SMC1A,SLK,ANAPC4,PPP2R1A,HSP90B1,HSP90AB1,PTPA,CAPN1,ANAPC5,HSP90AA1,PPP2R5E,CDC26,CDC16,PPP2R1B,RAD21,STAG2
T Cell Receptor Signaling	1.1	0.333	RAP2B,MAP2K4,RAP2A,RAF1,RELA,PIK3CA,RALA,SOS2,NFKB1,PIK3R4,NFATC1,PTPRC,IKBKB,IKBKG,MAP2K2,PPP3R1,MAPK3,PIK3C3,MRAS,PIK3R2,CHUK,MAP2K1,PIK3C2A,GRB2,RRAS,CSK,PLCG1,MALT1,NFKB2,CBL,RRAS2,GAB1,PTPN11,BCL10,IRS1,PIK3CB,VAV1,LCP2
Superpathway of Citrulline Metabolism	1.09	0.467	LOC102724788/PRODH,ASS1,OAT,GLS,ALDH18A1,ASL,ARG1
Cancer Drug Resistance By Drug Efflux	1.09	0.364	RAP2B,RAP2A,RAF1,PIK3CA,AKT2,RALA,RRAS,NFKB1,PTEN,BRAF,RRAS2,MAP2K2,ARAF,ABCC1,MAPK3,MRAS,PIK3CB,PIK3R2,PDK1,MAP2K1
Role of Pattern Recognition Receptors in Recognition of Bacteria and Viruses	1.07	0.328	MAP2K4,RELA,PIK3CA,C1QA,C1QC,IRF3,C1QB,EIF2S1,NFKB1,PIK3R4,RNASEL,IFIH1,MBL2,MAPK3,PIK3C3,CASP1,TLR7,PRKCE,PIK3R2,TLR3,PRKD3,RIPK2,PRKD1,OAS1,C3,C5AR1,PIK3C2A,MYD88,GRB2,NFKB2,C5,TRAF6,GAB1,PTPN11,IRS1,SYK,PLCG2,DDX58,MAVS,PIK3CB,EIF2AK2,PRKCB
LPS/IL-1 Mediated Inhibition of RXR Function	1.07	0.315	MAP2K4,CPT1B,HMGCS2,ABCA1,SLC27A4,GSTZ1,ALDH1L1,MAOB,ALDH1A1,ALDH3A2,ACSL5,XPO1,ALDH3A1,IL1RAP,ALDH6A1,ALDH7A1,GSTK1,ALDH1B1,MGST1,ACSL3,CPT1A,FMO2,GSTM3,ALDH9A1,PAPSS2,TRAF6,IL1RN,ALDH1A2,CPT2,NCOA1,CD14,SLC27A1,ALDH18A1,PLTP,ACOX3,ALDH16A1,MGST3,ECSIT,APOE,ALDH4A1,ALAS1,FMO5,SOD3,GSTT2/GSTT2B,ALDH2,ALDH1A3,NGFR,ACSL4,FMO1,FABP5,LBP,FABP3,HMGCS1,ALDH5A1,GSTA3,MYD88,ACOX1,MGMT,LY96,TRAF2,ALDH1L2,…
Role of JAK1, JAK2 and TYK2 in Interferon Signaling	1.06	0.429	RAF1,RELA,PTPN6,JAK1,TYK2,NFKB2,STAT3,NFKB1,STAT1
G Beta Gamma Signaling	1.06	0.331	RAP2B,RAP2A,RAF1,RALA,CAV2,SOS2,GNA11,RACK1,GNB5,PDPK1,GNG7,PRKAG1,GNB4,MAPK3,MRAS,PRKCE,GNA13,GNG5,PRKD3,PRKD1,GNG12,DNM2,EGFR,SRC,AKT2,GRB2,RRAS,GNA12,GNG2,PRKAR2A,PLCG1,GNG10,PRKAR2B,RRAS2,PLCG2,GNAO1,ARHGEF6,PRKAG2,PRKCB
Estrogen-Dependent Breast Cancer Signaling	1.05	0.341	HSD17B10,RAP2B,RELA,RAP2A,PIK3CA,RALA,DHRS11,PIK3R4,NFKB1,HSD17B8,MAPK3,PIK3C3,MRAS,HSD17B12,PIK3R2,HSD17B4,EGFR,SRC,AKT2,PIK3C2A,RRAS,GRB2,HSD17B7,NFKB2,RRAS2,PTPN11,GAB1,IRS1,PIK3CB
Leptin Signaling in Obesity	1.05	0.341	PIK3CA,PDIA3,PDE3A,PIK3R4,PRKAG1,PLCD1,MAP2K2,ADCY5,PDE3B,MAPK3,PIK3C3,PLCB1,PIK3R2,PLCL1,MAP2K1,AKT2,PIK3C2A,GRB2,PRKAR2A,PLCG1,STAT3,PRKAR2B,GAB1,PTPN11,PLCG2,IRS1,PRKAG2,PLCB3,PIK3CB
Regulation of IL-2 Expression in Activated and Anergic T Lymphocytes	1.05	0.341	RAP2B,MAP2K4,RELA,RAF1,RAP2A,RALA,SOS2,NFKB1,NFATC1,TGFBR2,IKBKB,IKBKG,MAP2K2,MAPK3,PPP3R1,MRAS,SMAD4,CHUK,MAP2K1,RRAS,GRB2,CHP1,PLCG1,NFKB2,MALT1,RRAS2,BCL10,PLCG2,VAV1
Phosphatidylcholine Biosynthesis I	1.04	0.571	CEPT1,CHPT1,PHKA1,CHKB
Aspartate Degradation II	1.04	0.571	GOT1,MDH2,GOT2,MDH1
Chemokine Signaling	1.04	0.347	RAP2B,RAF1,SRC,RAP2A,RALA,CAMK1,MPRIP,PTK2B,CAMK1D,CFL1,RRAS,PLCG1,ROCK2,Ppp1r12b,PTK2,RRAS2,PPP1R12A,MAP2K2,MAPK3,PLCG2,MRAS,PLCB3,PLCB1,MAP2K1,PRKCB
GM-CSF Signaling	1.01	0.342	RAP2B,RAF1,RAP2A,PIK3CA,RALA,RACK1,SOS2,PIK3R4,MAP2K2,PPP3R1,MAPK3,PIK3C3,MRAS,PIK3R2,STAT1,MAP2K1,AKT2,PIK3C2A,RRAS,GRB2,STAT3,RRAS2,GAB1,PTPN11,IRS1,PIK3CB,PRKCB
Androgen Signaling	0.996	0.323	RELA,POLR2D,GNA11,RACK1,POLR2J,GNB5,POLR2B,NFKB1,GNG7,PRKAG1,GNB4,HSPA4,TGFB1I1,POLR2C,POLR2A,MAPK3,MRAS,PRKCE,DNAJB1,GNA13,GNG5,PRKD3,PRKD1,GNG12,POLR2I,SRC,CALR,GNA12,GNG2,PRKAR2A,POLR2H,GTF2F1,NFKB2,GNG10,POLR2G,PRKAR2B,POLR2E,GTF2E1,GNAO1,PRKAG2,NCOA1,HSP90AA1,PRKCB
Amyloid Processing	0.983	0.36	CAPN5,CSNK2A1,AKT2,PRKAR2A,CSNK1A1,NCSTN,PRKAG1,APP,CSNK2A2,PRKAR2B,CAPN1,MAPK3,MAPT,PRKAG2,PRKCE,GSK3B,CSNK2B,CAPN7
Fatty Acid Activation	0.959	0.462	ACSL3,ACSL5,ACSL4,SLC27A1,ACSL1,SLC27A4
Cysteine Biosynthesis III (mammalia)	0.951	0.409	MGMT,PRMT3,EEF1AKMT2,PRMT5,EHMT1,MAT2B,CTH,NSUN4,AHCY
Chondroitin Sulfate Degradation (Metazoa)	0.947	0.438	HYAL2,OGA,GM2A,HEXA,HEXB,GALNS,ARSB
Inflammasome pathway	0.947	0.421	MYD88,PYCARD,CASP1,CTSB,NEK7,NFKB2,NFKB1,CASP8
TR/RXR Activation	0.928	0.33	PIK3CA,UCP1,ME1,PIK3R4,MTOR,PDE3B,PIK3C3,FASN,NCOR1,TBL1XR1,PIK3R2,AKT2,PIK3C2A,SLC2A1,GRB2,PFKP,PCK1,THRSP,ENO1,F10,UCP3,HP,HDAC3,PTPN11,GAB1,IRS1,NCOA1,PIK3CB,STRBP,NCOR2,FGA
Pyridoxal 5'-phosphate Salvage Pathway	0.924	0.344	PDXK,MAP2K4,AKT2,DMPK,MAP3K6,CSNK1A1,GRK5,PKN1,BRAF,PNPO,ARAF,MAP2K2,PRPF4B,MAPK3,PRKAA1,PRKAA2,GRK6,PRKCE,MAP2K3,EIF2AK2,MAP2K1,ADPGK
Type II Diabetes Mellitus Signaling	0.921	0.316	MAP2K4,RELA,PIK3CA,PRKAB1,PRKAB2,CD36,ADIPOQ,PDPK1,SMPD1,MAP3K5,NFKB1,PIK3R4,PRKAG1,SLC27A4,TRADD,IKBKB,MTOR,IKBKG,SMPD4,NGFR,MAPK3,PIK3C3,ACSL5,PRKAA1,PRKAA2,PRKCE,ACSL4,CHUK,PIK3R2,PRKD3,SMPD3,PRKD1,AKT2,ACSL3,PIK3C2A,GRB2,NFKB2,SMPD2,SLC2A4,TRAF2,GAB1,PTPN11,IRS1,PRKAG2,PIK3CB,SLC27A1,ACSL1,PRKCB
Apelin Cardiomyocyte Signaling Pathway	0.921	0.324	PIK3CA,MYL6,PDIA3,GNA11,MYL6B,MYLK,PIK3R4,SLC9A1,ATP2A2,ARNT,PLCD1,MAPK3,PIK3C3,MYL4,PLCB1,PRKCE,PIK3R2,PLCL1,PRKD3,PRKD1,MYL3,AKT2,PIK3C2A,GRB2,MYLPF,ATP2A3,PLCG1,MYL1,GAB1,PTPN11,IRS1,PLCG2,PLCB3,PIK3CB,SLC8A1,PRKCB
Arginine Biosynthesis IV	0.9	0.6	OAT,ASS1,ASL
Trehalose Degradation II (Trehalase)	0.9	0.6	HK1,HK2,HK3
Tetrahydrofolate Salvage from 5,10-methenyltetrahydrofolate	0.9	0.6	MTHFD1L,MTHFD1,GART
Adenine and Adenosine Salvage III	0.9	0.6	ADA,PNP,HPRT1
Purine Ribonucleosides Degradation to Ribose-1-phosphate	0.9	0.6	ADA,PNP,PGM2
Rapoport-Luebering Glycolytic Shunt	0.9	0.6	PGAM1,PGAM2,BPGM
Glutamate Degradation III (via 4-aminobutyrate)	0.9	0.6	ABAT,SUCLG2,ALDH5A1
Folate Polyglutamylation	0.9	0.6	MTHFD1L,SHMT1,MTHFD1
IL-9 Signaling	0.879	0.356	RELA,PIK3CA,JAK1,PIK3C2A,GRB2,NFKB2,STAT3,NFKB1,PIK3R4,PTPN11,GAB1,IRS1,PIK3C3,PIK3CB,PIK3R2,STAT1
IL-17 Signaling	0.873	0.329	MAP2K4,RAP2B,RELA,RAP2A,PIK3CA,JAK1,RALA,PIK3R4,NFKB1,MAP2K2,MAPK3,PIK3C3,MRAS,PIK3R2,GSK3B,MAPKAPK2,MAP2K1,AKT2,PIK3C2A,RRAS,GRB2,TRAF6,RRAS2,PTPN11,GAB1,IRS1,MAP2K3,PIK3CB
Role of NFAT in Cardiac Hypertrophy	0.851	0.305	MAP2K4,RAP2B,RAF1,CAMK1,CAMK1D,RACK1,SOS2,CSNK1A1,GNB5,HDAC10,PIK3R4,TGFBR2,HDAC6,GNB4,MAP2K2,ADCY5,PPP3R1,MAPK3,MRAS,PLCB1,GSK3B,PLCL1,PRKD3,PRKD1,GNG12,AKT2,HDAC4,HDAC2,RRAS,ITPR2,GNG2,GNG10,HDAC5,HDAC3,PTPN11,GAB1,PLCG2,IRS1,PLCB3,MAP2K3,SLC8A1,IL6ST,RAP2A,PIK3CA,RALA,PDIA3,PRKAG1,GNG7,PLCD1,PIK3C3,PRKCE,PIK3R2,GNG5,MAP2K1,SRC,PIK3C2A,GRB2,CHP1,HDAC1,PRKAR2A,PLCG1,PRKAR2B,RRAS2,MEF2D,PRKAG2,PI…
Sucrose Degradation V (Mammalian)	0.842	0.5	TPI1,ALDOB,GALM,TKFC
Sphingomyelin Metabolism	0.842	0.5	SMPD4,SMPD1,SMPD2,SMPD3
Methionine Degradation I (to Homocysteine)	0.836	0.4	PRMT3,MGMT,EEF1AKMT2,PRMT5,MAT2B,EHMT1,NSUN4,AHCY
DNA Double-Strand Break Repair by Homologous Recombination	0.824	0.429	ATRX,MRE11,ABL1,RPA1,RAD50,NBN
MIF-mediated Glucocorticoid Regulation	0.81	0.364	PLA2G6,PLA2G4A,RELA,IKBKG,LY96,MIF,MAPK3,CD14,NFKB2,CD74,NFKB1,NR3C1
Triacylglycerol Biosynthesis	0.796	0.349	ABHD5,LCLAT1,LPCAT3,DGAT2,LPGAT1,MOGAT1,GPAM,LPIN1,LPCAT1,PLPP3,AGPAT2,DBT,DGAT1,AGPAT3,MBOAT7
TNFR2 Signaling	0.79	0.367	TANK,MAP2K4,IKBKB,RELA,IKBKG,TRAF2,TBK1,NFKB2,CHUK,NFKB1,XIAP
CDP-diacylglycerol Biosynthesis I	0.757	0.375	GPAM,ABHD5,LPCAT3,LCLAT1,LPCAT1,AGPAT2,LPGAT1,AGPAT3,MBOAT7
L-carnitine Biosynthesis	0.745	0.667	TMLHE,ALDH9A1
Diphthamide Biosynthesis	0.745	0.667	EEF2,DPH5
NADH Repair	0.745	0.667	NAXE,NAXD
Methylglyoxal Degradation I	0.745	0.667	GLO1,HAGH
5-aminoimidazole Ribonucleotide Biosynthesis I	0.745	0.667	PFAS,GART
Proline Degradation	0.745	0.667	ALDH4A1,LOC102724788/PRODH
S-methyl-5-thio-α-D-ribose 1-phosphate Degradation	0.745	0.667	APIP,MRI1
Hypusine Biosynthesis	0.745	0.667	DHPS,DOHH
4-hydroxyproline Degradation I	0.745	0.667	ALDH4A1,GOT2
Biotin-carboxyl Carrier Protein Assembly	0.745	0.667	ACACB,HLCS
Thiosulfate Disproportionation III (Rhodanese)	0.745	0.667	MPST,MOCS3
Oxidized GTP and dGTP Detoxification	0.745	0.667	DDX6,RUVBL2
Glutamate Degradation II	0.745	0.667	GOT1,GOT2
Tyrosine Biosynthesis IV	0.745	0.667	PCBD2,PCBD1
Aspartate Biosynthesis	0.745	0.667	GOT1,GOT2
Methylglyoxal Degradation III	0.724	0.389	AKR7A2,AKR1A1,FAM213B,CYP2E1,ZADH2,DHRS11,AKR1B1
Role of p14/p19ARF in Tumor Suppression	0.71	0.341	NPM1,PIK3CA,PIK3C2A,NPM3,GRB2,SF3A1,PIK3R4,GAB1,PTPN11,PIK3C3,IRS1,PIK3CB,PIK3R2,UBTF
Leukotriene Biosynthesis	0.695	0.417	LTA4H,DPEP1,GGT5,ALOX5,MGST3
Urea Cycle	0.693	0.5	ASS1,ASL,ARG1
Glioblastoma Multiforme Signaling	0.686	0.301	RAP2B,TSC1,RAP2A,RAF1,PIK3CA,RALA,PDIA3,RHOT2,SOS2,NF2,PIK3R4,PTEN,PLCD1,MTOR,MAP2K2,RHOB,RHOT1,PIK3C3,MAPK3,TSC2,PDGFRA,MRAS,PLCB1,PIK3R2,GSK3B,CTNNB1,PLCL1,MAP2K1,EGFR,PDGFRB,SRC,RPS6KB1,AKT2,PIK3C2A,GRB2,RRAS,ITPR2,PLCG1,APC,RRAS2,NF1,RND3,GAB1,PTPN11,PLCG2,IRS1,PLCB3,PIK3CB,CDKN1B,FNBP1
eNOS Signaling	0.686	0.301	KNG1,PIK3CA,PRKAB2,PRKAB1,HSPA14,PDPK1,PIK3R4,HSPA5,PRKAG1,HSPA4,HSP90B1,NOSIP,CASP9,HSP90AB1,ADCY5,STUB1,PIK3C3,PRKAA2,PRKAA1,PRKCE,PIK3R2,CASP8,PRKD3,GUCY1B1,DNM2,PRKD1,AQP7,AKT2,PIK3C2A,GUCY1A1,CASP3,ITPR2,GRB2,HSPA9,PRKAR2A,AQP1,PLCG1,HSPA2,HSPA8,PRKAR2B,PRKG1,GAB1,PTPN11,IRS1,PLCG2,PRKAG2,HSP90AA1,PIK3CB,KDR,PRKCB
Role of JAK family kinases in IL-6-type Cytokine Signaling	0.674	0.36	MAP2K4,IL6ST,JAK1,PTPN11,MAPK3,TYK2,OSMR,STAT3,STAT1
Role of JAK1 and JAK3 in γc Cytokine Signaling	0.66	0.316	RAP2B,RAP2A,STAT6,PIK3CA,RALA,JAK1,FES,PTK2B,PIK3C2A,RRAS,GRB2,STAT3,PIK3R4,RRAS2,GAB1,PTPN11,IRS1,SYK,PIK3C3,MAPK3,MRAS,PIK3CB,PIK3R2,STAT1
Polyamine Regulation in Colon Cancer	0.652	0.364	PSME1,MAX,PSMF1,PSME2,SAT2,CTNNB1,PSME3,APC
Ephrin A Signaling	0.652	0.322	PIK3CA,CFL1,PIK3C2A,GRB2,PIK3R4,ROCK1,PTK2,ROCK2,PTPN11,CFL2,GAB1,IRS1,NGFR,PIK3C3,ADAM10,PIK3CB,VAV1,PIK3R2,EPHA2
Mouse Embryonic Stem Cell Pluripotency	0.65	0.306	RAP2B,IL6ST,RAP2A,RAF1,PIK3CA,JAK1,RALA,SOS2,PIK3R4,LIFR,MAP2K2,MAPK3,PIK3C3,MRAS,SMAD4,PIK3R2,GSK3B,CTNNB1,MAP2K1,TAB1,AKT2,PIK3C2A,RRAS,GRB2,TYK2,STAT3,APC,XIAP,DVL2,RRAS2,GAB1,PTPN11,IRS1,PIK3CB
IL-10 Signaling	0.646	0.318	MAP2K4,RELA,JAK1,BLVRA,TYK2,BLVRB,STAT3,NFKB2,NFKB1,TRAF6,HMOX1,IKBKB,IKBKG,IL1RN,IL10RB,CD14,MAP2K3,CHUK,LBP,IL1RAP,TAB1
Role of JAK2 in Hormone-like Cytokine Signaling	0.646	0.344	PTPN6,GHR,JAK1,PTPN11,IRS1,TYK2,PTPN1,STAT3,STAT1,SIRPA,SH2B1
Parkinson's Signaling	0.609	0.375	UCHL1,SEPT5,CASP9,PARK7,CASP3,SNCA
iCOS-iCOSL Signaling in T Helper Cells	0.6	0.302	RELA,PIK3CA,BAD,HLA-A,PDPK1,NFKB1,PIK3R4,NFATC1,PTEN,PTPRC,IKBKB,IKBKG,PPP3R1,PIK3C3,HLA-DMB,PIK3R2,CHUK,ICOSLG/LOC102723996,AKT2,PIK3C2A,GRB2,ITPR2,CSK,CHP1,PLCG1,NFKB2,INPP5D,GAB1,PTPN11,IRS1,PIK3CB,VAV1,PLEKHA2,PLEKHA1,LCP2
Inhibition of Angiogenesis by TSP1	0.583	0.333	TGFBR2,MAP2K4,HSPG2,CD47,AKT2,CASP3,GUCY1A1,THBS1,CD36,KDR,GUCY1B1
Cell Cycle: G1/S Checkpoint Regulation	0.582	0.312	RPL11,HDAC4,PA2G4,HDAC2,HDAC1,CUL1,ABL1,CDKN2C,HDAC10,SKP1,SIN3A,HDAC5,HDAC6,HDAC3,MAX,SMAD4,RPL5,GNL3,GSK3B,CDKN1B
Eicosanoid Signaling	0.582	0.312	PNPLA8,PTGIS,PLA2G16,PAFAH1B2,ALOX15,LTA4H,DPEP1,PLA2R1,ALOX12,PLA2G7,PLBD1,PLA2G6,PTGES,PLA2G4A,PTGES2,LCAT,PAFAH1B1,ALOX5,TBXAS1,PAFAH1B3
Cellular Effects of Sildenafil (Viagra)	0.572	0.298	MYH10,MPRIP,MYH9,MYL6,PDIA3,PDE3A,MYL6B,MYLK,MYH11,PDE1A,MYH7B,PRKAG1,Ppp1r12b,PLCD1,PPP1R12A,ADCY5,PDE3B,MYL4,PLCB1,PLCL1,MYL3,GUCY1B1,PDE2A,GUCY1A1,ITPR2,MYH14,MYLPF,PRKAR2A,PLCG1,MYL1,PRKAR2B,PRKG1,PLCG2,PDE1B,PRKAG2,PDE5A,PLCB3
Spliceosomal Cycle	0.569	1	U2AF2
Thio-molybdenum Cofactor Biosynthesis	0.569	1	MOCOS
S-methyl-5'-thioadenosine Degradation II	0.569	1	MTAP
Acetyl-CoA Biosynthesis III (from Citrate)	0.569	1	ACLY
Thiamin Salvage III	0.569	1	TPK1
Glutamine Biosynthesis I	0.569	1	GLUL
Glutamate Removal from Folates	0.569	1	GGH
Xanthine and Xanthosine Salvage	0.569	1	PNP
Sorbitol Degradation I	0.569	1	SORD
Lipoate Salvage and Modification	0.569	1	LIPT1
Methylglyoxal Degradation VI	0.569	1	LDHD
L-cysteine Degradation II	0.569	1	CTH
Asparagine Biosynthesis I	0.569	1	ASNS
Adenine and Adenosine Salvage VI	0.569	1	ADK
Phosphatidylethanolamine Biosynthesis III	0.569	1	PTDSS2
Lanosterol Biosynthesis	0.569	1	LSS
Sulfite Oxidation IV	0.569	1	SUOX
D-mannose Degradation	0.569	1	MPI
UDP-N-acetyl-D-galactosamine Biosynthesis I	0.569	1	GALE
Alanine Biosynthesis III	0.569	1	NFS1
Calcium Transport I	0.564	0.4	ANXA5,ATP2A3,ATP2A2,ATP2B4
p53 Signaling	0.55	0.299	PIK3CA,RRM2B,ST13,PIK3R4,FAS,PTEN,SCO2,CASP6,STAG1,THBS1,PIK3C3,PPP1R13B,COQ8A,PIK3R2,GSK3B,SERPINB5,TRIM29,CTNNB1,AKT2,PIK3C2A,GRB2,HDAC1,APAF1,BAX,PCNA,PTPN11,GAB1,IRS1,GNL3,PIK3CB,SFN,PML
Estrogen Biosynthesis	0.55	0.324	POR,HSD17B10,CYP2F1,CYP2E1,CYP4B1,HSD17B7,DHRS11,HSD17B12,HSD17B4,CYP51A1,CYP2S1,HSD17B8
Ceramide Biosynthesis	0.544	0.429	SPTLC1,SPTLC2,KDSR
Inositol Pyrophosphates Biosynthesis	0.544	0.429	IP6K1,PPIP5K1,PPIP5K2
Toll-like Receptor Signaling	0.541	0.306	ECSIT,MAP2K4,RELA,TOLLIP,MYD88,NFKB2,IRAK3,NFKB1,TRAF6,IKBKB,LY96,IKBKG,IL1RN,TLR7,CD14,MAP2K3,EIF2AK2,CHUK,LBP,TLR3,IRAK4,TAB1
Role of IL-17A in Arthritis	0.539	0.308	MAP2K4,RELA,PIK3CA,PIK3C2A,GRB2,NFKB2,PIK3R4,NFKB1,IKBKG,MAP2K2,PTPN11,GAB1,IRS1,PIK3C3,MAPK3,PIK3CB,MAP2K3,PIK3R2,MAPKAPK2,MAP2K1
Acetone Degradation I (to Methylglyoxal)	0.533	0.333	POR,CYP2F1,FAM213B,CYP2E1,CYP4B1,ZADH2,DHRS11,CYP51A1,CYP2S1
Arsenate Detoxification I (Glutaredoxin)	0.529	0.5	PNP,AS3MT
Uracil Degradation II (Reductive)	0.529	0.5	DPYSL2,DPYD
Pyruvate Fermentation to Lactate	0.529	0.5	LDHA,LDHB
Spermine and Spermidine Degradation I	0.529	0.5	PAOX,SAT2
Phenylethylamine Degradation I	0.529	0.5	ALDH2,ALDH3A2
Eumelanin Biosynthesis	0.529	0.5	MIF,DDT
Thymine Degradation	0.529	0.5	DPYSL2,DPYD
Melatonin Degradation II	0.529	0.5	MAOB,MAOA
NAD Biosynthesis III	0.529	0.5	NAMPT,Nmnat3
L-cysteine Degradation I	0.529	0.5	GOT1,GOT2
Lactose Degradation III	0.529	0.5	GLB1,PSAP
dTMP De Novo Biosynthesis	0.529	0.5	SHMT1,DHFR
IL-7 Signaling Pathway	0.527	0.3	PIK3CA,JAK1,BAD,SOS2,PDPK1,GSK3A,PIK3R4,NFATC1,PTK2,MAPK3,PIK3C3,IGHM,PIK3R2,GSK3B,STAT1,AKT2,PIK3C2A,SLC2A1,GRB2,BAX,MET,GAB1,PTPN11,IRS1,PIK3CB,CDKN1B,Ighg2b
Dermatan Sulfate Degradation (Metazoa)	0.524	0.353	HYAL2,IDUA,OGA,GM2A,HEXB,HEXA
IL-22 Signaling	0.507	0.333	MAP2K4,AKT2,JAK1,MAPK3,TYK2,IL10RB,STAT3,STAT1
Ovarian Cancer Signaling	0.5	0.291	RAP2B,RAP2A,RAF1,PIK3CA,RALA,PA2G4,ABL1,PIK3R4,MLH1,PRKAG1,PTEN,BRAF,MTOR,MAP2K2,MAPK3,PIK3C3,RPS6KB2,MRAS,PIK3R2,GSK3B,CTNNB1,MAP2K1,EGFR,RPS6KB1,SRC,AKT2,PIK3C2A,GRB2,RRAS,PRKAR2A,MMP2,APC,SIN3A,PRKAR2B,RRAS2,GAB1,PTPN11,MSH2,IRS1,PRKAG2,MSH6,CD44,PIK3CB
Retinol Biosynthesis	0.498	0.316	DDHD2,CES1,RDH11,RDH14,LPL,PNLIPRP1,LIPE,PNPLA2,RBP1,RDH13,DHRS4,ESD
Amyotrophic Lateral Sclerosis Signaling	0.489	0.294	PIK3CA,RAB5C,NEFL,GPX1,RAB5B,PIK3R4,RAB5A,CASP9,PIK3C3,CASP1,BID,PIK3R2,PRPH,CAPN5,CASP3,PIK3C2A,GRB2,APAF1,NEFH,BAX,SOD1,XIAP,CCS,PTPN11,GAB1,CAPN1,IRS1,GLUL,PIK3CB,CAPN7,CASP7,SSR4
p38 MAPK Signaling	0.478	0.292	MAP2K4,HSPB2,MAP3K5,FAS,TGFBR2,TRADD,MKNK1,RPS6KB2,EEF2K,MAPKAPK2,STAT1,IL1RAP,TAB1,RPS6KB1,MAPKAPK3,RPS6KA5,IRAK3,TRAF6,FADD,PLA2G4A,PLA2G6,RPS6KA6,TRAF2,MAX,IL1RN,MAPT,MEF2D,HSPB7,MAP2K3,RPS6KA4,IRAK4,RPS6KC1,HSPB1
Oleate Biosynthesis II (Animals)	0.465	0.364	UFSP2,CYB5A,ALDH6A1,FADS1
BMP signaling pathway	0.453	0.295	RAP2B,MAP2K4,RAP2A,RELA,RAF1,MAGED1,RALA,RRAS,GRB2,PRKAR2A,NFKB2,NFKB1,XIAP,PRKAG1,RRAS2,PRKAR2B,MAP2K2,MAPK3,MRAS,PRKAG2,SMAD4,MAP2K1,TAB1
Retinoate Biosynthesis I	0.447	0.312	ADH7,ALDH1A1,RDH11,ALDH1A3,RDH14,ALDH1A2,ADH1C,RBP1,RDH13,DHRS4
Phosphatidylethanolamine Biosynthesis II	0.429	0.375	CEPT1,PCYT2,CHKB
Granzyme A Signaling	0.418	0.333	SET,NME1,HMGB2,H1F0,APEX1
Apelin Cardiac Fibroblast Signaling Pathway	0.418	0.318	AKT2,PRKAB1,PRKAB2,PRKAG2,PRKAA2,PRKAA1,PRKAG1
FGF Signaling	0.389	0.286	RAF1,AKT2,PTPN6,PIK3CA,PIK3C2A,GRB2,CRKL,SOS2,PLCG1,CRK,RPS6KA5,STAT3,MAP3K5,PIK3R4,FGF1,MET,GAB1,PTPN11,IRS1,PIK3C3,MAPK3,PIK3CB,MAP2K3,PIK3R2,MAPKAPK2,MAP2K1
CREB Signaling in Neurons	0.388	0.279	RAP2B,RAF1,POLR2D,RACK1,SOS2,GNB5,PIK3R4,GNB4,MAP2K2,ADCY5,MAPK3,MRAS,PLCB1,GNA13,PLCL1,PRKD3,GNG12,PRKD1,POLR2I,AKT2,ITPR2,RRAS,GNG2,POLR2H,GNG10,GAB1,PTPN11,POLR2E,PLCG2,IRS1,GNAO1,PLCB3,RAP2A,PIK3CA,RALA,PDIA3,GNA11,POLR2J,POLR2B,GNG7,PRKAG1,PLCD1,POLR2A,POLR2C,PIK3C3,PRKCE,PIK3R2,GNG5,MAP2K1,PIK3C2A,GRB2,GNA12,PRKAR2A,PLCG1,POLR2G,RRAS2,PRKAR2B,PRKAG2,PIK3CB,PRKCB
Protein Citrullination	0.387	0.4	PADI4,PADI2
Citrulline-Nitric Oxide Cycle	0.387	0.4	ASS1,ASL
Tyrosine Degradation I	0.387	0.4	GSTZ1,FAH
Assembly of RNA Polymerase III Complex	0.383	0.333	GTF3C4,GTF3C2,GTF3C5,SF3A1
Acyl-CoA Hydrolysis	0.383	0.333	PPT1,GNPAT,ACOT7,ACOT8
MIF Regulation of Innate Immunity	0.367	0.293	MAP2K4,PLA2G6,PLA2G4A,RELA,IKBKG,LY96,MIF,MAPK3,CD14,NFKB2,CD74,NFKB1
B Cell Activating Factor Signaling	0.367	0.293	MAP2K4,TRAF6,IKBKB,RELA,IKBKG,TRAF2,ELP1,NFKB2,CHUK,TRAF5,NFKB1,NFATC1
Cyclins and Cell Cycle Regulation	0.348	0.282	RAF1,HDAC4,PA2G4,HDAC2,HDAC1,CUL1,PPP2R5B,ABL1,CDKN2C,HDAC10,SKP1,PPP2R5A,SIN3A,HDAC5,HDAC6,PPP2R1A,HDAC3,PTPA,PPP2R5E,GSK3B,CDKN1B,PPP2R1B
PXR/RXR Activation	0.339	0.283	RELA,Aldh1a7,AKT2,CPT1A,PRKAR2A,ALAS1,HMGCS2,NR3C1,PRKAG1,PAPSS2,ALDH1A1,PRKAR2B,PCK2,ALDH3A2,NCOA1,PRKAG2,ABCC3
Molecular Mechanisms of Cancer	0.335	0.273	RAP2B,RAF1,SOS2,CDKN2C,NCSTN,ARHGEF1,GSK3A,LAMTOR3,ITGA3,PLCB1,GNA13,PRKD3,PRKD1,AKT2,RRAS,ITGA5,ARHGEF17,NFKB2,RASGRF2,MAX,GAB1,IRS1,ARHGEF6,ARHGEF18,MAP2K3,ARHGEF10,NOTCH1,RAP2A,PIK3CA,RALA,ARHGEF7,RHOT2,LRP6,GNA11,CRK,MAP3K5,CASP6,PIK3C3,BID,PRKCE,PIK3R2,CTNNB1,CASP8,ITGB1,GRB2,GNA12,ITGA2,SIN3A,FADD,RBPJ,CASP7,PRKCB,CTNND1,MAP2K4,JAK1,BAD,PIK3R4,PTK2,TGFBR2,IKBKG,CASP9,MAP2K2,RHOB,SUFU,ADCY5,…
Asparagine Degradation I	0.331	0.5	ASRGL1
UDP-D-xylose and UDP-D-glucuronate Biosynthesis	0.331	0.5	UGDH
Spermine Biosynthesis	0.331	0.5	SMS
L-DOPA Degradation	0.331	0.5	COMT
Taurine Biosynthesis	0.331	0.5	CSAD
GDP-L-fucose Biosynthesis II (from L-fucose)	0.331	0.5	FUK
Spermidine Biosynthesis I	0.331	0.5	SRM
L-glutamine Biosynthesis II (tRNA-dependent)	0.331	0.5	QRSL1
Cysteine Biosynthesis/Homocysteine Degradation	0.331	0.5	CTH
Threonine Degradation II	0.331	0.5	GCAT
Glycine Biosynthesis I	0.331	0.5	SHMT1
Glutamine Degradation I	0.331	0.5	GLS
Opioid Signaling Pathway	0.33	0.274	MAP2K4,RAP2B,RAF1,CAMK1,BAD,CAMK1D,CLTB,SOS2,AP1B1,AP2A2,MAP2K2,ADCY5,PPP3R1,MAPK3,RGS10,MRAS,PLCB1,GSK3B,PRKD3,PRKD1,RPS6KB1,RGS19,AKT2,RRAS,ITPR2,GNG2,CLTC,GRK5,NFKB2,AP2S1,RPS6KA6,CLTA,PDE1B,GNAO1,GRK6,MAP2K3,MAP2K5,RAP2A,AP2A1,RALA,RGS3,PDE1A,NFKB1,PRKAG1,GNG7,BRAF,AP1G2,RPS6KB2,PRKCE,CTNNB1,PDK1,GNG5,MAP2K1,SRC,SIGMAR1,AP2M1,RGS7,PRKAR2A,RPS6KA5,PRKAR2B,RRAS2,PRKAG2,RPS6KA4,CDKN1B,PRKCB
Synaptic Long Term Depression	0.319	0.274	RAP2B,PAFAH1B2,RAP2A,RAF1,RALA,PDIA3,GNA11,PPP2R5B,PLA2R1,PLA2G7,PLCD1,PLBD1,LCAT,MAP2K2,MAPK3,MRAS,PLCB1,PRKCE,GNA13,PLCL1,PRKD3,MAP2K1,PRKD1,GUCY1B1,PLA2G16,PNPLA8,GUCY1A1,ITPR2,RRAS,GNA12,PLCG1,PPP2R5A,PLA2G6,PLA2G4A,PPP2R1A,RRAS2,PRKG1,NPR3,PTPA,PLCG2,GNAO1,PLCB3,PPP2R5E,PAFAH1B1,PPP2R1B,NPR2,PRKCB,PAFAH1B3
Regulation of the Epithelial-Mesenchymal Transition Pathway	0.311	0.273	MAP2K4,RAP2B,RAF1,JAK1,SOS2,NCSTN,PIK3R4,TGFBR2,MAP2K2,MAPK3,MRAS,GSK3B,PDGFRB,AKT2,NOTCH3,RRAS,TYK2,MMP2,NFKB2,ZEB1,STAT3,APC,MET,CDH2,DVL2,ARAF,GAB1,PTPN11,IRS1,MAP2K3,NOTCH1,MAP2K5,RAP2A,RELA,ADAM17,PIK3CA,RALA,NFKB1,BRAF,NOTCH2,PIK3C3,SMAD4,PIK3R2,CTNNB1,MAP2K1,EGFR,PIK3C2A,GRB2,FGF1,RRAS2,ZEB2,RBPJ,PIK3CB
Cell Cycle: G2/M DNA Damage Checkpoint Regulation	0.309	0.28	YWHAG,YWHAE,YWHAH,YWHAB,PTPMT1,CUL1,YWHAZ,ABL1,SKP1,YWHAQ,TOP2B,TRIP12,TOP2A,SFN
April Mediated Signaling	0.306	0.282	MAP2K4,TRAF6,IKBKB,RELA,IKBKG,TRAF2,NFKB2,CHUK,TRAF5,NFKB1,NFATC1
Neuropathic Pain Signaling In Dorsal Horn Neurons	0.305	0.274	PIK3CA,CAMK1,CAMK1D,PDIA3,PIK3R4,PRKAG1,PLCD1,MAPK3,PIK3C3,PLCB1,PRKCE,PIK3R2,PLCL1,PRKD3,PRKD1,SRC,PIK3C2A,ITPR2,GRB2,PRKAR2A,PLCG1,PRKAR2B,NTRK2,PTPN11,GAB1,IRS1,PLCG2,PRKAG2,PLCB3,PIK3CB,PRKCB
Type I Diabetes Mellitus Signaling	0.303	0.275	MAP2K4,RELA,JAK1,HLA-A,MAP3K5,NFKB1,FAS,TRADD,IKBKB,IKBKG,CASP9,NGFR,HLA-DMB,BID,CHUK,CASP8,STAT1,IL1RAP,CASP3,MYD88,APAF1,HSPD1,NFKB2,TRAF6,FADD,TRAF2,RIPK1,MAP2K3
Colorectal Cancer Metastasis Signaling	0.303	0.272	MAP2K4,RAP2B,JAK1,BAD,RACK1,SOS2,GNB5,PIK3R4,TGFBR2,GNB4,CASP9,RHOB,MAP2K2,ADCY5,MAPK3,MRAS,GSK3B,GNG12,AKT2,CASP3,RRAS,TYK2,GNG2,MMP2,NFKB2,STAT3,APC,GNG10,PTPN11,GAB1,RND3,IRS1,FNBP1,IL6ST,RELA,RAP2A,PIK3CA,RALA,RHOT2,LRP6,NFKB1,PRKAG1,MLH1,GNG7,BRAF,APPL1,RHOT1,PIK3C3,TLR7,SMAD4,PIK3R2,TLR3,CTNNB1,STAT1,GNG5,MAP2K1,EGFR,SRC,PIK3C2A,GRB2,PRKAR2A,BAX,PRKAR2B,RRAS2,MSH2,PRKAG2,MSH6,PIK3CB
Role of BRCA1 in DNA Damage Response	0.298	0.275	PBRM1,ARID1A,SMARCE1,SMARCD2,RPA1,BRCC3,SMARCA4,MLH1,RAD50,NBN,MSH2,RFC4,SMARCA2,MRE11,SMARCB1,MSH6,RFC2,BABAM1,SMARCC2,SMARCC1,STAT1,BABAM2
IL-17A Signaling in Fibroblasts	0.292	0.281	TRAF6,IKBKB,RELA,IKBKG,MAPK3,NFKB2,GSK3B,CHUK,NFKB1
Glycerol Degradation I	0.29	0.333	GPD1,GPD2
Glycine Cleavage Complex	0.29	0.333	GCSH,DLD
Ceramide Degradation	0.29	0.333	NAAA,ASAH1
STAT3 Pathway	0.282	0.272	RAP2B,MAP2K4,RAF1,RAP2A,RALA,TGFBR3,TGFBR2,MAP2K2,NGFR,MAPK3,PDGFRA,MRAS,MAP2K1,PDGFRB,EGFR,SRC,PTPN6,RRAS,TYK2,STAT3,IGF2R,NDUFA13,RRAS2,GHR,NTRK2,MAP3K20,IL10RB,KDR
Gap Junction Signaling	0.281	0.27	RAP2B,DBN1,RAF1,SOS2,CSNK1A1,PIK3R4,MAP2K2,ADCY5,PPP3R1,MAPK3,MRAS,PLCB1,PLCL1,PRKD3,GUCY1B1,PRKD1,AKT2,GUCY1A1,ITPR2,RRAS,PTPN11,GAB1,NPR3,IRS1,PLCG2,PLCB3,NPR2,MAP2K5,RAP2A,PIK3CA,RALA,PDIA3,PRKAG1,PLCD1,SP3,PIK3C3,PRKCE,PIK3R2,CTNNB1,MAP2K1,EGFR,SRC,PIK3C2A,TJP1,GRB2,PRKAR2A,PLCG1,RRAS2,PRKG1,PRKAR2B,PRKAG2,PIK3CB,PRKCB
Neuroprotective Role of THOP1 in Alzheimer's Disease	0.277	0.271	HGFAC,KNG1,MME,DPP4,CFD,YWHAE,HLA-A,CMA1,PRKAR2A,HTRA3,SERPINA3,THOP1,IDE,TPSAB1/TPSB2,PRKAG1,APP,PREP,PLG,PRKAR2B,MAPT,PRKAG2,TPP1,ECE1,HTRA2,HTRA1,LONP1,FAP,ACE,AGT
Glycine Betaine Degradation	0.272	0.3	SARDH,SHMT1,SDSL
Dopamine Receptor Signaling	0.264	0.27	PPP2R5B,PRKAR2A,PPP1R14A,PRKAG1,PPP2R5A,MAOB,PPP2R1A,PRKAR2B,PPP1R12A,PPP1R7,PTPA,ADCY5,COMT,PRKAG2,SPR,PPP2R5E,PPP2R1B,PCBD1,QDPR,MAOA
Bupropion Degradation	0.244	0.273	POR,CYP2F1,CYP2E1,CYP4B1,CYP51A1,CYP2S1
Retinoate Biosynthesis II	0.214	0.333	RBP1
1,25-dihydroxyvitamin D3 Biosynthesis	0.214	0.333	POR
Ascorbate Recycling (Cytosolic)	0.214	0.333	GLRX
Tetrahydrobiopterin Biosynthesis I	0.214	0.333	SPR
Methionine Salvage II (Mammalian)	0.214	0.333	MTR
Thyroid Hormone Biosynthesis	0.214	0.333	CTSD
1D-myo-inositol Hexakisphosphate Biosynthesis V (from Ins(1,3,4)P3)	0.214	0.333	ITPK1
Tetrahydrobiopterin Biosynthesis II	0.214	0.333	SPR
S-adenosyl-L-methionine Biosynthesis	0.214	0.333	MAT2B
L-serine Degradation	0.214	0.333	SDSL
Circadian Rhythm Signaling	0	0.0606	ARNTL,CLOCK
Synaptic Long Term Potentiation	0	0.266	RAP2B,RAP2A,RAF1,RALA,PPP1R1A,PDIA3,GNA11,PRKAG1,PLCD1,PPP1R12A,MAP2K2,PPP1R7,PPP3R1,MAPK3,MRAS,PLCB1,PRKCE,PLCL1,PRKD3,MAP2K1,PRKD1,RRAS,ITPR2,CHP1,PRKAR2A,PPP1R14A,PLCG1,PRKAR2B,RRAS2,PLCG2,PRKAG2,PLCB3,PRKCB
Hepatic Cholestasis	0	0.211	MAP2K4,RELA,SLC4A2,MAP3K4,NFKB1,PRKAG1,IKBKB,IKBKG,ADCY5,ABCC1,NGFR,PRKCE,LBP,CHUK,IL1RAP,PRKD3,PRKD1,CYP27A1,MYD88,PRKAR2A,NFKB2,IRAK3,TRAF6,LY96,TRAF2,PRKAR2B,IL1RN,PRKAG2,CD14,ABCC3,IRAK4,PRKCB
VDR/RXR Activation	0	0.179	IGFBP6,CSNK2A1,IGFBP5,THBD,PSMC5,NCOA1,CD14,PRKCE,NCOR1,CDKN1B,NCOR2,PRKD3,PRKD1,PRKCB
TREM1 Signaling	0	0.232	ITGB1,RELA,AKT2,ICAM1,MYD88,GRB2,ITGA5,PLCG1,NFKB2,STAT3,NFKB1,PLCG2,MAPK3,CASP1,TLR7,TLR3
FcγRIIB Signaling in B Lymphocytes	0	0.259	RAP2B,MAP2K4,RAP2A,PIK3CA,RALA,PIK3C2A,RRAS,GRB2,PDPK1,PIK3R4,INPP5D,RRAS2,GAB1,PTPN11,IRS1,PLCG2,SYK,PIK3C3,MRAS,PIK3CB,DOK1,PIK3R2
CCR5 Signaling in Macrophages	0	0.198	MAP2K4,PTK2B,GNG2,RACK1,GNB5,PLCG1,FAS,GNG7,GNG10,GNB4,PLCG2,MRAS,PRKCE,GNG5,PRKD3,GNG12,PRKD1,PRKCB
Calcium-induced T Lymphocyte Apoptosis	0	0.259	HDAC2,ITPR2,HLA-A,HDAC1,CHP1,ATP2A3,PLCG1,ATP2A2,MEF2D,PPP3R1,HLA-DMB,PRKCE,PRKD3,PRKD1,PRKCB
Airway Pathology in Chronic Obstructive Pulmonary Disease	0	0.143	MMP2
T Helper Cell Differentiation	0	0.149	TGFBR2,IL6ST,STAT6,HLA-A,NGFR,HLA-DMB,IL10RB,STAT3,STAT1,ICOSLG/LOC102723996
Role of Cytokines in Mediating Communication between Immune Cells	0	0.027	IL1RN
Dendritic Cell Maturation	0	0.269	B2M,MAP2K4,RELA,PIK3CA,ICAM1,HLA-A,PDIA3,NFKB1,PIK3R4,FCGR1A,PLCD1,COL1A2,IKBKB,CD1D,IKBKG,NGFR,MAPK3,PIK3C3,HLA-DMB,PLCB1,PIK3R2,TLR3,CHUK,STAT1,PLCL1,COL18A1,TAB1,AKT2,PIK3C2A,MYD88,GRB2,COL2A1,PLCG1,NFKB2,TRAF6,COL1A1,GAB1,PTPN11,IL1RN,IRS1,FSCN1,PLCG2,PLCB3,PIK3CB,Ighg2b,COL3A1
HIF1α Signaling	0	0.267	RAP2B,RAP2A,PIK3CA,RALA,PIK3R4,ELOC,LDHB,ARNT,MAPK3,PIK3C3,MRAS,PIK3R2,APEX1,AKT2,PIK3C2A,SLC2A1,RRAS,GRB2,COPS5,MMP2,SLC2A4,EGLN1,RRAS2,PTPN11,GAB1,CUL2,IRS1,NCOA1,HSP90AA1,PIK3CB,LDHA,VHL
Factors Promoting Cardiogenesis in Vertebrates	0	0.125	TGFBR2,TGFBR3,LRP6,PRKCE,SMAD4,GSK3B,CTNNB1,PRKD3,PRKD1,APC,PRKCB
Cardiomyocyte Differentiation via BMP Receptors	0	0.0588	SMAD4
Cell Cycle Regulation by BTG Family Proteins	0	0.2	PPP2R1A,CNOT7,PTPA,PPP2R5B,PPP2R5E,PPP2R1B,PPP2R5A
Corticotropin Releasing Hormone Signaling	0	0.193	RAF1,ARPC5,PRKAG1,BRAF,MAP2K2,ADCY5,MAPK3,PRKCE,JUND,KRT1,PRKD3,MAP2K1,PRKD1,GUCY1B1,GUCY1A1,ITPR2,PRKAR2A,PLCG1,PRKAR2B,NPR3,MEF2D,PLCG2,GNAO1,PRKAG2,NPR2,PRKCB
HMGB1 Signaling	0	0.265	RAP2B,MAP2K4,RAP2A,RELA,PIK3CA,RALA,ICAM1,RHOT2,RBBP7,NFKB1,PIK3R4,MAP2K2,RHOB,RHOT1,NGFR,MAPK3,PIK3C3,MRAS,PIK3R2,MAP2K1,AKT2,VCAM1,PIK3C2A,GRB2,RRAS,NFKB2,RRAS2,GAB1,PTPN11,RND3,IRS1,PIK3CB,MAP2K3,MAP2K5,FNBP1
Maturity Onset Diabetes of Young (MODY) Signaling	0	0.0476	ALDOB
Role of CHK Proteins in Cell Cycle Checkpoint Control	0	0.236	PCNA,PPP2R1A,RFC4,PTPA,PPP2R5B,MRE11,RFC2,RPA1,PPP2R5E,PPP2R1B,RAD50,PPP2R5A,NBN
GNRH Signaling	0	0.261	RAP2B,MAP2K4,RAP2A,RAF1,RELA,RALA,PTK2B,SOS2,GNA11,MAP3K5,MAP3K4,NFKB1,PRKAG1,GNG7,PTK2,MAP2K2,ADCY5,MAPK3,MRAS,PLCB1,Map3k7,PRKCE,GNG5,MAP2K1,PRKD3,PRKD1,EGFR,SRC,PXN,MAP3K6,ITPR2,GRB2,RRAS,GNG2,PRKAR2A,MMP2,NFKB2,PRKAR2B,RRAS2,PRKAG2,PLCB3,MAP2K3,PRKCB
Human Embryonic Stem Cell Pluripotency	0	0.156	PIK3CA,AKT2,PIK3C2A,GRB2,PDPK1,GSK3A,PIK3R4,APC,TGFBR2,NTRK2,PTPN11,GAB1,IRS1,PIK3C3,PDGFRA,MRAS,SMAD4,PIK3CB,GSK3B,PIK3R2,CTNNB1,PDGFRB
ATM Signaling	0	0.24	MAP2K4,SMC3,HP1BP3,TRIM28,PPP2R5B,ABL1,ZEB1,CBX5,PPP2R5A,RAD50,NBN,SMC1A,USP7,PPP2R1A,CBX1,PTPA,TRRAP,MRE11,BID,TP53BP1,PPP2R5E,PPP2R1B,CBX3
Role of Oct4 in Mammalian Embryonic Stem Cell Pluripotency	0	0.2	AQR,CASP6,PHB,PPP1R8,PHC3,TDRD7,SH3GLB1,ASH2L,PARP1
Role of NANOG in Mammalian Embryonic Stem Cell Pluripotency	0	0.246	RAP2B,IL6ST,RAF1,RAP2A,PIK3CA,JAK1,RALA,SOS2,PIK3R4,LIFR,MAP2K2,PIK3C3,MAPK3,MRAS,SMAD4,PIK3R2,GSK3B,CTNNB1,MAP2K1,AKT2,PIK3C2A,RRAS,GRB2,TYK2,STAT3,APC,RRAS2,PTPN11,GAB1,IRS1,PIK3CB
Basal Cell Carcinoma Signaling	0	0.0714	DVL2,SUFU,GSK3B,CTNNB1,APC
Primary Immunodeficiency Signaling	0	0.171	PTPRC,IKBKG,ADA,IGHM,Ighg2b,TAP2,TAP1
Allograft Rejection Signaling	0	0.0877	B2M,HLA-A,HLA-DMB,Ighg2b,FAS
Autoimmune Thyroid Disease Signaling	0	0.132	HLA-A,HLA-DMB,TSHR,Ighg2b,FAS
Thyroid Cancer Signaling	0	0.267	BRAF,RAP2B,RAP2A,RRAS2,RALA,NTRK2,MAP2K2,RRAS,MAPK3,MRAS,CTNNB1,MAP2K1
Bladder Cancer Signaling	0	0.196	RAP2B,RAP2A,RAF1,RALA,PA2G4,RRAS,ABL1,RPS6KA5,MMP2,SIN3A,FGF1,RRAS2,MAP2K2,THBS1,MAPK3,MRAS,MAP2K1,EGFR
Graft-versus-Host Disease Signaling	0	0.105	HLA-A,IL1RN,HLA-DMB,FAS
Communication between Innate and Adaptive Immune Cells	0	0.0946	B2M,IL1RN,HLA-A,TLR7,IGHM,TLR3,Ighg2b
Crosstalk between Dendritic Cells and Natural Killer Cells	0	0.174	RELA,TLN2,IL3RA,HLA-A,FSCN1,TLR7,TLN1,NFKB2,TLR3,NFKB1,FAS,NECTIN2
Retinoic acid Mediated Apoptosis Signaling	0	0.239	FADD,CASP9,CASP3,APAF1,ZC3HAV1,DAP3,BID,CASP8,PARP9,PARP1,PARP14
Role of Osteoblasts, Osteoclasts and Chondrocytes in Rheumatoid Arthritis	0	0.229	MAP2K4,BAD,CSNK1A1,PIK3R4,ITGB3,IKBKB,IKBKG,ITGA3,CASP9,PPP3R1,MAPK3,GSK3B,TRAF5,IL1RAP,AKT2,ITGA5,GSN,APC,TRAF6,CBL,PTPN11,GAB1,IL1RN,IRS1,MAP2K3,RELA,ADAM17,PIK3CA,PTK2B,LRP6,MAP3K5,NFKB1,NFATC1,TRADD,NGFR,PIK3C3,SMAD4,PIK3R2,CHUK,CTNNB1,ALPL,ITGB1,SRC,PIK3C2A,GRB2,CHP1,ITGA2,CSF1R,XIAP,COL1A1,TRAF2,PIK3CB
Altered T Cell and B Cell Signaling in Rheumatoid Arthritis	0	0.122	RELA,HLA-A,IL1RN,HLA-DMB,TLR7,NFKB2,CHUK,TLR3,NFKB1,FAS
Role of Macrophages, Fibroblasts and Endothelial Cells in Rheumatoid Arthritis	0	0.251	MAP2K4,RAP2B,RAF1,CSNK1A1,PIK3R4,FCGR1A,ROCK2,IKBKB,IKBKG,MAP2K2,MAPK3,PPP3R1,MRAS,PLCB1,TRAF5,GSK3B,PLCL1,PRKD3,IL1RAP,PRKD1,MIF,AKT2,RRAS,STAT3,APC,C5,TRAF6,PTPN11,GAB1,IL1RN,PLCG2,IRS1,GNAO1,PLCB3,MAP2K3,Ighg2b,IL6ST,RELA,RAP2A,PIK3CA,ICAM1,RALA,FN1,PDIA3,LRP6,NFKB1,NFATC1,PLCD1,ROR2,TRADD,PIK3C3,NGFR,TLR7,PRKCE,PIK3R2,CHUK,TLR3,MAPKAPK2,CTNNB1,MAP2K1,SRC,VCAM1,C5AR1,PIK3C2A,MYD88,GRB2,CHP1,DA…
B Cell Development	0	0.179	PTPRC,HLA-A,HLA-DMB,IGHM,Ighg2b
Role of Wnt/GSK-3β Signaling in the Pathogenesis of Influenza	0	0.0923	DVL2,CSNK1A1,NCOA1,GSK3B,CTNNB1,APC
Nur77 Signaling in T Lymphocytes	0	0.255	HDAC2,CASP3,HLA-A,HDAC1,CHP1,APAF1,NFATC1,SIN3A,CASP9,PPP3R1,MEF2D,HLA-DMB,MAP2K5
PKCθ Signaling in T Lymphocytes	0	0.253	RAP2B,MAP2K4,RAP2A,RELA,PIK3CA,RALA,HLA-A,SOS2,MAP3K5,MAP3K4,NFKB1,PIK3R4,NFATC1,IKBKB,IKBKG,PPP3R1,MAPK3,PIK3C3,HLA-DMB,MRAS,Map3k7,PIK3R2,CHUK,PIK3C2A,MAP3K6,GRB2,RRAS,CHP1,PLCG1,MALT1,NFKB2,RRAS2,GAB1,PTPN11,BCL10,IRS1,PLCG2,PIK3CB,VAV1,LCP2
Role of Lipids/Lipid Rafts in the Pathogenesis of Influenza	0	0.0909	FDPS
Role of Hypercytokinemia/hyperchemokinemia in the Pathogenesis of Influenza	0	0.0357	IL1RN
Antiproliferative Role of TOB in T Cell Signaling	0	0.231	TGFBR2,PABPC1,CUL1,SMAD4,CDKN1B,SKP1
MSP-RON Signaling Pathway	0	0.232	F12,PIK3CA,PIK3C2A,IL3RA,GRB2,PIK3R4,KLKB1,ITGB2,ITGAM,PTPN11,GAB1,IRS1,PIK3C3,PIK3CB,MST1R,PIK3R2
OX40 Signaling Pathway	0	0.152	MAP2K4,B2M,RELA,IKBKG,TRAF2,HLA-A,HLA-DMB,NFKB2,TRAF5,NFKB1
Cell Cycle Control of Chromosomal Replication	0	0.113	TOP2B,RPA3,PCNA,TOP2A,RPA1,RPA2
Assembly of RNA Polymerase II Complex	0	0.25	POLR2G,POLR2I,POLR2A,POLR2D,TAF6,POLR2C,POLR2E,GTF2E1,POLR2J,POLR2H,GTF2F1,POLR2B
Assembly of RNA Polymerase I Complex	0	0.182	POLR1C,UBTF
IL-17A Signaling in Gastric Cells	0	0.227	MAP2K4,RELA,MAPK3,NFKB1,EGFR
Role of IL-17A in Psoriasis	0	0.125	S100A9
Role of IL-17F in Allergic Inflammatory Airway Diseases	0	0.268	TRAF6,RAF1,RELA,RPS6KA6,MAP2K2,MAPK3,RPS6KA5,RPS6KA4,NFKB2,NFKB1,MAP2K1
Dopamine-DARPP32 Feedback in cAMP Signaling	0	0.219	PDIA3,PPP2R5B,CSNK1A1,ATP2A2,PRKAG1,PLCD1,PPP1R12A,PPP1R7,ADCY5,PPP3R1,PRKCE,PLCB1,PLCL1,PRKD3,PRKD1,GUCY1B1,GUCY1A1,ITPR2,CHP1,PRKAR2A,PLCG1,PPP1R14A,ATP2A3,PAWR,PPP2R5A,PPP2R1A,PRKAR2B,PRKG1,PTPA,PLCG2,PRKAG2,PLCB3,PPP2R5E,PPP2R1B,PRKCB
Hematopoiesis from Pluripotent Stem Cells	0	0.0541	IGHM,Ighg2b
Transcriptional Regulatory Network in Embryonic Stem Cells	0	0.0577	SET,L1CAM,STAT3
nNOS Signaling in Neurons	0	0.222	CAPN5,PPP3R1,CAPN1,CHP1,PRKCE,CAPN7,PRKD3,PRKD1,PRKCB,PFKM
nNOS Signaling in Skeletal Muscle Cells	0	0.125	SNTB2,SNTB1,SNTA1,DMD,DAG1
Estrogen-mediated S-phase Entry	0	0.0385	CDKN1B
GADD45 Signaling	0	0.105	PCNA,MAP3K4
Netrin Signaling	0	0.203	NCK2,PRKG1,PRKAR2B,PPP3R1,ABLIM3,CHP1,PRKAG2,PRKAR2A,ABLIM2,NCK1,ABLIM1,PRKAG1,NFATC1
Heparan Sulfate Biosynthesis	0	0.149	PNPLA7,TARS2,Ces1b/Ces1c,PPME1,Ces2e,DTD2,LIPE,EXTL3,AARS,PRDX6,AARSD1
NAD Biosynthesis from 2-amino-3-carboxymuconate Semialdehyde	0	0.2	ABL1
Sphingosine and Sphingosine-1-phosphate Metabolism	0	0.25	NAAA,ASAH1
Thyroid Hormone Metabolism II (via Conjugation and/or Degradation)	0	0.0323	Sult1a1
NAD biosynthesis II (from tryptophan)	0	0.0769	ABL1
Nicotine Degradation III	0	0.196	POR,ADH7,CYP2F1,CYP2E1,CYP4B1,AOX1,CYP51A1,CYP2S1,Aox3
Heparan Sulfate Biosynthesis (Late Stages)	0	0.164	PNPLA7,TARS2,Ces1b/Ces1c,PPME1,Ces2e,DTD2,LIPE,EXTL3,AARS,PRDX6,AARSD1
Androgen Biosynthesis	0	0.0769	EBP
Ubiquinol-10 Biosynthesis (Eukaryotic)	0	0.222	MICAL1,CYP2E1,BCKDHA,ECHDC1
The Visual Cycle	0	0.263	RDH11,RDH14,RBP1,RDH13,DHRS4
Melatonin Degradation I	0	0.14	POR,CYP2F1,CYP2E1,CYP4B1,Sult1a1,CYP51A1,CYP2S1
Histidine Degradation III	0	0.25	MTHFD1L,MTHFD1
NAD Salvage Pathway III	0	0.2	Nmnat3
Nicotine Degradation II	0	0.236	FMO2,FMO5,INMT,POR,CYP2F1,ADH7,CYP2E1,CYP4B1,FMO1,AOX1,CYP51A1,Aox3,CYP2S1
Lysine Degradation II	0	0.2	ALDH7A1
Bile Acid Biosynthesis, Neutral Pathway	0	0.25	AMACR,CYP27A1,SCP2
Lysine Degradation V	0	0.2	ALDH7A1
Dolichyl-diphosphooligosaccharide Biosynthesis	0	0.2	DPM1,ALG5
Salvage Pathways of Pyrimidine Deoxyribonucleotides	0	0.167	CDA
Superpathway of Melatonin Degradation	0	0.164	POR,CYP2F1,MAOB,CYP2E1,CYP4B1,Sult1a1,CYP51A1,CYP2S1,MAOA
Histidine Degradation VI	0	0.133	MICAL1,CYP2E1
Trans, trans-farnesyl Diphosphate Biosynthesis	0	0.25	FDPS
Pregnenolone Biosynthesis	0	0.167	MICAL1,CYP2E1
Glucocorticoid Biosynthesis	0	0.111	EBP
Mineralocorticoid Biosynthesis	0	0.125	EBP
DNA damage-induced 14-3-3σ Signaling	0	0.105	AKT2,SFN
Gαi Signaling	0	0.231	RAP2B,RAF1,RAP2A,RALA,RACK1,SOS2,GNB5,GNG7,PRKAG1,GNB4,ADCY5,MAPK3,RGS10,MRAS,GNG5,GNG12,SRC,RRAS,GRB2,GNG2,RGS7,PRKAR2A,STAT3,GNG10,RRAS2,PRKAR2B,NPR3,PRKAG2
Gαs Signaling	0	0.215	SRC,ADD2,GNG2,RACK1,PRKAR2A,GNB5,PRKAG1,GNG7,ADRB3,GNG10,BRAF,GNB4,PRKAR2B,ADD3,MAP2K2,ADCY5,MAPK3,ADD1,MRAS,PRKAG2,GNG5,MAP2K1,GNG12
Inhibition of Matrix Metalloproteases	0	0.189	HSPG2,ADAM17,RECK,THBS2,ADAM10,MMP2,A2M
Agranulocyte Adhesion and Diapedesis	0	0.211	MYH10,MYH9,FN1,ICAM1,MYL6,MYL6B,MYH11,SDC4,MYH7B,ITGA3,ICAM2,EZR,Podxl,MYL4,MYL3,ITGB1,VCAM1,C5AR1,MYH14,ITGA2,RDX,ITGA6,ITGA5,MMP2,MYL1,GLG1,C5,ITGB2,CDH5,IL1RN,JAM3,PECAM1,ITGA1,CD34,MSN
Granulocyte Adhesion and Diapedesis	0	0.179	ICAM1,SDC4,ITGB3,ITGA3,ICAM2,NGFR,EZR,IL1RAP,ITGB1,VCAM1,C5AR1,ITGA2,ITGA6,RDX,ITGA5,THY1,MMP2,GLG1,C5,ITGB2,ITGAM,CDH5,IL1RN,JAM3,PECAM1,ITGA1,HSPB1,MSN
Adipogenesis pathway	0	0.254	PLIN1,RBBP7,HDAC10,PPIP5K1,RBP1,CTBP1,HDAC6,LPIN1,AGPAT2,CTBP2,LPL,CLOCK,TBL1XR1,CTNNB1,RPS6KB1,ATG5,ARNTL,ATG7,HDAC4,HDAC2,TXNIP,HDAC1,SAP130,BSCL2,SLC2A4,SIN3A,FGF1,HDAC5,SIRT2,HDAC3,KDM1A,RBBP4,RPS6KC1
PCP pathway	0	0.164	MAP2K4,ROCK1,ROCK2,ROR2,DVL2,PFN1,EFNB1,DAAM1,PFN2,JUND
Wnt/Ca+ pathway	0	0.222	RELA,PDIA3,PLCG1,NFKB2,NFKB1,NFATC1,PLCD1,DVL2,PLCG2,PLCB1,PLCB3,GSK3B,PLCL1,PDE6D
GABA Receptor Signaling	0	0.176	AP2M1,AP2A1,UBQLN1,ABAT,GPHN,AP1B1,SLC6A13,AP2A2,AP2S1,ALDH9A1,DNM1,NSF,AP1G2,ADCY5,MRAS,ALDH5A1
Wnt/β-catenin Signaling	0	0.19	CSNK2A1,TGFBR3,MARK2,PPP2R5B,LRP6,ILK,CSNK1A1,GSK3A,TGFBR2,APPL1,RUVBL2,GSK3B,CSNK2B,CTNNB1,TAB1,SRC,AKT2,APPL2,HDAC1,APC,PPP2R5A,CSNK2A2,DVL2,CDH2,PPP2R1A,CDH5,PTPA,GNAO1,CD44,PIN1,PPP2R5E,PPP2R1B
Serotonin Receptor Signaling	0	0.154	MAOB,ADCY5,SPR,PCBD1,QDPR,MAOA
Phototransduction Pathway	0	0.184	PRKAR2B,GUCY1A1,GNB5,PRKAG2,PRKAR2A,GNGT2,GUCY1B1,PRKAG1,PDE6D
Sonic Hedgehog Signaling	0	0.214	PRKAR2B,SUFU,PRKAG2,PRKAR2A,GSK3B,PRKAG1
cAMP-mediated signaling	0	0.183	AKAP12,RAF1,NAPEPLD,CAMK1,GDPD1,AKAP8,CAMK1D,PDE3A,PDE12,PDE1A,ADRB3,BRAF,AKAP2,LAMTOR3,MAP2K2,ADCY5,PDE3B,GDE1,PPP3R1,MAPK3,RGS10,SMPDL3B,APEX1,MAP2K1,SMPDL3A,SRC,PDE2A,RGS7,PRKAR2A,STAT3,PDE8A,AKAP13,PRKAR2B,NPR3,GNAO1,PDE1B,AKAP10,PDE5A,PDE6D,AKAP1
Glutamate Receptor Signaling	0	0.143	GLS,GNG2,SLC1A3,GLUL,HOMER1,HOMER3,GNG5,GNG7
TGF-β Signaling	0	0.22	RAP2B,MAP2K4,RAP2A,RAF1,RALA,RRAS,GRB2,HDAC1,SOS2,INHBB,TRAF6,TGFBR2,RRAS2,MAP2K2,MAPK3,MRAS,SMAD4,MAP2K3,MAP2K1,TAB1
Notch Signaling	0	0.243	ADAM17,NOTCH2,NOTCH3,NUMB,NCSTN,RBPJ,NOTCH1,DTX2,NUMBL
G-Protein Coupled Receptor Signaling	0	0.231	RAP2B,RAF1,PDE3A,PDE12,SOS2,PDPK1,PIK3R4,ADRB3,IKBKB,LAMTOR3,IKBKG,MAP2K2,ADCY5,MAPK3,GDE1,RGS10,MRAS,PLCB1,SMPDL3B,APEX1,SMPDL3A,PDE2A,AKT2,RRAS,STAT3,NFKB2,PDE8A,NPR3,GAB1,PTPN11,IRS1,PDE1B,GNAO1,PLCB3,PDE6D,RELA,RAP2A,NAPEPLD,PIK3CA,RALA,PTK2B,GDPD1,GNA11,PDE1A,NFKB1,PRKAG1,BRAF,PDE3B,PIK3C3,PRKCE,CHUK,PIK3R2,MAP2K1,SRC,PIK3C2A,GRB2,RGS7,PRKAR2A,RRAS2,PRKAR2B,PRKAG2,PDE5A,PIK3CB,PRKCB
GPCR-Mediated Integration of Enteroendocrine Signaling Exemplified by an L Cell	0	0.214	ITPR2,PDIA3,GNA11,PRKAR2A,PLCG1,PRKAG1,ADRB3,PLCD1,PRKAR2B,ADCY5,PLCG2,PRKAG2,PLCB3,PLCB1,PLCL1
GPCR-Mediated Nutrient Sensing in Enteroendocrine Cells	0	0.209	PDIA3,ITPR2,GNG2,GNA11,PRKAR2A,PLCG1,PRKAG1,GNG7,GNG10,PLCD1,PRKAR2B,ADCY5,PLCG2,PRKAG2,PRKCE,PLCB1,PLCB3,GNG5,PLCL1,PRKD3,GNG12,PRKD1,PRKCB
Gustation Pathway	0	0.186	SMPDL3A,NAPEPLD,PDE2A,GDPD1,ITPR2,P2RX4,PDE12,PDE3A,GNG2,PRKAR2A,P2RX1,PDE1A,GNG7,PRKAG1,PDE8A,PRKAR2B,PDE3B,ADCY5,GDE1,PDE1B,PRKAG2,PDE5A,SMPDL3B,GNG5,APEX1,PDE6D
Th1 and Th2 Activation Pathway	0	0.185	PIK3CA,JAK1,ICAM1,HLA-A,CHD4,TGFBR3,NCSTN,PIK3R4,NFKB1,NFATC1,TGFBR2,NOTCH2,PIK3C3,HLA-DMB,PIK3R2,STAT1,ICOSLG/LOC102723996,STAT6,NOTCH3,PIK3C2A,GRB2,TYK2,STAT3,ITGB2,PTPN11,GAB1,IRS1,IL10RB,VAV1,PIK3CB,NOTCH1
Th1 Pathway	0	0.221	PIK3CA,JAK1,ICAM1,HLA-A,NCSTN,PIK3R4,NFKB1,NFATC1,NOTCH2,PIK3C3,HLA-DMB,PIK3R2,STAT1,ICOSLG/LOC102723996,NOTCH3,PIK3C2A,GRB2,TYK2,STAT3,ITGB2,GAB1,PTPN11,IRS1,IL10RB,VAV1,PIK3CB,NOTCH1
Th2 Pathway	0	0.2	PIK3CA,JAK1,ICAM1,CHD4,HLA-A,TGFBR3,NCSTN,PIK3R4,NFKB1,TGFBR2,NOTCH2,PIK3C3,HLA-DMB,PIK3R2,ICOSLG/LOC102723996,STAT6,NOTCH3,PIK3C2A,GRB2,TYK2,ITGB2,GAB1,PTPN11,IRS1,VAV1,PIK3CB,NOTCH1
Osteoarthritis Pathway	0	0.235	RELA,RARRES2,FN1,PRKAB1,PRKAB2,ADIPOQ,ACVRL1,SDC4,NFKB1,OCRL,PRKAG1,TGFBR2,CASP6,MTOR,ITGA3,CASP9,ANXA5,CASQ1,PRKAA2,CASP1,PRKAA1,SMAD4,NAMPT,CHUK,MYBBP1A,CTNNB1,CASP8,IL1RAP,ALPL,ITGB1,HDAC4,CASP3,DCN,ITGA2,COL2A1,ITGA5,ANXA2,NFKB2,FADD,HDAC3,S100A9,CASP2,PRKAG2,RBPJ,HTRA1,NOTCH1,CASP7,RBP4
Neuroinflammation Signaling Pathway	0	0.249	MAP2K4,JAK1,TGFBR3,NCSTN,IDE,PIK3R4,TGFBR2,IKBKB,IKBKG,SOD2,MAPK3,PPP3R1,CYBB,GSK3B,AKT2,CD200,CASP3,TYK2,BIRC6,TBK1,NFKB2,TRAF6,PLA2G6,PTPN11,GAB1,PLCG2,MAPT,IRS1,SYK,NCF2,GLUL,SNCA,B2M,RELA,PIK3CA,ICAM1,HLA-A,PYCARD,SLC1A3,MFGE8,IRF3,NFKB1,SLC6A13,NFATC1,FAS,HMOX1,PIK3C3,HLA-DMB,TLR7,CASP1,PIK3R2,CHUK,TLR3,CTNNB1,STAT1,CASP8,VCAM1,PIK3C2A,MYD88,GRB2,GLS,CHP1,PLCG1,IRAK3,CSF1R,XIAP,APP,PLA2G4A,R…
Th17 Activation Pathway	0	0.235	RELA,IRF4,JAK1,MYD88,TYK2,IRAK3,NFKB2,STAT3,NFKB1,NFATC1,TRAF6,HSP90B1,MTOR,HSP90AB1,HSP90AA1,IRAK4
SPINK1 Pancreatic Cancer Pathway	0	0.148	TGFBR2,KLKB1,CTSA,CPQ,CPD,CTSB,CPA3,CPN1
Calcium Signaling	0	0.256	RAP2B,RAP2A,MYH10,MYH9,CAMK1,TNNI2,CAMK1D,MYL6,TNNT3,TNNC1,HDAC10,MYL6B,MYH11,Tpm2,ATP2A2,MYH7B,NFATC1,PRKAG1,HDAC6,MAPK3,PPP3R1,CASQ1,MYL4,ASPH,MYL3,CASQ2,CALR,HDAC4,LETM1,HDAC2,TNNC2,ITPR2,MYH14,CHP1,HDAC1,PRKAR2A,ATP2A3,MCU,PNCK,MYL1,HDAC5,MICU1,PRKAR2B,Tpm4,HDAC3,MEF2D,PRKAG2,TNNI1,SLC8A1,ATP2B4

## Sheet: B
（B） Pathways of high-abundance proteins.
Ingenuity Canonical Pathways	-log(p-value)	Ratio	Molecules
Mitochondrial Dysfunction	40.4	0.44	ATP5F1D,XDH,NDUFB5,ACO2,ATP5MG,NDUFB8,MT-CO2,NDUFB10,VDAC2,PDHA1,MAOB,NDUFA5,SOD2,GPD2,NDUFS6,NDUFA10,UQCRFS1,ATP5PB,NDUFA8,ATP5PF,NDUFS7,ATP5F1A,ATP5PO,GSR,ATP5F1C,PRDX3,NDUFB11,ATP5F1B,TXN2,UQCRC2,NDUFB7,NDUFS3,VDAC1,TXNRD2,HSD17B10,NDUFA4,SDHB,ATP5PD,Cox6c,NDUFA7,PRDX5,NDUFA2,Atp5e,NDUFB9,PARK7,ATP5MF,NDUFS2,OGDH,NDUFAB1,COX4I1,NDUFS4,AIFM1,SDHA,NDUFV1,COX6B1,NDUFB4,VDAC3,NDUFA13,UQCRB,NDUFV2,…
Oxidative Phosphorylation	33.8	0.515	ATP5F1D,NDUFB5,ATP5MG,NDUFB8,MT-CO2,NDUFB10,NDUFA5,NDUFS6,NDUFA10,UQCRFS1,ATP5PB,NDUFA8,ATP5PF,NDUFS7,ATP5F1A,ATP5PO,ATP5F1C,NDUFB11,ATP5F1B,UQCRC2,NDUFB7,NDUFS3,NDUFA4,SDHB,ATP5PD,NDUFA7,Cox6c,NDUFA2,Atp5e,NDUFB9,ATP5MF,NDUFS2,NDUFAB1,COX4I1,NDUFS4,SDHA,NDUFV1,NDUFB4,COX6B1,NDUFA13,UQCRB,NDUFV2,NDUFS8,NDUFA11,UQCR10,CYC1,COX5A,COX7A2,NDUFA3,CYB5A,UQCRC1
Sirtuin Signaling Pathway	20.3	0.242	TIMM13,ATP5F1D,NDUFB5,TIMM50,NDUFB8,HMGCS2,LDHB,NDUFB10,VDAC2,PDHA1,NDUFA5,SOD2,MAPK3,NDUFS6,NDUFA10,UQCRFS1,ATP5PB,APEX1,NDUFA8,ATP5PF,TIMM9,NDRG1,NDUFS7,ATP5F1A,PGAM2,PCK1,ATP5F1C,ACADL,NDUFB11,TOMM22,ATP5F1B,UQCRC2,NDUFB7,H1F0,NDUFS3,VDAC1,TOMM40,NDUFA4,SDHB,NDUFA7,SOD3,NDUFA2,NDUFB9,PGAM1,ACSS2,NDUFS2,NAMPT,GOT2,NDUFAB1,NDUFS4,SDHA,NDUFV1,NDUFB4,TRIM28,SOD1,VDAC3,ACLY,NDUFA13,NDUFV2,NDUFS8,ND…
EIF2 Signaling	17.9	0.254	RPL22,EIF3C,RPLP2,HSPA5,EIF3B,RPS20,RPL13,RPS13,MAPK3,RPS2,PABPC1,RPL3,RRAS,RPS8,RPL12,RPL9,RPS6,PTBP1,RPL8,PTPN11,EIF4A3,RPS25,RPSA,EIF3K,RALA,RPS18,RPL7A,EIF2S1,RPL7,RPS28,RPL14,RPL27A,RPL35,RPS9,RPS17,RPS12,RPS3,RPL18,RPS24,RPL4,EIF3H,RPL17,RPL30,RPL23,RPS21,FAU,RPL27,EIF3F,WARS,RPS26,EIF3I,RPL5,RPS14,RPLP0
Protein Ubiquitination Pathway	16.8	0.227	CRYAB,USP5,UBR2,TRAP1,HSPA5,SKP1,ELOC,PSMC5,HSPA4,PSMA2,PSMC2,PSMA6,HSPA9,PSMD5,PSMC4,PSMD6,THOP1,HSPA8,PSMD11,DNAJC5,PSMB2,PSMA5,PSMB1,PSMA4,HSP90AA1,HSPB7,PSMD4,HSPB1,B2M,PSMB3,UBE2N,PSMD9,HSPB8,UBE2Z,DNAJA1,UCHL1,USO1,HSP90B1,HSP90AB1,STUB1,PSMC6,HSPE1,UBE2K,PSMA3,PSMD14,HSPB6,PSMB4,PSMD13,HSPD1,PSMA1,PSMB6,HSPA2,HSPA12A,PSMC1,PSME1,PSMD2,DNAJB11,PSMC3
Actin Cytoskeleton Signaling	11.8	0.205	KNG1,MYH10,MYH9,FN1,PFN1,RALA,ARPC1B,MYL6,ARPC5,Actn3,TLN1,MYLK,MYH11,IQGAP1,SLC9A1,F2,Ppp1r12b,CFL2,PPP1R12A,FLNA,MAPK3,ARPC3,MYL4,VCL,ACTN1,MYL3,GNG12,ITGB1,ACTR2,CFL1,WASF2,RRAS,ACTN2,CRKL,MYLPF,RDX,ITGA5,GSN,TTN,MYL1,TLN2,PTPN11,ARPC2,ACTN4,ARPC4,MSN
Valine Degradation I	11.7	0.722	HIBCH,ECHS1,BCAT2,HIBADH,BCKDHA,DLD,HADHB,ACAD8,ACADSB,DBT,ALDH6A1,HADHA,BCKDHB
TCA Cycle II (Eukaryotic)	11	0.609	SDHA,SDHB,IDH3G,ACO2,MDH1,SUCLA2,CS,SUCLG1,DLST,DLD,IDH3A,MDH2,OGDH,FH
Regulation of eIF4 and p70S6K Signaling	11	0.232	EIF3C,RALA,RPS18,EIF2S1,RPS28,EIF3B,RPS20,RPS13,MAPK3,RPS9,RPS2,RPS17,RPS3,RPS12,RPS24,PABPC1,ITGB1,EIF3H,RRAS,RPS8,ITGA5,RPS21,PPP2R5A,FAU,RPS6,PPP2R1A,EIF3F,PTPN11,RPS26,PTPA,EIF4A3,EIF3I,RPS25,RPS14,RPSA,EIF3K
Fatty Acid β-oxidation I	9.59	0.469	HSD17B10,ACSL3,ECHS1,ACAA2,ECI1,SCP2,ACSL5,HADHB,SLC27A1,IVD,HSD17B4,ACADM,HADHA,HADH,ACSL1
RhoA Signaling	9.49	0.244	PFN1,PTK2B,MYL6,ARPC1B,SEPT9,ARPC5,MYLK,SEPT11,Ppp1r12b,CFL2,PPP1R12A,MYL4,ARPC3,CDC42EP1,MYL3,ACTR2,SEPT8,CFL1,MYLPF,SEPT7,RDX,TTN,MYL1,ARPC2,SEPT10,ARHGAP1,SEPT2,ARPC4,MSN
Noradrenaline and Adrenaline Degradation	9.13	0.441	HSD17B10,ALDH4A1,ADH1C,ALDH9A1,ADH5,ALDH2,MAOB,ALDH1L1,AKR1A1,ALDH1A1,COMT,ADHFE1,ALDH3A1,ALDH7A1,MAOA
Isoleucine Degradation I	9.02	0.714	HSD17B10,ACAT2,ECHS1,BCAT2,DLD,ACAD8,ACAT1,HADHB,ACADSB,HADHA
Caveolar-mediated Endocytosis Signaling	8.94	0.304	ITGB1,B2M,FLNB,ARCN1,RAB5C,COPA,COPE,ITGA6,ITGA5,FLOT1,COPB2,COPB1,COPG1,RAB5A,ALB,FLNA,FLNC,ITGAV,CAVIN1,ITGA7,DNM2
Ethanol Degradation II	8.73	0.452	HSD17B10,ALDH4A1,ADH1C,ALDH9A1,ADH5,ALDH2,AKR1A1,ALDH1L1,ALDH1A1,ACSS2,ALDH3A1,ADHFE1,ACSL1,ALDH7A1
LXR/RXR Activation	8.27	0.236	KNG1,APOE,APOA4,APOH,CD36,VTN,APOA2,C4A/C4B,PON1,ITIH4,FASN,LPL,GC,PON3,TTR,C3,ECHS1,AHSG,PCYOX1,A1BG,SERPINF2,ALB,APOA1,FGA,HADH,CLU
Signaling by Rho Family GTPases	8.26	0.171	PPP1R12C,ARPC1B,MYL6,PTK2B,SEPT9,GNA11,ARPC5,RACK1,MYLK,SEPT11,IQGAP1,SLC9A1,CFL2,PPP1R12A,MAPK3,ARPC3,MYL4,CDC42EP1,CDH13,GNG12,MYL3,ITGB1,SEPT8,ACTR2,CFL1,MYLPF,SEPT7,GNG2,RDX,VIM,ITGA5,DES,MYL1,PTPN11,CDH5,ARPC2,MAP3K20,GNAO1,SEPT10,ARPC4,SEPT2,MSN
Clathrin-mediated Endocytosis Signaling	8.04	0.185	APOE,CSNK2A1,APOA4,RAB5C,RAB4A,ARPC1B,APOA2,ARPC5,CLTB,SH3GLB1,AP1B1,AP2A2,F2,PON1,RAB5A,DAB2,ARPC3,CSNK2B,SH3GLB2,DNM2,ITGB1,ACTR2,EPN1,CHP1,CLTC,RAB7A,ITGA5,PCYOX1,HSPA8,ALB,APOA1,PTPN11,ARPC2,CLTA,ARPC4,CLU
Remodeling of Epithelial Adherens Junctions	7.83	0.292	ACTR2,RALA,RAB5C,ARPC1B,ACTN2,MAPRE1,ARPC5,Actn3,RAB7A,IQGAP1,RAB5A,ARPC2,ARPC3,ZYX,VCL,ACTN4,ACTN1,DNM2,ARPC4
ILK Signaling	7.4	0.181	FLNB,MYH10,MYH9,FN1,MYL6,ILK,Actn3,MYH11,TGFB1I1,PPP1R12A,CFL2,FLNA,MAPK3,MYL4,VCL,MYL3,ACTN1,ITGB1,PARVA,CFL1,LIMS2,ACTN2,FERMT2,VIM,PPP2R5A,MYL1,PPP2R1A,PTPN11,PTPA,FLNC,LIMS1,RSU1,KRT18,ACTN4
RhoGDI Signaling	7.37	0.187	GDI1,PPP1R12C,ARPC1B,MYL6,RACK1,ARPC5,GNA11,CFL2,PPP1R12A,ARPC3,MYL4,CDH13,GNG12,MYL3,ITGB1,ACTR2,CFL1,WASF2,MYLPF,GNG2,GDI2,RDX,ITGA5,MYL1,ARHGDIB,CDH5,ARPC2,GNAO1,ARHGDIA,ARHGAP1,ARPC4,MSN
NRF2-mediated Oxidative Stress Response	7.28	0.179	AKR7A2,RALA,PRDX1,PPIB,HSPB8,DNAJA1,CLPP,SOD3,GSTZ1,AKR1A1,SOD2,MAPK3,VCP,UBE2K,DNAJA2,FMO1,GCLM,TXN,CBR1,GSTK1,GSTA3,MGST1,RRAS,SOD1,GSR,DNAJC5,ERP29,PTPN11,STIP1,DNAJB11,CCT7,MGST3,EPHX1,FTH1
mTOR Signaling	6.89	0.173	EIF3C,RALA,RPS18,FKBP1A,RPS28,EIF3B,RPS20,RPS13,MAPK3,RPS9,RPS2,RPS17,RPS3,RPS12,RPS24,EIF4B,EIF3H,RRAS,RPS8,RPS21,PPP2R5A,FAU,RPS6,PPP2R1A,EIF3F,PTPN11,RPS26,PTPA,EIF4A3,EIF3I,RPS25,RPS14,RPSA,EIF3K
Glutaryl-CoA Degradation	6.85	0.562	HSD17B10,L3HYPDH,ACAT2,PARK7,ACAT1,HADHB,HSD17B4,HADHA,HADH
Phagosome Maturation	6.79	0.197	B2M,RAB5C,PRDX5,PRDX1,NAPG,PRDX6,DYNC1LI1,CTSD,RAB5A,DYNLL1,Dync1i2,CTSH,LAMP1,M6PR,CALR,RAB7A,CANX,ATP6V1A,DYNLRB1,DYNC1H1,CTSA,CTSB,CTSE,CTSC,ATP6V1B2,PRDX2,EEA1
Regulation of Actin-based Motility by Rho	6.66	0.241	ITGB1,ACTR2,PFN1,CFL1,MYL6,ARPC1B,MYLPF,ARPC5,ITGA5,MYLK,GSN,MYL1,Ppp1r12b,PPP1R12A,ARPC2,MYL4,ARPC3,ARHGDIA,ARPC4,MYL3
FXR/RXR Activation	6.59	0.209	KNG1,APOE,TTR,C3,APOA4,APOH,APOA2,VTN,AHSG,FETUB,PCYOX1,SERPINF2,A1BG,C4A/C4B,PON1,ALB,APOA1,ITIH4,FASN,LPL,GC,FGA,PON3,CLU
Tryptophan Degradation X (Mammalian, via Tryptamine)	6.2	0.435	ALDH2,ALDH4A1,ALDH1L1,AKR1A1,MAOB,ALDH1A1,ALDH3A1,ALDH9A1,ALDH7A1,MAOA
Acute Phase Response Signaling	6.2	0.177	SERPING1,RALA,FN1,APOH,APOA2,SERPINA3,CP,HNRNPK,F2,FGG,C4A/C4B,SOD2,ITIH2,ITIH4,MAPK3,CFB,FGB,TTR,C3,RRAS,AHSG,HMOX2,SERPINF2,PLG,ALB,HP,APOA1,PTPN11,FGA
Integrin Signaling	6.16	0.161	PFN1,RALA,ARPC1B,ARPC5,ILK,Actn3,TLN1,MYLK,Ppp1r12b,PPP1R12A,MAPK3,ITGAV,ARPC3,VCL,ACTN1,VASP,ITGB1,ACTR2,PARVA,RRAS,CRKL,ACTN2,ITGA6,ITGA5,GSN,TTN,TLN2,PTPN11,LIMS1,ARPC2,ZYX,ACTN4,ITGA7,ARPC4
Oxidative Ethanol Degradation III	6.02	0.474	ALDH2,ALDH4A1,ALDH1L1,ALDH1A1,ACSS2,ALDH3A1,ALDH9A1,ACSL1,ALDH7A1
Dopamine Degradation	5.87	0.367	ALDH2,ALDH4A1,ALDH1L1,MAOB,ALDH1A1,COMT,Sult1a1,ALDH3A1,ALDH9A1,ALDH7A1,MAOA
Epithelial Adherens Junction Signaling	5.8	0.181	MYH10,MYH9,RALA,ARPC1B,MYL6,ARPC5,Actn3,AFDN,MYH11,IQGAP1,SORBS1,ARPC3,MYL4,VCL,ACTN1,MYL3,ACTR2,EPN1,RRAS,ACTN2,MYL1,ARPC2,ZYX,ACTN4,CLINT1,ARPC4
Glycogen Degradation II	5.57	0.583	PYGM,PGM1,PGM5,PYGL,PYGB,MTAP,PGM2
Putrescine Degradation III	5.57	0.429	ALDH2,ALDH4A1,ALDH1L1,MAOB,ALDH1A1,ALDH3A1,ALDH9A1,ALDH7A1,MAOA
Serotonin Degradation	5.46	0.254	HSD17B10,ALDH4A1,ADH1C,Sult1a1,ALDH9A1,ADH5,ALDH2,MAOB,ALDH1L1,AKR1A1,ALDH1A1,ADHFE1,ALDH3A1,ALDH7A1,MAOA
Protein Kinase A Signaling	5.21	0.126	AKAP12,FLNB,MYH10,TNNI2,YWHAH,MYL6,PTK2B,PDIA3,RACK1,TIMM50,ACP1,LIPE,MYLK,AKAP2,PLCD1,YWHAQ,GYS1,DUSP3,PPP1R12A,FLNA,PPP1R7,MAPK3,MYL4,PGP,APEX1,VASP,MYL3,GNG12,YWHAG,YWHAE,YWHAB,MYLPF,CHP1,GNG2,PRKAR2A,YWHAZ,PYGB,PYGL,TTN,MYL1,PYGM,PRKAR2B,ADD3,PTPN11,FLNC,ADD1,H1F0,SFN
Acetyl-CoA Biosynthesis I (Pyruvate Dehydrogenase Complex)	5.2	0.833	PDHA1,DLAT,DLD,DBT,PDHB
Ethanol Degradation IV	5.17	0.391	ALDH2,ALDH4A1,ALDH1L1,ALDH1A1,ACSS2,ALDH3A1,ALDH9A1,ACSL1,ALDH7A1
Glycogen Degradation III	4.98	0.5	PYGM,PGM1,PGM5,PYGL,PYGB,MTAP,PGM2
Pentose Phosphate Pathway	4.92	0.6	PGD,RPE,TKT,PGLS,TALDO1,H6PD
Tryptophan Degradation III (Eukaryotic)	4.83	0.36	HSD17B10,L3HYPDH,ACAT2,PARK7,ACAT1,HADHB,HSD17B4,HADHA,HADH
Aryl Hydrocarbon Receptor Signaling	4.77	0.17	GSTA3,ALDH4A1,MGST1,PTGES3,ALDH9A1,AIP,GSTZ1,CTSD,ALDH2,HSP90B1,ALDH1L1,ALDH1A1,HSP90AB1,MAPK3,NEDD8,HSP90AA1,HSPB7,ALDH3A1,ALDH6A1,MGST3,ALDH7A1,GSTK1,HSPB1
Branched-chain α-keto acid Dehydrogenase Complex	4.76	1	BCKDHA,DLD,DBT,BCKDHB
Aldosterone Signaling in Epithelial Cells	4.74	0.159	CRYAB,PDIA3,HSPB8,TRAP1,HSPA5,DNAJA1,SLC9A1,PLCD1,HSPA4,HSP90B1,HSP90AB1,MAPK3,HSPE1,HSPB6,AHCY,HSPA9,HSPD1,HSPA2,HSPA12A,HSPA8,DNAJC5,PTPN11,DNAJB11,HSP90AA1,HSPB7,HSPB1
Glutathione Redox Reactions I	4.74	0.4	GSR,GSTZ1,MGST1,GPX1,Gstt1,PRDX6,MGST3,GSTK1
PI3K/AKT Signaling	4.66	0.172	ITGB1,CDC37,RALA,YWHAG,YWHAH,YWHAE,RRAS,YWHAB,YWHAZ,ILK,ITGA5,PPP2R5A,YWHAQ,HSP90B1,PPP2R1A,GYS1,HSP90AB1,PTPA,LIMS1,MAPK3,HSP90AA1,SFN
Intrinsic Prothrombin Activation Pathway	4.62	0.282	KNG1,COL1A2,COL1A1,SERPINC1,COL2A1,F13A1,FGB,THBD,FGA,F2,FGG
Extrinsic Prothrombin Activation Pathway	4.51	0.438	SERPINC1,F13A1,FGB,FGA,THBD,F2,FGG
Coagulation System	4.3	0.286	KNG1,PLG,SERPINC1,F13A1,FGB,THBD,FGA,SERPINF2,F2,FGG
Histamine Degradation	4.3	0.412	ALDH2,ALDH4A1,ALDH1L1,ALDH1A1,ALDH3A1,ALDH9A1,ALDH7A1
Ketolysis	4.28	0.625	ACAT2,ACAT1,HADHB,OXCT1,HADHA
Glycolysis I	4.22	0.348	ENO1,GPI,TPI1,PGAM1,ENO3,PGAM2,PFKP,PFKL
Actin Nucleation by ARP-WASP Complex	4.19	0.224	ITGB1,ACTR2,RALA,PPP1R12C,ARPC1B,RRAS,ARPC5,ITGA5,PPP1R12A,ARPC2,ARPC3,VASP,ARPC4
PPARα/RXRα Activation	4.16	0.147	GPD1,RALA,RRAS,PDIA3,ACOX1,CD36,APOA2,GNA11,PRKAR2A,ADIPOQ,AP2A2,AIP,CAND1,PLCD1,ACADL,HSP90B1,APOA1,PRKAR2B,HSP90AB1,GPD2,MAPK3,FASN,LPL,HSP90AA1,SLC27A1,GOT2
2-oxobutanoate Degradation I	4.09	0.8	PCCA,DLD,PCCB,MUT
Glycogen Biosynthesis II (from UDP-D-Glucose)	4.09	0.8	GYS1,UGP2,GYG1,GBE1
Gluconeogenesis I	4.07	0.333	ENO1,GPI,PGAM1,ENO3,PGAM2,ME1,MDH2,MDH1
Leucine Degradation I	3.95	0.556	BCAT2,MCCC1,IVD,ACADM,MCCC2
Regulation of Cellular Mechanics by Calpain Protease	3.95	0.213	ITGB1,TLN2,RALA,RRAS,MAPK3,ACTN2,Actn3,ITGA5,TLN1,ACTN4,CAST,VCL,ACTN1
LPS/IL-1 Mediated Inhibition of RXR Function	3.94	0.138	ALDH4A1,APOE,FMO5,HMGCS2,SOD3,GSTZ1,ALDH2,ALDH1L1,MAOB,ALDH1A1,ACSL5,FMO1,FABP5,FABP3,ALDH3A1,ALDH6A1,ALDH7A1,GSTK1,GSTA3,ACSL3,MGST1,ACOX1,ALDH9A1,CPT2,SLC27A1,MGST3,ACSL1,MAOA
Cdc42 Signaling	3.83	0.156	ITGB1,B2M,ACTR2,RALA,CFL1,MYL6,ARPC1B,MYLPF,ARPC5,ITGA5,MYLK,IQGAP1,MYL1,Ppp1r12b,PPP1R12A,CFL2,ARPC2,MYL4,ARPC3,ARPC4,MYL3
Unfolded protein response	3.79	0.218	HSPA8,CALR,HSPA4,HSP90B1,P4HB,PDIA6,HSPA9,VCP,CANX,DNAJA2,HSPA5,HSPA2
Lipid Antigen Presentation by CD1	3.77	0.35	B2M,CALR,PDIA3,CANX,PSAP,AP1B1,AP2A2
Fatty Acid α-oxidation	3.77	0.35	ALDH2,ALDH4A1,ALDH1L1,ALDH1A1,ALDH3A1,ALDH9A1,ALDH7A1
Ketogenesis	3.67	0.5	ACAT2,ACAT1,HADHB,HMGCS2,HADHA
RAN Signaling	3.67	0.4	KPNA3,KPNB1,KPNA4,TNPO1,RANBP1,IPO5
Apelin Adipocyte Signaling Pathway	3.56	0.187	MGST1,PLIN1,GPX1,GNA11,PRKAR2A,LIPE,SOD1,Gstt1,PRDX6,GSTZ1,PRKAR2B,MAPK3,MGST3,GSTK1
Huntington's Disease Signaling	3.41	0.125	SDHB,ATP5F1D,RACK1,GNA11,CLTB,NAPG,HSPA5,AP2A2,HSPA4,CTSD,MAPK3,CASQ1,ATP5PB,GNG12,DNM2,ATP5PF,SDHA,ATP5F1A,GNG2,CLTC,HSPA9,HSPA2,HSPA8,ATP5F1C,PSME1,DNAJC5,ATP5F1B,PTPN11,CLTA,DCTN1
p70S6K Signaling	3.34	0.147	RALA,YWHAG,YWHAH,YWHAE,RRAS,YWHAB,PDIA3,EEF2,YWHAZ,F2,PPP2R5A,PLCD1,RPS6,YWHAQ,PPP2R1A,PTPN11,PTPA,MAPK3,SFN,BCAP31
Aspartate Degradation II	3.29	0.571	GOT1,MDH2,GOT2,MDH1
tRNA Charging	3.25	0.237	NARS,WARS,IARS2,GARS,KARS,DARS,HARS,SARS,EPRS
Mevalonate Pathway I	3.22	0.417	ACAT2,ACAT1,HADHB,HMGCS2,HADHA
Glutathione-mediated Detoxification	3.11	0.28	GSTA3,GSTZ1,MGST1,ANPEP,Gstt1,MGST3,GSTK1
Xenobiotic Metabolism Signaling	3.11	0.117	ALDH4A1,RALA,FMO5,SOD3,PTGES3,GSTZ1,ALDH2,HSP90B1,ALDH1L1,MAOB,CES1,ALDH1A1,HSP90AB1,MAPK3,FMO1,ALDH3A1,ALDH6A1,ALDH7A1,GSTK1,GSTA3,MGST1,RRAS,ALDH9A1,PPP2R5A,ESD,AIP,PPP2R1A,PTPN11,PTPA,HSP90AA1,MGST3,MAOA
Complement System	3.02	0.242	C4A/C4B,CFD,SERPING1,C3,CFI,CFB,C1QBP,CFH
Ephrin Receptor Signaling	3.01	0.131	ITGB1,ACTR2,RALA,CFL1,ARPC1B,RRAS,CRKL,GNG2,ARPC5,RACK1,GNA11,ACP1,ITGA5,CFL2,PTPN11,SORBS1,ARPC2,MAPK3,GNAO1,ARPC3,DOK1,ARPC4,GNG12
Atherosclerosis Signaling	3	0.149	PLA2G16,PAFAH1B2,APOE,APOA4,APOA2,CD36,CMA1,COL2A1,PCYOX1,COL1A2,COL1A1,PON1,ALB,APOA1,LPL,PAFAH1B1,CLU
Pentose Phosphate Pathway (Oxidative Branch)	2.99	0.75	PGD,PGLS,H6PD
2-ketoglutarate Dehydrogenase Complex	2.99	0.75	DLST,DLD,OGDH
Heme Degradation	2.99	0.75	BLVRA,BLVRB,HMOX2
Methylmalonyl Pathway	2.99	0.75	PCCA,PCCB,MUT
Glutathione Redox Reactions II	2.99	0.75	GSR,PDIA3,TXNDC12
HIPPO signaling	2.99	0.165	DLG1,YWHAG,YWHAE,YWHAH,YWHAB,YWHAZ,SKP1,PPP2R5A,YWHAQ,PPP2R1A,PPP1R12A,PPP1R7,PTPA,SFN
Paxillin Signaling	2.91	0.147	ITGB1,PARVA,RALA,PTK2B,RRAS,ACTN2,Actn3,ITGA6,ITGA5,TLN1,TLN2,PTPN11,ITGAV,VCL,ACTN4,ITGA7,ACTN1
Superpathway of Cholesterol Biosynthesis	2.89	0.259	NSDHL,EBP,ACAT2,ACAT1,HADHB,HMGCS2,HADHA
Phenylalanine Degradation IV (Mammalian, via Side Chain)	2.87	0.357	ALDH2,MAOB,GOT1,GOT2,MAOA
Colanic Acid Building Blocks Biosynthesis	2.87	0.357	GPI,UGDH,UGP2,GALK1,MPI
Germ Cell-Sertoli Cell Junction Signaling	2.82	0.129	ITGB1,EPN1,RALA,CFL1,RRAS,TJP1,ACTN2,Actn3,ILK,ITGA6,AFDN,IQGAP1,GSN,CFL2,PTPN11,SORBS1,MAPK3,ZYX,VCL,ACTN4,CLINT1,ACTN1
Stearate Biosynthesis I (Animals)	2.77	0.205	ACSL3,CYP2E1,PPT1,FASN,ZADH2,ACSL5,DBT,SLC27A1,ACSL1
ERK/MAPK Signaling	2.73	0.122	ITGB1,RALA,YWHAG,PTK2B,YWHAH,RRAS,YWHAB,CRKL,PRKAR2A,YWHAZ,ITGA5,TLN1,PPP2R5A,YWHAQ,PPP2R1A,PRKAR2B,TLN2,PPP1R12A,PTPN11,PTPA,PPP1R7,MAPK3,HSPB7,HSPB1
Virus Entry via Endocytic Pathways	2.7	0.144	B2M,ITGB1,FLNB,RALA,RRAS,CLTB,CLTC,ITGA6,ITGA5,AP1B1,AP2A2,PTPN11,FLNA,FLNC,CLTA,DNM2
PAK Signaling	2.61	0.146	ITGB1,RALA,MYL6,CFL1,PTK2B,RRAS,MYLPF,ITGA5,MYLK,MYL1,CFL2,PTPN11,MAPK3,MYL4,MYL3
Sertoli Cell-Sertoli Cell Junction Signaling	2.6	0.124	ITGB1,SPTBN1,DLG1,EPN1,RALA,RRAS,TJP1,ACTN2,PRKAR2A,Actn3,ILK,AFDN,ITGA5,PRKAR2B,SORBS1,MAPK3,MAP3K20,VCL,ACTN4,SPTAN1,CLINT1,ACTN1
Dopamine Receptor Signaling	2.58	0.162	PPP2R1A,MAOB,PRKAR2B,PPP1R12A,PTPA,PPP1R7,COMT,PRKAR2A,SPR,PPP2R5A,QDPR,MAOA
γ-linolenate Biosynthesis II (Animals)	2.58	0.312	ACSL3,ACSL5,SLC27A1,CYB5A,ACSL1
Superpathway of Geranylgeranyldiphosphate Biosynthesis I (via Mevalonate)	2.58	0.312	ACAT2,ACAT1,HADHB,HMGCS2,HADHA
Role of Tissue Factor in Cancer	2.52	0.135	ITGB1,P4HB,RALA,PTK2B,CFL1,RRAS,GNA11,ITGA6,F2,FGG,PDIA6,PTPN11,CFL2,MAPK3,ITGAV,FGB,FGA
Mitochondrial L-carnitine Shuttle Pathway	2.45	0.294	ACSL3,ACSL5,CPT2,SLC27A1,ACSL1
Tight Junction Signaling	2.44	0.124	MYH10,MYH9,MYL6,TJP1,VAPA,PRKAR2A,NAPG,AFDN,MYLK,MYH11,MYL1,PPP2R5A,PPP2R1A,PRKAR2B,PTPA,MYL4,VCL,SPTAN1,VASP,MYL3
Guanine and Guanosine Salvage I	2.38	1	PNP,HPRT1
Formaldehyde Oxidation II (Glutathione-dependent)	2.38	1	ADH5,ESD
IGF-1 Signaling	2.37	0.138	YWHAQ,CSNK2A1,PRKAR2B,RALA,YWHAG,PTPN11,YWHAH,YWHAE,RRAS,YWHAB,MAPK3,YWHAZ,PRKAR2A,CSNK2B,SFN
GP6 Signaling Pathway	2.34	0.13	LAMA5,COL4A1,COL6A2,COL2A1,TLN1,COL4A2,FGG,COL15A1,LAMB2,COL1A2,COL1A1,COL6A1,PTPN11,LAMA4,LAMB1,FGB,FGA
Pentose Phosphate Pathway (Non-oxidative Branch)	2.34	0.5	RPE,TKT,TALDO1
Methylglyoxal Degradation III	2.33	0.278	AKR7A2,AKR1A1,CYP2E1,ZADH2,AKR1B1
Rac Signaling	2.32	0.132	ITGB1,ACTR2,RALA,ARPC1B,CFL1,PTK2B,RRAS,ARPC5,ITGA5,IQGAP1,CFL2,PTPN11,ARPC2,MAPK3,ARPC3,ARPC4
AMPK Signaling	2.28	0.113	ACACB,RAB1A,CKM,EEF2,AK3,PRKAR2A,RAB7A,ADIPOQ,LIPE,PFKL,PFKP,SLC2A4,PPP2R5A,ELAVL1,PPP2R1A,AK1,PRKAR2B,GYS1,PTPN11,PPM1B,PTPA,FASN,CPT2,AK2
Guanosine Nucleotides Degradation III	2.25	0.333	GDA,XDH,PNP,NT5C
CDK5 Signaling	2.24	0.137	ITGB1,LAMA5,RALA,RRAS,PRKAR2A,ITGA6,PPP2R5A,PPP2R1A,PRKAR2B,PPP1R12A,PTPA,PPP1R7,MAPK3,LAMB1
Ephrin B Signaling	2.21	0.153	CFL1,CFL2,MAPK3,GNA11,GNAO1,RACK1,GNG2,ACP1,CAP1,HNRNPK,GNG12
Superpathway of Methionine Degradation	2.21	0.2	PCCA,DLD,PCCB,GOT1,MUT,GOT2,AHCY
Calcium Signaling	2.12	0.113	CALR,MYH10,LETM1,MYH9,MYL6,TNNI2,TNNT3,TNNC2,CHP1,PRKAR2A,MYH11,ATP2A2,Tpm2,MYL1,PRKAR2B,Tpm4,MAPK3,CASQ1,MYL4,ASPH,ATP2B4,MYL3
Fatty Acid Activation	2.11	0.308	ACSL3,ACSL5,SLC27A1,ACSL1
VEGF Signaling	2.09	0.132	RALA,YWHAE,PTK2B,RRAS,ACTN2,Actn3,EIF2S1,ELAVL1,PTPN11,MAPK3,VCL,ACTN4,SFN,ACTN1
Superoxide Radicals Degradation	1.93	0.375	SOD2,SOD1,SOD3
Diphthamide Biosynthesis	1.92	0.667	EEF2,DPH5
L-cysteine Degradation III	1.92	0.667	GOT1,GOT2
Inosine-5'-phosphate Biosynthesis II	1.92	0.667	ADSL,ATIC
4-hydroxyproline Degradation I	1.92	0.667	ALDH4A1,GOT2
Glutamate Degradation II	1.92	0.667	GOT1,GOT2
Aspartate Biosynthesis	1.92	0.667	GOT1,GOT2
α-Adrenergic Signaling	1.9	0.133	PYGM,PRKAR2B,GYS1,RALA,RRAS,MAPK3,RACK1,GNG2,PRKAR2A,PYGB,PYGL,GNG12
Granzyme A Signaling	1.88	0.267	SET,HMGB2,H1F0,APEX1
Cellular Effects of Sildenafil (Viagra)	1.86	0.121	MYH10,MYH9,MYL6,PDIA3,MYLPF,PRKAR2A,MYLK,MYH11,MYL1,PLCD1,Ppp1r12b,PRKAR2B,PPP1R12A,MYL4,MYL3
ERK5 Signaling	1.86	0.143	YWHAQ,YWHAG,RALA,PTPN11,YWHAE,YWHAH,YWHAB,RRAS,YWHAZ,SFN
Cell Cycle: G2/M DNA Damage Checkpoint Regulation	1.85	0.16	YWHAQ,YWHAG,YWHAE,YWHAH,YWHAB,YWHAZ,SKP1,SFN
Neuregulin Signaling	1.82	0.13	RPS6,ITGB1,HSP90B1,RALA,PTPN11,HSP90AB1,RRAS,CRKL,DCN,MAPK3,HSP90AA1,ITGA5
GDP-glucose Biosynthesis	1.77	0.333	PGM1,PGM5,PGM2
Neuroprotective Role of THOP1 in Alzheimer's Disease	1.69	0.121	PLG,KNG1,DPP4,CFD,PRKAR2B,YWHAE,CMA1,PRKAR2A,TPP1,SERPINA3,THOP1,IDE,LONP1
Purine Nucleotides Degradation II (Aerobic)	1.68	0.235	GDA,XDH,PNP,NT5C
Glucose and Glucose-1-phosphate Degradation	1.64	0.3	PGM1,PGM5,PGM2
Calcium Transport I	1.64	0.3	ANXA5,ATP2A2,ATP2B4
Pyruvate Fermentation to Lactate	1.64	0.5	LDHA,LDHB
Eumelanin Biosynthesis	1.64	0.5	MIF,DDT
Glycerol-3-phosphate Shuttle	1.64	0.5	GPD1,GPD2
Melatonin Degradation II	1.64	0.5	MAOB,MAOA
Arginine Degradation I (Arginase Pathway)	1.64	0.5	ALDH4A1,OAT
L-cysteine Degradation I	1.64	0.5	GOT1,GOT2
Acetate Conversion to Acetyl-CoA	1.64	0.5	ACSS2,ACSL1
Myc Mediated Apoptosis Signaling	1.63	0.132	YWHAQ,YWHAG,RALA,PTPN11,YWHAE,YWHAH,YWHAB,RRAS,YWHAZ,SFN
Apelin Cardiomyocyte Signaling Pathway	1.58	0.117	MYL6,PDIA3,MYLPF,GNA11,MYLK,SLC9A1,ATP2A2,MYL1,PLCD1,PTPN11,MAPK3,MYL4,MYL3
14-3-3-mediated Signaling	1.56	0.111	YWHAG,RALA,YWHAE,YWHAH,RRAS,PDIA3,YWHAB,YWHAZ,VIM,PLCD1,YWHAQ,PTPN11,MAPK3,SFN,PDCD6IP
Fcγ Receptor-mediated Phagocytosis in Macrophages and Monocytes	1.53	0.122	ACTR2,TLN2,PTK2B,ARPC1B,ARPC2,MAPK3,ARPC5,ARPC3,TLN1,ARPC4,VASP
Antigen Presentation Pathway	1.5	0.179	B2M,CALR,PDIA3,CANX,PSMB6
fMLP Signaling in Neutrophils	1.49	0.111	ACTR2,RALA,ARPC1B,RRAS,RACK1,CHP1,ARPC5,GNG2,PTPN11,MAPK3,ARPC2,ARPC3,GNG12,ARPC4
Endoplasmic Reticulum Stress Pathway	1.44	0.2	CALR,HSP90B1,EIF2S1,HSPA5
Creatine-phosphate Biosynthesis	1.44	0.4	CKB,CKM
Adenine and Adenosine Salvage III	1.44	0.4	PNP,HPRT1
Purine Ribonucleosides Degradation to Ribose-1-phosphate	1.44	0.4	PNP,PGM2
Rapoport-Luebering Glycolytic Shunt	1.44	0.4	PGAM1,PGAM2
Galactose Degradation I (Leloir Pathway)	1.44	0.4	GALK1,GALM
Tyrosine Degradation I	1.44	0.4	GSTZ1,FAH
Mechanisms of Viral Exit from Host Cells	1.43	0.154	CHMP4B,SH3GLB1,LMNB2,SH3GLB2,PDCD6IP,LMNB1
Leukotriene Biosynthesis	1.42	0.25	LTA4H,DPEP1,MGST3
γ-glutamyl Cycle	1.42	0.25	OPLAH,GCLM,ANPEP
Triacylglycerol Degradation	1.39	0.14	CES1,Ces1b/Ces1c,LPL,LIPE,MGLL,PNPLA2,PRDX6
Semaphorin Signaling in Neurons	1.35	0.137	ITGB1,DPYSL2,CFL1,CFL2,DPYSL3,MAPK3,ARHGAP1
Thrombin Signaling	1.35	0.0971	RALA,MYL6,RRAS,PDIA3,MYLPF,GNG2,RACK1,GNA11,MYLK,F2,MYL1,PLCD1,Ppp1r12b,PPP1R12A,PTPN11,MAPK3,GNAO1,MYL4,MYL3,GNG12
Urate Biosynthesis/Inosine 5'-phosphate Degradation	1.33	0.231	XDH,PNP,NT5C
Cardiac β-adrenergic Signaling	1.32	0.105	AKAP12,RACK1,GNG2,PRKAR2A,ATP2A2,PPP2R5A,AKAP2,PPP2R1A,PRKAR2B,PPP1R12A,PTPA,PPP1R7,APEX1,GNG12
Pyrimidine Deoxyribonucleotides De Novo Biosynthesis I	1.3	0.182	AK1,NME2,CMPK1,PCK1
Axonal Guidance Signaling	1.3	0.085	DPYSL2,ENPEP,PFN1,RALA,ARPC1B,MYL6,PDIA3,GNA11,ARPC5,RACK1,ABLIM1,PLCD1,CFL2,SUFU,MAPK3,ARPC3,MYL4,PSMD14,GNG12,MYL3,VASP,ITGB1,ACTR2,CFL1,RRAS,CRKL,MYLPF,CHP1,GNG2,PRKAR2A,ITGA5,MYL1,PRKAR2B,PTPN11,ARPC2,GNAO1,RTN4,ARPC4
Pyrimidine Ribonucleotides Interconversion	1.29	0.143	NUDT5,AK1,ENTPD1,NME2,CMPK1,PCK1
Hypoxia Signaling in the Cardiovascular System	1.29	0.12	HSP90B1,P4HB,HSP90AB1,UBE2N,UBE2K,UBE2Z,HSP90AA1,LDHA,SLC2A4
Proline Biosynthesis II (from Arginine)	1.28	0.333	PYCR3,OAT
Arginine Degradation VI (Arginase 2 Pathway)	1.28	0.333	PYCR3,OAT
Glycerol Degradation I	1.28	0.333	GPD1,GPD2
Glycine Cleavage Complex	1.28	0.333	GCSH,DLD
GDP-mannose Biosynthesis	1.28	0.333	GPI,MPI
Adenosine Nucleotides Degradation II	1.24	0.214	XDH,PNP,NT5C
Telomerase Signaling	1.22	0.106	HSP90B1,PPP2R1A,RALA,PTPN11,HSP90AB1,PTPA,RRAS,MAPK3,HSP90AA1,TPP1,PPP2R5A,PTGES3
Pyrimidine Ribonucleotides De Novo Biosynthesis	1.21	0.136	NUDT5,AK1,ENTPD1,NME2,CMPK1,PCK1
Spliceosomal Cycle	1.19	1	U2AF2
S-methyl-5'-thioadenosine Degradation II	1.19	1	MTAP
Acetyl-CoA Biosynthesis III (from Citrate)	1.19	1	ACLY
Glutamine Biosynthesis I	1.19	1	GLUL
Xanthine and Xanthosine Salvage	1.19	1	PNP
Adenine and Adenosine Salvage VI	1.19	1	ADK
D-mannose Degradation	1.19	1	MPI
CTLA4 Signaling in Cytotoxic T Lymphocytes	1.17	0.11	B2M,PPP2R1A,PTPN11,PTPA,CLTA,CLTC,CLTB,AP1B1,AP2A2,PPP2R5A
Vitamin-C Transport	1.17	0.2	TXN,SLC2A4,TXNRD2
Agranulocyte Adhesion and Diapedesis	1.15	0.0964	ITGB1,MYH10,MYH9,FN1,MYL6,ITGA6,RDX,ITGA5,MYH11,MYL1,CDH5,Podxl,MYL4,CD34,MYL3,MSN
Thioredoxin Pathway	1.15	0.286	TXN,TXNRD2
Hepatic Fibrosis / Hepatic Stellate Cell Activation	1.13	0.0944	MYH10,FN1,MYH9,COL4A1,MYL6,COL6A2,COL2A1,MYH11,COL4A2,MYL1,COL15A1,COL1A2,COL1A1,COL6A1,CYP2E1,MYL4,MYL3
G Beta Gamma Signaling	1.11	0.102	PRKAR2B,RALA,CAV2,RRAS,MAPK3,GNA11,GNAO1,RACK1,GNG2,PRKAR2A,DNM2,GNG12
autophagy	1.07	0.119	CTSD,CTSA,CTSH,LAMP1,CTSB,CTSE,CTSC
Estrogen Biosynthesis	1.06	0.135	POR,HSD17B10,CYP2E1,HSD17B12,HSD17B4
Sucrose Degradation V (Mammalian)	1.05	0.25	TPI1,GALM
Agrin Interactions at Neuromuscular Junction	1.04	0.111	ITGB1,RALA,RRAS,MAPK3,LAMB1,ITGA6,ITGA5,DAG1
Retinol Biosynthesis	1.02	0.132	CES1,LPL,LIPE,PNPLA2,ESD
D-myo-inositol (1,4,5,6)-Tetrakisphosphate Biosynthesis	0.979	0.0949	PPP1R12C,EPHX2,ACP1,PAWR,NT5C,PPP2R5A,NUDT5,SET,CA3,PPP1R12A,PTPN11,PPP1R7,PTPA
D-myo-inositol (3,4,5,6)-tetrakisphosphate Biosynthesis	0.979	0.0949	PPP1R12C,EPHX2,ACP1,PAWR,NT5C,PPP2R5A,NUDT5,SET,CA3,PPP1R12A,PTPN11,PPP1R7,PTPA
Ubiquinol-10 Biosynthesis (Eukaryotic)	0.975	0.167	CYP2E1,BCKDHA,ECHDC1
Gα12/13 Signaling	0.963	0.0942	RALA,MYL6,PTK2B,RRAS,MYLPF,MYL1,F2,CDH5,PTPN11,MAPK3,MYL4,CDH13,MYL3
Prostanoid Biosynthesis	0.955	0.222	PTGES,PTGES3
Leukocyte Extravasation Signaling	0.943	0.0878	ITGB1,PTK2B,MYL6,ACTN2,CRKL,Actn3,RDX,ITGA6,ITGA5,AFDN,PTPN11,CDH5,VCL,ACTN4,ARHGAP1,VASP,ACTN1,MSN
eNOS Signaling	0.932	0.0904	KNG1,HSPA9,PRKAR2A,AQP1,HSPA5,HSPA2,HSPA8,HSPA4,HSP90B1,PRKAR2B,HSP90AB1,PTPN11,STUB1,HSP90AA1,DNM2
Cardiac Hypertrophy Signaling	0.917	0.0855	RALA,MYL6,RRAS,PDIA3,MYLPF,GNG2,CHP1,RACK1,GNA11,PRKAR2A,MYL1,PLCD1,PRKAR2B,PTPN11,MAPK3,GNAO1,MYL4,MYL3,GNG12,HSPB1
UDP-D-xylose and UDP-D-glucuronate Biosynthesis	0.903	0.5	UGDH
β-alanine Degradation I	0.903	0.5	ALDH6A1
Choline Degradation I	0.903	0.5	ALDH7A1
L-DOPA Degradation	0.903	0.5	COMT
Alanine Degradation III	0.903	0.5	GPT
Taurine Biosynthesis	0.903	0.5	CSAD
Alanine Biosynthesis II	0.903	0.5	GPT
Palmitate Biosynthesis I (Animals)	0.903	0.5	FASN
Spermidine Biosynthesis I	0.903	0.5	SRM
Fatty Acid Biosynthesis Initiation II	0.903	0.5	FASN
Glycine Degradation (Creatine Biosynthesis)	0.903	0.5	GAMT
Adenine and Adenosine Salvage I	0.903	0.5	PNP
CXCR4 Signaling	0.9	0.0893	RALA,MYL6,RRAS,MYLPF,GNA11,RACK1,GNG2,MYL1,PTPN11,MAPK3,GNAO1,MYL4,ELMO1,GNG12,MYL3
D-myo-inositol-5-phosphate Metabolism	0.896	0.0903	PPP1R12C,EPHX2,ACP1,NT5C,PAWR,PPP2R5A,PLCD1,NUDT5,SET,CA3,PPP1R12A,PTPN11,PPP1R7,PTPA
CCR3 Signaling in Eosinophils	0.893	0.093	Ppp1r12b,RALA,CFL1,PPP1R12A,PTPN11,CFL2,RRAS,MAPK3,RACK1,GNG2,MYLK,GNG12
Reelin Signaling in Neurons	0.86	0.0978	PAFAH1B2,ITGB1,APOE,PTPN11,CRKL,ITGA6,ITGA5,PAFAH1B1,MAPK8IP3
Insulin Receptor Signaling	0.86	0.0903	PRKAR2B,GYS1,RALA,PPP1R12A,PTPN11,PPP1R7,RRAS,CRKL,MAPK3,PRKAR2A,LIPE,ACLY,SLC2A4
Sumoylation Pathway	0.86	0.0978	CTBP1,SERBP1,GDI1,SUMO3,SP3,STUB1,GDI2,ARHGDIA,ARHGDIB
Nicotine Degradation II	0.848	0.109	POR,CYP2E1,FMO1,FMO5,INMT,Aox3
Androgen Signaling	0.824	0.0902	CALR,HSPA4,TGFB1I1,PRKAR2B,MAPK3,GNA11,GNAO1,RACK1,GNG2,PRKAR2A,HSP90AA1,GNG12
TR/RXR Activation	0.818	0.0957	ENO1,HP,PTPN11,FASN,PFKP,ME1,PCK1,FGA,THRSP
Phospholipase C Signaling	0.818	0.0833	ITGB1,PEBP1,RALA,MYL6,RRAS,MYLPF,GNG2,CHP1,RACK1,ITGA5,MYL1,PLCD1,Ppp1r12b,PPP1R12A,MAPK3,MYL4,Ighg2b,MYL3,GNG12
Oleate Biosynthesis II (Animals)	0.81	0.182	CYB5A,ALDH6A1
Purine Nucleotides De Novo Biosynthesis II	0.81	0.182	ADSL,ATIC
Melatonin Signaling	0.807	0.101	PLCD1,PRKAR2B,PDIA3,MAPK3,GNAO1,PRKAR2A,SLC2A4
Inhibition of Angiogenesis by TSP1	0.793	0.121	HSPG2,CD47,THBS1,CD36
IL-2 Signaling	0.785	0.1	CSNK2A1,RALA,PTPN11,PTK2B,RRAS,MAPK3,CSNK2B
Systemic Lupus Erythematosus Signaling	0.78	0.0842	KNG1,PRPF19,RALA,RRAS,HNRNPA2B1,LSM2,PTPN11,MAPK3,EFTUD2,SNRNP70,IGHM,SNU13,SNRPD2,LSM3,Ighg2b,HNRNPC
Synaptic Long Term Potentiation	0.752	0.0887	PLCD1,PRKAR2B,RALA,PPP1R12A,PPP1R7,PDIA3,RRAS,MAPK3,GNA11,CHP1,PRKAR2A
3-phosphoinositide Degradation	0.752	0.0861	PPP1R12C,EPHX2,ACP1,PAWR,NT5C,PPP2R5A,NUDT5,SET,CA3,PPP1R12A,PTPN11,PPP1R7,PTPA
L-carnitine Biosynthesis	0.742	0.333	ALDH9A1
NADH Repair	0.742	0.333	NAXE
Proline Degradation	0.742	0.333	ALDH4A1
1,25-dihydroxyvitamin D3 Biosynthesis	0.742	0.333	POR
Glutathione Biosynthesis	0.742	0.333	GCLM
Tetrahydrobiopterin Biosynthesis I	0.742	0.333	SPR
D-glucuronate Degradation I	0.742	0.333	AKR1A1
Biotin-carboxyl Carrier Protein Assembly	0.742	0.333	ACACB
Thiosulfate Disproportionation III (Rhodanese)	0.742	0.333	MOCS3
Thyroid Hormone Biosynthesis	0.742	0.333	CTSD
Oxidized GTP and dGTP Detoxification	0.742	0.333	RUVBL2
Tetrahydrobiopterin Biosynthesis II	0.742	0.333	SPR
4-aminobutyrate Degradation I	0.742	0.333	SUCLG2
Chemokine Signaling	0.742	0.0972	Ppp1r12b,RALA,CFL1,PPP1R12A,PTK2B,RRAS,MAPK3
Macropinocytosis Signaling	0.721	0.093	MRC1,ITGB1,RAB5A,RALA,PTPN11,RRAS,ITGA5,ACTN4
CDP-diacylglycerol Biosynthesis I	0.701	0.125	ABHD5,LPCAT3,AGPAT2
IL-12 Signaling and Production in Macrophages	0.693	0.0859	PON1,APOE,ALB,APOA4,APOA1,PTPN11,APOA2,MAPK3,RAB7A,PCYOX1,CLU
Production of Nitric Oxide and Reactive Oxygen Species in Macrophages	0.693	0.082	APOE,APOA4,APOA2,PCYOX1,PPP2R5A,PON1,ALB,PPP2R1A,APOA1,PPP1R12A,PTPN11,PPP1R7,PTPA,MAPK3,CLU
Cholesterol Biosynthesis I	0.693	0.154	EBP,NSDHL
Cholesterol Biosynthesis II (via 24,25-dihydrolanosterol)	0.693	0.154	EBP,NSDHL
Cholesterol Biosynthesis III (via Desmosterol)	0.693	0.154	EBP,NSDHL
Glioma Invasiveness Signaling	0.68	0.0933	PLG,RALA,PTPN11,RRAS,VTN,MAPK3,ITGAV
Antioxidant Action of Vitamin C	0.674	0.0882	PAFAH1B2,PLCD1,PLA2G16,PDIA3,MAPK3,TXN,PAFAH1B1,SLC2A4,TXNRD2
Iron homeostasis signaling pathway	0.662	0.0846	HP,MAPK3,HSPA9,ACO2,CP,SKP1,ATP6V1A,CD163,ATP6V1B2,HMOX2,FTH1
Amyloid Processing	0.66	0.1	CSNK2A1,PRKAR2B,MAPK3,PRKAR2A,CSNK2B
IL-1 Signaling	0.65	0.0889	TOLLIP,PRKAR2B,RACK1,GNAO1,GNA11,GNG2,PRKAR2A,GNG12
FAK Signaling	0.642	0.0865	ITGB1,RALA,TLN2,PTPN11,RRAS,MAPK3,ITGA5,TLN1,VCL
Mitotic Roles of Polo-Like Kinase	0.638	0.0938	HSP90B1,PPP2R1A,HSP90AB1,PTPA,HSP90AA1,PPP2R5A
Eicosanoid Signaling	0.638	0.0938	PAFAH1B2,PLA2G16,LTA4H,PTGES,DPEP1,PAFAH1B1
Arsenate Detoxification I (Glutaredoxin)	0.631	0.25	PNP
Uracil Degradation II (Reductive)	0.631	0.25	DPYSL2
Phenylethylamine Degradation I	0.631	0.25	ALDH2
Phosphatidylglycerol Biosynthesis II (Non-plastidic)	0.631	0.115	ABHD5,LPCAT3,AGPAT2
Thymine Degradation	0.631	0.25	DPYSL2
Proline Biosynthesis I	0.631	0.25	PYCR3
NAD Biosynthesis III	0.631	0.25	NAMPT
Lactose Degradation III	0.631	0.25	PSAP
Phenylalanine Degradation I (Aerobic)	0.631	0.25	QDPR
Molybdenum Cofactor Biosynthesis	0.631	0.25	MOCS3
Fatty Acid β-oxidation III (Unsaturated, Odd Number)	0.631	0.25	ECI1
Apelin Liver Signaling Pathway	0.631	0.115	COL1A2,COL1A1,COL2A1
Serotonin Receptor Signaling	0.616	0.103	MAOB,SPR,QDPR,MAOA
HIF1α Signaling	0.609	0.0833	RALA,PTPN11,RRAS,MAPK3,HSP90AA1,LDHA,SLC2A4,ELOC,APEX1,LDHB
NF-κB Activation by Viruses	0.6	0.086	ITGB1,RALA,PTPN11,RRAS,MAPK3,ITGAV,ITGA6,ITGA5
Acetone Degradation I (to Methylglyoxal)	0.6	0.111	POR,CYP2E1,ZADH2
Granzyme B Signaling	0.599	0.133	LMNB2,LMNB1
Antiproliferative Role of Somatostatin Receptor 2	0.573	0.0864	RALA,PTPN11,RRAS,MAPK3,GNG2,RACK1,GNG12
Sonic Hedgehog Signaling	0.57	0.107	PRKAR2B,SUFU,PRKAR2A
Nitric Oxide Signaling in the Cardiovascular System	0.569	0.0826	KNG1,HSP90B1,PRKAR2B,PTPN11,HSP90AB1,MAPK3,PRKAR2A,HSP90AA1,ATP2A2
Parkinson's Signaling	0.559	0.125	UCHL1,PARK7
P2Y Purigenic Receptor Signaling Pathway	0.558	0.0797	PLCD1,PRKAR2B,RALA,PTPN11,PDIA3,RRAS,MAPK3,RACK1,GNG2,PRKAR2A,GNG12
PDGF Signaling	0.554	0.0833	CSNK2A1,RALA,PTPN11,RRAS,CRKL,MAPK3,ACP1,CSNK2B
Superpathway of Melatonin Degradation	0.553	0.0909	POR,MAOB,CYP2E1,Sult1a1,MAOA
Arginine Biosynthesis IV	0.547	0.2	OAT
Serine Biosynthesis	0.547	0.2	PHGDH
Lysine Degradation II	0.547	0.2	ALDH7A1
Myo-inositol Biosynthesis	0.547	0.2	IMPA1
Lysine Degradation V	0.547	0.2	ALDH7A1
Glutamate Degradation III (via 4-aminobutyrate)	0.547	0.2	SUCLG2
Ceramide Signaling	0.541	0.0825	CTSD,PPP2R1A,RALA,PTPN11,PTPA,RRAS,MAPK3,PPP2R5A
Triacylglycerol Biosynthesis	0.523	0.093	ABHD5,LPCAT3,AGPAT2,DBT
Estrogen-Dependent Breast Cancer Signaling	0.511	0.0824	HSD17B10,RALA,PTPN11,RRAS,MAPK3,HSD17B12,HSD17B4
Phospholipases	0.496	0.0862	PAFAH1B2,PLCD1,PLA2G16,PDIA3,PAFAH1B1
D-myo-inositol (1,4,5)-trisphosphate Degradation	0.488	0.111	IMPA1,BPNT1
Selenocysteine Biosynthesis II (Archaea and Eukaryotes)	0.481	0.167	SARS
Ceramide Degradation	0.481	0.167	ASAH1
Zymosterol Biosynthesis	0.481	0.167	NSDHL
Dopamine-DARPP32 Feedback in cAMP Signaling	0.472	0.075	PLCD1,PPP2R1A,PRKAR2B,PPP1R12A,PTPA,PPP1R7,PDIA3,CHP1,PRKAR2A,PAWR,ATP2A2,PPP2R5A
Synaptic Long Term Depression	0.469	0.0743	PAFAH1B2,PLCD1,PLA2G16,PPP2R1A,RALA,PTPA,PDIA3,RRAS,MAPK3,GNA11,GNAO1,PAFAH1B1,PPP2R5A
G Protein Signaling Mediated by Tubby	0.467	0.0938	RACK1,GNG2,GNG12
PXR/RXR Activation	0.462	0.0833	Aldh1a7,PRKAR2B,ALDH1A1,PRKAR2A,HMGCS2
Prostate Cancer Signaling	0.461	0.0777	HSP90B1,RALA,PTPN11,PA2G4,HSP90AB1,RRAS,MAPK3,HSP90AA1
Glucocorticoid Receptor Signaling	0.46	0.071	RALA,YWHAH,RRAS,HSPA9,CHP1,PCK1,CD163,HSPA5,HSPA2,PTGES3,FGG,HSPA8,HSPA4,HSP90B1,KRT8,PTPN11,HSP90AB1,ANXA1,KRT19,MAPK3,KRT73,HSP90AA1,KRT18
Role of MAPK Signaling in the Pathogenesis of Influenza	0.451	0.08	PAFAH1B2,PLA2G16,RALA,RRAS,MAPK3,PAFAH1B1
Sperm Motility	0.442	0.0756	PAFAH1B2,PLCD1,PLA2G16,TWF1,PRKAR2B,PTK2B,PDIA3,PRKAR2A,PAFAH1B1
Superpathway of Serine and Glycine Biosynthesis I	0.428	0.143	PHGDH
Ceramide Biosynthesis	0.428	0.143	KDSR
Phosphatidylcholine Biosynthesis I	0.428	0.143	CHPT1
SAPK/JNK Signaling	0.425	0.0755	RALA,PTPN11,RRAS,CRKL,MAP3K20,GNG2,MAPK8IP3,HNRNPK
PEDF Signaling	0.417	0.0761	SOD2,RALA,PTPN11,WASF2,RRAS,MAPK3,PNPLA2
Gαs Signaling	0.413	0.0748	ADD3,PRKAR2B,MAPK3,GNG2,RACK1,ADD1,PRKAR2A,GNG12
Adrenomedullin signaling pathway	0.413	0.0714	PLCD1,C3,PRKAR2B,RALA,PTPN11,PTK2B,PDIA3,RRAS,MAPK3,GNA11,PRKAR2A,MYLK,CFH,TTN
Phagosome Formation	0.411	0.0738	PLCD1,MRC1,ITGB1,FN1,PTPN11,PDIA3,VTN,ITGA5,Ighg2b
Cell Cycle Regulation by BTG Family Proteins	0.403	0.0857	PPP2R1A,PTPA,PPP2R5A
PTEN Signaling	0.4	0.0732	ITGB1,CSNK2A1,RALA,YWHAH,RRAS,MAPK3,ILK,ITGA5,CSNK2B
Sphingosine and Sphingosine-1-phosphate Metabolism	0.384	0.125	ASAH1
Mineralocorticoid Biosynthesis	0.384	0.125	EBP
Tumoricidal Function of Hepatic Natural Killer Cells	0.377	0.0909	M6PR,AIFM1
Bupropion Degradation	0.377	0.0909	POR,CYP2E1
NAD Salvage Pathway II	0.377	0.0909	ACP1,NT5C
GDNF Family Ligand-Receptor Interactions	0.372	0.0741	PDLIM7,RALA,PTPN11,RRAS,MAPK3,DOK1
Endocannabinoid Developing Neuron Pathway	0.371	0.0714	PRKAR2B,RALA,PTPN11,RRAS,MAPK3,GNAO1,GNG2,PRKAR2A,MGLL
Breast Cancer Regulation by Stathmin1	0.352	0.0686	RALA,RRAS,GNG2,RACK1,PRKAR2A,PPP2R5A,PPP2R1A,PRKAR2B,PTPN11,PPP1R12A,PPP1R7,PTPA,MAPK3,GNG12
Citrulline Biosynthesis	0.346	0.111	OAT
Glucocorticoid Biosynthesis	0.346	0.111	EBP
PPAR Signaling	0.339	0.0707	HSP90B1,RALA,HSP90AB1,RRAS,MAPK3,HSP90AA1,AIP
Renal Cell Carcinoma Signaling	0.337	0.0714	RALA,PTPN11,RRAS,MAPK3,FH,ELOC
SPINK1 Pancreatic Cancer Pathway	0.334	0.0741	CTSA,CPQ,CTSB,CPA3
Superpathway of D-myo-inositol (1,4,5)-trisphosphate Metabolism	0.333	0.0833	IMPA1,BPNT1
Oncostatin M Signaling	0.333	0.0769	RALA,RRAS,MAPK3
NER Pathway	0.33	0.07	Cops2,COPS4,UBE2N,COPS6,NEDD8,COPS8,RAD23B
Leptin Signaling in Obesity	0.327	0.0706	PLCD1,PRKAR2B,PTPN11,PDIA3,MAPK3,PRKAR2A
IL-6 Signaling	0.326	0.0687	COL1A1,CSNK2A1,RALA,PTPN11,RRAS,MAPK3,HSPB7,CSNK2B,HSPB1
Endometrial Cancer Signaling	0.324	0.0714	RALA,PTPN11,RRAS,MAPK3,ILK
GPCR-Mediated Integration of Enteroendocrine Signaling Exemplified by an L Cell	0.324	0.0714	PLCD1,PRKAR2B,PDIA3,GNA11,PRKAR2A
3-phosphoinositide Biosynthesis	0.314	0.067	PPP1R12C,EPHX2,ACP1,PAWR,NT5C,PPP2R5A,NUDT5,SET,CA3,PPP1R12A,PTPN11,PPP1R7,PTPA
IL-15 Production	0.313	0.08	TWF1,PTK2B
Role of JAK family kinases in IL-6-type Cytokine Signaling	0.313	0.08	PTPN11,MAPK3
NAD Phosphorylation and Dephosphorylation	0.312	0.1	ACP1
IL-8 Signaling	0.301	0.0663	RALA,PTK2B,RRAS,GNG2,RACK1,IQGAP1,CSTB,PTPN11,MAPK3,ITGAV,VASP,GNG12,LASP1
IL-3 Signaling	0.297	0.0682	RALA,PTPN11,RRAS,CRKL,MAPK3,CHP1
Antiproliferative Role of TOB in T Cell Signaling	0.295	0.0769	PABPC1,SKP1
UDP-N-acetyl-D-galactosamine Biosynthesis II	0.284	0.0909	GPI
Gαi Signaling	0.281	0.0661	RALA,PRKAR2B,RRAS,MAPK3,GNG2,RACK1,PRKAR2A,GNG12
Relaxin Signaling	0.269	0.0649	PRKAR2B,PTPN11,MAPK3,GNA11,GNAO1,RACK1,GNG2,PRKAR2A,APEX1,GNG12
Salvage Pathways of Pyrimidine Ribonucleotides	0.269	0.0659	PYCR3,AK1,MAPK3,NME2,CMPK1,PCK1
B Cell Development	0.262	0.0714	IGHM,Ighg2b
Role of JAK1 and JAK3 in γc Cytokine Signaling	0.261	0.0658	RALA,PTPN11,PTK2B,RRAS,MAPK3
Acyl-CoA Hydrolysis	0.259	0.0833	PPT1
Choline Biosynthesis III	0.259	0.0833	CHPT1
Bile Acid Biosynthesis, Neutral Pathway	0.259	0.0833	SCP2
Pregnenolone Biosynthesis	0.259	0.0833	CYP2E1
BER pathway	0.259	0.0833	APEX1
CD28 Signaling in T Helper Cells	0.258	0.0645	ACTR2,PTPN11,ARPC1B,ARPC2,ARPC5,CHP1,ARPC3,ARPC4
Melanoma Signaling	0.252	0.0656	RALA,PTPN11,RRAS,MAPK3
Thyroid Cancer Signaling	0.25	0.0667	RALA,RRAS,MAPK3
Nicotine Degradation III	0.239	0.0652	POR,CYP2E1,Aox3
Androgen Biosynthesis	0.237	0.0769	EBP
Telomere Extension by Telomerase	0.217	0.0714	HNRNPA2B1
Superpathway of Citrulline Metabolism	0.199	0.0667	OAT
Histidine Degradation VI	0.199	0.0667	CYP2E1
Natural Killer Cell Signaling	0	0.036	RALA,PTPN11,RRAS,MAPK3
IL-10 Signaling	0	0.0303	BLVRA,BLVRB
Amyotrophic Lateral Sclerosis Signaling	0	0.0642	RAB5A,RAB5C,PTPN11,GPX1,GLUL,SOD1,SSR4
Fc Epsilon RI Signaling	0	0.0331	RALA,PTPN11,RRAS,MAPK3
p53 Signaling	0	0.0467	PTPN11,THBS1,COQ8A,SFN,ST13
Hepatic Cholestasis	0	0.0132	PRKAR2B,PRKAR2A
VDR/RXR Activation	0	0.0385	CSNK2A1,THBD,PSMC5
RAR Activation	0	0.0484	Aldh1a7,CSNK2A1,PRKAR2B,ALDH1A1,ADH1C,PRKAR2A,CSNK2B,RPL7A,PSMC5
Erythropoietin Signaling	0	0.046	RALA,PTPN11,RRAS,MAPK3
Activation of IRF by Cytosolic Pattern Recognition Receptors	0	0.0192	PPIB
Role of Pattern Recognition Receptors in Recognition of Bacteria and Viruses	0	0.0312	C3,PTPN11,MAPK3,EIF2S1
Role of PKR in Interferon Induction and Antiviral Response	0	0.025	EIF2S1
TREM1 Signaling	0	0.0435	ITGB1,MAPK3,ITGA5
MIF Regulation of Innate Immunity	0	0.0488	MIF,MAPK3
Role of NFAT in Regulation of the Immune Response	0	0.0549	RALA,PTPN11,RRAS,MAPK3,GNA11,GNAO1,RACK1,CHP1,GNG2,GNG12
FcγRIIB Signaling in B Lymphocytes	0	0.0471	RALA,PTPN11,RRAS,DOK1
LPS-stimulated MAPK Signaling	0	0.044	RALA,PTPN11,RRAS,MAPK3
CCR5 Signaling in Macrophages	0	0.044	PTK2B,RACK1,GNG2,GNG12
IL-22 Signaling	0	0.0417	MAPK3
CD40 Signaling	0	0.0256	PTPN11,MAPK3
Calcium-induced T Lymphocyte Apoptosis	0	0.0345	CHP1,ATP2A2
Cytotoxic T Lymphocyte-mediated Apoptosis of Target Cells	0	0.037	B2M
Lymphotoxin β Receptor Signaling	0	0.0303	PTPN11,MAPK3
IL-17 Signaling	0	0.0471	RALA,PTPN11,RRAS,MAPK3
4-1BB Signaling in T Lymphocytes	0	0.0323	MAPK3
Thrombopoietin Signaling	0	0.0563	RALA,PTPN11,RRAS,MAPK3
Induction of Apoptosis by HIV1	0	0.05	SLC25A3,SLC25A10,SLC25A5
IL-9 Signaling	0	0.0222	PTPN11
IL-15 Signaling	0	0.0494	RALA,PTPN11,RRAS,MAPK3
Dendritic Cell Maturation	0	0.0585	PLCD1,COL1A2,B2M,COL1A1,PTPN11,PDIA3,FSCN1,MAPK3,COL2A1,Ighg2b
Angiopoietin Signaling	0	0.0361	RALA,PTPN11,RRAS
Neuropathic Pain Signaling In Dorsal Horn Neurons	0	0.0531	PLCD1,PRKAR2B,PTPN11,PDIA3,MAPK3,PRKAR2A
Endothelin-1 Signaling	0	0.0632	PAFAH1B2,PLCD1,PLA2G16,RALA,PTPN11,PDIA3,RRAS,MAPK3,GNA11,GNAO1,CASQ1,PAFAH1B1
CNTF Signaling	0	0.0588	RALA,PTPN11,RRAS,MAPK3
Renin-Angiotensin Signaling	0	0.0556	PRKAR2B,RALA,PTPN11,PTK2B,RRAS,MAPK3,PRKAR2A
Docosahexaenoic Acid (DHA) Signaling	0	0.0385	PTPN11,PNPLA2
iCOS-iCOSL Signaling in T Helper Cells	0	0.0172	PTPN11,CHP1
Molecular Mechanisms of Cancer	0	0.0312	ITGB1,PRKAR2B,RALA,PTPN11,PA2G4,SUFU,RRAS,MAPK3,GNA11,GNAO1,PRKAR2A,ITGA5
Corticotropin Releasing Hormone Signaling	0	0.037	PRKAR2B,MAPK3,ARPC5,GNAO1,PRKAR2A
HGF Signaling	0	0.0603	ITGB1,RALA,PTPN11,RRAS,CRKL,MAPK3,ITGA5
HMGB1 Signaling	0	0.0303	RALA,PTPN11,RRAS,MAPK3
Role of CHK Proteins in Cell Cycle Checkpoint Control	0	0.0545	PPP2R1A,PTPA,PPP2R5A
FLT3 Signaling in Hematopoietic Progenitor Cells	0	0.0435	RALA,PTPN11,RRAS,MAPK3
Polyamine Regulation in Colon Cancer	0	0.0455	PSME1
GNRH Signaling	0	0.0485	PRKAR2B,RALA,PTK2B,RRAS,MAPK3,GNA11,GNG2,PRKAR2A
Cholecystokinin/Gastrin-mediated Signaling	0	0.0388	RALA,PTK2B,RRAS,MAPK3
Human Embryonic Stem Cell Pluripotency	0	0.00709	PTPN11
Melanocyte Development and Pigmentation Signaling	0	0.0588	PRKAR2B,RALA,PTPN11,RRAS,MAPK3,PRKAR2A
DNA Methylation and Transcriptional Repression Signaling	0	0.0294	RBBP4
ATM Signaling	0	0.0521	PPP2R1A,PTPA,TRIM28,CBX3,PPP2R5A
Role of Oct4 in Mammalian Embryonic Stem Cell Pluripotency	0	0.0444	PHB,SH3GLB1
Role of NANOG in Mammalian Embryonic Stem Cell Pluripotency	0	0.0317	RALA,PTPN11,RRAS,MAPK3
Growth Hormone Signaling	0	0.037	PTPN11,MAPK3,SLC2A4
Prolactin Signaling	0	0.0455	RALA,PTPN11,RRAS,MAPK3
CREB Signaling in Neurons	0	0.0605	PLCD1,PRKAR2B,RALA,PTPN11,PDIA3,RRAS,MAPK3,GNA11,GNAO1,RACK1,GNG2,PRKAR2A,GNG12
Type I Diabetes Mellitus Signaling	0	0.0098	HSPD1
Small Cell Lung Cancer Signaling	0	0.0235	PTPN11,PA2G4
Basal Cell Carcinoma Signaling	0	0.0143	SUFU
Primary Immunodeficiency Signaling	0	0.0488	IGHM,Ighg2b
Allograft Rejection Signaling	0	0.0351	B2M,Ighg2b
Glioma Signaling	0	0.0588	RALA,PTPN11,PA2G4,IDH3G,RRAS,MAPK3,IDH1
Autoimmune Thyroid Disease Signaling	0	0.0263	Ighg2b
Acute Myeloid Leukemia Signaling	0	0.0612	RALA,PTPN11,IDH3G,RRAS,MAPK3,IDH1
Bladder Cancer Signaling	0	0.0543	RALA,PA2G4,THBS1,RRAS,MAPK3
Type II Diabetes Mellitus Signaling	0	0.0592	ACSL3,PTPN11,CD36,MAPK3,ACSL5,ADIPOQ,SLC27A1,SLC2A4,ACSL1
Chronic Myeloid Leukemia Signaling	0	0.0631	CTBP1,RALA,PA2G4,PTPN11,RRAS,CRKL,MAPK3
Non-Small Cell Lung Cancer Signaling	0	0.0602	RALA,PTPN11,PA2G4,RRAS,MAPK3
Colorectal Cancer Metastasis Signaling	0	0.04	APPL1,PRKAR2B,RALA,PTPN11,RRAS,MAPK3,RACK1,GNG2,PRKAR2A,GNG12
Pancreatic Adenocarcinoma Signaling	0	0.0424	RALA,PTPN11,PA2G4,CYP2E1,MAPK3
Communication between Innate and Adaptive Immune Cells	0	0.0405	B2M,IGHM,Ighg2b
Sphingosine-1-phosphate Signaling	0	0.0579	PLCD1,PTK2B,PTPN11,PDIA3,MAPK3,CASQ1,ASAH1
Crosstalk between Dendritic Cells and Natural Killer Cells	0	0.0435	TLN2,FSCN1,TLN1
Retinoic acid Mediated Apoptosis Signaling	0	0.0217	DAP3
Hereditary Breast Cancer Signaling	0	0.034	NPM1,RALA,PTPN11,RRAS,SFN
Role of Osteoblasts, Osteoclasts and Chondrocytes in Rheumatoid Arthritis	0	0.0352	ITGB1,COL1A1,PTK2B,PTPN11,MAPK3,CHP1,ITGA5,GSN
Ovarian Cancer Signaling	0	0.0473	PRKAR2B,RALA,PTPN11,PA2G4,RRAS,MAPK3,PRKAR2A
HER-2 Signaling in Breast Cancer	0	0.0435	ITGB1,RALA,PTPN11,RRAS
Role of Macrophages, Fibroblasts and Endothelial Cells in Rheumatoid Arthritis	0	0.0354	PLCD1,MIF,FN1,RALA,PTPN11,PDIA3,RRAS,MAPK3,GNAO1,CHP1,Ighg2b
Role of NFAT in Cardiac Hypertrophy	0	0.0545	PLCD1,PRKAR2B,RALA,PTPN11,PDIA3,RRAS,MAPK3,RACK1,CHP1,GNG2,PRKAR2A,GNG12
RANK Signaling in Osteoclasts	0	0.05	PTPN11,PTK2B,MAPK3,CHP1,GSN
Glioblastoma Multiforme Signaling	0	0.0361	PLCD1,RALA,PTPN11,PDIA3,RRAS,MAPK3
Regulation of IL-2 Expression in Activated and Anergic T Lymphocytes	0	0.0471	RALA,RRAS,MAPK3,CHP1
Nur77 Signaling in T Lymphocytes	0	0.0196	CHP1
PKCθ Signaling in T Lymphocytes	0	0.0316	RALA,PTPN11,RRAS,MAPK3,CHP1
Role of PI3K/AKT Signaling in the Pathogenesis of Influenza	0	0.0597	KPNA3,PTPN11,CRKL,MAPK3
MSP-RON Signaling Pathway	0	0.0145	PTPN11
OX40 Signaling Pathway	0	0.0152	B2M
PI3K Signaling in B Lymphocytes	0	0.0597	PLCD1,CD81,RALA,C3,RRAS,PDIA3,MAPK3,CHP1
MIF-mediated Glucocorticoid Regulation	0	0.0606	MIF,MAPK3
Cyclins and Cell Cycle Regulation	0	0.0641	PPP2R1A,PA2G4,PTPA,SKP1,PPP2R5A
IL-17A Signaling in Airway Cells	0	0.027	PTPN11,MAPK3
Role of IL-17A in Arthritis	0	0.0308	PTPN11,MAPK3
IL-17A Signaling in Fibroblasts	0	0.0312	MAPK3
IL-17A Signaling in Gastric Cells	0	0.0455	MAPK3
Role of IL-17F in Allergic Inflammatory Airway Diseases	0	0.0244	MAPK3
Role of JAK2 in Hormone-like Cytokine Signaling	0	0.0312	PTPN11
NGF Signaling	0	0.0328	RALA,PTPN11,RRAS,MAPK3
Gap Junction Signaling	0	0.0561	PLCD1,DBN1,PRKAR2B,RALA,SP3,PTPN11,TJP1,PDIA3,RRAS,MAPK3,PRKAR2A
Mouse Embryonic Stem Cell Pluripotency	0	0.036	RALA,PTPN11,RRAS,MAPK3
Hematopoiesis from Pluripotent Stem Cells	0	0.0541	IGHM,Ighg2b
Transcriptional Regulatory Network in Embryonic Stem Cells	0	0.0192	SET
nNOS Signaling in Neurons	0	0.0222	CHP1
nNOS Signaling in Skeletal Muscle Cells	0	0.05	SNTB1,DAG1
VEGF Family Ligand-Receptor Interactions	0	0.0435	RALA,PTPN11,RRAS,MAPK3
Ephrin A Signaling	0	0.0508	CFL1,PTPN11,CFL2
ErbB Signaling	0	0.0396	RALA,PTPN11,RRAS,MAPK3
ErbB2-ErbB3 Signaling	0	0.0541	RALA,PTPN11,RRAS,MAPK3
ErbB4 Signaling	0	0.0519	RALA,PTPN11,RRAS,MAPK3
Netrin Signaling	0	0.0625	PRKAR2B,CHP1,PRKAR2A,ABLIM1
Heparan Sulfate Biosynthesis	0	0.0405	Ces1b/Ces1c,LIPE,PRDX6
Retinoate Biosynthesis I	0	0.0625	ALDH1A1,ADH1C
Thyroid Hormone Metabolism II (via Conjugation and/or Degradation)	0	0.0323	Sult1a1
Heparan Sulfate Biosynthesis (Late Stages)	0	0.0448	Ces1b/Ces1c,LIPE,PRDX6
tRNA Splicing	0	0.025	APEX1
Melatonin Degradation I	0	0.06	POR,CYP2E1,Sult1a1
Pyridoxal 5'-phosphate Salvage Pathway	0	0.0312	PDXK,MAPK3
D-myo-inositol (1,4,5)-Trisphosphate Biosynthesis	0	0.037	PLCD1
Superpathway of Inositol Phosphate Compounds	0	0.0614	PPP1R12C,EPHX2,ACP1,NT5C,PAWR,PPP2R5A,PLCD1,NUDT5,SET,CA3,PPP1R12A,PTPN11,PPP1R7,PTPA
Methionine Degradation I (to Homocysteine)	0	0.05	AHCY
DNA damage-induced 14-3-3σ Signaling	0	0.0526	SFN
Gαq Signaling	0	0.057	GYS1,PTPN11,PTK2B,MAPK3,GNA11,RACK1,CHP1,GNG2,GNG12
Inhibition of Matrix Metalloproteases	0	0.027	HSPG2
Cysteine Biosynthesis III (mammalia)	0	0.0455	AHCY
Granulocyte Adhesion and Diapedesis	0	0.0449	ITGB1,CDH5,ITGA6,RDX,ITGA5,HSPB1,MSN
Regulation of the Epithelial-Mesenchymal Transition Pathway	0	0.0206	RALA,PTPN11,RRAS,MAPK3
Role of p14/p19ARF in Tumor Suppression	0	0.0488	NPM1,PTPN11
Tec Kinase Signaling	0	0.0549	ITGB1,PTPN11,PTK2B,GNA11,GNAO1,RACK1,GNG2,ITGA5,GNG12
UVA-Induced MAPK Signaling	0	0.0545	PLCD1,RALA,PTPN11,PDIA3,RRAS,MAPK3
UVB-Induced MAPK Signaling	0	0.0308	PTPN11,MAPK3
UVC-Induced MAPK Signaling	0	0.0612	RALA,RRAS,MAPK3
STAT3 Pathway	0	0.0485	RALA,RRAS,MAPK3,MAP3K20,NDUFA13
Adipogenesis pathway	0	0.0462	CTBP1,PLIN1,AGPAT2,LPL,SLC2A4,RBBP4
PCP pathway	0	0.0164	PFN1
Wnt/Ca+ pathway	0	0.0317	PLCD1,PDIA3
Estrogen Receptor Signaling	0	0.0534	CTBP1,RALA,RRAS,MAPK3,PHB2,HNRNPD,PCK1
Toll-like Receptor Signaling	0	0.0139	TOLLIP
EGF Signaling	0	0.0588	CSNK2A1,PTPN11,MAPK3,CSNK2B
Cell Cycle: G1/S Checkpoint Regulation	0	0.0469	PA2G4,RPL5,SKP1
Nucleotide Excision Repair Pathway	0	0.0303	RAD23B
FGF Signaling	0	0.033	PTPN11,CRKL,MAPK3
JAK/Stat Signaling	0	0.0449	RALA,PTPN11,RRAS,MAPK3
GABA Receptor Signaling	0	0.044	UBQLN1,AP1B1,AP2A2,ALDH9A1
IL-4 Signaling	0	0.0337	RALA,PTPN11,RRAS
B Cell Receptor Signaling	0	0.0489	RALA,CFL1,PTPN11,PTK2B,CFL2,RRAS,MAPK3,IGHM,Ighg2b
Wnt/β-catenin Signaling	0	0.0595	APPL1,PPP2R1A,CSNK2A1,CDH5,PTPA,GNAO1,ILK,RUVBL2,CSNK2B,PPP2R5A
Phototransduction Pathway	0	0.0408	PRKAR2B,PRKAR2A
Neurotrophin/TRK Signaling	0	0.0488	RALA,PTPN11,RRAS,MAPK3
Death Receptor Signaling	0	0.0549	LMNA,HSPB7,SPTAN1,ARHGDIB,HSPB1
cAMP-mediated signaling	0	0.032	AKAP2,AKAP12,PRKAR2B,MAPK3,GNAO1,PRKAR2A,APEX1
p38 MAPK Signaling	0	0.0177	HSPB7,HSPB1
Glutamate Receptor Signaling	0	0.0536	GNG2,SLC1A3,GLUL
TGF-β Signaling	0	0.033	RALA,RRAS,MAPK3
Apoptosis Signaling	0	0.0632	RALA,RRAS,MAPK3,LMNA,SPTAN1,AIFM1
NF-κB Signaling	0	0.0335	CSNK2A1,RALA,PTPN11,RRAS,UBE2N,CSNK2B
T Cell Receptor Signaling	0	0.0351	RALA,PTPN11,RRAS,MAPK3
G-Protein Coupled Receptor Signaling	0	0.0361	PRKAR2B,RALA,PTPN11,PTK2B,RRAS,MAPK3,GNA11,GNAO1,PRKAR2A,APEX1
BMP signaling pathway	0	0.0641	PRKAR2B,RALA,RRAS,MAPK3,PRKAR2A
GPCR-Mediated Nutrient Sensing in Enteroendocrine Cells	0	0.0636	PLCD1,PRKAR2B,PDIA3,GNG2,GNA11,PRKAR2A,GNG12
Gustation Pathway	0	0.0286	PRKAR2B,GNG2,PRKAR2A,APEX1
Inflammasome pathway	0	0.0526	CTSB
Cancer Drug Resistance By Drug Efflux	0	0.0545	RALA,RRAS,MAPK3
Th1 and Th2 Activation Pathway	0	0.00595	PTPN11
Th1 Pathway	0	0.0082	PTPN11
Th2 Pathway	0	0.00741	PTPN11
Osteoarthritis Pathway	0	0.049	ITGB1,FN1,ANXA5,DCN,CASQ1,COL2A1,ADIPOQ,ITGA5,NAMPT,ANXA2
IL-7 Signaling Pathway	0	0.0444	PTPN11,MAPK3,IGHM,Ighg2b
Neuroinflammation Signaling Pathway	0	0.0281	B2M,SOD2,PTPN11,MAPK3,CHP1,SLC1A3,GLUL,IDE
Opioid Signaling Pathway	0	0.0506	PRKAR2B,RALA,RRAS,CLTA,MAPK3,GNAO1,CLTC,CLTB,GNG2,PRKAR2A,AP1B1,AP2A2
Th17 Activation Pathway	0	0.0441	HSP90B1,HSP90AB1,HSP90AA1
SPINK1 General Cancer Pathway	0	0.0606	RALA,PTPN11,RRAS,MAPK3
Endocannabinoid Cancer Inhibition Pathway	0	0.0455	PRKAR2B,PTPN11,MAPK3,GNAO1,CASQ1,PRKAR2A,VIM
Apelin Pancreas Signaling Pathway	0	0.0536	PRKAR2B,PTPN11,PRKAR2A
Apelin Endothelial Signaling Pathway	0	0.0488	RALA,PTPN11,RRAS,MAPK3,GNA11,GNAO1
Apelin Muscle Signaling Pathway	0	0.0556	SLC2A4
GM-CSF Signaling	0	0.0633	RALA,PTPN11,RRAS,MAPK3,RACK1

## Sheet: C
(C) Canonical pathways of middle-abundance proteins.
Ingenuity Canonical Pathways	-log(p-value)	Ratio	Molecules
mTOR Signaling	9.21	0.279	RAP2B,PRKAB2,PRKAB1,RPS23,PPP2R5B,PDPK1,RPS11,RPS7,EIF4G2,RHOB,EIF3D,PRKAA1,AKT1S1,AKT2,RHEB,PLD3,EIF4G3,EIF3E,MLST8,EIF3M,RPS6KA6,GAB1,RPS15A,FNBP1,RAP2A,NAPEPLD,RHOT2,EIF4G1,EIF4E,PRKAG1,EIF4EBP1,HMOX1,MTOR,RHOT1,PIK3C3,GPLD1,EIF3A,RPTOR,PRKCE,PIK3R2,RPS5,RPS19,GRB2,RPS10,EIF3G,PLD4,RPS4Y1,RRAS2,RPS16,PRKAG2,RPS6KA4,PPP2R5E,PPP2R1B,EIF3L,PRKCB
Regulation of eIF4 and p70S6K Signaling	7.26	0.277	RAP2B,RAP2A,EIF4EBP2,PPP2R5B,RPS23,PDPK1,EIF4G1,EIF2B2,RPS11,EIF2A,EIF4E,EIF4EBP1,RPS7,MTOR,ITGA3,MAP2K2,EIF4G2,EIF3D,PIK3C3,PAIP1,EIF3A,PIK3R2,RPS5,MAP2K1,RPS19,AKT2,GRB2,RPS10,AGO2,EIF4G3,EIF3E,EIF2S2,EIF3M,EIF3G,RPS4Y1,RRAS2,RPS16,GAB1,EIF2B5,RPS15A,PPP2R5E,PPP2R1B,EIF3L
EIF2 Signaling	6.64	0.244	RPL11,RAP2B,RPS23,PDPK1,RPS11,EIF2A,RPS7,EIF4G2,MAP2K2,EIF3D,EIF5,PAIP1,RPL21,GSK3B,AKT2,EIF5B,EIF4G3,EIF3E,EIF2S2,RPL28,EIF3M,RPL10A,RPL15,GAB1,EIF2B5,RPL6,RPS15A,RPL13A,RPL24,RAP2A,Rpl36a,RPL26,EIF4G1,EIF2B2,EIF4E,RPL18A,PIK3C3,EIF3A,PIK3R2,RPS5,MAP2K1,RPL31,RPS19,GRB2,RPS10,AGO2,EIF3G,RPS4Y1,RRAS2,RPS16,EIF3L,RPL38
tRNA Charging	6.39	0.447	RARS2,MARS2,HARS2,TARS,MARS,FARSA,FARSB,LARS,TARS2,RARS,FARS2,YARS,VARS2,AARS,SARS2,VARS,IARS
D-myo-inositol-5-phosphate Metabolism	5.49	0.252	PTPN23,PPP1R1A,NUDT3,NUDT9,PPFIBP2,PPP2R5B,NUDT12,MDP1,PIP4K2B,PPIP5K1,IGBP1,NUDT14,NUDT2,HACD2,PPP4C,PTPRF,SACM1L,PTPRC,PHOSPHO1,ACP6,PTPN1,PLCB1,PRUNE1,WBP11,PIP4P1,PPP1R8,PPTC7,PPP1R14A,PLCG1,PTPRM,PLD4,TNS3,PIP4P2,SSH3,PLCB3,PPP2R5E,PIP4K2A,PPP5C,PIP4K2C
UDP-N-acetyl-D-galactosamine Biosynthesis II	5.34	0.727	HK1,GNPDA1,GNPNAT1,HK2,PGM3,GALE,GNPDA2,UAP1
Superpathway of Inositol Phosphate Compounds	5.32	0.224	PTPN23,PPFIBP2,PPP2R5B,MDP1,PIP4K2B,IGBP1,NUDT14,PPP4C,SACM1L,PTPRC,ACP6,PLCB1,PRUNE1,PMPCA,PDGFRB,PIP4P1,PPTC7,PPP1R14A,PTPRM,GAB1,PIP4P2,CDIPT,SSH3,PLCB3,INPP5K,PPP5C,PIP4K2A,PIP4K2C,PPP1R1A,NUDT3,NUDT9,NUDT12,PPIP5K1,NUDT2,HACD2,PTPRF,PHOSPHO1,PIK3C3,PTPN1,PDGFRA,PIK3R2,PI4KA,EGFR,WBP11,SRC,PPP1R8,GRB2,PLCG1,PLD4,TNS3,PPP2R5E
autophagy	5.12	0.339	STX17,ATG5,VPS18,ATG7,VPS16,ATG4B,VPS33A,ATG3,VPS33B,CTSF,CTSV,MTOR,LAMP2,CTSS,WIPI1,PIK3C3,SQSTM1,ATG16L1,ACE,VPS11
IL-8 Signaling	4.72	0.224	RAP2B,MAP2K4,RAP2A,RELA,NAPEPLD,ICAM1,RHOT2,NFKB1,GNG7,ITGB3,EIF4EBP1,PTK2,ROCK2,HMOX1,GNB4,MTOR,IKBKG,MAP2K2,RHOB,RHOT1,PIK3C3,GPLD1,PRKCE,GNA13,PIK3R2,GNG5,MAP2K1,ITGB5,EGFR,SRC,VCAM1,AKT2,PLD3,GRB2,MMP2,GNG10,ROCK1,PLD4,ITGB2,ITGAM,RRAS2,GAB1,FNBP1,PRKCB
3-phosphoinositide Biosynthesis	4.49	0.222	PTPN23,PPP1R1A,NUDT3,NUDT9,PPFIBP2,PPP2R5B,NUDT12,MDP1,PIP4K2B,PPIP5K1,IGBP1,NUDT14,NUDT2,HACD2,PPP4C,PTPRF,SACM1L,PTPRC,PHOSPHO1,PIK3C3,ACP6,PTPN1,PDGFRA,PRUNE1,PIK3R2,PI4KA,PDGFRB,EGFR,WBP11,SRC,PPP1R8,GRB2,PPTC7,PPP1R14A,PTPRM,TNS3,GAB1,CDIPT,SSH3,PPP2R5E,PIP4K2A,PPP5C,PIP4K2C
Clathrin-mediated Endocytosis Signaling	4.43	0.221	AP3S1,AP2A1,EPS15,EPHB2,GAK,NUMB,SH3GL2,RAB5B,ITGB3,CD2AP,LYZ,ARF6,SNX9,PPP3R1,PIK3C3,AAK1,STAM,PIK3R2,SH3KBP1,HGS,ITGB5,RAB4B,MYO6,SRC,AP2M1,AP3M1,ARPC5L,GRB2,USP9X,DNM3,HIP1,TSG101,AP2S1,DNM1,SH3GL1,CSNK2A2,ITGB2,ARPC1A,GAB1,AP3B1,CTTN,AP1G1,RBP4
Protein Ubiquitination Pathway	4.24	0.204	DNAJB4,DNAJC3,DNAJB2,PSMB8,USP7,BAG1,DNAJC8,USP10,UCHL5,SUGT1,NEDD4L,DNAJB12,PSMB5,DNAJC9,USP9X,PSME2,PSMD3,DNAJB14,UBE2G2,PSMB7,UBE2H,UBE2G1,PSMD12,HSPA13,PSMD1,VHL,UBE2I,USP14,PSMD7,PSMB10,CUL1,CDC23,DNAJC10,UBE2O,UBE2F,HSPA12B,USP47,DNAJB1,AMFR,HSPA4L,UBE2M,USP15,HSPH1,UBE2R2,DNAJC1,UBE3A,PSMD8,DNAJC11,HSCB,USP4,CUL2,DNAJC7
Purine Nucleotides De Novo Biosynthesis II	4.16	0.636	ADSS,ADSSL1,GMPS,IMPDH2,PAICS,PFAS,GART
NRF2-mediated Oxidative Stress Response	4.03	0.216	RAP2B,MAP2K4,RAP2A,USP14,DNAJB4,NQO2,GCLC,DNAJC3,DNAJC10,DNAJB2,CUL3,HMOX1,GSTT2/GSTT2B,MAP2K2,DNAJC8,ABCC1,PIK3C3,DNAJA3,PRKCE,JUND,PIK3R2,DNAJB1,GSK3B,FKBP5,MAP2K1,DNAJB12,DNAJC9,GRB2,GSTM3,NQO1,DNAJC1,DNAJB14,TXNRD1,DNAJC11,RRAS2,GAB1,SQSTM1,AOX1,HACD3,DNAJC7,PRKCB
Endocannabinoid Cancer Inhibition Pathway	4	0.227	MAP2K4,PRKAB1,BAD,PRKAB2,EIF2A,PRKAG1,ROCK2,PTK2,CASP6,MTOR,CASP9,MAP2K2,ADCY5,PIK3C3,RPTOR,CASP1,PRKAA1,PIK3R2,GNA13,GSK3B,CASP8,CTNNB1,MAP2K1,AKT1S1,SRC,AKT2,SPTLC1,CASP3,GRB2,MMP2,MLST8,ROCK1,GAB1,PRKAG2,CDKN1B
UDP-N-acetyl-D-glucosamine Biosynthesis II	3.9	0.833	GFPT1,GNPNAT1,PGM3,UAP1,GFPT2
Cleavage and Polyadenylation of Pre-mRNA	3.83	0.583	CPSF2,CPSF6,CSTF1,NUDT21,PABPN1,CSTF2,CPSF3
3-phosphoinositide Degradation	3.82	0.225	PTPN23,PPP1R1A,NUDT3,NUDT9,PPFIBP2,PPP2R5B,NUDT12,MDP1,PPIP5K1,IGBP1,NUDT14,NUDT2,HACD2,PPP4C,PTPRF,SACM1L,PTPRC,PHOSPHO1,ACP6,PTPN1,PRUNE1,WBP11,PIP4P1,PPP1R8,PPTC7,PPP1R14A,PTPRM,INPP4A,TNS3,PIP4P2,SSH3,PPP2R5E,INPP5K,PPP5C
PTEN Signaling	3.71	0.236	RAP2B,RELA,RAP2A,BAD,TGFBR3,PDPK1,GSK3A,NFKB1,PTK2,IKBKG,ITGA3,CASP9,MAP2K2,NGFR,PDGFRA,PIK3R2,GSK3B,MAP2K1,PDGFRB,EGFR,AKT2,CASP3,GRB2,IGF2R,CSNK2A2,RRAS2,MAGI1,INPP5K,CDKN1B
N-acetylglucosamine Degradation II	3.71	1	GNPDA1,NAGK,AMDHD2,GNPDA2
Phagosome Maturation	3.58	0.226	VTI1A,VPS28,ATP6V1C1,VPS33B,RAB5B,ATP6AP1,VPS37C,CTSF,CTSV,NSF,CTSS,PIK3C3,ATP6V1G1,ACE,VPS11,VPS18,DCTN4,YKT6,VPS16,VPS33A,TSG101,ATP6V0A1,LAMP2,DYNC1LI2,ATP6V1F,ATP6V1H,ATP6V0D1,VPS37B,STX16,VPS37A,GOSR2
Insulin Receptor Signaling	3.52	0.222	RAP2B,RAP2A,JAK1,BAD,TRIP10,PDPK1,CRK,GSK3A,NCK1,EIF2B2,EIF4E,PRKAG1,PTPRF,EIF4EBP1,MTOR,MAP2K2,PDE3B,PIK3C3,PTPN1,RPTOR,STX4,PIK3R2,GSK3B,MAP2K1,AKT2,GRB2,PPP1R14A,RRAS2,GAB1,PRKAG2,EIF2B5,INPP5K
Mechanisms of Viral Exit from Host Cells	3.45	0.333	SH3GL1,SNF8,CHMP6,CHMP2B,VPS28,VPS36,PRKCE,XPO1,SH3GL2,VPS37C,TSG101,CHMP3,PRKCB
Acute Phase Response Signaling	3.44	0.213	RAP2B,IL6ST,MAP2K4,RAP2A,RELA,ITIH3,AMBP,PDPK1,NFKB1,RBP1,NR3C1,SERPIND1,HMOX1,TRADD,MTOR,IKBKG,MBL2,MAP2K2,NGFR,PIK3R2,IL1RAP,MAP2K1,TAB1,AGT,AKT2,GRB2,SERPINF1,VWF,STAT3,C5,KLKB1,RIPK1,RRAS2,IL1RN,RBP4
Gαq Signaling	3.43	0.215	RELA,NAPEPLD,RHOT2,NFKB1,GNG7,ROCK2,GNB4,HMOX1,IKBKG,RHOB,MAP2K2,RHOT1,PPP3R1,PIK3C3,GPLD1,PLCB1,PRKCE,PIK3R2,ARHGEF25,GSK3B,GNG5,MAP2K1,AKT2,PLD3,GRB2,CSK,PLCG1,GNG10,ROCK1,PLD4,GAB1,PLCB3,FNBP1,PRKCB
Paxillin Signaling	3.4	0.233	RAP2B,MAP2K4,SRC,RAP2A,PXN,GRB2,CSK,ARHGEF7,ITGA8,CRK,NCK1,GIT2,ITGB3,NCK2,PTK2,DOCK1,ITGB2,ARF6,ITGA3,RRAS2,ITGAM,GAB1,PIK3C3,ARHGEF6,ITGA1,PIK3R2,ITGB5
Integrin Signaling	3.32	0.199	RAP2B,MAP2K4,RAP2A,MPRIP,ARHGEF7,ITGA8,RHOT2,CRK,NCK1,ITGB3,PTK2,NCK2,PARVB,ARF6,ITGA3,MAP2K2,RHOB,RHOT1,PIK3C3,PFN2,PIK3R2,GSK3B,MAP2K1,ITGB5,SRC,PXN,AKT2,ARPC5L,GRB2,PLCG1,GIT1,ROCK1,ITGB2,DOCK1,ITGAM,ARPC1A,RRAS2,GAB1,CAPN1,ITGA1,CTTN,FNBP1
Apelin Muscle Signaling Pathway	3.25	0.444	AKT2,TFAM,PRKAB1,PRKAB2,PRKAG2,PRKAA1,NRF1,PRKAG1
Thrombin Signaling	3.25	0.199	RAP2B,RAP2A,RELA,MPRIP,CAMK1,CAMK1D,RHOT2,PDPK1,ARHGEF1,NFKB1,GNG7,PTK2,ROCK2,GNB4,MAP2K2,RHOB,ADCY5,RHOT1,PIK3C3,PLCB1,PRKCE,PIK3R2,GNA13,PLCL1,GNG5,MAP2K1,EGFR,SRC,AKT2,ARHGEF12,GRB2,PLCG1,GNG10,ROCK1,RRAS2,GAB1,ARHGEF6,PLCB3,ARHGEF10,FNBP1,PRKCB
D-myo-inositol (1,4,5,6)-Tetrakisphosphate Biosynthesis	3.23	0.219	PTPN23,PPP1R1A,NUDT9,NUDT3,PPP2R5B,PPFIBP2,NUDT12,MDP1,PPIP5K1,IGBP1,NUDT14,NUDT2,HACD2,PPP4C,PTPRF,SACM1L,PTPRC,PHOSPHO1,ACP6,PTPN1,PRUNE1,WBP11,PPP1R8,PPTC7,PPP1R14A,PTPRM,TNS3,SSH3,PPP2R5E,PPP5C
D-myo-inositol (3,4,5,6)-tetrakisphosphate Biosynthesis	3.23	0.219	PTPN23,PPP1R1A,NUDT9,NUDT3,PPP2R5B,PPFIBP2,NUDT12,MDP1,PPIP5K1,IGBP1,NUDT14,NUDT2,HACD2,PPP4C,PTPRF,SACM1L,PTPRC,PHOSPHO1,ACP6,PTPN1,PRUNE1,WBP11,PPP1R8,PPTC7,PPP1R14A,PTPRM,TNS3,SSH3,PPP2R5E,PPP5C
Docosahexaenoic Acid (DHA) Signaling	3.13	0.288	ALOX15,AKT2,BAD,CASP3,GRB2,SERPINF1,PDPK1,GSK3A,APP,CASP9,GAB1,PIK3C3,BID,PIK3R2,GSK3B
Aldosterone Signaling in Epithelial Cells	3.12	0.207	DNAJB4,PIP4K2B,DNAJC3,PDPK1,DNAJC10,DNAJB2,HSPA12B,MAP2K2,PIK3C3,DNAJC8,PRKCE,PLCB1,PIK3R2,DNAJB1,PLCL1,MAP2K1,PI4KA,HSPA4L,DNAJB12,DNAJC9,GRB2,HSPH1,PLCG1,DNAJC1,DNAJB14,DNAJC11,GAB1,HSCB,HSPA13,PLCB3,PIP4K2A,PIP4K2C,DNAJC7,PRKCB
Actin Nucleation by ARP-WASP Complex	3.06	0.276	RAP2B,RAP2A,ARPC5L,GRB2,RHOT2,WASF1,NCK1,ROCK2,NCK2,ROCK1,ITGA3,RRAS2,ARPC1A,RHOB,RHOT1,FNBP1
PI3K/AKT Signaling	3.05	0.219	RAP2B,RELA,RAP2A,JAK1,BAD,PPP2R5B,PDPK1,GSK3A,NFKB1,EIF4E,EIF4EBP1,ITGA3,IKBKG,MTOR,MAP2K2,GSK3B,PIK3R2,CTNNB1,MAP2K1,RHEB,AKT2,GRB2,RRAS2,GAB1,INPP5K,PPP2R5E,CDKN1B,PPP2R1B
FAK Signaling	3.03	0.231	RAP2B,RAP2A,SRC,AKT2,PXN,GRB2,CSK,ARHGEF7,PLCG1,PDPK1,CRK,GIT2,PTK2,DOCK1,ITGA3,RRAS2,GAB1,MAP2K2,CAPN1,PIK3C3,ARHGEF6,PIK3R2,MAP2K1,EGFR
Apelin Endothelial Signaling Pathway	2.98	0.22	MAP2K4,RAP2B,RELA,RAP2A,ICAM1,PRKAB1,PRKAB2,NFKB1,PRKAG1,MTOR,MAP2K2,ADCY5,PIK3C3,PRKAA1,PRKCE,PLCB1,GNA13,PIK3R2,MAP2K1,VCAM1,AKT2,GRB2,RRAS2,GAB1,PRKAG2,PLCB3,PRKCB
Virus Entry via Endocytic Pathways	2.97	0.225	RAP2B,AP3S1,RAP2A,SRC,AP2M1,AP2A1,AP3M1,ITSN1,GRB2,PLCG1,AP2S1,ITGB3,DNM1,ITGB2,ITGA3,RRAS2,GAB1,AP3B1,PIK3C3,PRKCE,ITGA1,PIK3R2,AP1G1,ITGB5,PRKCB
Huntington's Disease Signaling	2.94	0.188	MAP2K4,POLR2D,VTI1A,HDAC10,PDPK1,GNG7,HDAC6,GNB4,NSF,CASP6,MTOR,POLR2C,CASP9,PIK3C3,CASP1,PLCB1,PRKCE,TCERG1,PIK3R2,DNAJB1,CASP8,GNG5,EGFR,AKT2,YKT6,HDAC2,CASP3,PSMF1,GRB2,GLS,HDAC1,PSME2,DNM3,HIP1,PSME3,GNG10,DNM1,GAB1,POLR2E,CAPN1,STX16,PLCB3,GOSR2,SNCA,PRKCB
Phospholipase C Signaling	2.88	0.189	RAP2B,RAP2A,RELA,NAPEPLD,MPRIP,ARHGEF7,RHOT2,HDAC10,ARHGEF1,NFKB1,GNG7,HDAC6,HMOX1,GNB4,ITGA3,MAP2K2,RHOB,ADCY5,RHOT1,PPP3R1,GPLD1,PLCB1,PRKCE,GNA13,GNG5,MAP2K1,SRC,PLD3,ARHGEF12,HDAC2,GRB2,HDAC1,PPP1R14A,PLCG1,GNG10,PLD4,RRAS2,ARHGEF6,PLCB3,ARHGEF18,ARHGEF10,FNBP1,PRKCB
Choline Biosynthesis III	2.87	0.5	PLD4,HMOX1,NAPEPLD,PLD3,CEPT1,GPLD1
Apoptosis Signaling	2.85	0.232	RAP2B,MAP2K4,RAP2A,RELA,CASP3,BAD,PLCG1,NFKB1,DFFA,ROCK1,ACIN1,CASP6,IKBKG,RRAS2,CASP9,MAP2K2,CAPN1,PRKCE,BID,HTRA2,CASP8,MAP2K1
PDGF Signaling	2.79	0.229	RAP2B,MAP2K4,RAP2A,SRC,JAK1,GRB2,SPHK2,PLCG1,CRK,STAT3,CSNK2A2,RRAS2,GAB1,MAP2K2,PIK3C3,PDGFRA,PIK3R2,INPP5K,STAT1,MAP2K1,PDGFRB,PRKCB
N-acetylglucosamine Degradation I	2.78	1	GNPDA1,AMDHD2,GNPDA2
Signaling by Rho Family GTPases	2.75	0.184	MAP2K4,RELA,ARHGEF7,RHOT2,PIP4K2B,ARHGEF1,CDC42EP2,NFKB1,GNG7,CLIP1,PTK2,STMN1,ROCK2,GNB4,ITGA3,MAP2K2,RHOB,RHOT1,EZR,PIK3C3,PIK3R2,GNA13,GNG5,MAP2K1,PI4KA,SEPT5,ARHGEF12,ARPC5L,GRB2,SEPT4,WASF1,CDC42EP4,PKN1,GNG10,ROCK1,CDH2,ARPC1A,GAB1,ARHGEF6,ARHGEF18,ARHGEF10,SEPT6,PIP4K2A,FNBP1,PIP4K2C
Cholecystokinin/Gastrin-mediated Signaling	2.73	0.223	RAP2B,MAP2K4,RAP2A,SRC,PXN,GRB2,RHOT2,ROCK1,PTK2,ROCK2,RRAS2,RHOB,MAP2K2,IL1RN,RHOT1,PRKCE,PLCB1,PLCB3,GNA13,MAP2K1,FNBP1,EGFR,PRKCB
CNTF Signaling	2.7	0.25	RAP2B,IL6ST,RAP2A,JAK1,GRB2,STAT3,LIFR,RPS6KA6,MTOR,RRAS2,MAP2K2,GAB1,PIK3C3,RPS6KA4,PIK3R2,STAT1,MAP2K1
HER-2 Signaling in Breast Cancer	2.67	0.228	RAP2B,RAP2A,AKT2,BAD,GRB2,PLCG1,GSK3A,MMP2,ITGB3,ITGB2,CASP9,RRAS2,GAB1,PIK3C3,PRKCE,GSK3B,PIK3R2,CDKN1B,ITGB5,EGFR,PRKCB
p70S6K Signaling	2.63	0.206	RAP2B,RAP2A,JAK1,BAD,PPP2R5B,PDPK1,MTOR,MAP2K2,PIK3C3,PLCB1,PRKCE,PIK3R2,EEF2K,PLCL1,MAP2K1,EGFR,AGT,SRC,AKT2,GRB2,PLCG1,RRAS2,GAB1,MAPT,PLCB3,PPP2R5E,PPP2R1B,PRKCB
Selenocysteine Biosynthesis II (Archaea and Eukaryotes)	2.62	0.667	SEPHS2,SEPHS1,SARS2,SEPSECS
Tumoricidal Function of Hepatic Natural Killer Cells	2.58	0.364	CASP6,ICAM1,CASP9,CASP3,BID,LYVE1,CASP8,DFFA
NAD Salvage Pathway II	2.58	0.364	NT5C3B,NT5C3A,ACP2,NT5E,ACP6,NUDT12,Acp5,NT5C2
D-myo-inositol (1,4,5)-Trisphosphate Biosynthesis	2.54	0.333	PLD4,CDIPT,PLCB1,PIP4K2B,PLCB3,PLCG1,PIP4K2A,PIP4K2C,PI4KA
Breast Cancer Regulation by Stathmin1	2.52	0.186	RAP2B,RAP2A,CAMK1,CAMK1D,ARHGEF7,PPP2R5B,ARHGEF1,GNG7,PRKAG1,ROCK2,STMN1,GNB4,MAP2K2,ADCY5,PIK3C3,PLCB1,PRKCE,PIK3R2,GNA13,GNG5,MAP2K1,ARHGEF12,GRB2,PPP1R14A,TSG101,GNG10,ROCK1,RRAS2,GAB1,ARHGEF6,PRKAG2,PLCB3,ARHGEF18,PPP2R5E,CDKN1B,PPP2R1B,ARHGEF10,PRKCB
Endocannabinoid Developing Neuron Pathway	2.5	0.206	MAP2K4,RAP2B,RAP2A,STMN2,GNG7,PRKAG1,MTOR,MAP2K2,ADCY5,PIK3C3,RPTOR,GSK3B,PIK3R2,CTNNB1,GNG5,MAP2K1,AKT1S1,SRC,AKT2,GRB2,STAT3,MLST8,RRAS2,GAB1,PRKAG2,CDKN1B
NAD Phosphorylation and Dephosphorylation	2.46	0.5	ACP2,NADK2,ACP6,Acp5,NADK
Colanic Acid Building Blocks Biosynthesis	2.45	0.429	TSTA3,GMPPB,GMDS,GALK2,GALE,PMM2
Rac Signaling	2.43	0.207	MAP2K4,RAP2B,RELA,RAP2A,GRB2,ARPC5L,BRK1,PIP4K2B,WASF1,NFKB1,ANK1,PTK2,ITGA3,ARPC1A,RRAS2,GAB1,MAP2K2,PIK3C3,CD44,PIK3R2,MAP2K1,PIP4K2A,PIP4K2C,PI4KA,NCKAP1
Fcγ Receptor-mediated Phagocytosis in Macrophages and Monocytes	2.42	0.222	SRC,NAPEPLD,AKT2,PXN,PLD3,ARPC5L,PLCG1,CRK,NCK1,NCK2,PLD4,HMOX1,DOCK1,ARF6,ARPC1A,EZR,GPLD1,PRKCE,PIK3R2,PRKCB
Tight Junction Signaling	2.38	0.193	CPSF2,RELA,VTI1A,PPP2R5B,NFKB1,PRKAG1,NSF,MPDZ,CPSF6,NGFR,CSTF2,SAFB,STX4,CTNNB1,CSTF1,AKT2,YKT6,RAB13,MYH14,CASK,F11R,EPB41,JAM3,NUDT21,PRKAG2,STX16,CPSF3,PPP2R5E,GOSR2,PPP2R1B,NECTIN2
ILK Signaling	2.36	0.186	MAP2K4,RELA,PPP2R5B,RHOT2,PDPK1,GSK3A,NFKB1,ITGB3,PTK2,NCK2,PARVB,MTOR,RHOB,RHOT1,PIK3C3,PIK3R2,GSK3B,CTNNB1,ITGB5,DSP,NACA,AKT2,PXN,FBLIM1,CASP3,GRB2,MYH14,ITGB2,DOCK1,GAB1,ARHGEF6,RPS6KA4,PPP2R5E,PPP2R1B,FNBP1
CXCR4 Signaling	2.36	0.19	RAP2B,MAP2K4,RAP2A,RHOT2,CRK,GNG7,ROCK2,PTK2,GNB4,RHOB,MAP2K2,RHOT1,ADCY5,PIK3C3,PRKCE,PLCB1,PIK3R2,GNA13,GNG5,MAP2K1,SRC,AKT2,PXN,GRB2,GNG10,ROCK1,DOCK1,RRAS2,GAB1,PLCB3,FNBP1,PRKCB
Neuregulin Signaling	2.31	0.217	RAP2B,RAP2A,SRC,AKT2,BAD,GRB2,ERBIN,PLCG1,PDPK1,CRK,ITGA3,MTOR,RRAS2,MAP2K2,PRKCE,PIK3R2,CDKN1B,MAP2K1,EGFR,PRKCB
Macropinocytosis Signaling	2.3	0.221	RAP2B,RAP2A,SRC,GRB2,ANKFY1,PLCG1,CSF1R,ITGB3,ITGB2,ARF6,RRAS2,GAB1,ABI1,PIK3C3,PRKCE,CD14,PIK3R2,ITGB5,PRKCB
RAN Signaling	2.28	0.4	KPNA6,CSE1L,RCC1,RANGAP1,XPO1,KPNA1
NF-κB Activation by Viruses	2.25	0.215	RAP2B,RAP2A,RELA,AKT2,GRB2,NFKB1,ITGB3,ITGB2,IKBKG,ITGA3,RIPK1,RRAS2,GAB1,PIK3C3,PRKCE,ELP1,ITGA1,PIK3R2,ITGB5,PRKCB
Antiproliferative Role of Somatostatin Receptor 2	2.23	0.222	RAP2B,RAP2A,SRC,GRB2,GNG7,GNG10,GNB4,RRAS2,MAP2K2,NPR3,GAB1,PIK3C3,PIK3R2,CDKN1B,GNG5,MAP2K1,NPR2,GUCY1B1
TWEAK Signaling	2.22	0.286	TRADD,RELA,CASP6,IKBKG,CASP9,RIPK1,CASP3,BID,NFKB1,CASP8
Molybdenum Cofactor Biosynthesis	2.22	0.75	MOCS2,GPHN,NFS1
Fatty Acid β-oxidation III (Unsaturated, Odd Number)	2.22	0.75	Eci3,ECI2,EHHADH
Cardiac β-adrenergic Signaling	2.17	0.195	NAPEPLD,AKAP8,GDPD1,PPP1R1A,PDE12,PPP2R5B,GNG7,PRKAG1,GNB4,ADCY5,PDE3B,SMPDL3B,GNG5,PDE2A,ATP2A3,PPP1R14A,GNG10,PDE8A,AKAP13,PRKAG2,PDE5A,PPP2R5E,SLC8A1,PPP2R1B,AKAP1,PDE6D
Sphingosine-1-phosphate Signaling	2.13	0.198	AKT2,CASP3,GRB2,RHOT2,PLCG1,PTK2,CASP6,NAAA,CASP9,RHOB,GAB1,ADCY5,RHOT1,PIK3C3,PDGFRA,CASP1,PLCB1,PLCB3,GNA13,PIK3R2,PLCL1,CASP8,FNBP1,PDGFRB
Relaxin Signaling	2.12	0.188	RELA,NAPEPLD,GDPD1,PDE12,NFKB1,GNG7,PRKAG1,GNB4,IKBKG,ADCY5,PDE3B,PIK3C3,SMPDL3B,PIK3R2,GNA13,GNG5,MAP2K1,GUCY1B1,PDE2A,AKT2,GRB2,GNG10,PDE8A,NPR3,GAB1,PRKAG2,PDE5A,NPR2,PDE6D
Extrinsic Prothrombin Activation Pathway	2.12	0.375	F12,F10,F5,PROC,F3,F13B
Chondroitin Sulfate Degradation (Metazoa)	2.12	0.375	HYAL2,OGA,GM2A,HEXB,HEXA,ARSB
Interferon Signaling	2.1	0.29	IFIT3,IFITM3,RELA,JAK1,IFI35,PSMB8,STAT1,IFITM2,ISG15
PAK Signaling	2.06	0.204	RAP2B,MAP2K4,RAP2A,PXN,CASP3,GRB2,ARHGEF7,NCK1,GIT1,NCK2,PTK2,ITGA3,RRAS2,GAB1,MAP2K2,PIK3C3,ARHGEF6,PDGFRA,PIK3R2,MAP2K1,PDGFRB
Agrin Interactions at Neuromuscular Junction	2.04	0.222	RAP2B,MAP2K4,RAP2A,SRC,PXN,ARHGEF7,ITGB3,PTK2,ITGB2,ITGA3,RRAS2,ARHGEF6,ITGA1,AGRN,CTTN,EGFR
Induction of Apoptosis by HIV1	2.04	0.233	MAP2K4,RELA,CASP3,NFKB1,DFFA,TRADD,IKBKG,RIPK1,CASP9,NGFR,BID,ELP1,HTRA2,CASP8
Iron homeostasis signaling pathway	2.02	0.192	JAK1,ATP6V1C1,CUL1,HEPH,ATP6AP1,HMOX1,CIAO1,PDGFRA,ATP6V1G1,ISCU,NFS1,CIAO2B,PDGFRB,EGFR,NUBP1,STAT3,LYRM4,ATP6V0A1,ATP6V1H,ATP6V1F,HSCB,ATP6V0D1,FECH,HFE,STEAP3
Acute Myeloid Leukemia Signaling	2	0.204	RAP2B,MAP2K4,RAP2A,RELA,AKT2,BAD,GRB2,STAT3,NFKB1,CSF1R,EIF4EBP1,MTOR,RRAS2,GAB1,MAP2K2,PIK3C3,JUP,PIK3R2,PML,MAP2K1
Sirtuin Signaling Pathway	1.98	0.167	RELA,NDUFA9,GABARAPL2,TIMM10,CPT1B,NFKB1,TOMM70,ABCA1,BPGM,POLR1C,MTOR,PCK2,RPTOR,CLOCK,PRKAA1,GSK3B,PDK1,ATG16L1,PPID,TIMM8A,NDUFAF1,ATG5,ATG7,CPT1A,TIMM44,SIRT5,ATG4B,LDHD,GLS,NQO1,ATG3,TIMM17B,SF3A1,SDHC,STAT3,PFKM,APP,MT-ND5,SIRT2,NDUFA6,Timm8a2,ADAM10,NDUFA12,MLYCD,XRCC5
FLT3 Signaling in Hematopoietic Progenitor Cells	1.97	0.207	RAP2B,RAP2A,AKT2,BAD,GRB2,PDPK1,STAT3,EIF4E,EIF4EBP1,RPS6KA6,MTOR,RRAS2,GAB1,MAP2K2,PIK3C3,RPS6KA4,PIK3R2,STAT1,MAP2K1
Purine Nucleotides Degradation II (Aerobic)	1.97	0.353	NT5C3B,NT5C3A,IMPDH2,NT5E,ADA,NT5C2
Pancreatic Adenocarcinoma Signaling	1.97	0.195	MAP2K4,RELA,NAPEPLD,AKT2,JAK1,PLD3,BAD,GRB2,STAT3,NFKB1,PLD4,HMOX1,CASP9,GAB1,MAP2K2,PIK3C3,GPLD1,PIK3R2,CDKN1B,STAT1,NOTCH1,MAP2K1,EGFR
P2Y Purigenic Receptor Signaling Pathway	1.96	0.188	RAP2B,RELA,RAP2A,NFKB1,GNG7,PRKAG1,ITGB3,GNB4,MAP2K2,ADCY5,PIK3C3,PRKCE,PLCB1,PIK3R2,PLCL1,GNG5,MAP2K1,AKT2,GRB2,PLCG1,GNG10,RRAS2,GAB1,PRKAG2,PLCB3,PRKCB
EGF Signaling	1.92	0.221	MAP2K4,SRC,CSNK2A2,MTOR,AKT2,JAK1,GAB1,GRB2,PIK3C3,PLCG1,STAT3,PIK3R2,STAT1,MAP2K1,EGFR
VEGF Signaling	1.92	0.198	RAP2B,RAP2A,SRC,AKT2,PXN,BAD,GRB2,PLCG1,EIF2B2,EIF2S2,ROCK2,ROCK1,PTK2,RRAS2,GAB1,MAP2K2,PIK3C3,EIF2B5,PIK3R2,MAP2K1,PRKCB
Apelin Pancreas Signaling Pathway	1.91	0.232	MAP2K4,RELA,GAB1,PRKAB1,PRKAB2,PDE3B,GRB2,PIK3C3,PRKAG2,PRKAA1,PIK3R2,NFKB1,PRKAG1
Erythropoietin Signaling	1.91	0.207	RAP2B,RAP2A,RELA,SRC,AKT2,GRB2,PLCG1,PDPK1,NFKB1,IKBKG,RRAS2,GAB1,MAP2K2,PIK3C3,PRKCE,PIK3R2,MAP2K1,PRKCB
IL-15 Signaling	1.89	0.21	RAP2B,RAP2A,RELA,VCAM1,AKT2,JAK1,GRB2,PLCG1,STAT3,NFKB1,PTK2,RRAS2,GAB1,MAP2K2,PIK3C3,PIK3R2,MAP2K1
Urate Biosynthesis/Inosine 5'-phosphate Degradation	1.88	0.385	NT5C3B,NT5C3A,IMPDH2,NT5E,NT5C2
Oncostatin M Signaling	1.88	0.256	RAP2B,IL6ST,RAP2A,RRAS2,JAK1,MAP2K2,GRB2,STAT3,STAT1,MAP2K1
Glioma Invasiveness Signaling	1.88	0.213	RAP2B,RAP2A,GRB2,RHOT2,MMP2,ITGB3,PTK2,RRAS2,GAB1,RHOB,RHOT1,PIK3C3,CD44,PIK3R2,ITGB5,FNBP1
Caveolar-mediated Endocytosis Signaling	1.86	0.217	COPZ1,SRC,ITSN1,ITGA8,COPG2,RAB5B,ITGB3,ITGB2,ITGA3,ITGAM,FLOT2,PTPN1,ITGA1,ITGB5,EGFR
Glucocorticoid Receptor Signaling	1.86	0.16	RAP2B,MAP2K4,JAK1,POLR2D,PRKAB2,PRKAB1,TSC22D3,IKBKG,MAP2K2,BAG1,PPP3R1,SMARCB1,KRT79,PRKAA1,SMARCC2,TAB1,KRT16,AKT2,GTF2F1,STAT3,GAB1,POLR2E,IL1RN,NCOA1,KRT72,UBE2I,RAP2A,RELA,ICAM1,ARID1A,NFKB1,NR3C1,PRKAG1,POLR2C,PCK2,PIK3C3,PIK3R2,KRT20,FKBP5,STAT1,MAP2K1,KRT4,AGT,VCAM1,SRA1,GRB2,SMARCE1,TSG101,KRT77,RRAS2,FKBP4,PRKAG2
CMP-N-acetylneuraminate Biosynthesis I (Eukaryotes)	1.86	0.6	NAGK,CMAS,NANS
IL-3 Signaling	1.86	0.205	RAP2B,RAP2A,AKT2,JAK1,IL3RA,BAD,GRB2,STAT3,RRAS2,MAP2K2,GAB1,PPP3R1,PIK3C3,PRKCE,PIK3R2,STAT1,MAP2K1,PRKCB
Flavin Biosynthesis IV (Mammalian)	1.85	1	FLAD1,RFK
Uridine-5'-phosphate Biosynthesis	1.85	1	CAD,UMPS
GDP-L-fucose Biosynthesis I (from GDP-D-mannose)	1.85	1	TSTA3,GMDS
Actin Cytoskeleton Signaling	1.85	0.17	RAP2B,RAP2A,MPRIP,ARHGEF7,PIP4K2B,CRK,ARHGEF1,ROCK2,PTK2,ITGA3,DIAPH1,MAP2K2,EZR,PIK3C3,PFN2,PIK3R2,GNA13,MAP2K1,NCKAP1,PXN,ARHGEF12,GRB2,ARPC5L,MYH14,CSK,BRK1,WASF1,GIT1,ROCK1,DOCK1,ARPC1A,RRAS2,GAB1,ARHGEF6,SSH3,CD14,PIP4K2A,PIP4K2C
Ethanol Degradation IV	1.85	0.304	ALDH1B1,ACSS3,ALDH3A2,ALDH1A2,ACSS1,CYGB,GPX7
Heme Biosynthesis II	1.82	0.444	UROD,UROS,FECH,ALAD
Folate Transformations I	1.82	0.444	MTHFS,SHMT1,MTR,MTHFD1
14-3-3-mediated Signaling	1.82	0.185	MAP2K4,RAP2B,SRC,RAP2A,AKT2,BAD,GRB2,PLCG1,GSK3A,RRAS2,MAP2K2,GAB1,MAPT,PIK3C3,PLCB3,PRKCE,PLCB1,GSK3B,PIK3R2,CDKN1B,PLCL1,MAP2K1,SNCA,AKT1S1,PRKCB
Endometrial Cancer Signaling	1.81	0.214	RAP2B,RAP2A,AKT2,BAD,GRB2,PDPK1,CASP9,RRAS2,MAP2K2,GAB1,PIK3C3,GSK3B,PIK3R2,CTNNB1,MAP2K1
IGF-1 Signaling	1.79	0.193	RAP2B,RAP2A,AKT2,PXN,JAK1,BAD,GRB2,PDPK1,IGFBP7,STAT3,PRKAG1,PTK2,CSNK2A2,RRAS2,CASP9,GAB1,MAP2K2,PIK3C3,PRKAG2,PIK3R2,MAP2K1
Angiopoietin Signaling	1.79	0.205	RAP2B,RAP2A,RELA,AKT2,BAD,GRB2,CRK,NCK1,NFKB1,PTK2,IKBKG,RRAS2,CASP9,GAB1,PIK3C3,ELP1,PIK3R2
Activation of IRF by Cytosolic Pattern Recognition Receptors	1.78	0.231	MAP2K4,RELA,IKBKG,RIPK1,DDX58,MAVS,ELP1,IRF3,PIN1,NFKB1,STAT1,ISG15
Prostate Cancer Signaling	1.76	0.194	RAP2B,RAP2A,RELA,AKT2,BAD,GRB2,PDPK1,NFKB1,IKBKG,MTOR,CASP9,RRAS2,GAB1,MAP2K2,PIK3C3,GSK3B,PIK3R2,CDKN1B,CTNNB1,MAP2K1
α-Adrenergic Signaling	1.76	0.2	RAP2B,RAP2A,PLCG1,PRKAG1,GNG7,PHKA2,GNG10,GNB4,PHKB,RRAS2,MAP2K2,ADCY5,PRKAG2,PRKCE,SLC8A1,GNG5,MAP2K1,PRKCB
UVA-Induced MAPK Signaling	1.75	0.191	RAP2B,MAP2K4,RAP2A,CASP3,GRB2,ZC3HAV1,PLCG1,PARP9,RPS6KA6,MTOR,CASP9,RRAS2,GAB1,PIK3C3,PLCB1,PLCB3,RPS6KA4,PIK3R2,STAT1,PLCL1,EGFR
Coagulation System	1.74	0.257	F12,KLKB1,F10,F5,PROC,VWF,F3,F13B,SERPIND1
Remodeling of Epithelial Adherens Junctions	1.74	0.215	SRC,NME1,ARPC5L,DNM3,RAB5B,CLIP1,Mapre2,DNM1,ARF6,ARPC1A,CTNNB1,HGS,MAPRE3,CTNND1
Adenosine Nucleotides Degradation II	1.73	0.357	NT5C3B,NT5C3A,NT5E,ADA,NT5C2
RAR Activation	1.72	0.172	MAP2K4,RELA,ARID1A,PDPK1,NFKB1,RBP1,PRKAG1,ADCY5,SMARCB1,PRKCE,SMARCC2,SORBS3,PIK3R2,MAP2K1,SRC,SRA1,AKT2,IL3RA,RDH11,CSK,NRIP2,SMARCE1,SNW1,CSNK2A2,ADH7,ALDH1A2,NCOA1,PRKAG2,PML,CARM1,PRKCB,RBP4
Chronic Myeloid Leukemia Signaling	1.71	0.189	RAP2B,RAP2A,RELA,AKT2,BAD,HDAC2,GRB2,HDAC1,HDAC10,CRK,NFKB1,HDAC6,IKBKG,RRAS2,GAB1,MAP2K2,PIK3C3,CTBP2,PIK3R2,CDKN1B,MAP2K1
Ephrin B Signaling	1.7	0.208	PXN,ITSN1,EPHB2,GNG7,GNG10,ROCK1,NCK2,ROCK2,PTK2,GNB4,ABI1,ITSN2,GNA13,GNG5,CTNNB1
Chemokine Signaling	1.7	0.208	RAP2B,RAP2A,SRC,MPRIP,CAMK1,CAMK1D,PLCG1,ROCK2,PTK2,RRAS2,MAP2K2,PLCB3,PLCB1,MAP2K1,PRKCB
Reelin Signaling in Neurons	1.67	0.196	MAP2K4,SRC,ARHGEF12,GRB2,ARHGEF1,VLDLR,ITGB3,APP,ITGB2,ITGA3,GAB1,MAPT,PIK3C3,ARHGEF6,ITGA1,GSK3B,PIK3R2,ARHGEF10
Sumoylation Pathway	1.67	0.196	MAP2K4,HDAC2,HDAC1,RHOT2,NFKB1,NR3C1,UBA2,PCNA,SAE1,RHOB,RHOT1,RCC1,RANGAP1,CTBP2,PML,SNCA,FNBP1,UBE2I
RhoA Signaling	1.66	0.185	SEPT5,MPRIP,ARHGEF12,SEPT4,ARPC5L,PIP4K2B,ARHGEF1,WASF1,CDC42EP4,CDC42EP2,PKN1,ROCK2,PTK2,ROCK1,ARPC1A,EZR,PFN2,GNA13,SEPT6,PIP4K2A,PIP4K2C,PI4KA
TNFR1 Signaling	1.65	0.229	MAP2K4,TRADD,RELA,CASP6,IKBKG,CASP9,RIPK1,CASP3,BID,NFKB1,CASP8
fMLP Signaling in Neutrophils	1.65	0.183	RAP2B,RAP2A,RELA,GRB2,ARPC5L,NFKB1,GNG7,GNG10,GNB4,IKBKG,ARPC1A,RRAS2,GAB1,MAP2K2,PPP3R1,PIK3C3,PRKCE,PLCB1,PLCB3,PIK3R2,GNG5,MAP2K1,PRKCB
IL-15 Production	1.65	0.28	PTK2,RELA,JAK1,IRF3,NFKB1,STAT1,PTK7
Renin-Angiotensin Signaling	1.65	0.183	RAP2B,MAP2K4,RAP2A,RELA,GRB2,PLCG1,STAT3,NFKB1,PRKAG1,PTK2,RRAS2,GAB1,MAP2K2,ADCY5,PIK3C3,PRKAG2,PRKCE,PIK3R2,STAT1,MAP2K1,ACE,AGT,PRKCB
Role of PI3K/AKT Signaling in the Pathogenesis of Influenza	1.63	0.209	RELA,AKT2,IKBKG,CASP9,GAB1,MAP2K2,GRB2,PIK3C3,CRK,GSK3B,IRF3,PIK3R2,NFKB1,MAP2K1
Ethanol Degradation II	1.61	0.258	ALDH1B1,ADH7,ACSS3,ALDH3A2,ALDH1A2,ACSS1,PECR,DHRS4
Granzyme B Signaling	1.6	0.333	CASP9,CASP3,BID,CASP8,DFFA
Superpathway of Citrulline Metabolism	1.6	0.333	LOC102724788/PRODH,ASS1,GLS,ASL,ARG1
Urea Cycle	1.6	0.5	ASS1,ASL,ARG1
ErbB2-ErbB3 Signaling	1.6	0.203	RAP2B,RAP2A,BAD,GRB2,PDPK1,GSK3A,STAT3,RRAS2,MAP2K2,GAB1,PIK3C3,GSK3B,CDKN1B,PIK3R2,MAP2K1
AMPK Signaling	1.58	0.165	CAB39,ARID1A,PRKAB1,PRKAB2,CPT1B,PPP2R5B,PDPK1,ADRB3,PRKAG1,EIF4EBP1,MTOR,PCK2,PIK3C3,SMARCB1,RPTOR,PRKAA1,SMARCC2,PPM1A,PIK3R2,EEF2K,AKT1S1,SRC,AKT2,CPT1A,RAB3A,GRB2,SMARCE1,MLST8,PPM1G,PFKM,GAB1,PRKAG2,PPP2R5E,MLYCD,PPP2R1B
Cardiac Hypertrophy Signaling	1.57	0.162	RAP2B,MAP2K4,RAP2A,RHOT2,EIF2B2,GNG7,ADRB3,EIF4E,PRKAG1,ROCK2,GNB4,MTOR,MAP2K2,RHOB,ADCY5,RHOT1,PPP3R1,PIK3C3,PLCB1,PIK3R2,GNA13,GSK3B,GNG5,PLCL1,MAP2K1,TAB1,MAPKAPK3,GRB2,PLCG1,GNG10,ROCK1,ADSS,RRAS2,GAB1,PRKAG2,EIF2B5,PLCB3,FNBP1
ErbB Signaling	1.57	0.188	RAP2B,MAP2K4,RAP2A,GRB2,PLCG1,PDPK1,NCK1,NCK2,MTOR,RRAS2,MAP2K2,GAB1,PIK3C3,PRKCE,GSK3B,PIK3R2,MAP2K1,EGFR,PRKCB
Prolactin Signaling	1.55	0.193	RAP2B,RAP2A,GRB2,PLCG1,PDPK1,STAT3,NR3C1,RRAS2,MAP2K2,GAB1,PIK3C3,PRKCE,NMI,PIK3R2,STAT1,MAP2K1,PRKCB
Apelin Liver Signaling Pathway	1.55	0.269	MAP2K4,GSK3A,GSK3B,COL18A1,AGT,PDGFRB,COL3A1
NGF Signaling	1.54	0.18	RAP2B,MAP2K4,RAP2A,RELA,AKT2,GRB2,PLCG1,PDPK1,CRK,NFKB1,ROCK1,ROCK2,RPS6KA6,IKBKG,RRAS2,GAB1,MAP2K2,NGFR,PIK3C3,RPS6KA4,PIK3R2,MAP2K1
RhoGDI Signaling	1.53	0.17	ARHGEF7,RHOT2,PIP4K2B,ARHGEF1,GNG7,ROCK2,GNB4,ITGA3,RHOB,RHOT1,EZR,GNA13,GNG5,PI4KA,SRC,ARHGEF12,ARPC5L,WASF1,GNG10,ROCK1,CDH2,ARPC1A,ARHGEF6,CD44,ARHGEF18,ARHGEF10,PIP4K2A,PIP4K2C,FNBP1
Antioxidant Action of Vitamin C	1.53	0.186	MAP2K4,RELA,NAPEPLD,PLD3,PLCG1,NFKB1,GLRX,TXNRD1,PLBD1,PLD4,HMOX1,IKBKG,LCAT,SELENOT,GPLD1,PLCB1,PLCB3,NXN,PLCL1
JAK/Stat Signaling	1.51	0.191	RAP2B,RAP2A,RELA,AKT2,JAK1,GRB2,STAT3,NFKB1,MTOR,RRAS2,MAP2K2,GAB1,PIK3C3,PTPN1,PIK3R2,STAT1,MAP2K1
Non-Small Cell Lung Cancer Signaling	1.48	0.193	RAP2B,STK4,RAP2A,AKT2,CASP9,RRAS2,MAP2K2,GAB1,BAD,GRB2,PIK3C3,PLCG1,PDPK1,PIK3R2,MAP2K1,EGFR
Glutaryl-CoA Degradation	1.48	0.312	HACD2,EHHADH,CA1,GCDH,HSD17B8
Ceramide Signaling	1.46	0.186	RAP2B,MAP2K4,RAP2A,RELA,AKT2,BAD,GRB2,SPHK2,PPP2R5B,NFKB1,RRAS2,GAB1,NGFR,PIK3C3,PPP2R5E,PIK3R2,MAP2K1,PPP2R1B
Role of RIG1-like Receptors in Antiviral Innate Immunity	1.45	0.242	RELA,IKBKG,RIPK1,DDX58,MAVS,IRF3,NFKB1,CASP8
Complement System	1.45	0.242	ITGB2,MBL2,ITGAM,C5AR1,MASP2,C1QC,C1QB,C5
Adrenomedullin signaling pathway	1.43	0.163	RAP2B,MAP2K4,RAP2A,RELA,BAD,GSK3A,NFKB1,PRKAG1,PTK2,MAP2K2,ADCY5,PIK3C3,PLCB1,PIK3R2,GSK3B,PLCL1,MAP2K1,GUCY1B1,AKT2,CASP3,GRB2,CSK,PLCG1,MMP2,PRKG1,RRAS2,NPR3,GAB1,IL1RN,PRKAG2,PLCB3,NPR2
Thrombopoietin Signaling	1.43	0.197	RAP2B,RAP2A,RRAS2,GAB1,MAP2K2,GRB2,PIK3C3,PRKCE,PLCG1,STAT3,PIK3R2,STAT1,MAP2K1,PRKCB
Death Receptor Signaling	1.43	0.187	MAP2K4,RELA,CASP3,ZC3HAV1,NFKB1,PARP9,DFFA,ROCK1,ACIN1,CASP6,TRADD,IKBKG,CASP9,RIPK1,BID,HTRA2,CASP8
Apelin Cardiac Fibroblast Signaling Pathway	1.42	0.273	AKT2,PRKAB1,PRKAB2,PRKAA1,PRKAG2,PRKAG1
CD27 Signaling in Lymphocytes	1.41	0.212	MAP2K4,RELA,IKBKG,CASP9,MAP2K2,CASP3,BID,ELP1,NFKB1,CASP8,MAP2K1
Methylglyoxal Degradation I	1.41	0.667	GLO1,HAGH
5-aminoimidazole Ribonucleotide Biosynthesis I	1.41	0.667	PFAS,GART
S-methyl-5-thio-α-D-ribose 1-phosphate Degradation	1.41	0.667	APIP,MRI1
Glutathione Biosynthesis	1.41	0.667	GCLC,GSS
D-glucuronate Degradation I	1.41	0.667	DCXR,CRYL1
Tyrosine Biosynthesis IV	1.41	0.667	PCBD2,PCBD1
4-aminobutyrate Degradation I	1.41	0.667	ABAT,ALDH5A1
UVB-Induced MAPK Signaling	1.41	0.2	MAP2K4,BAD,GRB2,EIF4E,EIF4EBP1,MTOR,GAB1,PIK3C3,PRKCE,PIK3R2,MAP2K1,EGFR,PRKCB
Role of Tissue Factor in Cancer	1.4	0.175	RAP2B,RAP2A,SRC,AKT2,CASP3,GRB2,F3,EIF4E,ITGB3,F10,MTOR,RPS6KA6,ITGA3,RRAS2,GAB1,PIK3C3,PLCB1,RPS6KA4,GNA13,PIK3R2,ITGB5,EGFR
Systemic Lupus Erythematosus Signaling	1.4	0.163	RAP2B,RAP2A,CD2BP2,PRPF8,PRPF39,PRPF4,SART1,PTPRC,MTOR,PIK3C3,SNRPD1,PRPF40A,SNRPD3,PIK3R2,SNRPA1,LSM4,SNRNP40,AKT2,GRB2,PLCG1,C5,PPIH,RRAS2,LSM8,LSM12,GAB1,IL1RN,LSM1,SNRNP200,SF3B4,LSM7
Leptin Signaling in Obesity	1.4	0.188	AKT2,GRB2,PLCG1,STAT3,PRKAG1,GAB1,MAP2K2,ADCY5,PDE3B,PIK3C3,PRKAG2,PLCB3,PLCB1,PIK3R2,PLCL1,MAP2K1
Superpathway of Serine and Glycine Biosynthesis I	1.4	0.429	PSAT1,PSPH,SHMT1
Thioredoxin Pathway	1.4	0.429	SELENOT,NXN,TXNRD1
Ephrin Receptor Signaling	1.39	0.165	RAP2B,RAP2A,ITSN1,EPHB2,CRK,NCK1,GNG7,ROCK2,PTK2,NCK2,GNB4,ITGA3,MAP2K2,GNA13,GNG5,MAP2K1,SRC,AKT2,PXN,ARPC5L,GRB2,STAT3,GNG10,ROCK1,RRAS2,ARPC1A,SDCBP,ABI1,ADAM10
tRNA Splicing	1.39	0.225	PDE8A,NAPEPLD,PDE2A,GDPD1,PDE3B,PDE12,PDE5A,SMPDL3B,PDE6D
Leukocyte Extravasation Signaling	1.39	0.161	MAP2K4,ICAM1,CRK,ITGB3,ROCK2,PTK2,ITGA3,MAP2K2,PIK3C3,EZR,PRKCE,PIK3R2,CTNNB1,SRC,PXN,VCAM1,GRB2,PLCG1,THY1,MMP2,ROCK1,ITGB2,F11R,ITGAM,GAB1,JAM3,FER,CD44,PECAM1,ITGA1,CTTN,CTNND1,PRKCB
PPAR Signaling	1.38	0.182	RAP2B,RAP2A,RELA,SRA1,GRB2,SNW1,NFKB1,IKBKG,RRAS2,MAP2K2,IL1RN,NGFR,NCOA1,PDGFRA,MAP2K1,IL1RAP,TAB1,PDGFRB
Role of NFAT in Cardiac Hypertrophy	1.38	0.159	RAP2B,IL6ST,MAP2K4,RAP2A,CAMK1,CAMK1D,HDAC10,GNG7,PRKAG1,HDAC6,GNB4,MAP2K2,ADCY5,PPP3R1,PIK3C3,PLCB1,PRKCE,PIK3R2,GSK3B,GNG5,PLCL1,MAP2K1,SRC,AKT2,HDAC2,GRB2,HDAC1,PLCG1,GNG10,RRAS2,GAB1,PRKAG2,PLCB3,SLC8A1,PRKCB
Dermatan Sulfate Degradation (Metazoa)	1.37	0.294	HYAL2,OGA,GM2A,HEXB,HEXA
Telomerase Signaling	1.37	0.177	RAP2B,RAP2A,AKT2,HDAC2,GRB2,HDAC1,DKC1,PPP2R5B,PDPK1,HDAC10,HDAC6,RRAS2,GAB1,MAP2K2,PIK3C3,PPP2R5E,PIK3R2,MAP2K1,PPP2R1B,EGFR
Lymphotoxin β Receptor Signaling	1.36	0.197	RELA,AKT2,VCAM1,IKBKG,CASP9,GAB1,CASP3,GRB2,PIK3C3,PDPK1,ELP1,PIK3R2,NFKB1
SPINK1 General Cancer Pathway	1.36	0.197	RAP2B,RAP2A,AKT2,RRAS2,JAK1,GAB1,MAP2K2,GRB2,PIK3C3,STAT3,PIK3R2,MAP2K1,EGFR
Guanosine Nucleotides Degradation III	1.35	0.333	NT5C3B,NT5C3A,NT5E,NT5C2
Protein Kinase A Signaling	1.31	0.147	PTPN23,BAD,PDE12,GSK3A,PTPRC,ROCK2,PTK2,GNB4,IKBKG,PHKB,MAP2K2,ADCY5,PPP3R1,PLCB1,SMPDL3B,GSK3B,GNA13,PLCL1,CDC16,KDELR1,PDE2A,PPP1R14A,PTPRM,GNG10,PDE8A,AKAP13,PTPRS,PLCB3,PTPRA,PDE6D,RELA,NAPEPLD,GDPD1,AKAP8,CDC23,NFKB1,GNG7,PTPRF,PRKAG1,PHKA2,PTPN4,PDE3B,NGFR,PTPN1,PRKCE,GNG5,CTNNB1,MAP2K1,PXN,PLCG1,ROCK1,PRKAG2,PDE5A,TNNI1,AKAP1,PRKCB
NF-κB Signaling	1.31	0.162	RAP2B,RAP2A,RELA,TGFBR3,NFKB1,TRADD,IKBKG,PIK3C3,NGFR,PDGFRA,GSK3B,PIK3R2,CASP8,TAB1,PDGFRB,EGFR,AKT2,HDAC2,GRB2,HDAC1,MALT1,IGF2R,CSNK2A2,RRAS2,RIPK1,GAB1,BCL10,IL1RN,PRKCB
IL-17A Signaling in Airway Cells	1.3	0.189	MAP2K4,RELA,AKT2,IKBKG,JAK1,GAB1,MAP2K2,GRB2,PIK3C3,GSK3B,STAT3,PIK3R2,NFKB1,MAP2K1
Regulation of Cellular Mechanics by Calpain Protease	1.29	0.197	RAP2B,PTK2,SRC,RAP2A,ITGA3,PXN,RRAS2,GRB2,CAPN1,EZR,CDKN1B,EGFR
Epithelial Adherens Junction Signaling	1.28	0.167	RAP2B,RAP2A,SRC,AKT2,ARPC5L,MYH14,TGFBR3,CRK,WASF1,PTPRM,CLIP1,EPN2,CDH2,NOTCH2,RRAS2,MAGI1,ARPC1A,FER,JUP,CTNNB1,NOTCH1,EGFR,NECTIN2,CTNND1
Nitric Oxide Signaling in the Cardiovascular System	1.27	0.174	AKT2,PDE2A,GRB2,ATP2A3,PRKAG1,ADRB3,PRKG1,MAP2K2,GAB1,PDE3B,PIK3C3,PRKAA1,PRKAG2,PRKCE,PDE5A,PIK3R2,MAP2K1,GUCY1B1,PRKCB
Gα12/13 Signaling	1.25	0.167	RAP2B,MAP2K4,RAP2A,RELA,SRC,AKT2,PXN,GRB2,ARHGEF1,NFKB1,ROCK2,ROCK1,PTK2,CDH2,IKBKG,RRAS2,GAB1,MAP2K2,PIK3C3,GNA13,PIK3R2,CTNNB1,MAP2K1
ERK/MAPK Signaling	1.25	0.158	RAP2B,RAP2A,BAD,PPP2R5B,CRK,EIF4E,PRKAG1,EIF4EBP1,PTK2,LAMTOR3,ITGA3,MAP2K2,PIK3C3,PRKCE,PIK3R2,STAT1,MAP2K1,SRC,PXN,GRB2,PLCG1,PPP1R14A,STAT3,DOCK1,RRAS2,GAB1,PRKAG2,RPS6KA4,PPP2R5E,PPP2R1B,PRKCB
IL-6 Signaling	1.24	0.168	RAP2B,MAP2K4,IL6ST,RAP2A,RELA,AKT2,GRB2,STAT3,NFKB1,CSNK2A2,IKBKG,RRAS2,GAB1,MAP2K2,IL1RN,NGFR,PIK3C3,CD14,PIK3R2,MAP2K1,IL1RAP,TAB1
GP6 Signaling Pathway	1.24	0.168	COL5A2,AKT2,APBB1IP,GRB2,COL12A1,PDPK1,COL4A3BP,GSK3A,COL6A6,ITGB3,COL5A1,PTK2,GAB1,PIK3C3,ADAM10,PRKCE,COL6A5,GSK3B,PIK3R2,COL18A1,COL3A1,PRKCB
UVC-Induced MAPK Signaling	1.23	0.204	MAP2K4,RAP2B,SRC,RAP2A,RRAS2,MAP2K2,PRKCE,MAP2K1,EGFR,PRKCB
Phosphatidylethanolamine Biosynthesis II	1.23	0.375	CEPT1,PCYT2,CHKB
Superoxide Radicals Degradation	1.23	0.375	NQO1,CYGB,GPX7
Myc Mediated Apoptosis Signaling	1.22	0.184	MAP2K4,RAP2B,RAP2A,AKT2,RRAS2,CASP9,GAB1,BAD,CASP3,GRB2,PIK3C3,BID,PIK3R2,CASP8
Endothelin-1 Signaling	1.21	0.158	RAP2B,RAP2A,NAPEPLD,PLBD1,CASP6,HMOX1,CASP9,LCAT,ADCY5,PIK3C3,GPLD1,CASP1,PRKCE,PLCB1,ECE1,PIK3R2,GNA13,CASP8,PLCL1,GUCY1B1,SRC,PLD3,CASP3,GRB2,PLCG1,PLD4,RRAS2,GAB1,PLCB3,PRKCB
Axonal Guidance Signaling	1.21	0.143	RAP2B,SLIT3,KLC1,ITSN1,EPHB2,NCK1,BRCC3,ROCK2,PTK2,NCK2,GNB4,MICAL1,ITGA3,MAP2K2,PPP3R1,ABLIM3,PLCB1,PLXNB2,ABLIM2,GSK3B,GNA13,CHMP1A,PLCL1,AKT2,COPS5,MMP2,L1CAM,GNG10,DOCK1,SDCBP,ARPC1A,GAB1,ARHGEF6,PLCB3,NRP1,MME,RAP2A,ARHGEF7,CRK,PITRM1,EIF4E,GNG7,PRKAG1,NGFR,PIK3C3,PFN2,PRKCE,LNPEP,PIK3R2,GNG5,MAP2K1,ACE,PXN,ARHGEF12,GRB2,ARPC5L,PLCG1,GIT1,ROCK1,RRAS2,ADAM10,PRKAG2,AFG3L2,PRKCB
Regulation of Actin-based Motility by Rho	1.21	0.181	MPRIP,ARPC5L,RHOT2,PIP4K2B,WASF1,ROCK1,ITGA3,ARPC1A,RHOB,RHOT1,PFN2,PIP4K2A,PI4KA,PIP4K2C,FNBP1
Oxidative Ethanol Degradation III	1.19	0.263	ALDH1B1,ACSS3,ALDH3A2,ALDH1A2,ACSS1
Inflammasome pathway	1.19	0.263	PYCARD,CASP1,NEK7,NFKB1,CASP8
Amyloid Processing	1.18	0.2	CSNK2A2,AKT2,CAPN1,MAPT,PRKAG2,PRKCE,NCSTN,GSK3B,PRKAG1,APP
4-1BB Signaling in T Lymphocytes	1.18	0.226	MAP2K4,RELA,IKBKG,MAP2K2,ELP1,NFKB1,MAP2K1
Glioma Signaling	1.18	0.168	RAP2B,RAP2A,AKT2,CAMK1,CAMK1D,GRB2,PLCG1,IGF2R,MTOR,RRAS2,MAP2K2,GAB1,PIK3C3,PDGFRA,PRKCE,PIK3R2,MAP2K1,PDGFRB,EGFR,PRKCB
ErbB4 Signaling	1.18	0.182	RAP2B,RAP2A,RRAS2,GAB1,MAP2K2,GRB2,PIK3C3,PRKCE,NCSTN,PDPK1,PLCG1,PIK3R2,MAP2K1,PRKCB
LPS-stimulated MAPK Signaling	1.17	0.176	RAP2B,MAP2K4,RAP2A,RELA,GRB2,NFKB1,IKBKG,RRAS2,GAB1,MAP2K2,PIK3C3,CD14,PRKCE,PIK3R2,MAP2K1,PRKCB
Heme Biosynthesis from Uroporphyrinogen-III I	1.15	0.5	UROD,FECH
dTMP De Novo Biosynthesis	1.15	0.5	SHMT1,DHFR
Phenylalanine Degradation I (Aerobic)	1.15	0.5	PCBD2,PCBD1
Acetate Conversion to Acetyl-CoA	1.15	0.5	ACSS3,ACSS1
Germ Cell-Sertoli Cell Junction Signaling	1.14	0.158	MAP2K4,RAP2B,RAP2A,RHOT2,PDPK1,PTK2,ITGA3,RHOB,MAP2K2,RHOT1,PIK3C3,PIK3R2,JUP,CTNNB1,MAP2K1,SRC,PXN,GRB2,PLS1,EPN2,CDH2,RRAS2,GAB1,FER,FNBP1,NECTIN2,CTNND1
IL-17 Signaling	1.14	0.176	RAP2B,MAP2K4,RAP2A,RELA,AKT2,JAK1,GRB2,NFKB1,RRAS2,GAB1,MAP2K2,PIK3C3,PIK3R2,GSK3B,MAP2K1
Tec Kinase Signaling	1.13	0.159	MAP2K4,RELA,SRC,JAK1,GRB2,GTF2I,RHOT2,PLCG1,STAT3,NFKB1,GNG7,GNG10,PTK2,GNB4,ITGA3,GAB1,RHOB,RHOT1,PIK3C3,PRKCE,GNA13,PIK3R2,STAT1,GNG5,FNBP1,PRKCB
Phospholipases	1.12	0.19	PLD4,PLBD1,HMOX1,NAPEPLD,PLD3,LCAT,GPLD1,PLCB1,PLCB3,PLCG1,PLCL1
G Protein Signaling Mediated by Tubby	1.12	0.219	GNB4,PLCB3,PLCB1,PLCG1,GNG5,GNG7,GNG10
Molecular Mechanisms of Cancer	1.11	0.143	MAP2K4,RAP2B,JAK1,BAD,NCSTN,ARHGEF1,GSK3A,PTK2,LAMTOR3,IKBKG,ITGA3,CASP9,RHOB,MAP2K2,ADCY5,PLCB1,GSK3B,GNA13,TAB1,AKT2,CASP3,RASGRF2,GAB1,RABIF,ARHGEF6,PLCB3,ARHGEF18,ARHGEF10,NOTCH1,FNBP1,RAP2A,RELA,ARHGEF7,RHOT2,CRK,NFKB1,PRKAG1,CASP6,RHOT1,PIK3C3,PRKCE,BID,PIK3R2,CASP8,CTNNB1,MAP2K1,SRC,ARHGEF12,GRB2,RRAS2,PRKAG2,RBPJ,CDKN1B,CTNND1,PRKCB
T Cell Receptor Signaling	1.11	0.167	RAP2B,MAP2K4,RAP2A,RELA,GRB2,CSK,PLCG1,MALT1,NFKB1,PTPRC,IKBKG,RRAS2,GAB1,MAP2K2,BCL10,PPP3R1,PIK3C3,PIK3R2,MAP2K1
IL-9 Signaling	1.11	0.2	RELA,JAK1,GAB1,GRB2,PIK3C3,STAT3,PIK3R2,NFKB1,STAT1
Lipid Antigen Presentation by CD1	1.1	0.25	CD1D,AP2A1,AP2M1,ARF6,AP2S1
GM-CSF Signaling	1.1	0.177	RAP2B,RAP2A,AKT2,RRAS2,MAP2K2,GAB1,GRB2,PPP3R1,PIK3C3,PIK3R2,STAT3,STAT1,MAP2K1,PRKCB
Citrulline Biosynthesis	1.09	0.333	LOC102724788/PRODH,GLS,ARG1
GDP-glucose Biosynthesis	1.09	0.333	HK1,HK2,PGM3
Phagosome Formation	1.09	0.164	C5AR1,GRB2,MRC2,RHOT2,PLCG1,ITGB2,ITGA3,ITGAM,MBL2,RHOB,GAB1,RHOT1,PIK3C3,PRKCE,PLCB1,PLCB3,PIK3R2,PLCL1,FNBP1,PRKCB
Glioblastoma Multiforme Signaling	1.08	0.157	RAP2B,RAP2A,RHOT2,MTOR,RHOB,MAP2K2,RHOT1,PIK3C3,PDGFRA,PLCB1,PIK3R2,GSK3B,PLCL1,CTNNB1,MAP2K1,PDGFRB,EGFR,SRC,AKT2,GRB2,PLCG1,RRAS2,GAB1,PLCB3,CDKN1B,FNBP1
Intrinsic Prothrombin Activation Pathway	1.08	0.205	F10,KLKB1,F12,F5,PROC,COL18A1,F13B,COL3A1
MIF-mediated Glucocorticoid Regulation	1.06	0.212	RELA,LY96,IKBKG,CD14,CD74,NFKB1,NR3C1
HGF Signaling	1.05	0.164	RAP2B,MAP2K4,RAP2A,AKT2,PXN,GRB2,PLCG1,STAT3,PTK2,DOCK1,ITGA3,RRAS2,GAB1,MAP2K2,PIK3C3,PRKCE,PIK3R2,MAP2K1,PRKCB
Colorectal Cancer Metastasis Signaling	1.05	0.148	RAP2B,IL6ST,MAP2K4,RAP2A,RELA,JAK1,BAD,RHOT2,NFKB1,GNG7,PRKAG1,GNB4,CASP9,MAP2K2,RHOB,ADCY5,RHOT1,PIK3C3,PIK3R2,GSK3B,GNG5,CTNNB1,STAT1,MAP2K1,EGFR,SRC,AKT2,CASP3,GRB2,MMP2,STAT3,GNG10,RRAS2,GAB1,MSH2,PRKAG2,FNBP1
Melanocyte Development and Pigmentation Signaling	1.04	0.167	RAP2B,RAP2A,SRC,GRB2,PLCG1,CRK,PRKAG1,RPS6KA6,RRAS2,MAP2K2,GAB1,ADCY5,PIK3C3,PRKAG2,RPS6KA4,PIK3R2,MAP2K1
Cytotoxic T Lymphocyte-mediated Apoptosis of Target Cells	1.04	0.222	CASP6,CASP9,CASP3,BID,CASP8,DFFA
Superpathway of Cholesterol Biosynthesis	1.04	0.222	FDPS,MVD,DHCR7,LSS,HMGCS1,LBR
PXR/RXR Activation	1.04	0.183	RELA,AKT2,CPT1A,PCK2,ALDH3A2,NCOA1,PRKAG2,ABCC3,NR3C1,PAPSS2,PRKAG1
Vitamin-C Transport	1.04	0.267	SELENOT,NXN,GLRX,TXNRD1
CD28 Signaling in T Helper Cells	1.03	0.161	MAP2K4,RELA,AKT2,GRB2,ARPC5L,CSK,PLCG1,PDPK1,MALT1,NFKB1,PTPRC,IKBKG,ARPC1A,GAB1,MAP2K2,BCL10,PPP3R1,PIK3C3,PIK3R2,MAP2K1
Role of PKR in Interferon Induction and Antiviral Response	1.03	0.2	RELA,IKBKG,CASP9,CASP3,BID,STAT1,NFKB1,CASP8
Role of JAK1, JAK2 and TYK2 in Interferon Signaling	1.03	0.238	RELA,JAK1,STAT3,NFKB1,STAT1
HMGB1 Signaling	1.01	0.159	RAP2B,MAP2K4,RAP2A,RELA,VCAM1,AKT2,ICAM1,GRB2,RHOT2,RBBP7,NFKB1,RRAS2,GAB1,RHOB,MAP2K2,RHOT1,NGFR,PIK3C3,PIK3R2,MAP2K1,FNBP1
B Cell Receptor Signaling	1.01	0.152	MAP2K4,RAP2B,RELA,RAP2A,BAD,PDPK1,GSK3A,NFKB1,PTK2,PTPRC,MTOR,IKBKG,MAP2K2,PIK3C3,PPP3R1,PIK3R2,GSK3B,MAP2K1,AKT2,APBB1IP,GRB2,CSK,MALT1,RRAS2,GAB1,BCL10,INPP5K,PRKCB
DNA Methylation and Transcriptional Repression Signaling	1	0.206	MECP2,HDAC2,CHD4,HDAC1,RBBP7,SAP130,SUDS3
PPARα/RXRα Activation	1	0.153	MAP2K4,RAP2B,RELA,RAP2A,PRKAB1,PRKAB2,CPT1B,TGFBR3,NFKB1,ABCA1,PRKAG1,IKBKG,MAP2K2,ADCY5,PRKAA1,CLOCK,PLCB1,PLCL1,MAP2K1,IL1RAP,ITGB5,GRB2,PLCG1,RRAS2,PRKAG2,PLCB3,PRKCB
Melanoma Signaling	0.996	0.18	RAP2B,RAP2A,AKT2,RRAS2,MAP2K2,GAB1,BAD,GRB2,PIK3C3,PIK3R2,MAP2K1
G Beta Gamma Signaling	0.996	0.161	RAP2B,RAP2A,SRC,AKT2,GRB2,PLCG1,PDPK1,PRKAG1,GNG7,GNG10,GNB4,RRAS2,ARHGEF6,PRKAG2,PRKCE,GNA13,GNG5,EGFR,PRKCB
Glucose and Glucose-1-phosphate Degradation	0.979	0.3	HK1,HK2,PGM3
Sertoli Cell-Sertoli Cell Junction Signaling	0.975	0.152	MAP2K4,RAP2B,RAP2A,TGFBR3,SPTA1,GSK3A,PRKAG1,MPP6,ITGA3,MAP2K2,SPTB,GSK3B,JUP,CTNNB1,MAP2K1,GUCY1B1,SRC,AKT2,PLS1,F11R,EPN2,EPB41,RRAS2,PRKG1,JAM3,PRKAG2,NECTIN2
PI3K Signaling in B Lymphocytes	0.963	0.157	RAP2B,RAP2A,RELA,AKT2,PLCG1,PDPK1,MALT1,NFKB1,PTPRC,IKBKG,RRAS2,MAP2K2,CD180,BCL10,PPP3R1,PLCB1,PLCB3,PIK3R2,PLCL1,MAP2K1,PRKCB
Arginine Biosynthesis IV	0.959	0.4	ASS1,ASL
Trehalose Degradation II (Trehalase)	0.959	0.4	HK1,HK2
Creatine-phosphate Biosynthesis	0.959	0.4	CKMT2,CKMT1A/CKMT1B
Tetrahydrofolate Salvage from 5,10-methenyltetrahydrofolate	0.959	0.4	MTHFD1,GART
Serine Biosynthesis	0.959	0.4	PSAT1,PSPH
Tetrapyrrole Biosynthesis II	0.959	0.4	UROS,ALAD
Citrulline-Nitric Oxide Cycle	0.959	0.4	ASS1,ASL
Galactose Degradation I (Leloir Pathway)	0.959	0.4	GALK2,GALE
Glutamate Degradation III (via 4-aminobutyrate)	0.959	0.4	ABAT,ALDH5A1
Folate Polyglutamylation	0.959	0.4	SHMT1,MTHFD1
Cancer Drug Resistance By Drug Efflux	0.959	0.182	RAP2B,RAP2A,AKT2,RRAS2,MAP2K2,ABCC1,PIK3R2,NFKB1,PDK1,MAP2K1
Parkinson's Signaling	0.951	0.25	SEPT5,CASP9,CASP3,SNCA
Salvage Pathways of Pyrimidine Ribonucleotides	0.939	0.165	MAP2K4,UPRT,DMPK,NME1,AKT2,CMPK2,APOBEC2,PKN1,MAP2K2,PRKAA1,UCK1,PRKCE,UCK2,MAP2K1,ADPGK
Glutamate Removal from Folates	0.928	1	GGH
Sorbitol Degradation I	0.928	1	SORD
Methylglyoxal Degradation VI	0.928	1	LDHD
Asparagine Biosynthesis I	0.928	1	ASNS
Phosphatidylethanolamine Biosynthesis III	0.928	1	PTDSS2
Lanosterol Biosynthesis	0.928	1	LSS
Sulfite Oxidation IV	0.928	1	SUOX
UDP-N-acetyl-D-galactosamine Biosynthesis I	0.928	1	GALE
Alanine Biosynthesis III	0.928	1	NFS1
ERK5 Signaling	0.921	0.171	RAP2B,IL6ST,SRC,RAP2A,RPS6KA6,RRAS2,GAB1,BAD,RPS6KA4,GNA13,WNK1,EGFR
IL-2 Signaling	0.921	0.171	RAP2B,CSNK2A2,RAP2A,AKT2,RRAS2,JAK1,MAP2K2,GAB1,GRB2,PIK3C3,PIK3R2,MAP2K1
PEDF Signaling	0.907	0.163	RAP2B,RAP2A,RELA,AKT2,GRB2,SERPINF1,NFKB1,ROCK2,ROCK1,IKBKG,RRAS2,GAB1,PIK3C3,PIK3R2,CASP8
Mitochondrial Dysfunction	0.9	0.151	MAP2K4,NDUFAF1,NDUFA9,CPT1A,CASP3,CPT1B,SURF1,RHOT2,NCSTN,SDHC,DHODH,GPX7,APP,FIS1,MT-ND5,CASP9,NDUFA6,NDUFA12,ATPAF1,HTRA2,ATPAF2,CASP8,SNCA,UQCRQ
CCR3 Signaling in Eosinophils	0.9	0.155	RAP2B,RAP2A,MPRIP,GRB2,GNG7,GNG10,ROCK1,ROCK2,GNB4,RRAS2,MAP2K2,GAB1,PIK3C3,PRKCE,PLCB1,PLCB3,PIK3R2,GNG5,MAP2K1,PRKCB
Regulation of IL-2 Expression in Activated and Anergic T Lymphocytes	0.9	0.165	MAP2K4,RAP2B,RELA,RAP2A,IKBKG,RRAS2,MAP2K2,BCL10,GRB2,PPP3R1,PLCG1,MALT1,NFKB1,MAP2K1
CD40 Signaling	0.893	0.167	MAP2K4,RELA,IKBKG,ICAM1,GAB1,MAP2K2,GRB2,PIK3C3,ELP1,STAT3,PIK3R2,NFKB1,MAP2K1
Triacylglycerol Biosynthesis	0.889	0.186	MOGAT1,GPAM,LPIN1,PLPP3,DGAT1,LPGAT1,AGPAT3,MBOAT7
Triacylglycerol Degradation	0.883	0.18	ABHD12,ABHD6,DDHD2,TARS2,PPME1,Ces2e,DAGLB,AARS,AARSD1
Histamine Degradation	0.876	0.235	ALDH1B1,HNMT,ALDH3A2,ALDH1A2
Semaphorin Signaling in Neurons	0.845	0.176	ROCK1,ROCK2,PTK2,ARHGEF12,RHOB,RHOT1,RHOT2,FNBP1,NRP1
iNOS Signaling	0.845	0.182	RELA,LY96,IKBKG,JAK1,CD14,STAT1,NFKB1,TAB1
Pyrimidine Ribonucleotides De Novo Biosynthesis	0.845	0.182	NME1,CMPK2,ENTPD2,NUDT9,CTPS2,CAD,UMPS,DHX9
IL-22 Signaling	0.833	0.208	MAP2K4,AKT2,JAK1,STAT3,STAT1
CDK5 Signaling	0.833	0.157	RAP2B,RAP2A,PPP2R5B,PPP1R14A,PRKAG1,ITGA3,RRAS2,MAP2K2,ADCY5,MAPT,CAPN1,NGFR,PRKAG2,PPP2R5E,MAP2K1,PPP2R1B
IL-10 Signaling	0.818	0.167	MAP2K4,HMOX1,RELA,IKBKG,JAK1,IL1RN,CD14,STAT3,NFKB1,IL1RAP,TAB1
LXR/RXR Activation	0.818	0.155	RELA,MLXIPL,AMBP,SERPINF1,IRF3,NFKB1,ABCA1,LY96,LYZ,LCAT,IL1RN,NGFR,CD14,PLTP,IL1RAP,RBP4,AGT
Proline Biosynthesis II (from Arginine)	0.818	0.333	PADI4,PYCR2
Arginine Degradation VI (Arginase 2 Pathway)	0.818	0.333	PYCR2,ARG1
GDP-mannose Biosynthesis	0.818	0.333	GMPPB,PMM2
Mouse Embryonic Stem Cell Pluripotency	0.793	0.153	RAP2B,IL6ST,RAP2A,AKT2,JAK1,GRB2,STAT3,LIFR,RRAS2,MAP2K2,GAB1,PIK3C3,GSK3B,PIK3R2,CTNNB1,MAP2K1,TAB1
γ-glutamyl Cycle	0.79	0.25	GCLC,GGT5,GSS
Role of JAK family kinases in IL-6-type Cytokine Signaling	0.777	0.2	MAP2K4,IL6ST,JAK1,STAT3,STAT1
Tryptophan Degradation III (Eukaryotic)	0.777	0.2	HACD2,EHHADH,CA1,GCDH,HSD17B8
Neurotrophin/TRK Signaling	0.775	0.159	MAP2K4,RAP2B,RAP2A,RRAS2,GAB1,MAP2K2,GRB2,NGFR,PIK3C3,PDPK1,PLCG1,PIK3R2,MAP2K1
Fatty Acid β-oxidation I	0.767	0.188	Eci3,ECI2,AUH,EHHADH,SLC27A4,HSD17B8
Hypoxia Signaling in the Cardiovascular System	0.764	0.16	UBE2G2,IKBKG,UBE2M,UBE2H,COPS5,UBE2G1,NQO1,UBE2R2,UBE2O,VHL,UBE2F,UBE2I
IL-1 Signaling	0.759	0.156	MAP2K4,RELA,NFKB1,PRKAG1,GNG7,GNG10,GNB4,IKBKG,ADCY5,PRKAG2,GNA13,GNG5,IL1RAP,TAB1
Role of NFAT in Regulation of the Immune Response	0.745	0.143	RAP2B,RELA,RAP2A,GSK3A,NFKB1,GNG7,GNB4,IKBKG,MAP2K2,PPP3R1,PIK3C3,PLCB1,XPO1,GSK3B,GNA13,PIK3R2,GNG5,MAP2K1,AKT2,GRB2,PLCG1,GNG10,RRAS2,GAB1,PLCB3,ELP1
Opioid Signaling Pathway	0.738	0.139	RAP2B,MAP2K4,RAP2A,AP2A1,CAMK1,CAMK1D,BAD,NFKB1,GNG7,PRKAG1,MAP2K2,ADCY5,PPP3R1,RGS10,PLCB1,PRKCE,GSK3B,GNG5,CTNNB1,PDK1,MAP2K1,SRC,SIGMAR1,RGS19,AKT2,AP2M1,AP2S1,RPS6KA6,RRAS2,PRKAG2,RPS6KA4,CDKN1B,PRKCB
Production of Nitric Oxide and Reactive Oxygen Species in Macrophages	0.728	0.142	MAP2K4,RELA,JAK1,RHOT2,PPP2R5B,NFKB1,LYZ,IKBKG,RHOB,RHOT1,NGFR,PIK3C3,PRKCE,PIK3R2,STAT1,MAP2K1,AKT2,GRB2,PLCG1,PPP1R14A,GAB1,PPP2R5E,PPP2R1B,FNBP1,PRKCB,RBP4
Melatonin Signaling	0.724	0.159	MAP2K4,MAP2K2,PRKAG2,PRKCE,PLCB1,PLCB3,PLCG1,PLCL1,MAP2K1,PRKAG1,PRKCB
Atherosclerosis Signaling	0.724	0.149	ALOX15,RELA,VCAM1,ICAM1,NFKB1,F3,TPSAB1/TPSB2,GLG1,PLBD1,ITGB2,LYZ,LCAT,IL1RN,COL18A1,ALOX5,COL3A1,RBP4
Renal Cell Carcinoma Signaling	0.721	0.155	RAP2B,RAP2A,AKT2,RRAS2,GAB1,MAP2K2,CUL2,GRB2,PIK3C3,CRK,PIK3R2,MAP2K1,VHL
Cholesterol Biosynthesis I	0.714	0.231	DHCR7,LSS,LBR
Cholesterol Biosynthesis II (via 24,25-dihydrolanosterol)	0.714	0.231	DHCR7,LSS,LBR
Cholesterol Biosynthesis III (via Desmosterol)	0.714	0.231	DHCR7,LSS,LBR
VEGF Family Ligand-Receptor Interactions	0.708	0.152	RAP2B,RAP2A,AKT2,GRB2,PLCG1,RRAS2,MAP2K2,GAB1,PIK3C3,PRKCE,PIK3R2,MAP2K1,NRP1,PRKCB
Phosphatidylcholine Biosynthesis I	0.706	0.286	CEPT1,CHKB
Estrogen-Dependent Breast Cancer Signaling	0.695	0.153	RAP2B,RAP2A,SRC,RELA,AKT2,GRB2,NFKB1,HSD17B8,RRAS2,GAB1,PIK3C3,PIK3R2,EGFR
Estrogen Receptor Signaling	0.688	0.145	RAP2B,RAP2A,SRC,SRA1,POLR2D,GRB2,GTF2F1,NR3C1,DDX5,POLR2C,RRAS2,PCK2,THRAP3,MAP2K2,POLR2E,CTBP2,NCOA1,MAP2K1,CARM1
MIF Regulation of Innate Immunity	0.686	0.171	MAP2K4,RELA,LY96,IKBKG,CD14,CD74,NFKB1
Fatty Acid α-oxidation	0.686	0.2	TMLHE,ALDH1B1,ALDH3A2,ALDH1A2
Role of p14/p19ARF in Tumor Suppression	0.686	0.171	GAB1,NPM3,GRB2,PIK3C3,SF3A1,PIK3R2,UBTF
BMP signaling pathway	0.682	0.154	MAP2K4,RAP2B,RAP2A,RELA,RRAS2,MAP2K2,GRB2,PRKAG2,NFKB1,MAP2K1,TAB1,PRKAG1
Noradrenaline and Adrenaline Degradation	0.68	0.176	ALDH1B1,ADH7,ALDH3A2,ALDH1A2,PECR,DHRS4
Hereditary Breast Cancer Signaling	0.678	0.143	RAP2B,RAP2A,AKT2,ARID1A,POLR2D,HDAC2,GRB2,HDAC1,SMARCE1,HDAC10,RAD50,HDAC6,RRAS2,POLR2C,GAB1,MSH2,POLR2E,PIK3C3,SMARCB1,SMARCC2,PIK3R2
Xenobiotic Metabolism Signaling	0.672	0.136	RAP2B,MAP2K4,RAP2A,RELA,CAMK1,CAMK1D,NQO2,PPP2R5B,GCLC,NFKB1,CUL3,HMOX1,GSTT2/GSTT2B,MAP2K2,PIK3C3,ALDH3A2,PRKCE,PIK3R2,MAP2K1,ALDH5A1,ALDH1B1,SRA1,FMO2,GRB2,GSTM3,NQO1,SNW1,RRAS2,GAB1,ALDH1A2,NCOA1,PPP2R5E,ABCC3,ALDH16A1,PPP2R1B,DNAJC7,PRKCB
Pyridoxal 5'-phosphate Salvage Pathway	0.656	0.156	MAP2K4,DMPK,AKT2,MAP2K2,PNPO,PRKAA1,PRKCE,ADPGK,MAP2K1,PKN1
Asparagine Degradation I	0.652	0.5	ASRGL1
β-alanine Degradation I	0.652	0.5	ABAT
Lipoate Biosynthesis and Incorporation II	0.652	0.5	LIAS
Choline Degradation I	0.652	0.5	CHDH
Alanine Degradation III	0.652	0.5	GPT2
Alanine Biosynthesis II	0.652	0.5	GPT2
Palmitate Biosynthesis I (Animals)	0.652	0.5	OXSM
GDP-L-fucose Biosynthesis II (from L-fucose)	0.652	0.5	FUK
Sulfate Activation for Sulfonation	0.652	0.5	PAPSS2
Fatty Acid Biosynthesis Initiation II	0.652	0.5	OXSM
Glycine Degradation (Creatine Biosynthesis)	0.652	0.5	GATM
Threonine Degradation II	0.652	0.5	GCAT
Glycine Biosynthesis I	0.652	0.5	SHMT1
Glutamine Degradation I	0.652	0.5	GLS
Gap Junction Signaling	0.642	0.138	RAP2B,RAP2A,PRKAG1,MAP2K2,ADCY5,PPP3R1,PIK3C3,PLCB1,PRKCE,PIK3R2,CTNNB1,PLCL1,MAP2K1,GUCY1B1,EGFR,SRC,AKT2,GRB2,PLCG1,RRAS2,PRKG1,GAB1,NPR3,PRKAG2,PLCB3,NPR2,PRKCB
GNRH Signaling	0.635	0.139	RAP2B,MAP2K4,RAP2A,RELA,SRC,PXN,GRB2,MMP2,NFKB1,PRKAG1,GNG7,PTK2,RRAS2,MAP2K2,ADCY5,PRKAG2,PRKCE,PLCB1,PLCB3,GNG5,MAP2K1,EGFR,PRKCB
Role of IL-17A in Arthritis	0.627	0.154	MAP2K4,RELA,IKBKG,MAP2K2,GAB1,GRB2,PIK3C3,PIK3R2,NFKB1,MAP2K1
Growth Hormone Signaling	0.607	0.148	RPS6KA6,GAB1,GRB2,PIK3C3,PRKCE,PDPK1,PLCG1,RPS6KA4,STAT3,PIK3R2,STAT1,PRKCB
GDNF Family Ligand-Receptor Interactions	0.607	0.148	MAP2K4,RAP2B,RAP2A,RRAS2,MAP2K2,GAB1,GRB2,PIK3C3,PLCG1,PIK3R2,NCK1,MAP2K1
IL-12 Signaling and Production in Macrophages	0.597	0.141	MAP2K4,ALOX15,RELA,AKT2,GRB2,NFKB1,LYZ,IKBKG,MAP2K2,GAB1,PIK3C3,NCOA1,PRKCE,PIK3R2,STAT1,MAP2K1,RBP4,PRKCB
Role of Pattern Recognition Receptors in Recognition of Bacteria and Viruses	0.597	0.141	MAP2K4,RELA,C5AR1,GRB2,C1QC,C1QB,IRF3,NFKB1,C5,MBL2,GAB1,PIK3C3,DDX58,CASP1,PRKCE,MAVS,PIK3R2,PRKCB
Type II Diabetes Mellitus Signaling	0.588	0.138	MAP2K4,RELA,AKT2,PRKAB2,PRKAB1,GRB2,PDPK1,NFKB1,PRKAG1,SLC27A4,TRADD,MTOR,IKBKG,GAB1,NGFR,PIK3C3,PRKAA1,PRKAG2,PRKCE,PIK3R2,PRKCB
Polyamine Regulation in Colon Cancer	0.587	0.182	PSMF1,PSME2,CTNNB1,PSME3
IL-17A Signaling in Gastric Cells	0.587	0.182	MAP2K4,RELA,NFKB1,EGFR
Ephrin A Signaling	0.585	0.153	ROCK1,ROCK2,PTK2,GAB1,GRB2,NGFR,PIK3C3,ADAM10,PIK3R2
IL-7 Signaling Pathway	0.577	0.144	PTK2,AKT2,JAK1,GAB1,BAD,GRB2,PIK3C3,PDPK1,GSK3A,GSK3B,PIK3R2,CDKN1B,STAT1
SAPK/JNK Signaling	0.569	0.142	MAP2K4,RAP2B,RAP2A,GRB2,CRK,GNG7,TRADD,RIPK1,RRAS2,GAB1,PIK3C3,PIK3R2,GNA13,GNG5,TAB1
CTLA4 Signaling in Cytotoxic T Lymphocytes	0.556	0.143	AP2M1,AP2A1,AKT2,GRB2,PPP2R5B,PLCG1,AP2S1,GAB1,PIK3C3,PIK3R2,PPP2R5E,PPP2R1B,AP1G1
Glycolysis I	0.542	0.174	ENO2,BPGM,PFKM,FBP2
Prostanoid Biosynthesis	0.539	0.222	PTGIS,PTGES2
Leucine Degradation I	0.539	0.222	AUH,HMGCL
Superpathway of Geranylgeranyldiphosphate Biosynthesis I (via Mevalonate)	0.535	0.188	FDPS,MVD,HMGCS1
NER Pathway	0.533	0.14	POLR2D,TCEA1,COPS5,COPS7A,COPS3,RPA2,TOP2B,USP7,PCNA,RPA3,POLR2C,POLR2E,GPS1,UBE2I
Hepatic Fibrosis / Hepatic Stellate Cell Activation	0.524	0.133	RELA,COL5A2,VCAM1,ICAM1,MYH14,COL12A1,COL4A3BP,MMP2,NFKB1,COL6A6,COL5A1,LY96,NGFR,PDGFRA,CD14,COL6A5,ECE1,COL18A1,STAT1,IL1RAP,PDGFRB,EGFR,COL3A1,AGT
Ovarian Cancer Signaling	0.524	0.135	RAP2B,RAP2A,SRC,AKT2,GRB2,MMP2,PRKAG1,MTOR,RRAS2,MSH2,MAP2K2,GAB1,PIK3C3,PRKAG2,CD44,GSK3B,PIK3R2,CTNNB1,MAP2K1,EGFR
G-Protein Coupled Receptor Signaling	0.523	0.13	RAP2B,RAP2A,RELA,NAPEPLD,GDPD1,PDE12,PDPK1,NFKB1,ADRB3,PRKAG1,LAMTOR3,IKBKG,MAP2K2,ADCY5,PDE3B,PIK3C3,RGS10,PLCB1,PRKCE,SMPDL3B,PIK3R2,MAP2K1,SRC,PDE2A,AKT2,GRB2,STAT3,PDE8A,RRAS2,GAB1,NPR3,PRKAG2,PDE5A,PLCB3,PDE6D,PRKCB
Small Cell Lung Cancer Signaling	0.519	0.141	PTK2,RELA,IKBKG,AKT2,CASP9,GAB1,GRB2,PIK3C3,BID,PIK3R2,CDKN1B,NFKB1
Androgen Signaling	0.51	0.135	RELA,SRC,POLR2D,GTF2F1,NFKB1,PRKAG1,GNG7,GNG10,GNB4,POLR2C,POLR2E,NCOA1,PRKAG2,PRKCE,GNA13,DNAJB1,GNG5,PRKCB
L-carnitine Biosynthesis	0.502	0.333	TMLHE
Retinoate Biosynthesis II	0.502	0.333	RBP1
CDP-diacylglycerol Biosynthesis I	0.502	0.167	GPAM,LPGAT1,AGPAT3,MBOAT7
NADH Repair	0.502	0.333	NAXD
Coenzyme A Biosynthesis	0.502	0.333	COASY
Proline Degradation	0.502	0.333	LOC102724788/PRODH
Ascorbate Recycling (Cytosolic)	0.502	0.333	GLRX
L-cysteine Degradation III	0.502	0.333	MPST
Methionine Salvage II (Mammalian)	0.502	0.333	MTR
Inosine-5'-phosphate Biosynthesis II	0.502	0.333	PAICS
Hypusine Biosynthesis	0.502	0.333	DOHH
Biotin-carboxyl Carrier Protein Assembly	0.502	0.333	HLCS
Thiosulfate Disproportionation III (Rhodanese)	0.502	0.333	MPST
Gluconeogenesis I	0.502	0.167	ENO2,ME2,BPGM,FBP2
Oxidized GTP and dGTP Detoxification	0.502	0.333	DDX6
S-adenosyl-L-methionine Biosynthesis	0.502	0.333	MAT2B
Type I Diabetes Mellitus Signaling	0.495	0.137	MAP2K4,RELA,JAK1,CASP3,NFKB1,TRADD,IKBKG,RIPK1,CASP9,NGFR,BID,STAT1,CASP8,IL1RAP
Unfolded protein response	0.489	0.145	SEL1L,UBXN4,HSPH1,DNAJC3,OS9,CD82,AMFR,EIF2A
Role of JAK2 in Hormone-like Cytokine Signaling	0.485	0.156	JAK1,PTPN1,STAT3,STAT1,SH2B1
Retinoate Biosynthesis I	0.485	0.156	ADH7,RDH11,ALDH1A2,RBP1,DHRS4
Mitochondrial L-carnitine Shuttle Pathway	0.485	0.176	CPT1A,CPT1B,SLC27A4
Natural Killer Cell Signaling	0.478	0.135	RAP2B,RAP2A,AKT2,GRB2,PLCG1,NCK1,RRAS2,GAB1,MAP2K2,PIK3C3,PRKCE,INPP5K,PIK3R2,MAP2K1,PRKCB
Sperm Motility	0.478	0.134	SLC16A10,PDE2A,PLCG1,PRKAG1,PLBD1,PTK2,PRKG1,LCAT,PRKAG2,PRKCE,PLCB1,PLCB3,PLCL1,GUCY1B1,PRKCB,PTK7
STAT3 Pathway	0.478	0.136	RAP2B,MAP2K4,RAP2A,SRC,TGFBR3,STAT3,IGF2R,RRAS2,MAP2K2,NGFR,PDGFRA,MAP2K1,EGFR,PDGFRB
Ketogenesis	0.474	0.2	HMGCL,HMGCS1
Dolichyl-diphosphooligosaccharide Biosynthesis	0.474	0.2	DPM1,ALG5
Glycine Betaine Degradation	0.474	0.2	SARDH,SHMT1
Glutathione-mediated Detoxification	0.465	0.16	Gstt3,GSTT2/GSTT2B,GSTM3,GGH
Mitotic Roles of Polo-Like Kinase	0.462	0.141	SLK,SMC3,CAPN1,PPP2R5B,CDC23,PPP2R5E,CDC16,PPP2R1B,RAD21
Nucleotide Excision Repair Pathway	0.453	0.152	RPA3,POLR2D,POLR2C,POLR2E,RPA2
Role of IL-17F in Allergic Inflammatory Airway Diseases	0.447	0.146	RELA,RPS6KA6,MAP2K2,RPS6KA4,NFKB1,MAP2K1
Regulation of the Epithelial-Mesenchymal Transition Pathway	0.447	0.129	MAP2K4,RAP2B,RELA,RAP2A,JAK1,NCSTN,NFKB1,NOTCH2,MAP2K2,PIK3C3,PIK3R2,GSK3B,CTNNB1,MAP2K1,PDGFRB,EGFR,AKT2,GRB2,MMP2,STAT3,CDH2,RRAS2,GAB1,RBPJ,NOTCH1
Fc Epsilon RI Signaling	0.446	0.132	RAP2B,MAP2K4,RAP2A,AKT2,GRB2,PLCG1,PDPK1,RRAS2,GAB1,MAP2K2,PIK3C3,PRKCE,INPP5K,PIK3R2,MAP2K1,PRKCB
Neuropathic Pain Signaling In Dorsal Horn Neurons	0.445	0.133	SRC,CAMK1,CAMK1D,GAB1,GRB2,PIK3C3,PRKAG2,PRKCE,PLCB1,PLCB3,PLCG1,PIK3R2,PLCL1,PRKAG1,PRKCB
Valine Degradation I	0.442	0.167	ABAT,AUH,EHHADH
D-myo-inositol (1,4,5)-trisphosphate Degradation	0.442	0.167	INPP1,INPP5K,PMPCA
IL-4 Signaling	0.441	0.135	RAP2B,RAP2A,MTOR,AKT2,RRAS2,JAK1,GAB1,GRB2,PIK3C3,PIK3R2,INPP5K,NR3C1
Adipogenesis pathway	0.432	0.131	ATG5,ATG7,HDAC2,TXNIP,HDAC1,RBBP7,SAP130,PPIP5K1,HDAC10,RBP1,HDAC6,SIRT2,LPIN1,CTBP2,CLOCK,TBL1XR1,CTNNB1
Phosphatidylglycerol Biosynthesis II (Non-plastidic)	0.431	0.154	GPAM,LPGAT1,AGPAT3,MBOAT7
Role of Macrophages, Fibroblasts and Endothelial Cells in Rheumatoid Arthritis	0.425	0.125	RAP2B,IL6ST,MAP2K4,RAP2A,RELA,ICAM1,NFKB1,ROCK2,ROR2,TRADD,IKBKG,MAP2K2,NGFR,PPP3R1,PIK3C3,PLCB1,PRKCE,PIK3R2,GSK3B,CTNNB1,PLCL1,IL1RAP,MAP2K1,SRC,VCAM1,AKT2,C5AR1,GRB2,PLCG1,STAT3,C5,IL16,ROCK1,RIPK1,RRAS2,GAB1,IL1RN,PLCB3,PRKCB
Pyrimidine Ribonucleotides Interconversion	0.421	0.143	NME1,CMPK2,ENTPD2,NUDT9,CTPS2,DHX9
Assembly of RNA Polymerase I Complex	0.419	0.182	POLR1C,UBTF
Oleate Biosynthesis II (Animals)	0.419	0.182	UFSP2,FADS1
Role of MAPK Signaling in the Pathogenesis of Influenza	0.403	0.133	MAP2K4,RAP2B,PLBD1,RAP2A,AKT2,RRAS2,MAP2K2,CASP3,LCAT,MAP2K1
The Visual Cycle	0.403	0.158	RDH11,RBP1,DHRS4
Arsenate Detoxification I (Glutaredoxin)	0.402	0.25	AS3MT
Uracil Degradation II (Reductive)	0.402	0.25	DPYD
Heme Degradation	0.402	0.25	HMOX1
Spermine and Spermidine Degradation I	0.402	0.25	PAOX
Phenylethylamine Degradation I	0.402	0.25	ALDH3A2
Methylmalonyl Pathway	0.402	0.25	MCEE
Glutathione Redox Reactions II	0.402	0.25	GLRX
Thymine Degradation	0.402	0.25	DPYD
Proline Biosynthesis I	0.402	0.25	PYCR2
Glycerol-3-phosphate Shuttle	0.402	0.25	GPD1L
Arginine Degradation I (Arginase Pathway)	0.402	0.25	ARG1
Trans, trans-farnesyl Diphosphate Biosynthesis	0.402	0.25	FDPS
Lactose Degradation III	0.402	0.25	GLB1
Synaptic Long Term Potentiation	0.401	0.129	RAP2B,RAP2A,RRAS2,MAP2K2,PPP1R1A,PPP3R1,PRKAG2,PRKCE,PLCB1,PPP1R14A,PLCB3,PLCG1,PLCL1,MAP2K1,PRKAG1,PRKCB
Superpathway of Methionine Degradation	0.397	0.143	PRMT5,MCEE,MTR,MAT2B,SUOX
CREB Signaling in Neurons	0.395	0.126	RAP2B,RAP2A,POLR2D,GNG7,PRKAG1,GNB4,POLR2C,MAP2K2,ADCY5,PIK3C3,PLCB1,PRKCE,GNA13,PIK3R2,PLCL1,GNG5,MAP2K1,AKT2,GRB2,PLCG1,GNG10,RRAS2,GAB1,POLR2E,PRKAG2,PLCB3,PRKCB
RANK Signaling in Osteoclasts	0.394	0.13	MAP2K4,RELA,SRC,IKBKG,AKT2,MAP2K2,GAB1,GRB2,PPP3R1,PIK3C3,PIK3R2,NFKB1,MAP2K1
eNOS Signaling	0.389	0.127	AQP7,AKT2,PRKAB2,CASP3,PRKAB1,GRB2,PLCG1,PDPK1,PRKAG1,CASP9,PRKG1,GAB1,ADCY5,PIK3C3,PRKAA1,PRKAG2,PRKCE,PIK3R2,CASP8,GUCY1B1,PRKCB
Role of JAK1 and JAK3 in γc Cytokine Signaling	0.385	0.132	RAP2B,RAP2A,RRAS2,JAK1,GAB1,GRB2,PIK3C3,STAT3,PIK3R2,STAT1
Role of NANOG in Mammalian Embryonic Stem Cell Pluripotency	0.374	0.127	RAP2B,IL6ST,RAP2A,AKT2,JAK1,GRB2,STAT3,LIFR,RRAS2,GAB1,MAP2K2,PIK3C3,PIK3R2,GSK3B,CTNNB1,MAP2K1
Leukotriene Biosynthesis	0.373	0.167	GGT5,ALOX5
Mevalonate Pathway I	0.373	0.167	MVD,HMGCS1
Bile Acid Biosynthesis, Neutral Pathway	0.373	0.167	AMACR,CYP27A1
Antigen Presentation Pathway	0.37	0.143	PSMB5,CD74,PSMB8,TAPBP
Endoplasmic Reticulum Stress Pathway	0.369	0.15	CASP9,CASP3,DNAJC3
Cdc42 Signaling	0.365	0.126	MAP2K4,EXOC1,SRC,MPRIP,ARPC5L,CDC42EP2,EXOC7,CLIP1,ITGA3,DIAPH1,ARPC1A,EXOC8,EXOC4,ARHGEF6,EXOC5,GSK3B,EXOC3
MSP-RON Signaling Pathway	0.365	0.13	F12,KLKB1,ITGB2,ITGAM,GAB1,IL3RA,GRB2,PIK3C3,PIK3R2
Thyroid Cancer Signaling	0.352	0.133	RAP2B,RAP2A,RRAS2,MAP2K2,CTNNB1,MAP2K1
Cyclins and Cell Cycle Regulation	0.352	0.128	HDAC6,HDAC2,PPP2R5B,CUL1,HDAC1,HDAC10,PPP2R5E,GSK3B,CDKN1B,PPP2R1B
LPS/IL-1 Mediated Inhibition of RXR Function	0.348	0.123	MAP2K4,ALDH1B1,CPT1A,FMO2,CPT1B,GSTM3,ABCA1,SLC27A4,PAPSS2,GSTT2/GSTT2B,LY96,IL1RN,ALDH3A2,NGFR,ALDH1A2,NCOA1,CD14,XPO1,PLTP,ACOX3,ABCC3,ALDH16A1,IL1RAP,HMGCS1,ALDH5A1
Notch Signaling	0.347	0.135	NOTCH2,NUMB,NCSTN,RBPJ,NOTCH1
Putrescine Degradation III	0.336	0.143	ALDH1B1,ALDH3A2,ALDH1A2
Dendritic Cell Maturation	0.333	0.123	MAP2K4,RELA,AKT2,ICAM1,GRB2,PLCG1,NFKB1,CD1D,IKBKG,GAB1,IL1RN,NGFR,PIK3C3,PLCB1,PLCB3,PIK3R2,COL18A1,STAT1,PLCL1,TAB1,COL3A1
Gαi Signaling	0.332	0.124	RAP2B,GNB4,SRC,RAP2A,RRAS2,NPR3,ADCY5,GRB2,RGS10,PRKAG2,STAT3,GNG5,GNG7,PRKAG1,GNG10
Retinoic acid Mediated Apoptosis Signaling	0.331	0.13	CASP9,CASP3,ZC3HAV1,BID,CASP8,PARP9
Protein Citrullination	0.331	0.2	PADI4
Adenine and Adenosine Salvage III	0.331	0.2	ADA
Myo-inositol Biosynthesis	0.331	0.2	ISYNA1
Purine Ribonucleosides Degradation to Ribose-1-phosphate	0.331	0.2	ADA
2-oxobutanoate Degradation I	0.331	0.2	MCEE
Rapoport-Luebering Glycolytic Shunt	0.331	0.2	BPGM
Wnt/Ca+ pathway	0.324	0.127	RELA,PLCG1,PLCB3,PLCB1,GSK3B,NFKB1,PLCL1,PDE6D
Role of BRCA1 in DNA Damage Response	0.321	0.125	ARID1A,MSH2,SMARCB1,SMARCE1,BABAM1,SMARCC2,STAT1,BRCC3,BABAM2,RAD50
TNFR2 Signaling	0.317	0.133	MAP2K4,RELA,IKBKG,NFKB1
Netrin Signaling	0.308	0.125	NCK2,PRKG1,PPP3R1,ABLIM3,PRKAG2,ABLIM2,NCK1,PRKAG1
Pyrimidine Deoxyribonucleotides De Novo Biosynthesis I	0.308	0.136	NME1,CMPK2,DTYMK
Cell Cycle: G1/S Checkpoint Regulation	0.308	0.125	RPL11,HDAC6,HDAC2,CUL1,HDAC1,HDAC10,CDKN1B,GSK3B
DNA Double-Strand Break Repair by Homologous Recombination	0.295	0.143	ATRX,RAD50
DNA Double-Strand Break Repair by Non-Homologous End Joining	0.295	0.143	RAD50,XRCC5
Telomere Extension by Telomerase	0.295	0.143	RAD50,XRCC5
Isoleucine Degradation I	0.295	0.143	AUH,EHHADH
Glycogen Degradation III	0.295	0.143	PGM3,GAA
Phenylalanine Degradation IV (Mammalian, via Side Chain)	0.295	0.143	ALDH3A2,ACSF3
Synaptic Long Term Depression	0.293	0.12	RAP2B,RAP2A,PPP2R5B,PLCG1,PLBD1,PRKG1,RRAS2,LCAT,MAP2K2,NPR3,PRKCE,PLCB3,PLCB1,PPP2R5E,GNA13,PLCL1,MAP2K1,PPP2R1B,NPR2,GUCY1B1,PRKCB
iCOS-iCOSL Signaling in T Helper Cells	0.291	0.121	RELA,AKT2,BAD,GRB2,CSK,PDPK1,PLCG1,NFKB1,PTPRC,IKBKG,GAB1,PPP3R1,PIK3C3,PIK3R2
Tryptophan Degradation X (Mammalian, via Tryptamine)	0.281	0.13	ALDH1B1,ALDH3A2,ALDH1A2
Pentose Phosphate Pathway (Non-oxidative Branch)	0.275	0.167	RPIA
Ceramide Degradation	0.275	0.167	NAAA
Zymosterol Biosynthesis	0.275	0.167	LBR
Amyotrophic Lateral Sclerosis Signaling	0.273	0.119	PRPH,CASP3,NEFL,GRB2,RAB5B,CCS,CASP9,GAB1,PIK3C3,CAPN1,CASP1,BID,PIK3R2
IL-17A Signaling in Fibroblasts	0.272	0.125	RELA,IKBKG,GSK3B,NFKB1
Aryl Hydrocarbon Receptor Signaling	0.269	0.119	ALDH1B1,SRC,RELA,NQO2,GSTM3,NQO1,NFKB1,GSTT2/GSTT2B,NFIA,ALDH3A2,ALDH1A2,NFIB,DHFR,CDKN1B,ALDH16A1,ALDH5A1
Calcium-induced T Lymphocyte Apoptosis	0.268	0.121	HDAC2,PPP3R1,HDAC1,PLCG1,ATP2A3,PRKCE,PRKCB
B Cell Activating Factor Signaling	0.265	0.122	MAP2K4,RELA,IKBKG,ELP1,NFKB1
Superpathway of D-myo-inositol (1,4,5)-trisphosphate Metabolism	0.257	0.125	INPP1,INPP5K,PMPCA
Inhibition of Angiogenesis by TSP1	0.252	0.121	MAP2K4,AKT2,CASP3,GUCY1B1
Mismatch Repair in Eukaryotes	0.236	0.125	PCNA,MSH2
γ-linolenate Biosynthesis II (Animals)	0.236	0.125	SLC27A4,FADS1
Airway Pathology in Chronic Obstructive Pulmonary Disease	0.232	0.143	MMP2
Ceramide Biosynthesis	0.232	0.143	SPTLC1
Inositol Pyrophosphates Biosynthesis	0.232	0.143	PPIP5K1
Role of IL-17A in Psoriasis	0.197	0.125	S100A9
Sphingosine and Sphingosine-1-phosphate Metabolism	0.197	0.125	NAAA
Sucrose Degradation V (Mammalian)	0.197	0.125	TKFC
Histidine Degradation III	0.197	0.125	MTHFD1
Circadian Rhythm Signaling	0	0.0303	CLOCK
p53 Signaling	0	0.112	CASP6,PCNA,AKT2,GAB1,GRB2,PIK3C3,HDAC1,SERPINB5,GSK3B,PIK3R2,PML,CTNNB1
Hepatic Cholestasis	0	0.112	MAP2K4,RELA,CYP27A1,NFKB1,PRKAG1,LY96,IKBKG,IL1RN,ADCY5,NGFR,ABCC1,PRKAG2,PRKCE,CD14,ABCC3,IL1RAP,PRKCB
VDR/RXR Activation	0	0.0641	NCOA1,PRKCE,CD14,CDKN1B,PRKCB
FXR/RXR Activation	0	0.113	MAP2K4,AKT2,MLXIPL,CYP27A1,AMBP,SERPINF1,VLDLR,PCK2,LCAT,IL1RN,PLTP,AGT,RBP4
TR/RXR Activation	0	0.106	F10,MTOR,AKT2,GAB1,PDE3B,GRB2,PIK3C3,NCOA1,TBL1XR1,PIK3R2
TREM1 Signaling	0	0.116	RELA,AKT2,ICAM1,GRB2,CASP1,PLCG1,STAT3,NFKB1
FcγRIIB Signaling in B Lymphocytes	0	0.106	MAP2K4,RAP2B,RAP2A,RRAS2,GAB1,GRB2,PIK3C3,PDPK1,PIK3R2
CCR5 Signaling in Macrophages	0	0.0879	MAP2K4,GNB4,PRKCE,PLCG1,GNG5,GNG7,GNG10,PRKCB
T Helper Cell Differentiation	0	0.0597	IL6ST,NGFR,STAT3,STAT1
Role of Cytokines in Mediating Communication between Immune Cells	0	0.027	IL1RN
HIF1α Signaling	0	0.108	RAP2B,RAP2A,AKT2,RRAS2,GAB1,CUL2,GRB2,COPS5,PIK3C3,NCOA1,MMP2,PIK3R2,VHL
Cellular Effects of Sildenafil (Viagra)	0	0.113	PDE2A,MPRIP,MYH14,PLCG1,PRKAG1,PRKG1,ADCY5,PDE3B,PRKAG2,PLCB1,PDE5A,PLCB3,PLCL1,GUCY1B1
Factors Promoting Cardiogenesis in Vertebrates	0	0.0568	TGFBR3,PRKCE,GSK3B,CTNNB1,PRKCB
Cell Cycle Regulation by BTG Family Proteins	0	0.0857	PPP2R5B,PPP2R5E,PPP2R1B
Corticotropin Releasing Hormone Signaling	0	0.0889	MAP2K2,NPR3,ADCY5,PRKAG2,PRKCE,PLCG1,JUND,MAP2K1,NPR2,GUCY1B1,PRKAG1,PRKCB
Role of CHK Proteins in Cell Cycle Checkpoint Control	0	0.0909	PCNA,PPP2R5B,PPP2R5E,PPP2R1B,RAD50
Human Embryonic Stem Cell Pluripotency	0	0.078	AKT2,GAB1,GRB2,PIK3C3,PDGFRA,PDPK1,GSK3A,GSK3B,PIK3R2,CTNNB1,PDGFRB
ATM Signaling	0	0.115	MAP2K4,HP1BP3,USP7,SMC3,CBX1,PPP2R5B,BID,PPP2R5E,CBX5,PPP2R1B,RAD50
Role of Oct4 in Mammalian Embryonic Stem Cell Pluripotency	0	0.0889	CASP6,PPP1R8,TDRD7,PHC3
Basal Cell Carcinoma Signaling	0	0.0286	GSK3B,CTNNB1
Primary Immunodeficiency Signaling	0	0.0732	PTPRC,IKBKG,ADA
Autoimmune Thyroid Disease Signaling	0	0.0263	TSHR
Bladder Cancer Signaling	0	0.0761	RAP2B,RAP2A,RRAS2,MAP2K2,MMP2,MAP2K1,EGFR
Graft-versus-Host Disease Signaling	0	0.0263	IL1RN
Communication between Innate and Adaptive Immune Cells	0	0.0135	IL1RN
Crosstalk between Dendritic Cells and Natural Killer Cells	0	0.058	RELA,IL3RA,NFKB1,NECTIN2
April Mediated Signaling	0	0.103	MAP2K4,RELA,IKBKG,NFKB1
Role of Osteoblasts, Osteoclasts and Chondrocytes in Rheumatoid Arthritis	0	0.0969	MAP2K4,RELA,SRC,AKT2,BAD,GRB2,NFKB1,CSF1R,ITGB3,TRADD,IKBKG,ITGA3,CASP9,GAB1,IL1RN,PPP3R1,NGFR,PIK3C3,GSK3B,PIK3R2,CTNNB1,IL1RAP
Altered T Cell and B Cell Signaling in Rheumatoid Arthritis	0	0.0366	RELA,IL1RN,NFKB1
B Cell Development	0	0.0357	PTPRC
Neuroprotective Role of THOP1 in Alzheimer's Disease	0	0.112	MME,HGFAC,PREP,MAPT,PRKAG2,HTRA2,ECE1,TPSAB1/TPSB2,ACE,PRKAG1,AGT,APP
Granzyme A Signaling	0	0.0667	NME1
Role of Wnt/GSK-3β Signaling in the Pathogenesis of Influenza	0	0.0462	NCOA1,GSK3B,CTNNB1
Nur77 Signaling in T Lymphocytes	0	0.098	CASP9,HDAC2,CASP3,PPP3R1,HDAC1
PKCθ Signaling in T Lymphocytes	0	0.0949	RAP2B,MAP2K4,RAP2A,RELA,GRB2,PLCG1,MALT1,NFKB1,IKBKG,RRAS2,GAB1,BCL10,PPP3R1,PIK3C3,PIK3R2
Role of Lipids/Lipid Rafts in the Pathogenesis of Influenza	0	0.0909	FDPS
Role of Hypercytokinemia/hyperchemokinemia in the Pathogenesis of Influenza	0	0.0357	IL1RN
Antiproliferative Role of TOB in T Cell Signaling	0	0.0769	CUL1,CDKN1B
OX40 Signaling Pathway	0	0.0606	MAP2K4,RELA,IKBKG,NFKB1
Cell Cycle Control of Chromosomal Replication	0	0.0755	TOP2B,RPA3,PCNA,RPA2
Assembly of RNA Polymerase II Complex	0	0.0833	POLR2D,POLR2C,POLR2E,GTF2F1
Assembly of RNA Polymerase III Complex	0	0.0833	SF3A1
Dopamine-DARPP32 Feedback in cAMP Signaling	0	0.106	PPP2R5B,PLCG1,PPP1R14A,ATP2A3,PRKAG1,PRKG1,ADCY5,PPP3R1,PRKAG2,PLCB3,PLCB1,PRKCE,PPP2R5E,PLCL1,PPP2R1B,GUCY1B1,PRKCB
Transcriptional Regulatory Network in Embryonic Stem Cells	0	0.0385	L1CAM,STAT3
nNOS Signaling in Neurons	0	0.111	PPP3R1,CAPN1,PRKCE,PRKCB,PFKM
nNOS Signaling in Skeletal Muscle Cells	0	0.075	SNTB2,SNTA1,DMD
Estrogen-mediated S-phase Entry	0	0.0385	CDKN1B
GADD45 Signaling	0	0.0526	PCNA
Heparan Sulfate Biosynthesis	0	0.0676	TARS2,PPME1,Ces2e,AARS,AARSD1
Fatty Acid Activation	0	0.0769	SLC27A4
Nicotine Degradation III	0	0.0435	ADH7,AOX1
Dopamine Degradation	0	0.1	ALDH1B1,ALDH3A2,ALDH1A2
Heparan Sulfate Biosynthesis (Late Stages)	0	0.0746	TARS2,PPME1,Ces2e,AARS,AARSD1
Glutathione Redox Reactions I	0	0.1	GSTT2/GSTT2B,GPX7
Ubiquinol-10 Biosynthesis (Eukaryotic)	0	0.0556	MICAL1
Acyl-CoA Hydrolysis	0	0.0833	ACOT7
Estrogen Biosynthesis	0	0.027	HSD17B8
1D-myo-inositol Hexakisphosphate Biosynthesis II (Mammalian)	0	0.105	INPP5K,PMPCA
Calcium Transport I	0	0.1	ATP2A3
Pentose Phosphate Pathway	0	0.1	RPIA
Glycogen Degradation II	0	0.0833	PGM3
Nicotine Degradation II	0	0.0545	ADH7,FMO2,AOX1
D-myo-inositol (1,3,4)-trisphosphate Biosynthesis	0	0.105	INPP5K,PMPCA
Serotonin Degradation	0	0.102	ALDH1B1,ADH7,ALDH3A2,ALDH1A2,PECR,DHRS4
TCA Cycle II (Eukaryotic)	0	0.0435	SDHC
Retinol Biosynthesis	0	0.105	DDHD2,RDH11,RBP1,DHRS4
Methylglyoxal Degradation III	0	0.0556	FAM213B
Histidine Degradation VI	0	0.0667	MICAL1
Stearate Biosynthesis I (Animals)	0	0.0909	FAM213B,ACOT7,SLC27A4,MBOAT7
Pregnenolone Biosynthesis	0	0.0833	MICAL1
Acetone Degradation I (to Methylglyoxal)	0	0.037	FAM213B
Methionine Degradation I (to Homocysteine)	0	0.1	PRMT5,MAT2B
DNA damage-induced 14-3-3σ Signaling	0	0.0526	AKT2
Gαs Signaling	0	0.103	SRC,GNB4,MAP2K2,ADCY5,PRKAG2,GNG5,MAP2K1,ADRB3,GNG7,PRKAG1,GNG10
Inhibition of Matrix Metalloproteases	0	0.0811	THBS2,ADAM10,MMP2
Cysteine Biosynthesis III (mammalia)	0	0.0909	PRMT5,MAT2B
Agranulocyte Adhesion and Diapedesis	0	0.0843	VCAM1,ICAM1,C5AR1,MYH14,MMP2,C5,GLG1,ITGB2,ITGA3,IL1RN,JAM3,EZR,PECAM1,ITGA1
Granulocyte Adhesion and Diapedesis	0	0.115	VCAM1,ICAM1,C5AR1,THY1,MMP2,ITGB3,GLG1,C5,ITGB2,ITGA3,ITGAM,IL1RN,JAM3,EZR,NGFR,PECAM1,ITGA1,IL1RAP
Oxidative Phosphorylation	0	0.0909	MT-ND5,NDUFA9,NDUFA6,SURF1,NDUFA12,ATPAF1,SDHC,ATPAF2,UQCRQ
BER pathway	0	0.0833	PCNA
HIPPO signaling	0	0.106	STK4,PPP2R5B,CUL1,SCRIB,CD44,PPP1R14A,PPP2R5E,STK3,PPP2R1B
PCP pathway	0	0.0984	MAP2K4,ROCK1,ROCK2,ROR2,PFN2,JUND
Toll-like Receptor Signaling	0	0.111	MAP2K4,RELA,LY96,IKBKG,IL1RN,CD14,NFKB1,TAB1
FGF Signaling	0	0.0989	AKT2,GAB1,GRB2,PIK3C3,PLCG1,CRK,STAT3,PIK3R2,MAP2K1
Cell Cycle: G2/M DNA Damage Checkpoint Regulation	0	0.04	TOP2B,CUL1
GABA Receptor Signaling	0	0.0989	DNM1,NSF,AP2A1,AP2M1,ADCY5,ABAT,GPHN,ALDH5A1,AP2S1
Wnt/β-catenin Signaling	0	0.0893	CSNK2A2,SRC,CDH2,AKT2,TGFBR3,PPP2R5B,HDAC1,CD44,GSK3A,GSK3B,PPP2R5E,PIN1,CTNNB1,PPP2R1B,TAB1
Serotonin Receptor Signaling	0	0.0513	ADCY5,PCBD1
Phototransduction Pathway	0	0.102	PRKAG2,GNGT2,GUCY1B1,PRKAG1,PDE6D
Sonic Hedgehog Signaling	0	0.107	PRKAG2,GSK3B,PRKAG1
Dopamine Receptor Signaling	0	0.108	ADCY5,PPP2R5B,PRKAG2,PPP1R14A,PPP2R5E,PPP2R1B,PCBD1,PRKAG1
cAMP-mediated signaling	0	0.11	SRC,NAPEPLD,PDE2A,CAMK1,GDPD1,CAMK1D,AKAP8,PDE12,STAT3,ADRB3,PDE8A,AKAP13,LAMTOR3,NPR3,MAP2K2,ADCY5,PDE3B,PPP3R1,RGS10,PDE5A,SMPDL3B,MAP2K1,PDE6D,AKAP1
p38 MAPK Signaling	0	0.0973	MAP2K4,TRADD,RPS6KA6,MAPKAPK3,IL1RN,MAPT,RPS6KA4,EEF2K,STAT1,IL1RAP,TAB1
Glutamate Receptor Signaling	0	0.0536	GLS,GNG5,GNG7
TGF-β Signaling	0	0.11	MAP2K4,RAP2B,RAP2A,RRAS2,MAP2K2,GRB2,HDAC1,MAP2K1,TAB1,INHBB
GPCR-Mediated Integration of Enteroendocrine Signaling Exemplified by an L Cell	0	0.114	ADCY5,PRKAG2,PLCG1,PLCB3,PLCB1,PLCL1,ADRB3,PRKAG1
GPCR-Mediated Nutrient Sensing in Enteroendocrine Cells	0	0.109	ADCY5,PRKAG2,PRKCE,PLCB1,PLCB3,PLCG1,GNG5,PLCL1,GNG7,PRKAG1,GNG10,PRKCB
Gustation Pathway	0	0.114	PDE8A,NAPEPLD,PDE2A,GDPD1,PDE3B,ADCY5,PDE12,P2RX4,PRKAG2,P2RX1,PDE5A,SMPDL3B,GNG5,GNG7,PRKAG1,PDE6D
Th1 and Th2 Activation Pathway	0	0.0893	ICAM1,JAK1,GRB2,CHD4,TGFBR3,NCSTN,STAT3,NFKB1,ITGB2,NOTCH2,GAB1,PIK3C3,PIK3R2,STAT1,NOTCH1
Th1 Pathway	0	0.107	ITGB2,NOTCH2,JAK1,ICAM1,GAB1,GRB2,PIK3C3,NCSTN,STAT3,PIK3R2,NFKB1,STAT1,NOTCH1
Th2 Pathway	0	0.0963	ITGB2,NOTCH2,ICAM1,JAK1,GAB1,GRB2,CHD4,PIK3C3,TGFBR3,NCSTN,PIK3R2,NFKB1,NOTCH1
Osteoarthritis Pathway	0	0.103	RELA,PRKAB2,CASP3,PRKAB1,NFKB1,PRKAG1,CASP6,ITGA3,MTOR,CASP9,S100A9,PRKAA1,CASP1,PRKAG2,RBPJ,MYBBP1A,CTNNB1,CASP8,NOTCH1,IL1RAP,RBP4
Neuroinflammation Signaling Pathway	0	0.116	MAP2K4,RELA,JAK1,ICAM1,PYCARD,TGFBR3,NCSTN,MFGE8,IRF3,NFKB1,HMOX1,IKBKG,PPP3R1,PIK3C3,CASP1,PIK3R2,GSK3B,CASP8,CTNNB1,STAT1,AKT2,VCAM1,CD200,CASP3,GRB2,GLS,PLCG1,CSF1R,APP,RIPK1,GAB1,MAPT,SNCA
Th17 Activation Pathway	0	0.0735	RELA,MTOR,JAK1,STAT3,NFKB1
SPINK1 Pancreatic Cancer Pathway	0	0.037	KLKB1,CPN1
Apelin Adipocyte Signaling Pathway	0	0.107	GSTT2/GSTT2B,PRKAB1,PRKAB2,ADCY5,PRKAG2,PRKAA1,GPX7,PRKAG1
Apelin Cardiomyocyte Signaling Pathway	0	0.117	AKT2,GAB1,GRB2,PIK3C3,PRKCE,PLCB1,ATP2A3,PLCB3,PLCG1,PIK3R2,SLC8A1,PLCL1,PRKCB
Calcium Signaling	0	0.0923	RAP2B,RAP2A,CAMK1,CAMK1D,HDAC2,MYH14,TNNC1,HDAC1,HDAC10,ATP2A3,MCU,PRKAG1,HDAC6,PPP3R1,PRKAG2,TNNI1,SLC8A1,CASQ2
Eicosanoid Signaling	0	0.0938	PLBD1,PTGIS,ALOX15,PTGES2,LCAT,ALOX5

## Sheet: D
(D) Canonical pathways of low-abundance proteins.
Ingenuity Canonical Pathways	-log(p-value)	Ratio	Molecules
3-phosphoinositide Degradation	6.68	0.225	MTMR9,PTPN13,PTPMT1,MTMR1,PIKFYVE,INPPL1,PPFIA2,PPM1K,OCRL,PTPN12,UBLCP1,PTEN,MTMR6,PTPRJ,PPP1R13B,INPP5B,PGAM5,MTM1,ILKAP,PALD1,ALPL,MTMR3,PTPN6,FIG4,PPP4R1,INPP5D,ITPK1,SYNJ1,INPP5F,NUDT16,PPM1H,DUSP23,THTPA,SIRPA
Superpathway of Inositol Phosphate Compounds	6.38	0.193	PIK3CA,MTMR9,PTPN13,PIKFYVE,INPPL1,PPFIA2,PIK3R4,PPM1K,OCRL,PTPN12,UBLCP1,PTEN,MTMR6,PTPRJ,PPP1R13B,INPP5B,PGAM5,IP6K1,ILKAP,PALD1,ALPL,PI4KB,PTPN6,PIK3C2A,FIG4,PPP4R1,INPP5D,MET,ITPK1,SYNJ1,INPP5F,PI4K2A,PIP5K1C,NUDT16,IRS1,PLCG2,ITPKC,PPM1H,DUSP23,PIK3CB,VAV1,PPIP5K2,THTPA,SIRPA
3-phosphoinositide Biosynthesis	5.76	0.196	PIK3CA,MTMR9,PTPN13,PIKFYVE,PPFIA2,PIK3R4,PPM1K,OCRL,PTPN12,UBLCP1,PTEN,MTMR6,PTPRJ,PPP1R13B,INPP5B,PGAM5,ILKAP,PALD1,ALPL,PI4KB,PTPN6,PIK3C2A,FIG4,PPP4R1,MET,ITPK1,SYNJ1,INPP5F,PI4K2A,PIP5K1C,NUDT16,IRS1,PPM1H,DUSP23,PIK3CB,VAV1,THTPA,SIRPA
NGF Signaling	5.29	0.221	RAF1,PIK3CA,SOS2,TRIO,SMPD1,MAP3K5,MAP3K4,PIK3R4,IKBKB,SMPD4,RPS6KB2,MRAS,Map3k7,CHUK,SMPD3,RPS6KB1,PIK3C2A,MAP3K6,RPS6KA5,BAX,NFKB2,SMPD2,TRAF6,PLCG2,IRS1,PIK3CB,RPS6KC1
IL-4 Signaling	5.24	0.247	RPS6KB1,STAT6,PTPN6,PIK3CA,IRF4,PIK3C2A,HLA-A,TYK2,SOS2,INPPL1,PIK3R4,OCRL,NFATC1,INPP5D,INPP5F,SYNJ1,IRS1,INPP5B,HLA-DMB,RPS6KB2,MRAS,PIK3CB
Superpathway of D-myo-inositol (1,4,5)-trisphosphate Metabolism	4.81	0.417	INPP5F,IMPAD1,SYNJ1,INPP5B,ITPKC,IMPA2,INPPL1,OCRL,INPP5D,PTEN
D-myo-inositol (1,4,5,6)-Tetrakisphosphate Biosynthesis	4.77	0.204	MTMR9,PTPN13,PIKFYVE,PPM1K,PPFIA2,PTPN12,OCRL,UBLCP1,PTEN,MTMR6,PTPRJ,PPP1R13B,INPP5B,PGAM5,ILKAP,PALD1,ALPL,PTPN6,FIG4,PPP4R1,ITPK1,SYNJ1,INPP5F,NUDT16,PPM1H,DUSP23,SIRPA,THTPA
D-myo-inositol (3,4,5,6)-tetrakisphosphate Biosynthesis	4.77	0.204	MTMR9,PTPN13,PIKFYVE,PPM1K,PPFIA2,PTPN12,OCRL,UBLCP1,PTEN,MTMR6,PTPRJ,PPP1R13B,INPP5B,PGAM5,ILKAP,PALD1,ALPL,PTPN6,FIG4,PPP4R1,ITPK1,SYNJ1,INPP5F,NUDT16,PPM1H,DUSP23,SIRPA,THTPA
Role of PKR in Interferon Induction and Antiviral Response	4.68	0.325	APAF1,NFKB2,FCGR1A,RNASEL,TRAF6,FADD,IKBKB,TRAF2,MAP2K3,TLR3,EIF2AK2,CHUK,TRAF5
Hereditary Breast Cancer Signaling	4.19	0.19	PBRM1,PIK3CA,POLR2J,SMARCD2,POLR2B,PIK3R4,SMARCA4,MLH1,PTEN,POLR2A,RFC2,MRAS,POLR2I,HDAC4,PIK3C2A,POLR2H,RPA1,NBN,HDAC5,POLR2G,HDAC3,RFC4,SMARCA2,IRS1,MRE11,MSH6,PIK3CB,SMARCC1
D-myo-inositol (1,4,5)-trisphosphate Degradation	4.19	0.444	IMPAD1,INPP5F,SYNJ1,INPP5B,IMPA2,INPPL1,OCRL,INPP5D
D-myo-inositol-5-phosphate Metabolism	4.17	0.187	MTMR9,PTPN13,PIKFYVE,PPFIA2,PPM1K,PTPN12,OCRL,UBLCP1,PTEN,MTMR6,PTPRJ,PPP1R13B,INPP5B,PGAM5,ILKAP,PALD1,ALPL,PTPN6,FIG4,PPP4R1,ITPK1,SYNJ1,INPP5F,NUDT16,PLCG2,PPM1H,DUSP23,SIRPA,THTPA
1D-myo-inositol Hexakisphosphate Biosynthesis II (Mammalian)	3.98	0.421	ITPK1,INPP5F,SYNJ1,INPP5B,ITPKC,INPPL1,OCRL,INPP5D
D-myo-inositol (1,3,4)-trisphosphate Biosynthesis	3.98	0.421	INPP5F,SYNJ1,INPP5B,ITPKC,INPPL1,OCRL,INPP5D,PTEN
PTEN Signaling	3.85	0.195	RPS6KB1,RAF1,PIK3CA,ITGA2,SOS2,INPPL1,NFKB2,OCRL,INPP5D,PTEN,TGFBR2,IKBKB,CBL,GHR,NTRK2,INPP5F,SYNJ1,INPP5B,RPS6KB2,MRAS,PIK3CB,CHUK,KDR,MAGI3
NF-κB Signaling	3.77	0.173	RAF1,PIK3CA,PIK3R4,TANK,TGFBR2,BRAF,IKBKB,TNIP1,TLR7,MRAS,CHUK,TLR3,TRAF5,PIK3C2A,MYD88,TBK1,NFKB2,IRAK3,TAB3,FADD,TRAF6,TRAF2,GHR,NTRK2,ARAF,IRS1,PLCG2,PIK3CB,EIF2AK2,KDR,IRAK4
B Cell Receptor Signaling	3.55	0.168	RAF1,PIK3CA,SOS2,ABL1,INPPL1,MAP3K5,MAP3K4,PIK3R4,OCRL,NFATC1,PTEN,IKBKB,INPP5B,MRAS,RPS6KB2,Map3k7,CHUK,RPS6KB1,PTPN6,PIK3C2A,MAP3K6,NFKB2,INPP5D,INPP5F,SYNJ1,SYK,IRS1,PLCG2,MAP2K3,PIK3CB,VAV1
Fc Epsilon RI Signaling	3.54	0.19	RAF1,PIK3CA,PIK3C2A,SOS2,INPPL1,PIK3R4,OCRL,INPP5D,PLA2G4A,PLA2G6,SYNJ1,INPP5F,IRS1,PLCG2,SYK,INPP5B,MRAS,PIK3CB,VAV1,MAP2K3,PRKD3,LCP2,PRKD1
Role of RIG1-like Receptors in Antiviral Innate Immunity	3.45	0.303	TANK,IFIH1,FADD,TRAF6,IKBKB,TRAF2,TBK1,NFKB2,CHUK,TRIM25
Natural Killer Cell Signaling	3.26	0.189	RAF1,PTPN6,PIK3CA,PIK3C2A,SOS2,INPPL1,PIK3R4,OCRL,INPP5D,SYNJ1,INPP5F,IRS1,PLCG2,SYK,INPP5B,MRAS,PIK3CB,VAV1,PRKD3,LCP2,PRKD1
PI3K/AKT Signaling	3.18	0.18	RPS6KB1,TSC1,RAF1,PIK3CA,TYK2,ITGA2,SOS2,INPPL1,NFKB2,MAP3K5,OCRL,INPP5D,PTEN,GYS2,IKBKB,INPP5F,SYNJ1,INPP5B,TSC2,RPS6KB2,MRAS,PIK3CB,CHUK
DNA Double-Strand Break Repair by Non-Homologous End Joining	3.15	0.429	XRCC6,MRE11,XRCC4,PARP1,XRCC1,NBN
RANK Signaling in Osteoclasts	3.03	0.19	RAF1,PIK3CA,MAP3K6,PIK3C2A,MAP3K4,NFKB2,MAP3K5,PIK3R4,XIAP,NFATC1,TRAF6,IKBKB,TRAF2,CBL,IRS1,Map3k7,PIK3CB,CHUK,TRAF5
Apoptosis Signaling	2.88	0.189	ENDOG,CAPN5,RAF1,BIRC6,APAF1,BAX,NFKB2,MAP3K5,FAS,XIAP,PARP1,IKBKB,PLCG2,CASP2,MRAS,CHUK,CAPN7,CASP7
CD27 Signaling in Lymphocytes	2.84	0.231	IKBKB,TRAF2,MAP3K6,APAF1,Map3k7,MAP2K3,NFKB2,MAP3K5,CHUK,MAP3K4,TRAF5,MAP2K5
Protein Ubiquitination Pathway	2.83	0.145	ANAPC2,USP24,USP12,HSPA14,HLA-A,UBE3B,HSPB2,USP11,TAP1,ANAPC1,USP39,UBE4A,USP48,USP3,USP8,PSMD10,USP40,UBE2Q2,UBE2Q1,MED20,UBE4B,DNAJC19,BIRC6,USP19,DNAJC25,XIAP,TRAF6,ANAPC4,DNAJC21,DNAJC24,UBE2J1,CBL,UBR1,ANAPC5,TAP2,DNAJB5,USP25
PDGF Signaling	2.83	0.188	RAF1,PIK3CA,PIK3C2A,TYK2,SOS2,ABL1,INPPL1,PIK3R4,OCRL,INPP5D,SYNJ1,INPP5F,IRS1,PLCG2,INPP5B,MRAS,PIK3CB,EIF2AK2
Growth Hormone Signaling	2.82	0.198	RPS6KB1,PTPN6,PIK3CA,PIK3C2A,IGFALS,RPS6KA5,PIK3R4,GHR,IRS1,PLCG2,RPS6KB2,PIK3CB,A2M,PRKD3,PRKD1,RPS6KC1
Mismatch Repair in Eukaryotes	2.79	0.375	RFC4,MSH6,RFC2,FEN1,RPA1,MLH1
p38 MAPK Signaling	2.76	0.177	RPS6KB1,HSPB2,RPS6KA5,IRAK3,MAP3K5,FAS,TRAF6,TGFBR2,FADD,PLA2G4A,PLA2G6,TRAF2,MAX,MEF2D,MKNK1,RPS6KB2,MAP2K3,MAPKAPK2,IRAK4,RPS6KC1
BER pathway	2.63	0.417	PNKP,FEN1,PARP1,XRCC1,POLB
Small Cell Lung Cancer Signaling	2.59	0.188	PIK3CA,PIK3C2A,ABL1,APAF1,NFKB2,PIK3R4,SIN3A,PTEN,TRAF6,IKBKB,TRAF2,MAX,IRS1,PIK3CB,TRAF5,CHUK
CD40 Signaling	2.56	0.192	PIK3CA,PIK3C2A,NFKB2,PIK3R4,TRAF6,TANK,IKBKB,TRAF2,IRS1,MAP2K3,PIK3CB,TRAF5,CHUK,MAPKAPK2,MAP2K5
Sphingomyelin Metabolism	2.52	0.5	SMPD4,SMPD1,SMPD2,SMPD3
Systemic Lupus Erythematosus Signaling	2.37	0.147	PIK3CA,HLA-A,PRPF3,C9,SOS2,TXNL4A,C8A,PIK3R4,FCGR1A,NFATC1,LSM14A,PRPF4B,MRAS,TLR7,PRPF31,PRPF38A,PTPN6,PIK3C2A,SNRNP27,INPP5D,CBL,IRS1,PLCG2,SNRPB2,PRPF6,C8B,PIK3CB,C8G
tRNA Charging	2.34	0.237	PARS2,CARS,CARS2,TARSL2,LARS2,AARS2,EARS2,DARS2,NARS2
Heme Biosynthesis II	2.29	0.444	PPOX,ALAS1,CPOX,HMBS
Salvage Pathways of Pyrimidine Ribonucleotides	2.29	0.176	NME4,MAP3K6,UPP1,CSNK1A1,GRK5,CDA,BRAF,NME3,ARAF,PRPF4B,GRK6,PRKAA2,AK4,MAP2K3,EIF2AK2,UCKL1
Death Receptor Signaling	2.29	0.176	HSPB2,APAF1,TBK1,MAP3K5,NFKB2,FAS,XIAP,PARP1,TANK,FADD,IKBKB,TRAF2,CASP2,CHUK,CASP7,PARP14
iCOS-iCOSL Signaling in T Helper Cells	2.26	0.164	PIK3CA,PIK3C2A,HLA-A,ITPR2,NFKB2,PIK3R4,INPP5D,NFATC1,PTEN,IKBKB,IRS1,HLA-DMB,PIK3CB,VAV1,CHUK,PLEKHA2,PLEKHA1,ICOSLG/LOC102723996,LCP2
Myo-inositol Biosynthesis	2.24	0.6	INPP5F,IMPAD1,IMPA2
Huntington's Disease Signaling	2.22	0.138	PIK3CA,HSPA14,SOS2,POLR2J,GNB5,POLR2B,PIK3R4,VTI1B,POLR2A,NCOR1,GOSR1,PRKD3,BET1L,PRKD1,CAPN5,POLR2I,HDAC4,PIK3C2A,APAF1,POLR2H,RCOR1,BAX,SIN3A,HDAC5,POLR2G,HDAC3,IRS1,CASP2,HTT,PIK3CB,NCOR2,CAPN7,CASP7
Glucocorticoid Receptor Signaling	2.2	0.13	PBRM1,RAF1,PIK3CA,HSPA14,SOS2,POLR2J,SMARCD2,POLR2B,PIK3R4,FCGR1A,SMARCA4,NFATC1,TGFBR2,IKBKB,POLR2A,SUMO1,KRT39,PRKAA2,MRAS,SMAD4,NCOR1,CHUK,KRT1,KRT14,POLR2I,TAF6,PIK3C2A,KRT17,KRT23,POLR2H,TRAF6,POLR2G,TRAF2,SMARCA2,IRS1,GTF2E1,PIK3CB,KRT82,NCOR2,PLAU,SMARCC1,A2M
Nucleotide Excision Repair Pathway	2.2	0.242	POLR2G,POLR2I,POLR2A,ERCC1,POLR2J,POLR2H,RPA1,POLR2B
Insulin Receptor Signaling	2.16	0.153	RPS6KB1,TSC1,RAF1,PIK3CA,PIK3C2A,SOS2,INPPL1,PIK3R4,OCRL,INPP5D,GRB10,GYS2,PTEN,CBL,INPP5F,SYNJ1,IRS1,INPP5B,TSC2,RPS6KB2,MRAS,PIK3CB
Chronic Myeloid Leukemia Signaling	2.13	0.162	RAF1,PIK3CA,HDAC4,PIK3C2A,SOS2,ABL1,NFKB2,PIK3R4,SIN3A,HDAC5,TGFBR2,IKBKB,HDAC3,IRS1,MRAS,SMAD4,PIK3CB,CHUK
Role of Pattern Recognition Receptors in Recognition of Bacteria and Viruses	2.12	0.156	PIK3CA,OAS1,PIK3C2A,MYD88,C1QA,NFKB2,PIK3R4,RNASEL,TRAF6,IFIH1,IRS1,SYK,PLCG2,TLR7,PIK3CB,EIF2AK2,TLR3,PRKD3,RIPK2,PRKD1
TNFR1 Signaling	2.12	0.208	TANK,FADD,IKBKB,TRAF2,CASP2,APAF1,NFKB2,CHUK,XIAP,CASP7
Cardiolipin Biosynthesis II	2.12	1	PTPMT1,PGS1
Erythropoietin Signaling	2.1	0.172	RAF1,RPS6KB1,PIK3CA,PTPN6,CBL,PIK3C2A,PLCG2,IRS1,SOS2,MRAS,PIK3CB,NFKB2,PIK3R4,PRKD3,PRKD1
Rac Signaling	2.07	0.157	RPS6KB1,ABI2,RAF1,PIK3CA,PIK3C2A,ITGA2,PIKFYVE,NFKB2,PIK3R4,MCF2L,IQGAP2,PIP5K1C,IRS1,NCF2,BAIAP2,MRAS,CYBB,PIK3CB,PARD3
UVC-Induced MAPK Signaling	2.06	0.204	BRAF,RAF1,ARAF,SMPD4,MRAS,SMPD1,SMPD2,PRKD3,SMPD3,PRKD1
Toll-like Receptor Signaling	2.05	0.181	TRAF6,ECSIT,IKBKB,MYD88,TLR7,MAP2K3,TLR3,LBP,CHUK,EIF2AK2,NFKB2,IRAK3,IRAK4
TWEAK Signaling	2.04	0.229	FADD,IKBKB,TRAF2,APAF1,CHUK,NFKB2,XIAP,CASP7
Tumoricidal Function of Hepatic Natural Killer Cells	2.02	0.273	ENDOG,FADD,APAF1,BAX,FAS,CASP7
Cysteine Biosynthesis III (mammalia)	2.02	0.273	MGMT,PRMT3,EEF1AKMT2,EHMT1,CTH,NSUN4
Lymphotoxin β Receptor Signaling	1.96	0.182	TRAF6,IKBKB,TRAF2,PIK3CA,PIK3C2A,IRS1,APAF1,PIK3CB,NFKB2,CHUK,TRAF5,PIK3R4
LPS-stimulated MAPK Signaling	1.92	0.165	RAF1,PIK3CA,PIK3C2A,MAP3K5,NFKB2,PIK3R4,IKBKB,IRS1,MRAS,MAP2K3,PIK3CB,LBP,CHUK,PRKD3,PRKD1
iNOS Signaling	1.91	0.205	TRAF6,IKBKB,MYD88,TYK2,NFKB2,CHUK,LBP,IRAK3,IRAK4
TNFR2 Signaling	1.89	0.233	TANK,IKBKB,TRAF2,TBK1,CHUK,NFKB2,XIAP
VEGF Family Ligand-Receptor Interactions	1.88	0.163	RAF1,PIK3CA,PIK3C2A,NRP2,SOS2,PIK3R4,PLA2G4A,PLA2G6,IRS1,PLCG2,MRAS,PIK3CB,KDR,PRKD3,PRKD1
Induction of Apoptosis by HIV1	1.86	0.183	FADD,IKBKB,TRAF2,SLC25A13,APAF1,NFKB2,MAP3K5,CHUK,BAX,XIAP,FAS
NF-κB Activation by Viruses	1.84	0.161	RAF1,PIK3CA,PIK3C2A,ITGA2,NFKB2,PIK3R4,IKBKB,TRAF2,IRS1,MRAS,PIK3CB,CHUK,EIF2AK2,PRKD3,PRKD1
UVA-Induced MAPK Signaling	1.84	0.155	RPS6KB1,PIK3CA,PIK3C2A,RPS6KA5,SMPD1,PIK3R4,SMPD2,PARP1,SMPD4,PLCG2,IRS1,RPS6KB2,MRAS,PIK3CB,SMPD3,RPS6KC1,PARP14
FAK Signaling	1.74	0.154	CAPN5,RAF1,PIK3CA,ARHGAP26,PIK3C2A,ASAP1,WAS,IRS1,PLCG2,SOS2,ITGA2,MRAS,PIK3CB,CAPN7,PIK3R4,PTEN
Phagosome Formation	1.72	0.148	PIK3CA,MSR1,PIK3C2A,PLA2R1,ITGA2,INPPL1,PIK3R4,FCGR1A,INPP5D,RND3,IRS1,SYK,PLCG2,TLR7,PIK3CB,TLR3,PRKD3,PRKD1
Estrogen Receptor Signaling	1.72	0.145	POLR2I,RAF1,PELP1,TAF6,MED20,SOS2,POLR2J,POLR2H,POLR2B,SMARCA4,POLR2G,POLR2A,HDAC3,MED15,GTF2E1,TRRAP,MRAS,NCOR1,NCOR2
Coenzyme A Biosynthesis	1.67	0.667	PPCS,PPCDC
Acute Myeloid Leukemia Signaling	1.65	0.153	RPS6KB1,RAF1,PIK3CA,PIK3C2A,SOS2,NFKB2,PIK3R4,BRAF,ARAF,IRS1,RPS6KB2,MRAS,PIK3CB,MAP2K3,MAP2K5
HGF Signaling	1.63	0.147	MET,RAF1,PIK3CA,PIK3C2A,MAP3K6,IRS1,PLCG2,SOS2,ITGA2,MRAS,Map3k7,PIK3CB,MAP3K5,MAP3K4,PIK3R4,PRKD3,PRKD1
Fcγ Receptor-mediated Phagocytosis in Macrophages and Monocytes	1.63	0.156	RPS6KB1,FCGR1A,INPP5D,PTEN,MYO5A,PLA2G6,CBL,WAS,SYK,RPS6KB2,VAV1,PRKD3,LCP2,PRKD1
PI3K Signaling in B Lymphocytes	1.62	0.142	RAF1,PIK3CA,ITPR2,ABL1,NFKB2,INPP5D,NFATC1,PTEN,IKBKB,CBL,IRS1,SYK,PLCG2,MRAS,PIK3CB,VAV1,CHUK,PLEKHA2,PLEKHA1
Methionine Degradation I (to Homocysteine)	1.59	0.25	MGMT,PRMT3,EEF1AKMT2,EHMT1,NSUN4
FGF Signaling	1.59	0.154	RAF1,PTPN6,PIK3CA,PIK3C2A,SOS2,RPS6KA5,MAP3K5,PIK3R4,FGF1,MET,IRS1,PIK3CB,MAP2K3,MAPKAPK2
NER Pathway	1.58	0.15	POLR2I,CUL4A,POLR2J,POLR2H,RPA1,POLR2B,XAB2,XRCC1,POLR2G,ERCC1,POLR2A,RFC4,COPS7B,RFC2,TOP2A
Pyrimidine Ribonucleotides Interconversion	1.57	0.19	SMARCA1,NUDT18,NME3,NME4,NUDT16,AK4,CTPS1,CANT1
HER-2 Signaling in Breast Cancer	1.55	0.152	TSC1,PIK3CA,PIK3C2A,IRS1,TSC2,SOS2,MRAS,PIK3CB,ITGB4,MAP3K5,PARD3,PIK3R4,PRKD3,PRKD1
Sumoylation Pathway	1.55	0.152	RCOR1,RPA1,MAP3K5,ZEB1,NFKB2,XIAP,FAS,KDM1A,RFC4,RND3,SUMO1,RFC2,SMAD4,SUMO2
DNA Double-Strand Break Repair by Homologous Recombination	1.55	0.286	MRE11,ABL1,RPA1,NBN
Telomere Extension by Telomerase	1.55	0.286	XRCC6,MRE11,TERF2IP,NBN
Integrin Signaling	1.55	0.128	RAF1,PIK3CA,ITGA2B,ARHGAP26,SOS2,ABL1,PIKFYVE,PIK3R4,PTEN,BRAF,ITGA9,ITGA11,MRAS,ILKAP,ITGB4,CAPN5,PIK3C2A,ASAP1,ITGA2,ARHGAP5,WIPF1,RND3,WAS,PLCG2,IRS1,PIK3CB,CAPN7
Role of MAPK Signaling in the Pathogenesis of Influenza	1.55	0.16	PNPLA8,RAF1,PLA2G6,PLA2G4A,PLA2R1,MRAS,MAP2K3,MAP3K5,BAX,PLA2G7,RABGEF1,PAFAH1B3
Production of Nitric Oxide and Reactive Oxygen Species in Macrophages	1.54	0.131	PTPN6,PIK3CA,APOB,MAP3K6,PIK3C2A,TYK2,MAP3K4,NFKB2,MAP3K5,NCF4,PIK3R4,IKBKB,RND3,IRS1,PLCG2,CYBA,NCF2,CYBB,Map3k7,PIK3CB,CHUK,PRKD3,PRKD1,SIRPA
Virus Entry via Endocytic Pathways	1.5	0.144	PIK3CA,PIK3C2A,HLA-A,ITGA2,ABL1,PIK3R4,AP1G2,IRS1,PLCG2,MRAS,TFRC,PIK3CB,ITGB4,PRKD3,CXADR,PRKD1
CNTF Signaling	1.49	0.162	RAF1,RPS6KB1,PIK3CA,PIK3C2A,IRS1,TYK2,RPS6KB2,MRAS,RPS6KA5,PIK3CB,PIK3R4
ErbB4 Signaling	1.47	0.156	RAF1,ADAM17,PIK3CA,PIK3C2A,IRS1,PLCG2,SOS2,MRAS,PIK3CB,PIK3R4,PRKD3,PRKD1
Activation of IRF by Cytosolic Pattern Recognition Receptors	1.46	0.173	TANK,IFIH1,FADD,TRAF6,IKBKB,SIKE1,TBK1,NFKB2,CHUK
Pyrimidine Ribonucleotides De Novo Biosynthesis	1.46	0.182	SMARCA1,NUDT18,NME3,NME4,NUDT16,AK4,CTPS1,CANT1
IL-8 Signaling	1.45	0.128	RAF1,PIK3CA,GNB5,PIK3R4,BRAF,RAB11FIP2,IKBKB,MRAS,CYBB,CHUK,PRKD3,PRKD1,RPS6KB1,PIK3C2A,GNA12,IRAK3,BAX,TRAF6,RND3,ARAF,IRS1,NCF2,PIK3CB,KDR,IRAK4
IL-6 Signaling	1.44	0.137	RAF1,PIK3CA,PIK3C2A,HSPB2,SOS2,NFKB2,PIK3R4,TRAF6,IKBKB,TRAF2,IRS1,MRAS,PIK3CB,MAP2K3,CHUK,LBP,MAPKAPK2,A2M
Pyrimidine Deoxyribonucleotides De Novo Biosynthesis I	1.42	0.227	NME3,NME4,RRM2B,AK4,RRM1
Apelin Endothelial Signaling Pathway	1.41	0.138	RPS6KB1,RAF1,PIK3CA,HDAC4,PIK3C2A,NFKB2,PIK3R4,ARNT,HDAC5,MEF2D,IRS1,RPS6KB2,MRAS,PRKAA2,PIK3CB,PRKD3,PRKD1
Heme Biosynthesis from Uroporphyrinogen-III I	1.39	0.5	PPOX,CPOX
CD28 Signaling in T Helper Cells	1.38	0.137	PTPN6,PIK3CA,PIK3C2A,HLA-A,ITPR2,NFKB2,PIK3R4,NFATC1,IKBKB,WAS,SYK,IRS1,HLA-DMB,PIK3CB,VAV1,CHUK,LCP2
Endothelin-1 Signaling	1.37	0.126	PNPLA8,RAF1,PIK3CA,GUCY1A1,PIK3C2A,ITPR2,GNA12,PLA2R1,PIK3R4,PLA2G7,SHE,BRAF,PLA2G6,PLA2G4A,ARAF,IRS1,PLCG2,CASP2,MRAS,PIK3CB,PRKD3,PRKD1,CASP7,PAFAH1B3
Role of BRCA1 in DNA Damage Response	1.36	0.15	PBRM1,RFC4,SMARCA2,MRE11,MSH6,RFC2,SMARCD2,RPA1,SMARCC1,MLH1,SMARCA4,NBN
p53 Signaling	1.35	0.14	PIK3CA,PIK3C2A,RRM2B,APAF1,BAX,PIK3R4,FAS,PTEN,SCO2,STAG1,PPP1R13B,IRS1,GNL3,PIK3CB,TRIM29
Role of NFAT in Regulation of the Immune Response	1.34	0.126	RAF1,PIK3CA,PIK3C2A,HLA-A,ITPR2,GNA12,SOS2,GNB5,CSNK1A1,NFKB2,PIK3R4,FCGR1A,NFATC1,IKBKB,IRS1,PLCG2,SYK,MEF2D,HLA-DMB,MRAS,PIK3CB,CHUK,LCP2
14-3-3-mediated Signaling	1.34	0.133	TSC1,RAF1,PIK3CA,PIK3C2A,STK11,EDC3,BAX,MAP3K5,PIK3R4,TRAF2,CBL,IRS1,PLCG2,TSC2,MRAS,PIK3CB,PRKD3,PRKD1
GDNF Family Ligand-Receptor Interactions	1.32	0.148	RAF1,PIK3CA,PIK3C2A,ITPR2,DOK2,IRS1,PLCG2,SOS2,MRAS,PIK3CB,DOK3,PIK3R4
Acute Phase Response Signaling	1.32	0.128	ECSIT,RAF1,PIK3CA,MYD88,C9,SOS2,NFKB2,MAP3K5,SAA2-SAA4,TRAF6,IKBKB,TRAF2,APCS,MRAS,PIK3CB,OSMR,MAP2K3,CHUK,LBP,A2M,C2
Aldosterone Signaling in Epithelial Cells	1.32	0.128	RAF1,PIK3CA,HSPA14,PIK3C2A,ITPR2,HSPB2,SLC12A2,DNAJC19,SOS2,PIKFYVE,DNAJC25,PIK3R4,DNAJC21,DNAJC24,PIP5K1C,IRS1,PLCG2,PIK3CB,PRKD3,DNAJB5,PRKD1
AMPK Signaling	1.32	0.123	PBRM1,TSC1,PIK3CA,ULK1,SMARCD2,PIK3R4,SMARCA4,RAB22A,TBC1D1,TSC2,MRAS,PRKAA2,ILKAP,RPS6KB1,RAB27A,PIK3C2A,SLC2A1,STK11,GYS2,SMARCA2,PFKFB4,IRS1,AK4,MAP2K3,PIK3CB,SMARCC1
April Mediated Signaling	1.31	0.179	TRAF6,IKBKB,TRAF2,NFKB2,CHUK,TRAF5,NFATC1
Pyridoxal 5'-phosphate Salvage Pathway	1.3	0.156	BRAF,MAP3K6,ARAF,PRPF4B,CSNK1A1,PRKAA2,GRK6,GRK5,MAP2K3,EIF2AK2
IGF-1 Signaling	1.29	0.138	IGFBP6,RPS6KB1,IGFBP4,RAF1,PIK3CA,PIK3C2A,SOS2,IGFBP5,PIK3R4,IGFBP2,GRB10,IRS1,MRAS,RPS6KB2,PIK3CB
Regulation of the Epithelial-Mesenchymal Transition Pathway	1.29	0.124	RAF1,PIK3CA,ADAM17,NOTCH3,PIK3C2A,TYK2,SOS2,NFKB2,ZEB1,PIK3R4,APC,FGF1,TGFBR2,BRAF,MET,DVL2,ARAF,IRS1,ZEB2,MRAS,SMAD4,PIK3CB,MAP2K3,MAP2K5
Neurotrophin/TRK Signaling	1.29	0.146	RAF1,PIK3CA,NTRK2,PIK3C2A,IRS1,SOS2,MRAS,MAP2K3,PIK3CB,MAP3K5,PIK3R4,MAP2K5
IL-12 Signaling and Production in Macrophages	1.27	0.133	STAT6,PIK3CA,APOB,PIK3C2A,MYD88,ALOX12,NFKB2,PIK3R4,TRAF6,IKBKB,IRS1,PIK3CB,CHUK,MST1R,REL,PRKD3,PRKD1
Sperm Motility	1.27	0.134	PNPLA8,GUCY1A1,ITPR2,SLC12A2,PLA2R1,PDE1A,PLA2G7,PLA2G4A,PLA2G6,PLCG2,PDE1B,MRAS,MST1R,PRKD3,PRKD1,PAFAH1B3
Assembly of RNA Polymerase II Complex	1.27	0.167	POLR2G,POLR2I,TAF6,POLR2A,GTF2E1,POLR2J,POLR2H,POLR2B
IL-17A Signaling in Airway Cells	1.26	0.149	TRAF6,IKBKB,PIK3CA,PIK3C2A,IRS1,TYK2,PIK3CB,NFKB2,CHUK,PIK3R4,PTEN
FLT3 Signaling in Hematopoietic Progenitor Cells	1.25	0.141	RPS6KB1,RAF1,STAT6,PIK3CA,PIK3C2A,SOS2,RPS6KA5,PIK3R4,INPP5D,CBL,IRS1,MRAS,PIK3CB
PEDF Signaling	1.25	0.141	RAF1,PIK3CA,PIK3C2A,ZEB1,NFKB2,PIK3R4,FAS,IKBKB,IRS1,MRAS,PIK3CB,CHUK,CASP7
PKCθ Signaling in T Lymphocytes	1.23	0.127	PIK3CA,MAP3K6,PIK3C2A,HLA-A,SOS2,MAP3K4,NFKB2,MAP3K5,PIK3R4,NFATC1,IKBKB,IRS1,PLCG2,HLA-DMB,MRAS,Map3k7,PIK3CB,VAV1,CHUK,LCP2
Melanocyte Development and Pigmentation Signaling	1.22	0.137	RPS6KB1,RAF1,PTPN6,PIK3CA,PIK3C2A,SOS2,RPS6KA5,PIK3R4,IRS1,PLCG2,RPS6KB2,MRAS,PIK3CB,RPS6KC1
B Cell Activating Factor Signaling	1.21	0.171	TRAF6,IKBKB,TRAF2,NFKB2,CHUK,TRAF5,NFATC1
Complement System	1.2	0.182	C9,C8B,C1QA,C8A,C2,C8G
GP6 Signaling Pathway	1.2	0.13	PIK3CA,ITGA2B,PIK3C2A,PIK3R4,COL28A1,Col6a4,COL16A1,SYK,PLCG2,IRS1,LAMA3,PIK3CB,COL11A1,PRKD3,LCP2,PRKD1,RASGRP2
Tetrapyrrole Biosynthesis II	1.2	0.4	ALAS1,HMBS
CMP-N-acetylneuraminate Biosynthesis I (Eukaryotes)	1.2	0.4	GNE,NANP
Myc Mediated Apoptosis Signaling	1.19	0.145	FADD,PIK3CA,PIK3C2A,IRS1,SOS2,APAF1,MRAS,PIK3CB,BAX,PIK3R4,FAS
Macropinocytosis Signaling	1.16	0.14	MET,PIK3CA,PIK3C2A,IRS1,PLCG2,MRAS,PIK3CB,ITGB4,PIK3R4,RAB34,PRKD3,PRKD1
T Cell Receptor Signaling	1.15	0.132	RAF1,PIK3CA,PIK3C2A,SOS2,NFKB2,PIK3R4,NFATC1,IKBKB,CBL,IRS1,MRAS,VAV1,PIK3CB,CHUK,LCP2
DNA Methylation and Transcriptional Repression Signaling	1.15	0.176	MTA1,MBD3,MTA2,ARID4B,MBD2,SIN3A
SAPK/JNK Signaling	1.11	0.132	FADD,MINK1,TRAF2,PIK3CA,PIK3C2A,IRS1,GNA12,SOS2,MRAS,PIK3CB,MAP3K5,MAP3K4,PIK3R4,NFATC1
Tec Kinase Signaling	1.1	0.122	STAT6,PIK3CA,PIK3C2A,GNA12,TYK2,ITGA2,GNB5,NFKB2,PIK3R4,FAS,FADD,RND3,WAS,IRS1,PLCG2,MRAS,PIK3CB,VAV1,PRKD3,PRKD1
Superpathway of Methionine Degradation	1.1	0.171	MGMT,PRMT3,EEF1AKMT2,EHMT1,CTH,NSUN4
IL-3 Signaling	1.1	0.136	RAF1,STAT6,PIK3CA,PTPN6,PIK3C2A,IRS1,MRAS,PIK3CB,PIK3R4,PRKD3,INPP5D,PRKD1
Cleavage and Polyadenylation of Pre-mRNA	1.09	0.25	CPSF1,CSTF3,WDR33
Assembly of RNA Polymerase III Complex	1.09	0.25	GTF3C4,GTF3C2,GTF3C5
Cytotoxic T Lymphocyte-mediated Apoptosis of Target Cells	1.09	0.185	FADD,HLA-A,APAF1,FAS,CASP7
D-myo-inositol (1,4,5)-Trisphosphate Biosynthesis	1.09	0.185	PI4K2A,PIP5K1C,PLCG2,PIKFYVE,PI4KB
Acetone Degradation I (to Methylglyoxal)	1.09	0.185	CYP2F1,CYP4B1,DHRS11,CYP51A1,CYP2S1
Melanoma Signaling	1.09	0.148	BRAF,RAF1,PIK3CA,PIK3C2A,IRS1,MRAS,PIK3CB,PIK3R4,PTEN
Endometrial Cancer Signaling	1.09	0.143	RAF1,PIK3CA,PIK3C2A,IRS1,SOS2,MRAS,PIK3CB,PIK3R4,MLH1,PTEN
fMLP Signaling in Neutrophils	1.09	0.127	RAF1,PIK3CA,PIK3C2A,ITPR2,GNB5,NFKB2,PIK3R4,NFATC1,WAS,IRS1,NCF2,MRAS,CYBB,PIK3CB,PRKD3,PRKD1
Actin Cytoskeleton Signaling	1.09	0.116	ABI2,RAF1,PIK3CA,PIK3C2A,GNA12,ITGA2,SOS2,PIKFYVE,TRIO,MYL6B,PIK3R4,MYH7B,APC,FGF1,IQGAP2,WAS,PIP5K1C,IRS1,BAIAP2,MRAS,ARHGAP35,PIK3CB,VAV1,LBP,SSH2,ARHGAP24
JAK/Stat Signaling	1.07	0.135	RAF1,STAT6,PIK3CA,PTPN6,PIK3C2A,IRS1,SOS2,TYK2,MRAS,PIK3CB,NFKB2,PIK3R4
Thio-molybdenum Cofactor Biosynthesis	1.06	1	MOCOS
Thiamin Salvage III	1.06	1	TPK1
Lipoate Salvage and Modification	1.06	1	LIPT1
L-cysteine Degradation II	1.06	1	CTH
Thrombopoietin Signaling	1.06	0.141	RAF1,PIK3CA,PIK3C2A,IRS1,PLCG2,MRAS,PIK3CB,PIK3R4,PRKD3,PRKD1
RAR Activation	1.05	0.118	PBRM1,PIK3CA,SMARCD2,NFKB2,MAP3K5,SMARCA4,PARP1,PTEN,TNIP1,ALDH1A3,SMARCA2,RDH14,SMAD4,PIK3CB,NCOR1,NCOR2,SMARCC1,REL,MAPKAPK2,PRKD3,RDH13,PRKD1
Zymosterol Biosynthesis	1.05	0.333	HSD17B7,CYP51A1
GDP-mannose Biosynthesis	1.05	0.333	GMPPA,PMM1
Endoplasmic Reticulum Stress Pathway	1.04	0.2	TRAF2,MAP3K5,TAOK3,CASP7
IL-1 Signaling	1.04	0.133	ECSIT,TRAF6,IKBKB,MYD88,GNA12,GNB5,MRAS,MAP2K3,NFKB2,CHUK,IRAK3,IRAK4
Antigen Presentation Pathway	1.04	0.179	HLA-A,HLA-DMB,TAP2,TAP1,MR1
IL-15 Signaling	1.03	0.136	RAF1,STAT6,PIK3CA,PIK3C2A,SYK,IRS1,TYK2,MRAS,PIK3CB,NFKB2,PIK3R4
Glioma Signaling	1.03	0.126	RAF1,PIK3CA,PIK3C2A,SOS2,ABL1,CDKN2C,PIK3R4,SIN3A,PTEN,IRS1,PLCG2,MRAS,PIK3CB,PRKD3,PRKD1
Ephrin B Signaling	1.02	0.139	EPHB4,CBL,RGS3,KALRN,EFNB1,GNA12,GNB5,MRAS,EPHB3,VAV1
Gαq Signaling	1.02	0.12	RAF1,PIK3CA,PIK3C2A,ITPR2,RGS7,GNB5,NFKB2,PIK3R4,NFATC1,GYS2,IKBKB,RND3,IRS1,PLCG2,MRAS,PIK3CB,CHUK,PRKD3,PRKD1
Estrogen Biosynthesis	1	0.162	CYP2F1,CYP4B1,HSD17B7,DHRS11,CYP51A1,CYP2S1
ErbB Signaling	0.996	0.129	RAF1,RPS6KB1,PIK3CA,PIK3C2A,PLCG2,IRS1,SOS2,MRAS,MAP2K3,PIK3CB,PIK3R4,PRKD3,PRKD1
Cell Cycle: G1/S Checkpoint Regulation	0.987	0.141	HDAC4,HDAC3,MAX,ABL1,CDKN2C,SMAD4,GNL3,SIN3A,HDAC5
Role of JAK1, JAK2 and TYK2 in Interferon Signaling	0.979	0.19	RAF1,PTPN6,TYK2,NFKB2
Angiopoietin Signaling	0.975	0.133	IKBKB,PIK3CA,TNIP1,PIK3C2A,DOK2,IRS1,MRAS,PIK3CB,NFKB2,CHUK,PIK3R4
Non-Small Cell Lung Cancer Signaling	0.975	0.133	RAF1,PIK3CA,PIK3C2A,ITPR2,IRS1,SOS2,ABL1,MRAS,PIK3CB,PIK3R4,SIN3A
Type I Diabetes Mellitus Signaling	0.971	0.127	MYD88,HLA-A,APAF1,MAP3K5,NFKB2,FAS,TRAF6,FADD,IKBKB,TRAF2,HLA-DMB,MAP2K3,CHUK
ErbB2-ErbB3 Signaling	0.963	0.135	RAF1,PIK3CA,PIK3C2A,IRS1,SOS2,TYK2,MRAS,PIK3CB,PIK3R4,PTEN
UVB-Induced MAPK Signaling	0.955	0.138	RPS6KB1,PIK3CA,PIK3C2A,IRS1,RPS6KA5,PIK3CB,PIK3R4,PRKD3,PRKD1
Prostate Cancer Signaling	0.947	0.126	RAF1,PIK3CA,PIK3C2A,IRS1,SOS2,MRAS,ABL1,PIK3CB,CHUK,NFKB2,PIK3R4,SIN3A,PTEN
Renal Cell Carcinoma Signaling	0.947	0.131	MET,RAF1,PIK3CA,PIK3C2A,SLC2A1,IRS1,SOS2,MRAS,PIK3CB,PIK3R4,ARNT
Type II Diabetes Mellitus Signaling	0.943	0.118	PIK3CA,PIK3C2A,SMPD1,NFKB2,MAP3K5,PIK3R4,SMPD2,IKBKB,TRAF2,SMPD4,IRS1,PRKAA2,ACSL4,PIK3CB,CHUK,PRKD3,SMPD3,PRKD1
TR/RXR Activation	0.932	0.128	PIK3CA,UCP3,HDAC3,PIK3C2A,SLC2A1,IRS1,UCP1,STRBP,NCOR1,PIK3CB,NCOR2,PIK3R4
Colanic Acid Building Blocks Biosynthesis	0.932	0.214	GMPPA,PMM1,GALT
Inositol Pyrophosphates Biosynthesis	0.924	0.286	IP6K1,PPIP5K2
Regulation of IL-2 Expression in Activated and Anergic T Lymphocytes	0.921	0.129	TGFBR2,RAF1,IKBKB,PLCG2,SOS2,MRAS,SMAD4,VAV1,NFKB2,CHUK,NFATC1
Bupropion Degradation	0.921	0.182	CYP2F1,CYP4B1,CYP51A1,CYP2S1
Protein Kinase A Signaling	0.907	0.105	ANAPC2,RAF1,PTPN13,PTPN14,PTPN9,PDE3A,GNB5,MYL6B,PDE1A,ANAPC1,PTPN12,NFATC1,PTEN,BRAF,TGFBR2,PTPRJ,GDE1,SMAD4,CHUK,PRKD3,PRKD1,PHKG1,MTMR3,SMPDL3A,PTPN6,PTPRG,PTPRE,ADD2,ITPR2,ANAPC7,NFKB2,GYS2,ANAPC4,Ptprd,PLCG2,PDE1B,AKAP10,ANAPC5,CDC26,SIRPA
Leukocyte Extravasation Signaling	0.896	0.112	PIK3CA,ARHGAP6,PIK3C2A,ITGA2,ABL1,MAP3K4,NCF4,PIK3R4,ARHGAP5,WIPF1,WAS,IRS1,PLCG2,CYBA,SIPA1,NCF2,CYBB,ARHGAP35,PIK3CB,VAV1,PRKD3,DLC1,PRKD1
4-1BB Signaling in T Lymphocytes	0.889	0.161	IKBKB,TRAF2,NFKB2,MAP3K5,CHUK
Actin Nucleation by ARP-WASP Complex	0.886	0.138	WIPF1,RND3,WAS,GNA12,BAIAP2,SOS2,ITGA2,MRAS
tRNA Splicing	0.879	0.15	SMPDL3A,TSEN15,PDE3A,GDE1,PDE1B,PDE1A
Renin-Angiotensin Signaling	0.87	0.119	RAF1,PTPN6,PIK3CA,PIK3C2A,ITPR2,SOS2,NFKB2,PIK3R4,SHE,IRS1,PLCG2,MRAS,PIK3CB,PRKD3,PRKD1
EGF Signaling	0.866	0.132	RAF1,RPS6KB1,PIK3CA,PIK3C2A,ITPR2,IRS1,SOS2,PIK3CB,PIK3R4
Granzyme B Signaling	0.863	0.2	ENDOG,APAF1,PARP1
Ceramide Signaling	0.86	0.124	RAF1,PIK3CA,PIK3C2A,SMPD4,IRS1,MRAS,SMPD1,PIK3CB,NFKB2,PIK3R4,SMPD2,SMPD3
mTOR Signaling	0.86	0.112	RPS6KB1,TSC1,PIK3CA,ULK1,MAPKAP1,PIK3C2A,STK11,RPS6KA5,RICTOR,PIK3R4,ATG13,DGKZ,RND3,IRS1,TSC2,RPS6KB2,MRAS,PRKAA2,PIK3CB,PRKD3,PRKD1,RPS6KC1
Role of JAK2 in Hormone-like Cytokine Signaling	0.848	0.156	PTPN6,GHR,IRS1,TYK2,SIRPA
Prolactin Signaling	0.845	0.125	RAF1,PIK3CA,PIK3C2A,IRS1,PLCG2,SOS2,MRAS,PIK3CB,PIK3R4,PRKD3,PRKD1
Gα12/13 Signaling	0.83	0.116	RAF1,PIK3CA,PIK3C2A,GNA12,MYL6B,NFKB2,MAP3K5,PIK3R4,CDH11,IKBKB,MEF2D,IRS1,MRAS,VAV1,PIK3CB,CHUK
Semaphorin Signaling in Neurons	0.815	0.137	MET,CRMP1,FES,RND3,DPYSL4,DPYSL5,SEMA7A
Nur77 Signaling in T Lymphocytes	0.815	0.137	HLA-A,MEF2D,HLA-DMB,APAF1,SIN3A,MAP2K5,NFATC1
IL-2 Signaling	0.812	0.129	RAF1,PIK3CA,PIK3C2A,SYK,IRS1,SOS2,MRAS,PIK3CB,PIK3R4
Neuroinflammation Signaling Pathway	0.788	0.105	PIK3CA,HLA-A,PIK3R4,SLC6A13,NFATC1,FAS,TGFBR2,IKBKB,HLA-DMB,TLR7,CYBB,TLR3,CHUK,PIK3C2A,MYD88,TYK2,BIRC6,TBK1,IRAK3,NFKB2,XIAP,TRAF6,PLA2G6,PLA2G4A,PLCG2,SYK,IRS1,NCF2,PIK3CB,IRAK4
Docosahexaenoic Acid (DHA) Signaling	0.783	0.135	PIK3CA,PIK3C2A,IRS1,APAF1,PIK3CB,BAX,PIK3R4
Antiproliferative Role of Somatostatin Receptor 2	0.777	0.123	BRAF,PIK3CA,PTPN6,PIK3C2A,GUCY1A1,IRS1,GNB5,MRAS,PIK3CB,PIK3R4
Lipoate Biosynthesis and Incorporation II	0.777	0.5	LIPT1
Spermine Biosynthesis	0.777	0.5	SMS
Sulfate Activation for Sulfonation	0.777	0.5	PAPSS1
L-glutamine Biosynthesis II (tRNA-dependent)	0.777	0.5	QRSL1
Cysteine Biosynthesis/Homocysteine Degradation	0.777	0.5	CTH
Adenine and Adenosine Salvage I	0.777	0.5	APRT
Sphingosine-1-phosphate Signaling	0.772	0.116	PIK3CA,PIK3C2A,GNA12,SMPD1,PIK3R4,SMPD2,RND3,SMPD4,IRS1,PLCG2,CASP2,PIK3CB,SMPD3,CASP7
Mouse Embryonic Stem Cell Pluripotency	0.77	0.117	RAF1,DVL2,PIK3CA,PIK3C2A,IRS1,TYK2,SOS2,MRAS,SMAD4,PIK3CB,PIK3R4,XIAP,APC
Neuregulin Signaling	0.752	0.12	RAF1,RPS6KB1,ADAM17,PLCG2,SOS2,ITGA2,RPS6KB2,MRAS,PRKD3,PRKD1,PTEN
Antioxidant Action of Vitamin C	0.75	0.118	PNPLA8,IKBKB,PLA2G6,PLA2G4A,SLC2A1,PLCG2,PLA2R1,NFKB2,CHUK,PLA2G7,PAFAH1B3,TXNRD3
GDP-glucose Biosynthesis	0.74	0.222	PGM2L1,HK3
Folate Transformations I	0.74	0.222	MTHFD1L,MTHFR
PAK Signaling	0.73	0.117	RAF1,PIK3CA,ARHGAP10,PIK3C2A,IRS1,SOS2,ITGA2,MRAS,EPHB3,MYL6B,PIK3CB,PIK3R4
Telomerase Signaling	0.73	0.115	RAF1,PIK3CA,HDAC3,HDAC4,PIK3C2A,IRS1,SOS2,TERF2IP,MRAS,ABL1,PIK3CB,PIK3R4,HDAC5
Phosphatidylglycerol Biosynthesis II (Non-plastidic)	0.728	0.154	LCLAT1,LPCAT1,PTPMT1,PGS1
Epithelial Adherens Junction Signaling	0.724	0.111	NOTCH3,MYO7A,MYL6B,MYH7B,APC,FGF1,PTEN,MET,TGFBR2,WAS,KEAP1,BAIAP2,MRAS,NECTIN1,PARD3,FARP2
Sirtuin Signaling Pathway	0.724	0.104	RRP9,TOMM40L,GTF3C2,PAM16,PRKAA2,ATG2B,ARNTL,SLC2A1,PPIF,STK11,SMARCA5,TIMM8B,MT-ND4,BAX,NDUFAF2,TIMM23,NFKB2,NBN,ATG2A,PARP1,ATG13,MT-ND1,XRCC6,TOMM34,Tomm5,GABPA,TP53BP1,ATG101
Mitotic Roles of Polo-Like Kinase	0.717	0.125	ANAPC2,ANAPC4,ANAPC5,ANAPC7,CDC26,ANAPC1,STAG2,SMC1A
Eicosanoid Signaling	0.717	0.125	PNPLA8,PLA2G4A,PLA2G6,PLA2R1,ALOX12,TBXAS1,PLA2G7,PAFAH1B3
IL-9 Signaling	0.708	0.133	PIK3CA,PIK3C2A,IRS1,PIK3CB,NFKB2,PIK3R4
Cdc42 Signaling	0.701	0.111	RAF1,HLA-A,ITGA2,MYL6B,APC,IQGAP2,CDC42BPA,WIPF1,LLGL1,WAS,HLA-DMB,BAIAP2,EXOC2,VAV1,PARD3
Glioblastoma Multiforme Signaling	0.701	0.108	RPS6KB1,TSC1,RAF1,PIK3CA,PIK3C2A,ITPR2,SOS2,NF2,PIK3R4,APC,PTEN,NF1,RND3,IRS1,PLCG2,TSC2,MRAS,PIK3CB
Cancer Drug Resistance By Drug Efflux	0.697	0.127	BRAF,RAF1,PIK3CA,ARAF,MRAS,PIK3CB,PTEN
Role of IL-17A in Arthritis	0.69	0.123	PIK3CA,PIK3C2A,IRS1,MAP2K3,PIK3CB,NFKB2,PIK3R4,MAPKAPK2
Superpathway of Cholesterol Biosynthesis	0.686	0.148	PMVK,MVK,HSD17B7,CYP51A1
Paxillin Signaling	0.676	0.112	ITGA2B,PIK3CA,PIK3C2A,ITGA11,ITGA9,IRS1,SOS2,ITGA2,MRAS,PIK3CB,ITGB4,PIK3R4,PTPN12
VEGF Signaling	0.672	0.113	RAF1,PIK3CA,PTPN6,PIK3C2A,IRS1,PLCG2,SOS2,MRAS,PIK3CB,KDR,PIK3R4,ARNT
Apelin Pancreas Signaling Pathway	0.67	0.125	PIK3CA,PIK3C2A,IRS1,PRKAA2,PIK3CB,NFKB2,PIK3R4
Glucose and Glucose-1-phosphate Degradation	0.668	0.2	PGM2L1,HK3
IL-10 Signaling	0.666	0.121	TRAF6,IKBKB,TYK2,IL10RB,MAP2K3,LBP,CHUK,NFKB2
Role of JAK1 and JAK3 in γc Cytokine Signaling	0.666	0.118	STAT6,PIK3CA,PIK3C2A,FES,SYK,IRS1,MRAS,PIK3CB,PIK3R4
SPINK1 General Cancer Pathway	0.666	0.121	RAF1,PIK3CA,PIK3C2A,IRS1,TYK2,MRAS,PIK3CB,PIK3R4
Axonal Guidance Signaling	0.658	0.0984	RAF1,ADAM17,PIK3CA,RGS3,SOS2,ABL1,GNB5,MYL6B,PLXNA2,PIK3R4,SEMA4C,NFATC1,EFNB1,MKNK1,BAIAP2,MRAS,SRGAP2,SEMA4A,PRKD3,PRKD1,FARP2,EPHB4,PIK3C2A,NRP2,KALRN,FES,ADAM15,GNA12,ITGA2,DPYSL5,SLIT2,PLXND1,MET,WIPF1,NTRK2,WAS,IRS1,PLCG2,EPHB3,PIK3CB,EPHA2,ADAM9,SEMA4B,SEMA7A
Ovarian Cancer Signaling	0.658	0.108	RPS6KB1,RAF1,PIK3CA,PIK3C2A,ABL1,PIK3R4,SIN3A,MLH1,APC,PTEN,BRAF,IRS1,MRAS,RPS6KB2,MSH6,PIK3CB
Pancreatic Adenocarcinoma Signaling	0.64	0.11	TGFBR2,RAF1,PIK3CA,PIK3C2A,IRS1,TYK2,ABL1,SMAD4,PIK3CB,NFKB2,PIK3R4,RALBP1,SIN3A
Molecular Mechanisms of Cancer	0.638	0.099	RAF1,PIK3CA,SOS2,LRP6,ABL1,CDKN2C,MAP3K5,PIK3R4,FAS,TGFBR2,BRAF,MRAS,SMAD4,ARHGEF2,PRKD3,PRKD1,PIK3C2A,GNA12,TYK2,ITGA2,APAF1,ARHGEF17,BAX,NFKB2,RALBP1,APC,SIN3A,XIAP,NBN,FADD,MAX,CBL,NF1,RND3,IRS1,PIK3CB,MAP2K3,CASP7
Signaling by Rho Family GTPases	0.631	0.102	RAF1,PIK3CA,PIK3C2A,GNA12,ITGA2,PIKFYVE,GNB5,CDC42EP3,ARHGEF17,MYL6B,NFKB2,PIK3R4,CDH11,WIPF1,RND3,PIP5K1C,WAS,IRS1,NCF2,BAIAP2,CYBB,MRAS,PIK3CB,ARHGEF2,PARD3
RhoA Signaling	0.623	0.109	ARHGAP5,ARHGAP6,RND3,NRP2,PIP5K1C,PLEKHG5,GNA12,BAIAP2,PIKFYVE,ARHGAP35,CDC42EP3,MYL6B,DLC1
Tight Junction Signaling	0.62	0.106	MARK2,CPSF1,MPP5,SYMPK,MYL6B,NFKB2,VTI1B,MYH7B,PTEN,TGFBR2,LLGL1,CGN,NECTIN1,ARHGEF2,GOSR1,BET1L,CSTF3
Phospholipases	0.62	0.121	PNPLA8,PLA2G4A,PLA2G6,PLCG2,PLA2R1,PLA2G7,PAFAH1B3
Hypusine Biosynthesis	0.62	0.333	DHPS
1D-myo-inositol Hexakisphosphate Biosynthesis V (from Ins(1,3,4)P3)	0.62	0.333	ITPK1
L-serine Degradation	0.62	0.333	SDSL
Th17 Activation Pathway	0.62	0.118	TRAF6,IRF4,MYD88,TYK2,IRAK3,NFKB2,NFATC1,IRAK4
Amyotrophic Lateral Sclerosis Signaling	0.618	0.11	CAPN5,PIK3CA,PIK3C2A,IRS1,APAF1,NEFH,PIK3CB,BAX,CAPN7,PIK3R4,XIAP,CASP7
Nitric Oxide Signaling in the Cardiovascular System	0.618	0.11	PIK3CA,PIK3C2A,GUCY1A1,ITPR2,IRS1,PDE1B,PIK3CB,KDR,PIK3R4,PDE1A,PRKD3,PRKD1
Oncostatin M Signaling	0.6	0.128	RAF1,TYK2,MRAS,OSMR,PLAU
Mechanisms of Viral Exit from Host Cells	0.6	0.128	VPS25,CHMP2A,PRKD3,VPS4A,PRKD1
Caveolar-mediated Endocytosis Signaling	0.599	0.116	ITGA2B,ITGA11,HLA-A,ITGA9,ITGA2,CD48,ABL1,ITGB4
Melatonin Signaling	0.599	0.116	BRAF,RAF1,ARAF,PLCG2,MAP2K3,PRKD3,PRKD1,MAP2K5
Ephrin A Signaling	0.595	0.119	PIK3CA,PIK3C2A,IRS1,PIK3CB,VAV1,PIK3R4,EPHA2
IL-7 Signaling Pathway	0.587	0.111	MET,PIK3CA,PIK3C2A,SLC2A1,IRS1,SOS2,PIK3CB,BAX,PIK3R4,NFATC1
Phospholipase C Signaling	0.58	0.101	RAF1,HDAC4,ITPR2,ITGA2,SOS2,GNB5,ARHGEF17,MYL6B,NFKB2,NFATC1,HDAC5,PLA2G6,PLA2G4A,HDAC3,RND3,PLCG2,SYK,MEF2D,MRAS,ARHGEF2,PRKD3,LCP2,PRKD1
Adrenomedullin signaling pathway	0.578	0.102	RAF1,PIK3CA,GUCY1A1,PIK3C2A,ITPR2,SOS2,BAX,NFKB2,PIK3R4,SHE,ARNT,BRAF,MAX,ARAF,IRS1,PLCG2,MRAS,PIK3CB,MAP2K3,MAP2K5
ERK5 Signaling	0.577	0.114	RPS6KB1,GNA12,MEF2D,RPS6KB2,MRAS,RPS6KA5,MAP2K5,RPS6KC1
Th1 Pathway	0.575	0.107	PIK3CA,NOTCH3,PIK3C2A,HLA-A,TYK2,PIK3R4,NFATC1,IRS1,HLA-DMB,IL10RB,VAV1,PIK3CB,ICOSLG/LOC102723996
Relaxin Signaling	0.57	0.104	SMPDL3A,PIK3CA,PIK3C2A,GUCY1A1,PDE3A,GNA12,GNB5,NFKB2,PDE1A,PIK3R4,BRAF,IRS1,GDE1,PDE1B,MRAS,PIK3CB
Endocannabinoid Cancer Inhibition Pathway	0.57	0.104	RAF1,PIK3CA,PIK3C2A,SMPD1,PIK3R4,SMPD2,SMPD4,CASP2,SPTLC2,IRS1,PRKAA2,PIK3CB,MAP2K3,SMPD3,MAP2K5,CASP7
CTLA4 Signaling in Cytotoxic T Lymphocytes	0.569	0.11	PIK3CA,PTPN6,AP1G2,PIK3C2A,HLA-A,SYK,IRS1,PIK3CB,PIK3R4,LCP2
Putrescine Degradation III	0.559	0.143	ALDH1L2,ALDH1A3,SAT2
Acyl-CoA Hydrolysis	0.55	0.167	GNPAT,ACOT8
Glycogen Degradation II	0.55	0.167	GDPGP1,PGM2L1
Mevalonate Pathway I	0.55	0.167	PMVK,MVK
PPARα/RXRα Activation	0.548	0.102	RAF1,SOS2,CKAP5,NFKB2,TRAF6,TGFBR2,IKBKB,CHD5,GHR,PLCG2,IRS1,MRAS,PRKAA2,SMAD4,MAP2K3,NCOR1,NCOR2,CHUK
Interferon Signaling	0.547	0.129	OAS1,TYK2,BAX,TAP1
Role of p14/p19ARF in Tumor Suppression	0.545	0.122	PIK3CA,PIK3C2A,IRS1,PIK3CB,PIK3R4
Cholecystokinin/Gastrin-mediated Signaling	0.542	0.107	RAF1,RND3,ITPR2,GNA12,MEF2D,SOS2,MRAS,MAP2K3,PRKD3,MAP2K5,PRKD1
Polyamine Regulation in Colon Cancer	0.523	0.136	MAX,SAT2,APC
G Protein Signaling Mediated by Tubby	0.517	0.125	PLCG2,ABL1,GNB5,MRAS
IL-17A Signaling in Fibroblasts	0.517	0.125	TRAF6,IKBKB,NFKB2,CHUK
2-ketoglutarate Dehydrogenase Complex	0.514	0.25	DHTKD1
Spermine and Spermidine Degradation I	0.514	0.25	SAT2
Proline Biosynthesis I	0.514	0.25	ALDH18A1
NAD Biosynthesis III	0.514	0.25	Nmnat3
Hepatic Fibrosis / Hepatic Stellate Cell Activation	0.511	0.1	IGFBP4,IGFBP5,MYL6B,BAX,NFKB2,MYH7B,FAS,COL28A1,Col6a4,FGF1,TGFBR2,MET,COL16A1,SMAD4,LBP,COL11A1,KDR,A2M
Cholesterol Biosynthesis I	0.5	0.154	HSD17B7,CYP51A1
Cholesterol Biosynthesis II (via 24,25-dihydrolanosterol)	0.5	0.154	HSD17B7,CYP51A1
Cholesterol Biosynthesis III (via Desmosterol)	0.5	0.154	HSD17B7,CYP51A1
FcγRIIB Signaling in B Lymphocytes	0.491	0.106	PIK3CA,PIK3C2A,SYK,IRS1,PLCG2,MRAS,PIK3CB,PIK3R4,INPP5D
IL-17 Signaling	0.491	0.106	TRAF6,PIK3CA,PIK3C2A,IRS1,MRAS,MAP2K3,PIK3CB,PIK3R4,MAPKAPK2
Germ Cell-Sertoli Cell Junction Signaling	0.491	0.0994	PIK3CA,MAP3K6,PIK3C2A,MYO7A,ITGA2,MAP3K4,MAP3K5,PIK3R4,TGFBR2,RND3,KEAP1,IRS1,MRAS,Map3k7,PIK3CB,MAP2K3,A2M
Estrogen-Dependent Breast Cancer Signaling	0.491	0.106	PIK3CA,PIK3C2A,IRS1,MRAS,HSD17B7,DHRS11,PIK3CB,NFKB2,PIK3R4
Tryptophan Degradation X (Mammalian, via Tryptamine)	0.488	0.13	ALDH1L2,ALDH1A3,RDH14
Glioma Invasiveness Signaling	0.481	0.107	PIK3CA,PIK3C2A,RND3,IRS1,MRAS,PIK3CB,PLAU,PIK3R4
Hypoxia Signaling in the Cardiovascular System	0.481	0.107	UBE2J1,UBE2Q1,SUMO1,BIRC6,HIF1AN,UBE2Q2,ARNT,PTEN
Role of Osteoblasts, Osteoclasts and Chondrocytes in Rheumatoid Arthritis	0.475	0.0969	PIK3CA,ADAM17,PIK3C2A,LRP6,ITGA2,CSNK1A1,MAP3K5,PIK3R4,XIAP,APC,NFATC1,TRAF6,IKBKB,TRAF2,CBL,IRS1,SMAD4,PIK3CB,MAP2K3,CHUK,TRAF5,ALPL
CCR3 Signaling in Eosinophils	0.474	0.101	PLA2G6,PLA2G4A,RAF1,PIK3CA,PIK3C2A,ITPR2,IRS1,MRAS,GNB5,PIK3CB,PIK3R4,PRKD3,PRKD1
Stearate Biosynthesis I (Animals)	0.471	0.114	GNPAT,DHRS11,ACSL4,TBXAS1,ACOT8
Glycogen Degradation III	0.457	0.143	GDPGP1,PGM2L1
Xenobiotic Metabolism Signaling	0.457	0.0952	RAF1,PIK3CA,MAP3K4,MAP3K5,PIK3R4,ARNT,ALDH1A3,SUMO1,KEAP1,MRAS,Map3k7,PRKD3,PRKD1,HDAC4,PIK3C2A,MAP3K6,MGMT,NFKB2,HDAC5,ALDH1L2,IRS1,PIK3CB,MAP2K3,ALDH18A1,NCOR2,MAP2K5
Gluconeogenesis I	0.456	0.125	ALDOB,ME3,FBP1
PPAR Signaling	0.44	0.101	TRAF6,RAF1,IKBKB,TRAF2,SOS2,MRAS,NCOR1,NCOR2,NFKB2,CHUK
NAD Biosynthesis from 2-amino-3-carboxymuconate Semialdehyde	0.435	0.2	ABL1
Trehalose Degradation II (Trehalase)	0.435	0.2	HK3
Protein Citrullination	0.435	0.2	PADI2
Tetrahydrofolate Salvage from 5,10-methenyltetrahydrofolate	0.435	0.2	MTHFD1L
Serine Biosynthesis	0.435	0.2	UBAC2
NAD Salvage Pathway III	0.435	0.2	Nmnat3
Glycogen Biosynthesis II (from UDP-D-Glucose)	0.435	0.2	GYS2
Galactose Degradation I (Leloir Pathway)	0.435	0.2	GALT
Folate Polyglutamylation	0.435	0.2	MTHFD1L
Ephrin Receptor Signaling	0.435	0.0966	RAF1,EPHB4,RGS3,KALRN,PTPN13,GNA12,ITGA2,SOS2,GNB5,ABL1,FGF1,WIPF1,WAS,EFNB1,MRAS,EPHB3,EPHA2
Role of PI3K/AKT Signaling in the Pathogenesis of Influenza	0.434	0.104	PIK3CA,PIK3C2A,IRS1,PIK3CB,NFKB2,PIK3R4,MLH1
IL-15 Production	0.426	0.12	TYK2,NFKB2,MST1R
Androgen Signaling	0.424	0.0977	POLR2G,POLR2I,POLR2A,GTF2E1,GNA12,MRAS,POLR2J,GNB5,POLR2H,NFKB2,POLR2B,PRKD3,PRKD1
Vitamin-C Transport	0.419	0.133	SLC2A1,TXNRD3
Sertoli Cell-Sertoli Cell Junction Signaling	0.415	0.0955	RAF1,GUCY1A1,MAP3K6,MYO7A,ITGA2,SYMPK,MAP3K4,MAP3K5,PTEN,WAS,KEAP1,CGN,MRAS,Map3k7,NECTIN1,MAP2K3,A2M
GM-CSF Signaling	0.415	0.101	RAF1,PIK3CA,PIK3C2A,IRS1,SOS2,MRAS,PIK3CB,PIK3R4
α-Adrenergic Signaling	0.413	0.1	RAF1,ITPR2,PLCG2,GNB5,MRAS,PRKD3,PRKD1,PHKG1,GYS2
Calcium-induced T Lymphocyte Apoptosis	0.403	0.103	ITPR2,HLA-A,MEF2D,HLA-DMB,PRKD3,PRKD1
CXCR4 Signaling	0.403	0.0952	RAF1,PIK3CA,PIK3C2A,ITPR2,GNA12,GNB5,MYL6B,PIK3R4,ELMO3,RND3,IRS1,MRAS,PIK3CB,ELMO2,PRKD3,PRKD1
Th2 Pathway	0.4	0.0963	TGFBR2,STAT6,PIK3CA,NOTCH3,PIK3C2A,HLA-A,IRS1,TYK2,HLA-DMB,PIK3CB,VAV1,PIK3R4,ICOSLG/LOC102723996
Notch Signaling	0.391	0.108	ADAM17,NOTCH3,DTX2,NUMBL
p70S6K Signaling	0.389	0.0956	RAF1,RPS6KB1,PIK3CA,PIK3C2A,SYK,PLCG2,IRS1,SOS2,MRAS,PIK3CB,PIK3R4,PRKD3,PRKD1
autophagy	0.386	0.102	ATG13,ULK1,VPS39,VPS41,RB1CC1,PIK3R4
Reelin Signaling in Neurons	0.385	0.0978	PIK3CA,NDEL1,PIK3C2A,IRS1,ITGA2,ARHGEF2,PIK3CB,PIK3R4,PAFAH1B3
Superpathway of Geranylgeranyldiphosphate Biosynthesis I (via Mevalonate)	0.384	0.125	PMVK,MVK
CREB Signaling in Neurons	0.38	0.093	POLR2I,RAF1,PIK3CA,PIK3C2A,ITPR2,GNA12,SOS2,POLR2J,GNB5,POLR2H,POLR2B,PIK3R4,POLR2G,POLR2A,IRS1,PLCG2,MRAS,PIK3CB,PRKD3,PRKD1
Salvage Pathways of Pyrimidine Deoxyribonucleotides	0.375	0.167	CDA
RhoGDI Signaling	0.373	0.0936	ARHGAP6,GNA12,ITGA2,GNB5,PIKFYVE,MYL6B,ARHGEF17,CDH11,ARHGAP5,DGKZ,RND3,PIP5K1C,MRAS,ARHGAP35,ARHGEF2,DLC1
P2Y Purigenic Receptor Signaling Pathway	0.368	0.0942	RAF1,ITGA2B,PIK3CA,PIK3C2A,IRS1,PLCG2,MRAS,GNB5,PIK3CB,NFKB2,PIK3R4,PRKD3,PRKD1
Thrombin Signaling	0.362	0.0922	RPS6KB1,RAF1,PIK3CA,PIK3C2A,ITPR2,GNA12,GNB5,MYL6B,NFKB2,PIK3R4,IKBKB,RND3,IRS1,PLCG2,MRAS,PIK3CB,ARHGEF2,PRKD3,PRKD1
Regulation of Actin-based Motility by Rho	0.358	0.0964	WIPF1,RND3,WAS,PIP5K1C,BAIAP2,ITGA2,PIKFYVE,MYL6B
Histamine Degradation	0.353	0.118	ALDH1L2,ALDH1A3
ERK/MAPK Signaling	0.35	0.0918	RAF1,PIK3CA,PIK3C2A,HSPB2,ITGA2,SOS2,RPS6KA5,PIK3R4,NFATC1,BRAF,PLA2G4A,PLA2G6,ARAF,IRS1,PLCG2,MKNK1,MRAS,PIK3CB
Role of NFAT in Cardiac Hypertrophy	0.339	0.0909	RAF1,PIK3CA,HDAC4,PIK3C2A,ITPR2,SOS2,GNB5,CSNK1A1,PIK3R4,HDAC5,TGFBR2,HDAC3,IRS1,PLCG2,MEF2D,MRAS,PIK3CB,MAP2K3,PRKD3,PRKD1
Role of Macrophages, Fibroblasts and Endothelial Cells in Rheumatoid Arthritis	0.337	0.09	RAF1,PIK3CA,LRP6,CSNK1A1,PIK3R4,FCGR1A,NFATC1,IKBKB,TLR7,MRAS,CHUK,TLR3,TRAF5,MAPKAPK2,PRKD3,PRKD1,PIK3C2A,MYD88,DAAM1,IRAK3,APC,TRAF6,TRAF2,IRS1,PLCG2,MAP2K3,PIK3CB,IRAK4
HIPPO signaling	0.332	0.0941	ITCH,SAV1,LLGL1,WWTR1,NF2,SMAD4,PARD3,DLG3
Superpathway of Serine and Glycine Biosynthesis I	0.326	0.143	UBAC2
Ceramide Biosynthesis	0.326	0.143	SPTLC2
Thioredoxin Pathway	0.326	0.143	TXNRD3
Phosphatidylcholine Biosynthesis I	0.326	0.143	PHKA1
Apelin Muscle Signaling Pathway	0.324	0.111	MRAS,PRKAA2
Cardiac Hypertrophy Signaling	0.319	0.0897	RPS6KB1,RAF1,PIK3CA,MAP3K6,PIK3C2A,GNA12,GNB5,MYL6B,MAP3K4,MAP3K5,PIK3R4,TGFBR2,RND3,IRS1,PLCG2,MEF2D,MRAS,Map3k7,PIK3CB,MAP2K3,MAPKAPK2
Role of IL-17F in Allergic Inflammatory Airway Diseases	0.313	0.0976	TRAF6,RAF1,RPS6KA5,NFKB2
NRF2-mediated Oxidative Stress Response	0.306	0.0895	RAF1,PIK3CA,PIK3C2A,DNAJC19,DNAJA4,MAP3K5,PIK3R4,DNAJC21,KEAP1,IRS1,MRAS,PIK3CB,MAP2K3,PRKD3,MAP2K5,DNAJB5,PRKD1
The Visual Cycle	0.298	0.105	RDH14,RDH13
Oxidative Ethanol Degradation III	0.298	0.105	ALDH1L2,ALDH1A3
Inflammasome pathway	0.298	0.105	MYD88,NFKB2
Th1 and Th2 Activation Pathway	0.298	0.0893	STAT6,PIK3CA,NOTCH3,PIK3C2A,HLA-A,TYK2,PIK3R4,NFATC1,TGFBR2,IRS1,HLA-DMB,IL10RB,VAV1,PIK3CB,ICOSLG/LOC102723996
Apelin Cardiomyocyte Signaling Pathway	0.295	0.0901	PIK3CA,PIK3C2A,IRS1,PLCG2,MYL6B,PIK3CB,PIK3R4,PRKD3,PRKD1,ARNT
Ethanol Degradation II	0.287	0.0968	ALDH1L2,ALDH1A3,RDH14
Aryl Hydrocarbon Receptor Signaling	0.286	0.0889	NFIC,ALDH1L2,ALDH1A3,HSPB2,APAF1,ALDH18A1,NFKB2,NCOR2,BAX,SMARCA4,FAS,ARNT
Sucrose Degradation V (Mammalian)	0.286	0.125	ALDOB
Histidine Degradation III	0.286	0.125	MTHFD1L
Ketolysis	0.286	0.125	BDH1
Cyclins and Cell Cycle Regulation	0.278	0.0897	RAF1,HDAC4,HDAC3,ABL1,CDKN2C,SIN3A,HDAC5
Neuropathic Pain Signaling In Dorsal Horn Neurons	0.276	0.0885	PIK3CA,NTRK2,PIK3C2A,ITPR2,IRS1,PLCG2,PIK3CB,PIK3R4,PRKD3,PRKD1
Dendritic Cell Maturation	0.275	0.0877	PIK3CA,PIK3C2A,HLA-A,MYD88,NFKB2,PIK3R4,FCGR1A,TRAF6,IKBKB,PLCG2,IRS1,HLA-DMB,PIK3CB,CHUK,TLR3
Role of CHK Proteins in Cell Cycle Checkpoint Control	0.275	0.0909	RFC4,MRE11,RFC2,RPA1,NBN
Fatty Acid α-oxidation	0.275	0.1	ALDH1L2,ALDH1A3
T Helper Cell Differentiation	0.271	0.0896	TGFBR2,STAT6,HLA-A,HLA-DMB,IL10RB,ICOSLG/LOC102723996
Retinoate Biosynthesis I	0.269	0.0938	ALDH1A3,RDH14,RDH13
Atherosclerosis Signaling	0.267	0.0877	PNPLA8,PLA2G6,PLA2G4A,APOB,MSR1,PLA2R1,ALOX12,NFKB2,PLA2G7,PAFAH1B3
Role of NANOG in Mammalian Embryonic Stem Cell Pluripotency	0.263	0.0873	RAF1,PIK3CA,PIK3C2A,IRS1,SOS2,TYK2,MRAS,SMAD4,PIK3CB,PIK3R4,APC
Endocannabinoid Developing Neuron Pathway	0.263	0.0873	BRAF,RAF1,PIK3CA,PIK3C2A,ARAF,IRS1,MRAS,MAP2K3,PIK3CB,PIK3R4,MAP2K5
STAT3 Pathway	0.26	0.0874	TGFBR2,RAF1,PTPN6,GHR,NTRK2,TYK2,IL10RB,MRAS,KDR
Inhibition of Angiogenesis by TSP1	0.253	0.0909	TGFBR2,GUCY1A1,KDR
MIF-mediated Glucocorticoid Regulation	0.253	0.0909	PLA2G6,PLA2G4A,NFKB2
Prostanoid Biosynthesis	0.252	0.111	TBXAS1
Citrulline Biosynthesis	0.252	0.111	ALDH18A1
nNOS Signaling in Neurons	0.251	0.0889	CAPN5,CAPN7,PRKD3,PRKD1
Noradrenaline and Adrenaline Degradation	0.237	0.0882	ALDH1L2,ALDH1A3,RDH14
Ketogenesis	0.223	0.1	BDH1
Glycine Betaine Degradation	0.223	0.1	SDSL
Purine Nucleotides De Novo Biosynthesis II	0.198	0.0909	IMPDH1
UDP-N-acetyl-D-galactosamine Biosynthesis II	0.198	0.0909	HK3
Circadian Rhythm Signaling	0	0.0303	ARNTL
Synaptic Long Term Potentiation	0	0.0484	RAF1,ITPR2,PLCG2,MRAS,PRKD3,PRKD1
Synaptic Long Term Depression	0	0.08	PNPLA8,PLA2G6,PLA2G4A,RAF1,GUCY1A1,ITPR2,PLCG2,GNA12,PLA2R1,MRAS,PRKD3,PLA2G7,PRKD1,PAFAH1B3
LPS/IL-1 Mediated Inhibition of RXR Function	0	0.0542	ECSIT,TRAF6,TRAF2,ALDH1L2,MYD88,ALDH1A3,MGMT,ACSL4,ALDH18A1,ALAS1,LBP
Coagulation System	0	0.0857	PROS1,PLAU,A2M
Hepatic Cholestasis	0	0.0855	SLC4A2,MYD88,MAP3K4,NFKB2,IRAK3,TRAF6,IKBKB,TRAF2,LBP,CHUK,PRKD3,IRAK4,PRKD1
LXR/RXR Activation	0	0.0818	APOB,MSR1,C9,NCOR1,NCOR2,NFKB2,TLR3,LBP,CYP51A1
Mitochondrial Dysfunction	0	0.0314	MT-ND1,TRAK1,MT-ND4,ATP5S,NDUFAF2
VDR/RXR Activation	0	0.0769	IGFBP6,IGFBP5,NCOR1,NCOR2,PRKD3,PRKD1
FXR/RXR Activation	0	0.0435	SLC4A2,APOB,C9,FBP1,MTTP
PXR/RXR Activation	0	0.0167	ALAS1
Clathrin-mediated Endocytosis Signaling	0	0.0821	PIK3CA,APOB,PIK3C2A,PIK3R4,FGF1,MET,CBL,AP1G2,SYNJ1,PIP5K1C,IRS1,TFRC,PIK3CB,ITGB4,MYO1E,HIP1R
TREM1 Signaling	0	0.0725	MYD88,PLCG2,TLR7,NFKB2,TLR3
MIF Regulation of Innate Immunity	0	0.0732	PLA2G6,PLA2G4A,NFKB2
CCR5 Signaling in Macrophages	0	0.0659	PLCG2,GNB5,MRAS,PRKD3,PRKD1,FAS
IL-22 Signaling	0	0.0833	TYK2,IL10RB
HIF1α Signaling	0	0.075	PIK3CA,EGLN1,PIK3C2A,SLC2A1,IRS1,MRAS,PIK3CB,PIK3R4,ARNT
Cellular Effects of Sildenafil (Viagra)	0	0.0645	GUCY1A1,ITPR2,PDE3A,PLCG2,PDE1B,MYL6B,PDE1A,MYH7B
Factors Promoting Cardiogenesis in Vertebrates	0	0.0682	TGFBR2,LRP6,SMAD4,PRKD3,PRKD1,APC
Agrin Interactions at Neuromuscular Junction	0	0.0417	ITGA2,MRAS,GABPA
Cardiomyocyte Differentiation via BMP Receptors	0	0.0588	SMAD4
CDK5 Signaling	0	0.049	RAF1,NTRK2,ITGA2,ABL1,MRAS
Lipid Antigen Presentation by CD1	0	0.05	AP1G2
Cell Cycle Regulation by BTG Family Proteins	0	0.0286	CNOT7
Corticotropin Releasing Hormone Signaling	0	0.0667	BRAF,RAF1,GUCY1A1,ITPR2,MEF2D,PLCG2,KRT1,PRKD3,PRKD1
HMGB1 Signaling	0	0.0758	PIK3CA,PIK3C2A,RND3,IRS1,MRAS,MAP2K3,PIK3CB,NFKB2,PIK3R4,MAP2K5
Maturity Onset Diabetes of Young (MODY) Signaling	0	0.0476	ALDOB
GNRH Signaling	0	0.0727	RAF1,MAP3K6,ITPR2,SOS2,MRAS,Map3k7,MAP2K3,NFKB2,MAP3K5,MAP3K4,PRKD3,PRKD1
Human Embryonic Stem Cell Pluripotency	0	0.0709	TGFBR2,PIK3CA,NTRK2,PIK3C2A,IRS1,MRAS,SMAD4,PIK3CB,PIK3R4,APC
ATM Signaling	0	0.0729	TRRAP,MRE11,ABL1,TP53BP1,ZEB1,SMC1A,NBN
Role of Oct4 in Mammalian Embryonic Stem Cell Pluripotency	0	0.0667	AQR,ASH2L,PARP1
Basal Cell Carcinoma Signaling	0	0.0286	DVL2,APC
Primary Immunodeficiency Signaling	0	0.0488	TAP2,TAP1
Allograft Rejection Signaling	0	0.0526	HLA-A,HLA-DMB,FAS
Autoimmune Thyroid Disease Signaling	0	0.0789	HLA-A,HLA-DMB,FAS
Thyroid Cancer Signaling	0	0.0667	BRAF,NTRK2,MRAS
Bladder Cancer Signaling	0	0.0652	RAF1,ABL1,MRAS,RPS6KA5,SIN3A,FGF1
Graft-versus-Host Disease Signaling	0	0.0789	HLA-A,HLA-DMB,FAS
Colorectal Cancer Metastasis Signaling	0	0.084	PIK3CA,PIK3C2A,LRP6,TYK2,SOS2,GNB5,BAX,NFKB2,PIK3R4,APC,MLH1,TGFBR2,BRAF,RND3,IRS1,TLR7,MRAS,MSH6,SMAD4,PIK3CB,TLR3
G Beta Gamma Signaling	0	0.0678	RAF1,GNA12,PLCG2,SOS2,MRAS,GNB5,PRKD3,PRKD1
Communication between Innate and Adaptive Immune Cells	0	0.0405	HLA-A,TLR7,TLR3
Crosstalk between Dendritic Cells and Natural Killer Cells	0	0.0725	HLA-A,TLR7,NFKB2,TLR3,FAS
ILK Signaling	0	0.0745	PIK3CA,PIK3C2A,MYL6B,RPS6KA5,NFKB2,PIK3R4,RICTOR,MYH7B,PTEN,RND3,IRS1,ILKAP,PIK3CB,ITGB4
EIF2 Signaling	0	0.0563	RAF1,PIK3CA,PIK3C2A,IRS1,SOS2,MRAS,RPL19,PIK3CB,EIF2AK2,PIK3R4,RPL37A,XIAP
Retinoic acid Mediated Apoptosis Signaling	0	0.087	FADD,APAF1,PARP14,PARP1
Altered T Cell and B Cell Signaling in Rheumatoid Arthritis	0	0.0854	HLA-A,HLA-DMB,TLR7,NFKB2,CHUK,TLR3,FAS
Regulation of eIF4 and p70S6K Signaling	0	0.071	RAF1,RPS6KB1,PIK3CA,PIK3C2A,IRS1,SOS2,ITGA2,MKNK1,MRAS,PIK3CB,PIK3R4
Leptin Signaling in Obesity	0	0.0824	PIK3CA,PIK3C2A,IRS1,PDE3A,PLCG2,PIK3CB,PIK3R4
B Cell Development	0	0.0714	HLA-A,HLA-DMB
Breast Cancer Regulation by Stathmin1	0	0.0735	RAF1,PIK3CA,PIK3C2A,ITPR2,SOS2,GNB5,ARHGEF17,PIK3R4,IRS1,RB1CC1,MRAS,PIK3CB,ARHGEF2,PRKD3,PRKD1
Neuroprotective Role of THOP1 in Alzheimer's Disease	0	0.0374	HLA-A,HTRA3,HTRA1,FAP
Role of Wnt/GSK-3β Signaling in the Pathogenesis of Influenza	0	0.0462	DVL2,CSNK1A1,APC
Antiproliferative Role of TOB in T Cell Signaling	0	0.0769	TGFBR2,SMAD4
MSP-RON Signaling Pathway	0	0.087	PIK3CA,PIK3C2A,IRS1,PIK3CB,MST1R,PIK3R4
OX40 Signaling Pathway	0	0.0758	TRAF2,HLA-A,HLA-DMB,NFKB2,TRAF5
Extrinsic Prothrombin Activation Pathway	0	0.0625	PROS1
Intrinsic Prothrombin Activation Pathway	0	0.0256	PROS1
Cell Cycle Control of Chromosomal Replication	0	0.0377	TOP2A,RPA1
Role of Tissue Factor in Cancer	0	0.0794	RPS6KB1,PIK3CA,PIK3C2A,GNA12,IRS1,MRAS,RPS6KA5,PIK3CB,PIK3R4,PTEN
Role of JAK family kinases in IL-6-type Cytokine Signaling	0	0.08	TYK2,OSMR
Dopamine-DARPP32 Feedback in cAMP Signaling	0	0.0375	GUCY1A1,ITPR2,PLCG2,CSNK1A1,PRKD3,PRKD1
Gap Junction Signaling	0	0.0765	RAF1,PIK3CA,PIK3C2A,GUCY1A1,ITPR2,SOS2,CSNK1A1,PIK3R4,PLCG2,IRS1,MRAS,PIK3CB,PRKD3,MAP2K5,PRKD1
eNOS Signaling	0	0.0843	NOSIP,PIK3CA,PIK3C2A,GUCY1A1,HSPA14,ITPR2,IRS1,PLCG2,PRKAA2,PIK3CB,KDR,PIK3R4,PRKD3,PRKD1
GADD45 Signaling	0	0.0526	MAP3K4
Netrin Signaling	0	0.0156	NFATC1
Heparan Sulfate Biosynthesis	0	0.0405	PNPLA7,DTD2,EXTL3
Fatty Acid Activation	0	0.0769	ACSL4
NAD biosynthesis II (from tryptophan)	0	0.0769	ABL1
Nicotine Degradation III	0	0.087	CYP2F1,CYP4B1,CYP51A1,CYP2S1
Dopamine Degradation	0	0.0667	ALDH1L2,ALDH1A3
Chondroitin Sulfate Degradation (Metazoa)	0	0.0625	GALNS
Heparan Sulfate Biosynthesis (Late Stages)	0	0.0448	PNPLA7,DTD2,EXTL3
Glutathione Redox Reactions I	0	0.05	GPX8
CDP-diacylglycerol Biosynthesis I	0	0.0833	LCLAT1,LPCAT1
Superpathway of Citrulline Metabolism	0	0.0667	ALDH18A1
Melatonin Degradation I	0	0.08	CYP2F1,CYP4B1,CYP51A1,CYP2S1
γ-linolenate Biosynthesis II (Animals)	0	0.0625	ACSL4
NAD Salvage Pathway II	0	0.0455	Nmnat3
Triacylglycerol Degradation	0	0.06	PNPLA7,PNLIPRP1,DTD2
Choline Biosynthesis III	0	0.0833	PHKA1
Urate Biosynthesis/Inosine 5'-phosphate Degradation	0	0.0769	IMPDH1
Dermatan Sulfate Degradation (Metazoa)	0	0.0588	IDUA
Nicotine Degradation II	0	0.0727	CYP2F1,CYP4B1,CYP51A1,CYP2S1
Purine Nucleotides Degradation II (Aerobic)	0	0.0588	IMPDH1
Mitochondrial L-carnitine Shuttle Pathway	0	0.0588	ACSL4
Serotonin Degradation	0	0.0508	ALDH1L2,ALDH1A3,RDH14
TCA Cycle II (Eukaryotic)	0	0.0435	DHTKD1
Retinol Biosynthesis	0	0.0789	RDH14,PNLIPRP1,RDH13
γ-glutamyl Cycle	0	0.0833	GGCT
Triacylglycerol Biosynthesis	0	0.0698	LCLAT1,LPCAT1,DGAT2
Glycolysis I	0	0.087	ALDOB,FBP1
Methylglyoxal Degradation III	0	0.0556	DHRS11
Superpathway of Melatonin Degradation	0	0.0727	CYP2F1,CYP4B1,CYP51A1,CYP2S1
Ethanol Degradation IV	0	0.087	ALDH1L2,ALDH1A3
Fatty Acid β-oxidation I	0	0.0312	ACSL4
Gαi Signaling	0	0.0413	RAF1,SOS2,RGS7,GNB5,MRAS
Gαs Signaling	0	0.0374	BRAF,ADD2,MRAS,GNB5
Inhibition of Matrix Metalloproteases	0	0.0811	ADAM17,RECK,A2M
Regulation of Cellular Mechanics by Calpain Protease	0	0.0656	CAPN5,ITGA2,MRAS,CAPN7
Remodeling of Epithelial Adherens Junctions	0	0.0462	MET,EXOC2,APC
Agranulocyte Adhesion and Diapedesis	0	0.0301	ICAM2,ITGA2,MYL6B,SDC4,MYH7B
Granulocyte Adhesion and Diapedesis	0	0.0192	ICAM2,ITGA2,SDC4
Oxidative Phosphorylation	0	0.0303	MT-ND1,MT-ND4,ATP5S
Adipogenesis pathway	0	0.0769	RPS6KB1,ARNTL,HDAC4,HDAC3,KDM1A,BSCL2,SIN3A,HDAC5,FGF1,RPS6KC1
PCP pathway	0	0.0492	DVL2,EFNB1,DAAM1
Unfolded protein response	0	0.0727	SYVN1,TRAF2,HSPA14,MAP3K5
Wnt/Ca+ pathway	0	0.0635	DVL2,PLCG2,NFKB2,NFATC1
Cardiac β-adrenergic Signaling	0	0.0602	SMPDL3A,GDE1,PDE3A,PDE1B,MRAS,GNB5,AKAP10,PDE1A
Amyloid Processing	0	0.06	CAPN5,CSNK1A1,CAPN7
Cell Cycle: G2/M DNA Damage Checkpoint Regulation	0	0.08	PTPMT1,TOP2A,ABL1,TRIP12
GABA Receptor Signaling	0	0.033	AP1G2,MRAS,SLC6A13
Wnt/β-catenin Signaling	0	0.0417	TGFBR2,DVL2,APPL2,MARK2,LRP6,CSNK1A1,APC
Phototransduction Pathway	0	0.0408	GUCY1A1,GNB5
Chemokine Signaling	0	0.0417	RAF1,PLCG2,MRAS
cAMP-mediated signaling	0	0.0411	BRAF,SMPDL3A,RAF1,PDE3A,GDE1,RGS7,PDE1B,AKAP10,PDE1A
Glutamate Receptor Signaling	0	0.0357	HOMER1,HOMER3
TGF-β Signaling	0	0.0769	TGFBR2,TRAF6,RAF1,SOS2,MRAS,SMAD4,MAP2K3
G-Protein Coupled Receptor Signaling	0	0.065	SMPDL3A,RAF1,PIK3CA,PIK3C2A,PDE3A,RGS7,SOS2,NFKB2,PDE1A,PIK3R4,BRAF,IKBKB,IRS1,GDE1,PDE1B,MRAS,PIK3CB,CHUK
BMP signaling pathway	0	0.0769	RAF1,MAGED1,MRAS,SMAD4,NFKB2,XIAP
GPCR-Mediated Integration of Enteroendocrine Signaling Exemplified by an L Cell	0	0.0286	ITPR2,PLCG2
GPCR-Mediated Nutrient Sensing in Enteroendocrine Cells	0	0.0364	ITPR2,PLCG2,PRKD3,PRKD1
Gustation Pathway	0	0.0429	SMPDL3A,ITPR2,PDE3A,GDE1,PDE1B,PDE1A
Phagosome Maturation	0	0.0803	ATP6V1D,VPS39,HLA-A,VPS41,NCF2,PIKFYVE,CYBB,GOSR1,BET1L,VTI1B,TAP1
Osteoarthritis Pathway	0	0.0833	HDAC4,RARRES2,ITGA2,ACVRL1,SDC4,NFKB2,OCRL,TGFBR2,FADD,HDAC3,CASP2,PRKAA2,SMAD4,CHUK,HTRA1,ALPL,CASP7
Opioid Signaling Pathway	0	0.0844	RPS6KB1,RAF1,RGS3,ITPR2,RGS7,SOS2,GRK5,RPS6KA5,NFKB2,PDE1A,BRAF,AP1G2,PDE1B,RPS6KB2,MRAS,GRK6,MAP2K3,PRKD3,MAP2K5,PRKD1
Iron homeostasis signaling pathway	0	0.0692	ATP6V1D,FXN,MMS19,TYK2,SMAD4,TFRC,CIAO3,CIAO2A,ARNT
SPINK1 Pancreatic Cancer Pathway	0	0.037	TGFBR2,CPD
Apelin Liver Signaling Pathway	0	0.0769	IRS1,FAS
Apelin Cardiac Fibroblast Signaling Pathway	0	0.0455	PRKAA2
Apelin Adipocyte Signaling Pathway	0	0.0667	NCF2,UCP1,PRKAA2,CYBB,GPX8
Calcium Signaling	0	0.0513	MICU1,HDAC4,HDAC3,ITPR2,MEF2D,MYL6B,MYH7B,PNCK,NFATC1,HDAC5
