# Supplementary material for: Comprehensive map and functional annotation of the mouse white adipose tissue proteome
Source: PeerJ. 2019 Jul 25;7:e7352. doi: 10.7717/peerj.7352 (PMC6661141; doi:10.7717/peerj.7352)
Supplement: Supplemental Information 7 [file peerj-07-7352-s007.xlsx]

## Sheet: Sheet1
Table S6: The protein list with signal peptide.
Accession number	Protein name	iBAQ value(in WAT)	Percentage（according to estimated abundance）	secreted proteins	adipokines	reference
P29699	Alpha-2-HS-glycoprotein OS=Mus musculus GN=Ahsg PE=1 SV=1	38140	0.00674198	+		39
P51885	Lumican OS=Mus musculus GN=Lum PE=1 SV=2	34579.1	0.00626639	+		39
Q99P87	Resistin OS=Mus musculus GN=Retn PE=1 SV=1	32314.3	0.0019116	+	+	26,39
P18242	Cathepsin D OS=Mus musculus GN=Ctsd PE=1 SV=1	20321.9	0.00432645	+		39
Q62000	Mimecan OS=Mus musculus GN=Ogn PE=2 SV=1	13233.6	0.00213165	+		39
P28654	Decorin OS=Mus musculus GN=Dcn PE=2 SV=1	12001.2	0.00226261	+		39
Q9QZJ6	Microfibrillar-associated protein 5 OS=Mus musculus GN=Mfap5 PE=2 SV=1	11661	0.00102376	+		39
P14211	Calreticulin OS=Mus musculus GN=Calr PE=1 SV=1	11130.6	0.00253001	+		39
Q04857	Collagen alpha-1(VI) chain OS=Mus musculus GN=Col6a1 PE=2 SV=1	10295.7	0.00528995	+		39
P03953	Complement factor D OS=Mus musculus GN=Cfd PE=1 SV=1	9808.82	0.00130333	+		39
Q60994	Adiponectin OS=Mus musculus GN=Adipoq PE=1 SV=2	8713.03	0.00110626	+	+	26,39
P20029	78 kDa glucose-regulated protein OS=Mus musculus GN=Hspa5 PE=1 SV=3	8603.53	0.00295093	+		39
Q9QZZ6	Dermatopontin OS=Mus musculus GN=Dpt PE=2 SV=1	8330.79	0.000946653	+		39
P09103	Protein disulfide-isomerase OS=Mus musculus GN=P4hb PE=1 SV=2	8181.69	0.0022109	+		39
P13020	Gelsolin OS=Mus musculus GN=Gsn PE=1 SV=3	7815.99	0.00318124	+		39
P57759	Endoplasmic reticulum resident protein 29 OS=Mus musculus GN=Erp29 PE=1 SV=2	6936.84	0.000946912	+		39
Q02788	Collagen alpha-2(VI) chain OS=Mus musculus GN=Col6a2 PE=2 SV=3	6100.91	0.00318797	+		39
P10605	Cathepsin B OS=Mus musculus GN=Ctsb PE=1 SV=2	5927.13	0.00104644	+		39
P01887	Beta-2-microglobulin OS=Mus musculus GN=B2m PE=1 SV=2	5818.54	0.000379686	+		39
P19324	Serpin H1 OS=Mus musculus GN=Serpinh1 PE=1 SV=3	5408.27	0.00119187	+		39
O09164	Extracellular superoxide dismutase [Cu-Zn] OS=Mus musculus GN=Sod3 PE=1 SV=1	5391.47	0.000699416	+		39
Q03734	Serine protease inhibitor A3M OS=Mus musculus GN=Serpina3m PE=1 SV=2	4767.26	0.00106258	+		39
P55002	Microfibrillar-associated protein 2 OS=Mus musculus GN=Mfap2 PE=2 SV=1	4738.28	0.000461766	+		39
P10493	Nidogen-1 OS=Mus musculus GN=Nid1 PE=1 SV=2	4671.54	0.00302074	+		39
P27773	Protein disulfide-isomerase A3 OS=Mus musculus GN=Pdia3 PE=1 SV=2	4350.23	0.00116771	+		39
O08677	Kininogen-1 OS=Mus musculus GN=Kng1 PE=1 SV=1	4192.99	0.00145165	+		39
P08113	Endoplasmin OS=Mus musculus GN=Hsp90b1 PE=1 SV=2	4003.9	0.00175356	+		39
Q9JK53	Prolargin OS=Mus musculus GN=Prelp PE=1 SV=2	3720.65	0.000762841	+		39
Q922R8	Protein disulfide-isomerase A6 OS=Mus musculus GN=Pdia6 PE=1 SV=3	3525.3	0.000803066	+		39
O35887	Calumenin OS=Mus musculus GN=Calu PE=1 SV=1	3261.79	0.000572548	+		39
Q61207	Sulfated glycoprotein 1 OS=Mus musculus GN=Psap PE=1 SV=2	2983.37	0.000867807	+		39
P51910	Apolipoprotein D OS=Mus musculus GN=Apod PE=2 SV=1	0	0	+		39
P08226	Apolipoprotein E OS=Mus musculus GN=Apoe PE=1 SV=2	2884.68	0.000490001	+	+	39,40
O88322	Nidogen-2 OS=Mus musculus GN=Nid2 PE=1 SV=2	2865.52	0.00208874	+		39
Q8CJ69	BMP-binding endothelial regulator protein OS=Mus musculus GN=Bmper PE=1 SV=1	0	0	+		39
P08003	Protein disulfide-isomerase A4 OS=Mus musculus GN=Pdia4 PE=1 SV=3	2352.48	0.000801975	+		39
O08807	Peroxiredoxin-4 OS=Mus musculus GN=Prdx4 PE=1 SV=1	2330.81	0.000342776	+		39
Q9D1Q6	Endoplasmic reticulum resident protein 44 OS=Mus musculus GN=Erp44 PE=1 SV=1	2126.6	0.000471874	+		39
Q99JR5	Tubulointerstitial nephritis antigen-like OS=Mus musculus GN=Tinagl1 PE=1 SV=1	2062.62	0.000514434	+		39
P97927	Laminin subunit alpha-4 OS=Mus musculus GN=Lama4 PE=1 SV=2	2022.73	0.00193333	+		39
Q06890	Clusterin OS=Mus musculus GN=Clu PE=1 SV=1	1927.45	0.000471521	+		39
P11087	Collagen alpha-1(I) chain OS=Mus musculus GN=Col1a1 PE=1 SV=4	1904.27	0.00124487	+		39
Q62009	Periostin OS=Mus musculus GN=Postn PE=1 SV=2	1841.76	0.000812438	+		39
Q9Z121	C-C motif chemokine 8 OS=Mus musculus GN=Ccl8 PE=2 SV=1	0	0	+		39
P02469	Laminin subunit beta-1 OS=Mus musculus GN=Lamb1 PE=1 SV=3	1744.66	0.00162844	+		39
O35206	Collagen alpha-1(XV) chain OS=Mus musculus GN=Col15a1 PE=1 SV=2	1627.07	0.00108245	+		39
P97300	Neuroplastin OS=Mus musculus GN=Nptn PE=1 SV=3	1597.19	0.000335647	+		39
P55302	Alpha-2-macroglobulin receptor-associated protein OS=Mus musculus GN=Lrpap1 PE=1 SV=1	1562.25	0.000312341	+		39
O88531	Palmitoyl-protein thioesterase 1 OS=Mus musculus GN=Ppt1 PE=2 SV=2	1549.92	0.00025316	+		39
Q9CXI5	Mesencephalic astrocyte-derived neurotrophic factor OS=Mus musculus GN=Manf PE=1 SV=1	1452.13	0.000140112	+		39
P28653	Biglycan OS=Mus musculus GN=Bgn PE=2 SV=1	1422.35	0.000280485	+		39
P07214	SPARC OS=Mus musculus GN=Sparc PE=1 SV=1	1342.23	0.000218984	+		39
Q02819	Nucleobindin-1 OS=Mus musculus GN=Nucb1 PE=1 SV=2	1262.48	0.000319336	+		39
Q8BHN3	Neutral alpha-glucosidase AB OS=Mus musculus GN=Ganab PE=1 SV=1	1176.79	0.000595833	+		39
P01899	Cluster of H-2 class I histocompatibility antigen, D-B alpha chain OS=Mus musculus GN=H2-D1 PE=1 SV=2 (P01899)	0	0	+		39
P18572	Basigin OS=Mus musculus GN=Bsg PE=1 SV=2	1109.69	0.000223067	+		39
Q9WUU7	Cathepsin Z OS=Mus musculus GN=Ctsz PE=2 SV=1	0	0	+		39
Q99MQ4	Asporin OS=Mus musculus GN=Aspn PE=1 SV=1	1042.27	0.000210139	+		39
Q9WV54	Acid ceramidase OS=Mus musculus GN=Asah1 PE=1 SV=1	1022.11	0.000216226	+		39
Q05186	Reticulocalbin-1 OS=Mus musculus GN=Rcn1 PE=1 SV=1	993.97	0.000179415	+		39
Q8K5B2	Multiple coagulation factor deficiency protein 2 homolog OS=Mus musculus GN=Mcfd2 PE=2 SV=1	983.498	7.53068e-05	+		39
P97425	Eosinophil cationic protein 2 OS=Mus musculus GN=Ear2 PE=2 SV=1	965.323	8.05528e-05	+		39
Q8BH97	Reticulocalbin-3 OS=Mus musculus GN=Rcn3 PE=2 SV=1	952.688	0.00017146	+		39
P31428	Dipeptidase 1 OS=Mus musculus GN=Dpep1 PE=1 SV=2	862.89	0.000186847	+		39
P16675	Lysosomal protective protein OS=Mus musculus GN=Ctsa PE=1 SV=1	820.905	0.00020933	+		39
P11152	Lipoprotein lipase OS=Mus musculus GN=Lpl PE=1 SV=3	803.711	0.000202151	+		39
Q9Z0J0	Epididymal secretory protein E1 OS=Mus musculus GN=Npc2 PE=1 SV=1	793.386	6.17789e-05	+		39
Q08879	Fibulin-1 OS=Mus musculus GN=Fbln1 PE=1 SV=2	790.824	0.000292244	+		39
P21460	Cystatin-C OS=Mus musculus GN=Cst3 PE=2 SV=2	710.002	5.2222e-05	+		39
O89023	Tripeptidyl-peptidase 1 OS=Mus musculus GN=Tpp1 PE=1 SV=2	699.591	0.000203241	+		39
Q9WVH9	Fibulin-5 OS=Mus musculus GN=Fbln5 PE=2 SV=1	687.04	0.000163311	+		39
Q05793	Basement membrane-specific heparan sulfate proteoglycan core protein OS=Mus musculus GN=Hspg2 PE=1 SV=1	675.461	0.0012741	+		39
Q61646	Haptoglobin OS=Mus musculus GN=Hp PE=1 SV=1	652.685	0.000119785	+	+	39,40
Q9WTR5	Cadherin-13 OS=Mus musculus GN=Cdh13 PE=1 SV=2	635.977	0.000235492	+		39
P49935	Pro-cathepsin H OS=Mus musculus GN=Ctsh PE=2 SV=2	632.746	0.000111384	+		39
Q61292	Laminin subunit beta-2 OS=Mus musculus GN=Lamb2 PE=2 SV=2	629.323	0.000585879	+		39
P97821	Dipeptidyl peptidase 1 OS=Mus musculus GN=Ctsc PE=2 SV=1	610.077	0.000151328	+		39
P04925	Major prion protein OS=Mus musculus GN=Prnp PE=1 SV=2	588.794	7.80138e-05	+		39
P06909	Complement factor H OS=Mus musculus GN=Cfh PE=1 SV=2	581.494	0.000383164	+		39
Q9CQ45	Neudesin OS=Mus musculus GN=Nenf PE=1 SV=1	581.366	5.20503e-05	+		39
Q99KV1	DnaJ homolog subfamily B member 11 OS=Mus musculus GN=Dnajb11 PE=1 SV=1	580.443	0.000111484	+		39
P11276	Fibronectin OS=Mus musculus GN=Fn1 PE=1 SV=4	580.286	0.000748992	+		39
P01027	Complement C3 OS=Mus musculus GN=C3 PE=1 SV=3	563.888	0.000498009	+		39
Q9JJH1	Ribonuclease 4 OS=Mus musculus GN=Rnase4 PE=2 SV=1	551.226	4.44426e-05	+		39
Q61147	Ceruloplasmin OS=Mus musculus GN=Cp PE=1 SV=2	549.528	0.000315297	+		39
P08122	Collagen alpha-2(IV) chain OS=Mus musculus GN=Col4a2 PE=2 SV=4	543.804	0.000430932	+		39
Q05117	Tartrate-resistant acid phosphatase type 5 OS=Mus musculus GN=Acp5 PE=2 SV=2	522.867	9.11434e-05	+		39
Q62165	Dystroglycan OS=Mus musculus GN=Dag1 PE=1 SV=4	501.82	0.000230304	+		39
P08905	Lysozyme C-2 OS=Mus musculus GN=Lyz2 PE=1 SV=2	483.201	3.81906e-05	+		39
P97290	Plasma protease C1 inhibitor OS=Mus musculus GN=Serping1 PE=1 SV=3	470.96	0.000123977	+		39
Q07797	Galectin-3-binding protein OS=Mus musculus GN=Lgals3bp PE=1 SV=1	469.974	0.00014354	+		39
P11680	Properdin OS=Mus musculus GN=Cfp PE=2 SV=2	467.001	0.000111303	+		39
Q9WVJ3	Carboxypeptidase Q OS=Mus musculus GN=Cpq PE=2 SV=1	465.291	0.000114175	+		39
Q01149	Collagen alpha-2(I) chain OS=Mus musculus GN=Col1a2 PE=2 SV=2	457.397	0.000280653	+		39
Q9QWR8	Alpha-N-acetylgalactosaminidase OS=Mus musculus GN=Naga PE=2 SV=2	441.338	9.87247e-05	+		39
Q02105	Complement C1q subcomponent subunit C OS=Mus musculus GN=C1qc PE=2 SV=2	438.914	5.40271e-05	+		39
Q9JKR6	Hypoxia up-regulated protein 1 OS=Mus musculus GN=Hyou1 PE=1 SV=1	422.401	0.000222416	+		39
Q8BPB5	EGF-containing fibulin-like extracellular matrix protein 1 OS=Mus musculus GN=Efemp1 PE=2 SV=1	411.231	0.00010702	+		39
P11859	Angiotensinogen OS=Mus musculus GN=Agt PE=1 SV=1	408.699	0.000100631	+	+	26,39
P04186	Complement factor B OS=Mus musculus GN=Cfb PE=1 SV=2	403.782	0.000162552	+		39
P82198	Transforming growth factor-beta-induced protein ig-h3 OS=Mus musculus GN=Tgfbi PE=2 SV=1	401.771	0.000141939	+		39
P06797	Cathepsin L1 OS=Mus musculus GN=Ctsl PE=1 SV=2	401.024	7.13094e-05	+		39
P02463	Collagen alpha-1(IV) chain OS=Mus musculus GN=Col4a1 PE=2 SV=4	371.943	0.000283037	+		39
P28798	Granulins OS=Mus musculus GN=Grn PE=1 SV=2	370.262	0.000111267	+		39
P70274	Selenoprotein P OS=Mus musculus GN=Sepp1 PE=2 SV=3	352.914	7.13935e-05	+		39
P50608	Fibromodulin OS=Mus musculus GN=Fmod PE=2 SV=1	318.687	6.49815e-05	+		39
Q61581	Insulin-like growth factor-binding protein 7 OS=Mus musculus GN=Igfbp7 PE=2 SV=3	311.974	4.28012e-05	+		39
Q6GU68	Immunoglobulin superfamily containing leucine-rich repeat protein OS=Mus musculus GN=Islr PE=1 SV=1	307.285	6.63822e-05	+		39
Q9D0F3	Protein ERGIC-53 OS=Mus musculus GN=Lman1 PE=2 SV=1	287.918	7.87991e-05	+		39
P20060	Beta-hexosaminidase subunit beta OS=Mus musculus GN=Hexb PE=2 SV=2	286.415	8.28998e-05	+		39
Q61555	Fibrillin-2 OS=Mus musculus GN=Fbn2 PE=1 SV=2	0	0	+		39
P01029	Complement C4-B OS=Mus musculus GN=C4b PE=1 SV=3	278.573	0.000254513	+		39
P81117	Nucleobindin-2 OS=Mus musculus GN=Nucb2 PE=1 SV=2	276.292	6.58239e-05	+		39
Q80X19	Collagen alpha-1(XIV) chain OS=Mus musculus GN=Col14a1 PE=2 SV=2	275.334	0.000251682	+		39
Q8VHY0	Chondroitin sulfate proteoglycan 4 OS=Mus musculus GN=Cspg4 PE=1 SV=3	271.937	0.000324946	+		39
P47931	Follistatin OS=Mus musculus GN=Fst PE=2 SV=1	0	0	+		39
Q8BM72	Heat shock 70 kDa protein 13 OS=Mus musculus GN=Hspa13 PE=2 SV=1	256.323	6.27718e-05	+		39
P25085	Interleukin-1 receptor antagonist protein OS=Mus musculus GN=Il1rn PE=2 SV=1	237.841	2.28366e-05	+		39
P29416	Beta-hexosaminidase subunit alpha OS=Mus musculus GN=Hexa PE=2 SV=2	230.034	6.60328e-05	+		39
P46412	Glutathione peroxidase 3 OS=Mus musculus GN=Gpx3 PE=2 SV=2	0	0	+		39
Q60715	Prolyl 4-hydroxylase subunit alpha-1 OS=Mus musculus GN=P4ha1 PE=2 SV=2	227.43	6.5606e-05	+		39
Q61508	Extracellular matrix protein 1 OS=Mus musculus GN=Ecm1 PE=1 SV=2	223.45	6.6491e-05	+		39
Q9R1Q9	V-type proton ATPase subunit S1 OS=Mus musculus GN=Atp6ap1 PE=1 SV=1	223.251	5.39299e-05	+		39
P21956	Lactadherin OS=Mus musculus GN=Mfge8 PE=1 SV=3	204.826	4.9705e-05	+		39
Q9ESY9	Gamma-interferon-inducible lysosomal thiol reductase OS=Mus musculus GN=Ifi30 PE=1 SV=3	200.684	2.64059e-05	+		39
Q640N1	Adipocyte enhancer-binding protein 1 OS=Mus musculus GN=Aebp1 PE=1 SV=1	199.04	0.000121002	+		39
Q8K2C7	Protein OS-9 OS=Mus musculus GN=Os9 PE=1 SV=2	195.249	7.03767e-05	+		39
Q9ESP1	Stromal cell-derived factor 2-like protein 1 OS=Mus musculus GN=Sdf2l1 PE=2 SV=2	194.806	2.18178e-05	+		39
Q9Z0L8	Gamma-glutamyl hydrolase OS=Mus musculus GN=Ggh PE=1 SV=2	186.988	3.14102e-05	+		39
Q9R0E1	Procollagen-lysine,2-oxoglutarate 5-dioxygenase 3 OS=Mus musculus GN=Plod3 PE=1 SV=1	186.864	7.5154e-05	+		39
P55065	Phospholipid transfer protein OS=Mus musculus GN=Pltp PE=1 SV=1	185.195	4.77589e-05	+		39
P97298	Pigment epithelium-derived factor OS=Mus musculus GN=Serpinf1 PE=1 SV=2	184.424	4.03821e-05	+		39
Q8BLY1	SPARC-related modular calcium-binding protein 1 OS=Mus musculus GN=Smoc1 PE=2 SV=2	180.164	4.35799e-05	+		39
P70663	SPARC-like protein 1 OS=Mus musculus GN=Sparcl1 PE=2 SV=3	176.676	6.04855e-05	+		39
Q8VCC9	Spondin-1 OS=Mus musculus GN=Spon1 PE=2 SV=1	169.372	7.28487e-05	+		39
O70370	Cathepsin S OS=Mus musculus GN=Ctss PE=1 SV=2	163.963	2.98755e-05	+		39
Q8BFR4	N-acetylglucosamine-6-sulfatase OS=Mus musculus GN=Gns PE=2 SV=1	162.292	4.70187e-05	+		39
P17439	Glucosylceramidase OS=Mus musculus GN=Gba PE=1 SV=1	161.964	4.41986e-05	+		39
P51655	Glypican-4 OS=Mus musculus GN=Gpc4 PE=2 SV=2	161.049	4.77347e-05	+		39
P23780	Beta-galactosidase OS=Mus musculus GN=Glb1 PE=2 SV=1	156.211	5.40945e-05	+		39
Q8R180	ERO1-like protein alpha OS=Mus musculus GN=Ero1l PE=1 SV=2	146.757	3.75901e-05	+		39
P00687	Cluster of Alpha-amylase 1 OS=Mus musculus GN=Amy1 PE=1 SV=2 (P00687)	0	0	+		39
P15379	CD44 antigen OS=Mus musculus GN=Cd44 PE=1 SV=3	137.429	5.57251e-05	+		39
Q920A5	Retinoid-inducible serine carboxypeptidase OS=Mus musculus GN=Scpep1 PE=2 SV=2	134.931	3.25671e-05	+		39
Q9ET22	Dipeptidyl peptidase 2 OS=Mus musculus GN=Dpp7 PE=2 SV=2	134.689	3.58826e-05	+		39
P14106	Complement C1q subcomponent subunit B OS=Mus musculus GN=C1qb PE=1 SV=2	132.992	1.68277e-05	+		39
O35448	Lysosomal thioesterase PPT2 OS=Mus musculus GN=Ppt2 PE=2 SV=1	123.049	2.00267e-05	+		39
Q62356	Follistatin-related protein 1 OS=Mus musculus GN=Fstl1 PE=1 SV=2	121.738	1.99214e-05	+		39
Q04999	Inhibin beta B chain OS=Mus musculus GN=Inhbb PE=2 SV=4	121.661	2.60492e-05	+		39
Q8CIF4	Biotinidase OS=Mus musculus GN=Btd PE=1 SV=2	121.271	3.33992e-05	+		39
Q3U962	Collagen alpha-2(V) chain OS=Mus musculus GN=Col5a2 PE=1 SV=1	118.256	8.12189e-05	+		39
Q60675	Laminin subunit alpha-2 OS=Mus musculus GN=Lama2 PE=1 SV=2	0	0	+		39
Q7TMR0	Lysosomal Pro-X carboxypeptidase OS=Mus musculus GN=Prcp PE=2 SV=2	114.271	2.9779e-05	+		39
P39061	Collagen alpha-1(XVIII) chain OS=Mus musculus GN=Col18a1 PE=1 SV=4	112.877	9.73863e-05	+		39
P02468	Laminin subunit gamma-1 OS=Mus musculus GN=Lamc1 PE=1 SV=2	0	0	+		39
Q9CYA0	Cysteine-rich with EGF-like domain protein 2 OS=Mus musculus GN=Creld2 PE=2 SV=1	106.478	1.92722e-05	+		39
Q8BND5	Sulfhydryl oxidase 1 OS=Mus musculus GN=Qsox1 PE=1 SV=1	99.8006	3.91283e-05	+		39
O35988	Syndecan-4 OS=Mus musculus GN=Sdc4 PE=1 SV=1	99.2656	1.00992e-05	+		39
Q9EPK6	Nucleotide exchange factor SIL1 OS=Mus musculus GN=Sil1 PE=1 SV=2	98.2248	2.43897e-05	+		39
Q9Z0M5	Lysosomal acid lipase/cholesteryl ester hydrolase OS=Mus musculus GN=Lipa PE=2 SV=2	96.8867	2.07971e-05	+		39
P12023	Amyloid beta A4 protein OS=Mus musculus GN=App PE=1 SV=3	95.9207	3.93954e-05	+		39
Q9R0E2	Procollagen-lysine,2-oxoglutarate 5-dioxygenase 1 OS=Mus musculus GN=Plod1 PE=1 SV=1	94.5633	3.74376e-05	+		39
Q8K482	EMILIN-2 OS=Mus musculus GN=Emilin2 PE=1 SV=1	93.2839	5.18261e-05	+		39
Q61730	Interleukin-1 receptor accessory protein OS=Mus musculus GN=Il1rap PE=1 SV=1	90.4314	2.81549e-05	+		39
P47880	Insulin-like growth factor-binding protein 6 OS=Mus musculus GN=Igfbp6 PE=2 SV=2	89.8705	1.07878e-05	+		39
O89017	Legumain OS=Mus musculus GN=Lgmn PE=1 SV=1	88.0258	2.05826e-05	+		39
Q9R013	Cathepsin F OS=Mus musculus GN=Ctsf PE=2 SV=1	83.9747	2.05452e-05	+		39
Q9DD06	Retinoic acid receptor responder protein 2 OS=Mus musculus GN=Rarres2 PE=1 SV=1	83.8164	7.2837e-06	+		39
O88393	Transforming growth factor beta receptor type 3 OS=Mus musculus GN=Tgfbr3 PE=1 SV=1	81.9872	3.64321e-05	+		39
Q9Z1P8	Angiopoietin-related protein 4 OS=Mus musculus GN=Angptl4 PE=2 SV=1	77.9948	1.68209e-05	+		39
P53690	Matrix metalloproteinase-14 OS=Mus musculus GN=Mmp14 PE=2 SV=3	0	0	+		39
Q61398	Procollagen C-endopeptidase enhancer 1 OS=Mus musculus GN=Pcolce PE=1 SV=2	77.8452	1.84953e-05	+		39
P26618	Platelet-derived growth factor receptor alpha OS=Mus musculus GN=Pdgfra PE=1 SV=3	76.665	4.45437e-05	+		39
Q8K4G1	Latent-transforming growth factor beta-binding protein 4 OS=Mus musculus GN=Ltbp4 PE=2 SV=2	75.9244	6.42325e-05	+		39
Q61576	Peptidyl-prolyl cis-trans isomerase FKBP10 OS=Mus musculus GN=Fkbp10 PE=1 SV=2	73.2392	2.24406e-05	+		39
Q06335	Amyloid-like protein 2 OS=Mus musculus GN=Aplp2 PE=1 SV=4	72.1871	2.75095e-05	+		39
O09159	Lysosomal alpha-mannosidase OS=Mus musculus GN=Man2b1 PE=2 SV=4	72.0886	3.91416e-05	+		39
Q80YX1	Tenascin OS=Mus musculus GN=Tnc PE=1 SV=1	69.2936	7.60714e-05	+		39
Q8VEB4	Group XV phospholipase A2 OS=Mus musculus GN=Pla2g15 PE=1 SV=1	67.2518	1.50671e-05	+		39
Q8VC60	Beta-galactosidase-1-like protein OS=Mus musculus GN=Glb1l PE=2 SV=1	66.7932	2.31799e-05	+		39
Q9CYD3	Cartilage-associated protein OS=Mus musculus GN=Crtap PE=2 SV=3	66.3981	1.4518e-05	+		39
Q60716	Prolyl 4-hydroxylase subunit alpha-2 OS=Mus musculus GN=P4ha2 PE=1 SV=1	65.0525	1.87938e-05	+		39
P08121	Collagen alpha-1(III) chain OS=Mus musculus GN=Col3a1 PE=1 SV=4	63.1401	4.15484e-05	+		39
O35598	Disintegrin and metalloproteinase domain-containing protein 10 OS=Mus musculus GN=Adam10 PE=1 SV=2	63.0297	2.50644e-05	+		39
Q8CG14	Cluster of Complement C1s-A subcomponent OS=Mus musculus GN=C1sa PE=2 SV=2 (Q8CG14)	0	0	+		39
Q920C1	Chordin-like protein 1 OS=Mus musculus GN=Chrdl1 PE=1 SV=1	61.3858	1.47483e-05	+		39
Q9EPX2	Papilin OS=Mus musculus GN=Papln PE=2 SV=2	61.1601	4.02333e-05	+		39
Q8R054	Sushi repeat-containing protein SRPX2 OS=Mus musculus GN=Srpx2 PE=1 SV=2	61.0414	1.53619e-05	+		39
P33434	72 kDa type IV collagenase OS=Mus musculus GN=Mmp2 PE=2 SV=1	60.1657	2.11145e-05	+		39
P47877	Insulin-like growth factor-binding protein 2 OS=Mus musculus GN=Igfbp2 PE=2 SV=2	59.0212	9.1811e-06	+		39
Q9DBV4	Matrix-remodeling-associated protein 8 OS=Mus musculus GN=Mxra8 PE=2 SV=1	55.9827	1.31904e-05	+		39
O08746	Matrilin-2 OS=Mus musculus GN=Matn2 PE=2 SV=2	55.5694	2.80925e-05	+		39
P12265	Beta-glucuronidase OS=Mus musculus GN=Gusb PE=2 SV=2	53.3505	1.87464e-05	+		39
O88998	Noelin OS=Mus musculus GN=Olfm1 PE=1 SV=1	0	0	+		39
Q60847	Collagen alpha-1(XII) chain OS=Mus musculus GN=Col12a1 PE=2 SV=3	52.3035	8.4274e-05	+		39
P29533	Vascular cell adhesion protein 1 OS=Mus musculus GN=Vcam1 PE=1 SV=1	50.9197	1.96097e-05	+		39
Q6PB93	Polypeptide N-acetylgalactosaminyltransferase 2 OS=Mus musculus GN=Galnt2 PE=2 SV=1	50.5915	1.54574e-05	+		39
Q8CG16	Cluster of Complement C1r-A subcomponent OS=Mus musculus GN=C1ra PE=1 SV=1 (Q8CG16)	0	0	+		39
P47879	Insulin-like growth factor-binding protein 4 OS=Mus musculus GN=Igfbp4 PE=2 SV=2	48.8954	6.43888e-06	+		39
Q01279	Epidermal growth factor receptor OS=Mus musculus GN=Egfr PE=1 SV=1	48.592	3.10329e-05	+		39
P50429	Arylsulfatase B OS=Mus musculus GN=Arsb PE=2 SV=3	47.3209	1.33673e-05	+		39
Q9R045	Angiopoietin-related protein 2 OS=Mus musculus GN=Angptl2 PE=2 SV=2	46.328	1.25293e-05	+		39
Q62059	Versican core protein OS=Mus musculus GN=Vcan PE=1 SV=2	45.4442	7.8941e-05	+		39
Q60963	Platelet-activating factor acetylhydrolase OS=Mus musculus GN=Pla2g7 PE=2 SV=2	45.1208	1.05259e-05	+		39
P09470	Angiotensin-converting enzyme OS=Mus musculus GN=Ace PE=1 SV=3	44.2139	3.16012e-05	+		39
Q7TQ62	Podocan OS=Mus musculus GN=Podn PE=2 SV=1	44.1193	1.43586e-05	+		39
P22777	Plasminogen activator inhibitor 1 OS=Mus musculus GN=Serpine1 PE=1 SV=1	0	0	+		39
Q00560	Interleukin-6 receptor subunit beta OS=Mus musculus GN=Il6st PE=1 SV=2	43.4962	2.11044e-05	+		39
Q3UQ28	Peroxidasin homolog OS=Mus musculus GN=Pxdn PE=2 SV=2	42.6665	3.33614e-05	+		39
P37889	Fibulin-2 OS=Mus musculus GN=Fbln2 PE=1 SV=2	40.9989	2.5597e-05	+		39
Q91V98	Endosialin OS=Mus musculus GN=Cd248 PE=2 SV=1	35.6464	1.38115e-05	+		39
Q9WVJ9	EGF-containing fibulin-like extracellular matrix protein 2 OS=Mus musculus GN=Efemp2 PE=2 SV=1	35.6435	8.34293e-06	+		39
Q91ZX7	Prolow-density lipoprotein receptor-related protein 1 OS=Mus musculus GN=Lrp1 PE=1 SV=1	0	0	+		39
Q9CZT5	Vasorin OS=Mus musculus GN=Vasn PE=2 SV=2	33.928	1.1611e-05	+		39
O54782	Epididymis-specific alpha-mannosidase OS=Mus musculus GN=Man2b2 PE=2 SV=2	31.3594	1.71698e-05	+		39
P25785	Metalloproteinase inhibitor 2 OS=Mus musculus GN=Timp2 PE=1 SV=2	0	0	+		39
Q61592	Growth arrest-specific protein 6 OS=Mus musculus GN=Gas6 PE=2 SV=2	30.5251	1.07857e-05	+		39
Q8CBR6	Tsukushin OS=Mus musculus GN=Tsku PE=2 SV=2	28.7991	5.23224e-06	+		39
P97333	Neuropilin-1 OS=Mus musculus GN=Nrp1 PE=1 SV=2	28.7033	1.40014e-05	+		39
Q9QXX0	Protein jagged-1 OS=Mus musculus GN=Jag1 PE=1 SV=1	0	0	+		39
P21180	Complement C2 OS=Mus musculus GN=C2 PE=2 SV=2	26.549	1.06548e-05	+		39
P97873	Lysyl oxidase homolog 1 OS=Mus musculus GN=Loxl1 PE=2 SV=3	25.8942	8.15597e-06	+		39
Q00993	Tyrosine-protein kinase receptor UFO OS=Mus musculus GN=Axl PE=1 SV=2	25.6988	1.19505e-05	+		39
O88207	Collagen alpha-1(V) chain OS=Mus musculus GN=Col5a1 PE=2 SV=2	25.5334	2.22114e-05	+		39
Q61810	Latent-transforming growth factor beta-binding protein 3 OS=Mus musculus GN=Ltbp3 PE=1 SV=3	24.1479	1.55187e-05	+		39
Q9Z175	Lysyl oxidase homolog 3 OS=Mus musculus GN=Loxl3 PE=2 SV=2	23.8904	9.47452e-06	+		39
Q08761	Vitamin K-dependent protein S OS=Mus musculus GN=Pros1 PE=2 SV=1	23.7315	8.42175e-06	+		39
P70158	Acid sphingomyelinase-like phosphodiesterase 3a OS=Mus musculus GN=Smpdl3a PE=2 SV=2	23.5599	5.56299e-06	+		39
Q8R0F3	Sulfatase-modifying factor 1 OS=Mus musculus GN=Sumf1 PE=1 SV=2	23.2204	4.47131e-06	+		39
Q07079	Insulin-like growth factor-binding protein 5 OS=Mus musculus GN=Igfbp5 PE=1 SV=1	21.45	3.08525e-06	+		39
P55288	Cadherin-11 OS=Mus musculus GN=Cdh11 PE=1 SV=1	20.0276	8.35749e-06	+		39
Q9QUR8	Semaphorin-7A OS=Mus musculus GN=Sema7a PE=1 SV=1	19.6569	6.98139e-06	+		39
Q9R0B9	Procollagen-lysine,2-oxoglutarate 5-dioxygenase 2 OS=Mus musculus GN=Plod2 PE=1 SV=2	18.624	7.452e-06	+		39
Q61112	45 kDa calcium-binding protein OS=Mus musculus GN=Sdf4 PE=2 SV=1	18.623	3.70992e-06	+		39
Q6S5C2	N-acetylglucosamine-1-phosphotransferase subunit gamma OS=Mus musculus GN=Gnptg PE=1 SV=1	18.5243	2.99763e-06	+		39
Q9WVB4	Slit homolog 3 protein OS=Mus musculus GN=Slit3 PE=2 SV=2	18.3983	1.46142e-05	+		39
P28862	Cluster of Stromelysin-1 OS=Mus musculus GN=Mmp3 PE=2 SV=2 (P28862)	0	0	+		39
Q9Z100	Probable carboxypeptidase X1 OS=Mus musculus GN=Cpxm1 PE=2 SV=2	17.1879	6.58586e-06	+		39
Q61072	Disintegrin and metalloproteinase domain-containing protein 9 OS=Mus musculus GN=Adam9 PE=1 SV=2	16.2795	7.09906e-06	+		39
Q61805	Lipopolysaccharide-binding protein OS=Mus musculus GN=Lbp PE=1 SV=2	14.9959	3.76795e-06	+		39
P58022	Lysyl oxidase homolog 2 OS=Mus musculus GN=Loxl2 PE=1 SV=2	14.7278	6.06837e-06	+		39
O35516	Neurogenic locus notch homolog protein 2 OS=Mus musculus GN=Notch2 PE=1 SV=1	13.6248	1.71198e-05	+		39
Q2UY11	Collagen alpha-1(XXVIII) chain OS=Mus musculus GN=Col28a1 PE=2 SV=1	13.079	7.35554e-06	+		39
P97467	Peptidyl-glycine alpha-amidating monooxygenase OS=Mus musculus GN=Pam PE=1 SV=2	11.0707	5.7129e-06	+		39
P06869	Urokinase-type plasminogen activator OS=Mus musculus GN=Plau PE=1 SV=1	10.3914	2.37536e-06	+		39
Q80T21	ADAMTS-like protein 4 OS=Mus musculus GN=Adamtsl4 PE=2 SV=1	10.2825	5.51369e-06	+		39
O35657	Sialidase-1 OS=Mus musculus GN=Neu1 PE=1 SV=1	9.64652	2.03717e-06	+		39
Q00493	Carboxypeptidase E OS=Mus musculus GN=Cpe PE=1 SV=2	0	0	+		39
Q9R1B9	Slit homolog 2 protein OS=Mus musculus GN=Slit2 PE=2 SV=2	8.73919	6.98544e-06	+		39
Q91WP6	Cluster of Serine protease inhibitor A3N OS=Mus musculus GN=Serpina3n PE=1 SV=1 (Q91WP6)	0	0	+		39
A2AVA0	Sushi, von Willebrand factor type A, EGF and pentraxin domain-containing protein 1 OS=Mus musculus GN=Svep1 PE=1 SV=1	8.59994	1.57802e-05	+		39
Q921I1	Serotransferrin OS=Mus musculus GN=Tf PE=1 SV=1	0	0	+		39
O88839	Disintegrin and metalloproteinase domain-containing protein 15 OS=Mus musculus GN=Adam15 PE=1 SV=2	8.02856	3.52325e-06	+		39
Q8R2G6	Coiled-coil domain-containing protein 80 OS=Mus musculus GN=Ccdc80 PE=1 SV=2	7.61715	3.88207e-06	+		39
Q9R118	Serine protease HTRA1 OS=Mus musculus GN=Htra1 PE=1 SV=2	7.52451	1.82503e-06	+		39
Q8BU25	Inactive serine protease PAMR1 OS=Mus musculus GN=Pamr1 PE=2 SV=3	7.49947	2.85264e-06	+		39
P29268	Connective tissue growth factor OS=Mus musculus GN=Ctgf PE=2 SV=3	0	0	+		39
P98064	Mannan-binding lectin serine protease 1 OS=Mus musculus GN=Masp1 PE=1 SV=2	4.64072	1.75752e-06	+		39
Q8BLX7	Collagen alpha-1(XVI) chain OS=Mus musculus GN=Col16a1 PE=2 SV=2	3.97146	2.93048e-06	+		39
Q8CG19	Latent-transforming growth factor beta-binding protein 1 OS=Mus musculus GN=Ltbp1 PE=2 SV=2	3.74968	3.31565e-06	+		39
Q9CYN9	Renin receptor OS=Mus musculus GN=Atp6ap2 PE=2 SV=2	0	0	+		39
P97798	Neogenin OS=Mus musculus GN=Neo1 PE=1 SV=1	1.97025	1.52245e-06	+		39
Q8BLI0	ADAMTS-like protein 1 OS=Mus musculus GN=Adamtsl1 PE=2 SV=2	1.85853	1.69001e-06	+		39
Q8CIT9	Suprabasin OS=Mus musculus GN=Sbsn PE=2 SV=1	1.61222	5.52307e-07	+		39
Q6GQT1	Alpha-2-macroglobulin-P OS=Mus musculus GN=A2mp PE=2 SV=2	0.738094	5.74501e-07	+		39
Q8K3K7	1-acyl-sn-glycerol-3-phosphate acyltransferase beta OS=Mus musculus GN=Agpat2 PE=2 SV=1	1708.69	0.000250939
Q61503	5'-nucleotidase OS=Mus musculus GN=Nt5e PE=1 SV=2	257.414	7.78564e-05
Q9ERR7	15 kDa selenoprotein OS=Mus musculus GN=Sep15 PE=1 SV=3	1746.22	0.000147266
Q80X85	28S ribosomal protein S7, mitochondrial OS=Mus musculus GN=Mrps7 PE=2 SV=1	47.814	6.35454e-06
Q9D7N3	28S ribosomal protein S9, mitochondrial OS=Mus musculus GN=Mrps9 PE=2 SV=3	198.796	4.23e-05
Q9D773	39S ribosomal protein L2, mitochondrial OS=Mus musculus GN=Mrpl2 PE=2 SV=1	21.2924	3.36206e-06
Q9DCI9	39S ribosomal protein L32, mitochondrial OS=Mus musculus GN=Mrpl32 PE=2 SV=1	80.4895	8.28445e-06
Q9CZ83	39S ribosomal protein L55, mitochondrial OS=Mus musculus GN=Mrpl55 PE=2 SV=1	116.898	8.37161e-06
Q8VDL4	ADP-dependent glucokinase OS=Mus musculus GN=Adpgk PE=1 SV=2	275.231	7.02605e-05
Q8BVU5	ADP-ribose pyrophosphatase, mitochondrial OS=Mus musculus GN=Nudt9 PE=2 SV=1	71.474	1.30675e-05
Q64277	ADP-ribosyl cyclase/cyclic ADP-ribose hydrolase 2 OS=Mus musculus GN=Bst1 PE=1 SV=1	5.69716	9.33982e-07
Q5F2F2	Abhydrolase domain-containing protein 15 OS=Mus musculus GN=Abhd15 PE=2 SV=1	168.533	4.08271e-05
E9Q4Z2	Acetyl-CoA carboxylase 2 OS=Mus musculus GN=Acacb PE=1 SV=1	162.791	0.000212592
P21836	Acetylcholinesterase OS=Mus musculus GN=Ache PE=1 SV=1	54.7541	1.76768e-05
P58242	Acid sphingomyelinase-like phosphodiesterase 3b OS=Mus musculus GN=Smpdl3b PE=1 SV=1	57.3395	1.40121e-05
Q8K348	Cluster of Activin receptor type-1C OS=Mus musculus GN=Acvr1c PE=2 SV=3 (Q8K348)	0	0
Q5XG73	Acyl-CoA-binding domain-containing protein 5 OS=Mus musculus GN=Acbd5 PE=1 SV=1	70.4427	1.8887e-05
Q91WG0	Acylcarnitine hydrolase OS=Mus musculus GN=Ces2c PE=1 SV=1	128.966	3.8154e-05
O89020	Afamin OS=Mus musculus GN=Afm PE=1 SV=2	905.767	0.000297605
Q9CZS1	Aldehyde dehydrogenase X, mitochondrial OS=Mus musculus GN=Aldh1b1 PE=1 SV=1	353.733	9.64155e-05
P09242	Alkaline phosphatase, tissue-nonspecific isozyme OS=Mus musculus GN=Alpl PE=1 SV=2	14.7022	4.00461e-06
Q64FW2	All-trans-retinol 13,14-reductase OS=Mus musculus GN=Retsat PE=1 SV=3	41.0609	1.30938e-05
Q60590	Cluster of Alpha-1-acid glycoprotein 1 OS=Mus musculus GN=Orm1 PE=1 SV=1 (Q60590)	0	0
P07758	Cluster of Alpha-1-antitrypsin 1-1 OS=Mus musculus GN=Serpina1a PE=1 SV=4 (P07758)	0	0
Q19LI2	Alpha-1B-glycoprotein OS=Mus musculus GN=A1bg PE=1 SV=1	1221.24	0.000327086
Q61247	Alpha-2-antiplasmin OS=Mus musculus GN=Serpinf2 PE=1 SV=1	1462.58	0.000380771
Q61838	Alpha-2-macroglobulin OS=Mus musculus GN=A2m PE=1 SV=3	2322.57	0.0018243
Q8BHC9	Alpha-(1,3)-fucosyltransferase 11 OS=Mus musculus GN=Fut11 PE=1 SV=1	461.505	0.000121375
P48441	Alpha-L-iduronidase OS=Mus musculus GN=Idua PE=1 SV=2	32.2462	1.08816e-05
P21570	Angiogenin OS=Mus musculus GN=Ang PE=1 SV=1	0	0
Q02858	Angiopoietin-1 receptor OS=Mus musculus GN=Tek PE=1 SV=2	0	0
O88312	Anterior gradient protein 2 homolog OS=Mus musculus GN=Agr2 PE=2 SV=1	0	0
Q6DFX2	Anthrax toxin receptor 2 OS=Mus musculus GN=Antxr2 PE=2 SV=1	43.8715	1.10502e-05
P36371	Antigen peptide transporter 2 OS=Mus musculus GN=Tap2 PE=2 SV=1	23.0887	8.46828e-06
P11609	Antigen-presenting glycoprotein CD1d1 OS=Mus musculus GN=Cd1d1 PE=1 SV=3	531.087	9.69696e-05
P32261	Antithrombin-III OS=Mus musculus GN=Serpinc1 PE=1 SV=1	3098.95	0.000763223
Q00623	Apolipoprotein A-I OS=Mus musculus GN=Apoa1 PE=1 SV=2	20548.8	0.00297947
P09813	Apolipoprotein A-II OS=Mus musculus GN=Apoa2 PE=1 SV=2	32303.7	0.00173012
P06728	Apolipoprotein A-IV OS=Mus musculus GN=Apoa4 PE=1 SV=3	4467.92	0.000952811
E9Q414	Apolipoprotein B-100 OS=Mus musculus GN=Apob PE=1 SV=1	1.02932	2.48339e-06
P34928	Apolipoprotein C-I OS=Mus musculus GN=Apoc1 PE=1 SV=1	2387.89	0.000109655
P33622	Apolipoprotein C-III OS=Mus musculus GN=Apoc3 PE=1 SV=2	2509.21	0.000130508
P50428	Arylsulfatase A OS=Mus musculus GN=Arsa PE=2 SV=2	24.4169	6.21518e-06
P18293	Atrial natriuretic peptide receptor 1 OS=Mus musculus GN=Npr1 PE=2 SV=2	0	0
Q6VVW5	Atrial natriuretic peptide receptor 2 OS=Mus musculus GN=Npr2 PE=2 SV=2	22.7114	1.25909e-05
P70180	Atrial natriuretic peptide receptor 3 OS=Mus musculus GN=Npr3 PE=1 SV=3	180.362	5.10868e-05
P15209	BDNF/NT-3 growth factors receptor OS=Mus musculus GN=Ntrk2 PE=1 SV=1	15.913	6.94332e-06
Q9R069	Basal cell adhesion molecule OS=Mus musculus GN=Bcam PE=2 SV=1	539.123	0.000172779
Q8BHT6	Beta-1,3-glucosyltransferase OS=Mus musculus GN=B3galtl PE=2 SV=3	142.025	3.72343e-05
Q01339	Beta-2-glycoprotein 1 OS=Mus musculus GN=Apoh PE=1 SV=1	4180.56	0.000764577
Q8K2I4	Beta-mannosidase OS=Mus musculus GN=Manba PE=2 SV=1	17.3146	8.26813e-06
Q9DBL7	Bifunctional coenzyme A synthase OS=Mus musculus GN=Coasy PE=1 SV=2	280.21	8.23087e-05
Q8BTJ4	Bis(5'-adenosyl)-triphosphatase enpp4 OS=Mus musculus GN=Enpp4 PE=1 SV=1	171.544	4.19294e-05
P14847	C-reactive protein OS=Mus musculus GN=Crp PE=2 SV=2	0	0
Q64449	C-type mannose receptor 2 OS=Mus musculus GN=Mrc2 PE=1 SV=3	33.1429	2.62242e-05
Q9QWK4	CD5 antigen-like OS=Mus musculus GN=Cd5l PE=1 SV=3	542.602	9.98639e-05
P18181	CD48 antigen OS=Mus musculus GN=Cd48 PE=1 SV=1	85.8193	1.11295e-05
O55186	CD59A glycoprotein OS=Mus musculus GN=Cd59a PE=2 SV=1	3143.79	0.00020319
Q9Z0M6	CD97 antigen OS=Mus musculus GN=Cd97 PE=1 SV=2	123.497	5.28787e-05
Q8BIF0	CD99 antigen-like protein 2 OS=Mus musculus GN=Cd99l2 PE=1 SV=1	604.354	7.28809e-05
Q8R422	CD109 antigen OS=Mus musculus GN=Cd109 PE=2 SV=1	21.9211	1.67829e-05
Q61490	CD166 antigen OS=Mus musculus GN=Alcam PE=1 SV=3	396.616	0.000122265
Q62192	CD180 antigen OS=Mus musculus GN=Cd180 PE=1 SV=2	36.3189	1.27802e-05
Q9DCG2	CD302 antigen OS=Mus musculus GN=Cd302 PE=2 SV=2	408.099	4.91345e-05
Q1ERP8	CMRF35-like molecule 9 OS=Mus musculus GN=Cd300lg PE=1 SV=1	664.559	0.000115682
P09803	Cadherin-1 OS=Mus musculus GN=Cdh1 PE=1 SV=1	0	0
P15116	Cadherin-2 OS=Mus musculus GN=Cdh2 PE=1 SV=2	28.6074	1.35208e-05
P55284	Cadherin-5 OS=Mus musculus GN=Cdh5 PE=1 SV=2	345.846	0.000143977
Q3UMR5	Calcium uniporter protein, mitochondrial OS=Mus musculus GN=Mcu PE=1 SV=2	259.04	4.86811e-05
A2ASZ8	Calcium-binding mitochondrial carrier protein SCaMC-2 OS=Mus musculus GN=Slc25a25 PE=2 SV=1	7.7319	1.92684e-06
P35564	Calnexin OS=Mus musculus GN=Canx PE=1 SV=1	3094.07	0.000985846
O09165	Calsequestrin-1 OS=Mus musculus GN=Casq1 PE=1 SV=3	3975.65	0.000873232
O09161	Calsequestrin-2 OS=Mus musculus GN=Casq2 PE=1 SV=3	146.316	3.33835e-05
Q64444	Carbonic anhydrase 4 OS=Mus musculus GN=Ca4 PE=1 SV=1	243.484	3.96111e-05
P23953	Carboxylesterase 1C OS=Mus musculus GN=Ces1c PE=1 SV=4	8183.74	0.00236636
Q8VCT4	Carboxylesterase 1D OS=Mus musculus GN=Ces1d PE=1 SV=1	17204.9	0.00503454
Q64176	Carboxylesterase 1E OS=Mus musculus GN=Ces1e PE=1 SV=1	0	0
O89001	Carboxypeptidase D OS=Mus musculus GN=Cpd PE=1 SV=2	7.19223	5.19123e-06
Q9JJN5	Carboxypeptidase N catalytic chain OS=Mus musculus GN=Cpn1 PE=2 SV=1	50.5168	1.24038e-05
Q9DBB9	Carboxypeptidase N subunit 2 OS=Mus musculus GN=Cpn2 PE=1 SV=2	408.175	0.000116911
P31809	Carcinoembryonic antigen-related cell adhesion molecule 1 OS=Mus musculus GN=Ceacam1 PE=1 SV=1	1237.1	0.00033405
Q925P2	Carcinoembryonic antigen-related cell adhesion molecule 2 OS=Mus musculus GN=Ceacam2 PE=1 SV=3	0	0
P70269	Cathepsin E OS=Mus musculus GN=Ctse PE=1 SV=2	1081.03	0.000219825
P24668	Cation-dependent mannose-6-phosphate receptor OS=Mus musculus GN=M6pr PE=1 SV=1	927.726	0.000136959
Q07113	Cation-independent mannose-6-phosphate receptor OS=Mus musculus GN=Igf2r PE=1 SV=1	35.8532	4.64928e-05
Q8R5M8	Cell adhesion molecule 1 OS=Mus musculus GN=Cadm1 PE=1 SV=2	78.6232	1.85389e-05
Q99N28	Cell adhesion molecule 3 OS=Mus musculus GN=Cadm3 PE=1 SV=1	101.667	2.06869e-05
Q8R2Y2	Cell surface glycoprotein MUC18 OS=Mus musculus GN=Mcam PE=1 SV=1	4545.06	0.00154002
Q8CC36	Cerebral dopamine neurotrophic factor OS=Mus musculus GN=Cdnf PE=1 SV=1	115.524	1.15063e-05
Q3UMW8	Ceroid-lipofuscinosis neuronal protein 5 homolog OS=Mus musculus GN=Cln5 PE=2 SV=1	23.8487	4.44199e-06
Q922Q9	Chitinase domain-containing protein 1 OS=Mus musculus GN=Chid1 PE=2 SV=1	52.3023	1.11231e-05
Q99LI2	Chloride channel CLIC-like protein 1 OS=Mus musculus GN=Clcc1 PE=1 SV=1	4.91254	1.41036e-06
Q03311	Cholinesterase OS=Mus musculus GN=Bche PE=2 SV=2	370.375	0.000120086
P21844	Chymase OS=Mus musculus GN=Cma1 PE=1 SV=2	2296.99	0.000300088
O88507	Ciliary neurotrophic factor receptor subunit alpha OS=Mus musculus GN=Cntfr PE=1 SV=2	0	0
P28078	Class II histocompatibility antigen, M alpha chain OS=Mus musculus GN=H2-DMa PE=1 SV=1	0	0
P35737	Class II histocompatibility antigen, M beta 1 chain OS=Mus musculus GN=H2-DMb1 PE=2 SV=1	15.9166	2.17837e-06
Q99KN9	Clathrin interactor 1 OS=Mus musculus GN=Clint1 PE=1 SV=2	375.976	0.000121992
O88783	Coagulation factor V OS=Mus musculus GN=F5 PE=1 SV=1	16.0857	1.88343e-05
O88947	Coagulation factor X OS=Mus musculus GN=F10 PE=1 SV=1	97.6517	2.49814e-05
Q80YC5	Coagulation factor XII OS=Mus musculus GN=F12 PE=2 SV=2	162.146	5.04516e-05
Q07968	Coagulation factor XIII B chain OS=Mus musculus GN=F13b PE=1 SV=2	187.603	6.76958e-05
Q9D024	Coiled-coil domain-containing protein 47 OS=Mus musculus GN=Ccdc47 PE=2 SV=2	248.476	6.57145e-05
Q8C7V8	Coiled-coil domain-containing protein 134 OS=Mus musculus GN=Ccdc134 PE=2 SV=1	0	0
P28481	Collagen alpha-1(II) chain OS=Mus musculus GN=Col2a1 PE=1 SV=2	291.997	0.000196335
A2AX52	Collagen alpha-4(VI) chain OS=Mus musculus GN=Col6a4 PE=1 SV=2	6.697	7.95451e-06
A6H584	Collagen alpha-5(VI) chain OS=Mus musculus GN=Col6a5 PE=1 SV=3	30.5742	4.19299e-05
Q8C6K9	Collagen alpha-6(VI) chain OS=Mus musculus GN=Col6a6 PE=1 SV=2	79.2666	9.24704e-05
Q3SXB8	Collectin-11 OS=Mus musculus GN=Colec11 PE=2 SV=2	0	0
Q4ZJN1	Complement C1q and tumor necrosis factor-related protein 9 OS=Mus musculus GN=C1qtnf9 PE=1 SV=1	80.1534	1.31213e-05
P98086	Complement C1q subcomponent subunit A OS=Mus musculus GN=C1qa PE=1 SV=2	40.6931	5.00579e-06
Q9QXP7	Complement C1q tumor necrosis factor-related protein 1 OS=Mus musculus GN=C1qtnf1 PE=2 SV=1	17.0891	2.59057e-06
Q8BVD7	Complement C1q tumor necrosis factor-related protein 7 OS=Mus musculus GN=C1qtnf7 PE=2 SV=2	104.767	1.51418e-05
P06684	Complement C5 OS=Mus musculus GN=C5 PE=1 SV=2	71.1005	6.36002e-05
O89103	Complement component C1q receptor OS=Mus musculus GN=Cd93 PE=1 SV=1	194.667	6.39385e-05
Q8K182	Complement component C8 alpha chain OS=Mus musculus GN=C8a PE=2 SV=1	25.3977	7.94811e-06
Q8BH35	Complement component C8 beta chain OS=Mus musculus GN=C8b PE=1 SV=1	14.3418	4.49833e-06
Q8VCG4	Complement component C8 gamma chain OS=Mus musculus GN=C8g PE=1 SV=1	65.3316	6.96408e-06
P06683	Complement component C9 OS=Mus musculus GN=C9 PE=1 SV=2	25.9296	7.61382e-06
Q61475	Cluster of Complement decay-accelerating factor, GPI-anchored OS=Mus musculus GN=Cd55 PE=2 SV=2 (Q61475)	0	0
Q61129	Complement factor I OS=Mus musculus GN=Cfi PE=1 SV=3	446.807	0.000142323
P12960	Contactin-1 OS=Mus musculus GN=Cntn1 PE=1 SV=1	0	0
Q06770	Corticosteroid-binding globulin OS=Mus musculus GN=Serpina6 PE=1 SV=1	1713.58	0.000363313
P97792	Coxsackievirus and adenovirus receptor homolog OS=Mus musculus GN=Cxadr PE=1 SV=1	39.755	7.52116e-06
Q91XD7	Cysteine-rich with EGF-like domain protein 1 OS=Mus musculus GN=Creld1 PE=2 SV=1	642.76	0.000139162
P33267	Cytochrome P450 2F2 OS=Mus musculus GN=Cyp2f2 PE=2 SV=1	23.4524	6.21411e-06
Q9DBX6	Cytochrome P450 2S1 OS=Mus musculus GN=Cyp2s1 PE=2 SV=1	11.5784	3.05052e-06
P56542	Deoxyribonuclease-2-alpha OS=Mus musculus GN=Dnase2 PE=2 SV=1	34.3097	6.30628e-06
O55111	Desmoglein-2 OS=Mus musculus GN=Dsg2 PE=1 SV=3	3.03388	1.75847e-06
Q8R242	Di-N-acetylchitobiase OS=Mus musculus GN=Ctbs PE=2 SV=2	221.571	4.33319e-05
Q62371	Discoidin domain-containing receptor 2 OS=Mus musculus GN=Ddr2 PE=1 SV=2	0	0
Q9Z0F8	Disintegrin and metalloproteinase domain-containing protein 17 OS=Mus musculus GN=Adam17 PE=1 SV=3	22.8002	1.00481e-05
Q61712	DnaJ homolog subfamily C member 1 OS=Mus musculus GN=Dnajc1 PE=1 SV=1	75.8162	2.29334e-05
Q91YW3	DnaJ homolog subfamily C member 3 OS=Mus musculus GN=Dnajc3 PE=1 SV=1	368.069	0.000100169
Q80TN4	DnaJ homolog subfamily C member 16 OS=Mus musculus GN=Dnajc16 PE=1 SV=2	0	0
A2ALW5	DnaJ homolog subfamily C member 25 OS=Mus musculus GN=Dnajc25 PE=2 SV=1	35.0543	6.96217e-06
Q9D1Q4	Dolichol-phosphate mannosyltransferase subunit 3 OS=Mus musculus GN=Dpm3 PE=3 SV=1	0	0
O54734	Dolichyl-diphosphooligosaccharide--protein glycosyltransferase 48 kDa subunit OS=Mus musculus GN=Ddost PE=1 SV=2	1218.54	0.000282936
Q91YQ5	Dolichyl-diphosphooligosaccharide--protein glycosyltransferase subunit 1 OS=Mus musculus GN=Rpn1 PE=1 SV=1	685.295	0.000222411
Q9DBG6	Dolichyl-diphosphooligosaccharide--protein glycosyltransferase subunit 2 OS=Mus musculus GN=Rpn2 PE=2 SV=1	858.991	0.000280959
Q8BYW9	EGF domain-specific O-linked N-acetylglucosamine transferase OS=Mus musculus GN=Eogt PE=1 SV=1	40.4903	1.17827e-05
Q923X1	EGF, latrophilin seven transmembrane domain-containing protein 1 OS=Mus musculus GN=Eltd1 PE=2 SV=3	0	0
Q99K41	EMILIN-1 OS=Mus musculus GN=Emilin1 PE=1 SV=1	324.596	0.000165388
Q2HXL6	ER degradation-enhancing alpha-mannosidase-like protein 3 OS=Mus musculus GN=Edem3 PE=1 SV=2	12.694	6.26425e-06
Q8C7X2	ER membrane protein complex subunit 1 OS=Mus musculus GN=Emc1 PE=1 SV=1	65.97	3.48688e-05
Q9EP72	ER membrane protein complex subunit 7 OS=Mus musculus GN=Emc7 PE=2 SV=1	377.291	4.70112e-05
Q3TAS6	ER membrane protein complex subunit 10 OS=Mus musculus GN=Emc10 PE=2 SV=2	333.251	4.2696e-05
Q8R2E9	ERO1-like protein beta OS=Mus musculus GN=Ero1lb PE=1 SV=1	0	0
Q8R2G4	Ecto-ADP-ribosyltransferase 3 OS=Mus musculus GN=Art3 PE=2 SV=2	978.869	0.000194773
O55026	Ectonucleoside triphosphate diphosphohydrolase 2 OS=Mus musculus GN=Entpd2 PE=1 SV=2	329.614	8.47935e-05
Q9WUZ9	Ectonucleoside triphosphate diphosphohydrolase 5 OS=Mus musculus GN=Entpd5 PE=1 SV=1	286.593	6.39299e-05
Q9EQG7	Ectonucleotide pyrophosphatase/phosphodiesterase family member 5 OS=Mus musculus GN=Enpp5 PE=2 SV=3	77.8074	2.00409e-05
P54320	Elastin OS=Mus musculus GN=Eln PE=2 SV=2	22.2913	7.59468e-06
Q63961	Endoglin OS=Mus musculus GN=Eng PE=1 SV=2	45.1746	1.49803e-05
O08600	Endonuclease G, mitochondrial OS=Mus musculus GN=Endog PE=2 SV=1	74.9311	1.14236e-05
Q8C522	Endonuclease domain-containing 1 protein OS=Mus musculus GN=Endod1 PE=1 SV=2	127.836	3.34567e-05
Q9EQH2	Endoplasmic reticulum aminopeptidase 1 OS=Mus musculus GN=Erap1 PE=2 SV=2	135.432	6.83713e-05
Q8VEH8	Endoplasmic reticulum lectin 1 OS=Mus musculus GN=Erlec1 PE=2 SV=1	176.413	4.58728e-05
Q925F2	Endothelial cell-selective adhesion molecule OS=Mus musculus GN=Esam PE=1 SV=1	91.1988	1.80583e-05
Q3TZW0	Endothelial cell-specific chemotaxis regulator OS=Mus musculus GN=Ecscr PE=2 SV=2	336.971	3.62089e-05
Q4PZA2	Endothelin-converting enzyme 1 OS=Mus musculus GN=Ece1 PE=1 SV=1	66.4072	2.73841e-05
P97426	Eosinophil cationic protein 1 OS=Mus musculus GN=Ear1 PE=2 SV=1	286.648	2.34793e-05
P49290	Eosinophil peroxidase OS=Mus musculus GN=Epx PE=1 SV=2	0	0
Q03145	Ephrin type-A receptor 2 OS=Mus musculus GN=Epha2 PE=1 SV=3	3.85621	1.98791e-06
P54763	Ephrin type-B receptor 2 OS=Mus musculus GN=Ephb2 PE=1 SV=2	44.8769	2.33569e-05
P54754	Ephrin type-B receptor 3 OS=Mus musculus GN=Ephb3 PE=1 SV=2	2.78576	1.44677e-06
P54761	Ephrin type-B receptor 4 OS=Mus musculus GN=Ephb4 PE=1 SV=2	3.6941	1.90428e-06
O08543	Ephrin-A5 OS=Mus musculus GN=Efna5 PE=1 SV=1	0	0
P52795	Ephrin-B1 OS=Mus musculus GN=Efnb1 PE=1 SV=1	45.1	8.08637e-06
Q6GUQ1	Epidermal growth factor-like protein 8 OS=Mus musculus GN=Egfl8 PE=2 SV=2	0	0
Q9D379	Epoxide hydrolase 1 OS=Mus musculus GN=Ephx1 PE=1 SV=2	578.64	0.000144079
Q8BFZ9	Erlin-2 OS=Mus musculus GN=Erlin2 PE=1 SV=1	1414.22	0.000253655
Q91WU0	Expressed sequence AU018778 OS=Mus musculus GN=Ces1f PE=2 SV=1	2693.02	0.000785798
Q9QXC1	Fetuin-B OS=Mus musculus GN=Fetub PE=1 SV=1	1384.94	0.00028015
Q61554	Fibrillin-1 OS=Mus musculus GN=Fbn1 PE=1 SV=1	1458.87	0.00215758
E9PV24	Fibrinogen alpha chain OS=Mus musculus GN=Fga PE=2 SV=1	1228.04	0.000508487
Q8K0E8	Fibrinogen beta chain OS=Mus musculus GN=Fgb PE=2 SV=1	3996.64	0.00103634
Q8VCM7	Fibrinogen gamma chain OS=Mus musculus GN=Fgg PE=1 SV=1	6098.05	0.00142641
P12804	Fibroleukin OS=Mus musculus GN=Fgl2 PE=1 SV=1	31.8864	7.39214e-06
O70165	Ficolin-1 OS=Mus musculus GN=Fcn1 PE=1 SV=1	337.899	5.80867e-05
Q05685	Folate receptor beta OS=Mus musculus GN=Folr2 PE=2 SV=1	129.864	1.77249e-05
Q8CFX1	GDH/6PGL endoplasmic bifunctional protein OS=Mus musculus GN=H6pd PE=1 SV=2	856.635	0.000360777
Q91ZW2	GDP-fucose protein O-fucosyltransferase 1 OS=Mus musculus GN=Pofut1 PE=1 SV=1	169.28	3.5826e-05
Q8VHI3	GDP-fucose protein O-fucosyltransferase 2 OS=Mus musculus GN=Pofut2 PE=1 SV=1	107.985	2.52785e-05
Q99J23	GH3 domain-containing protein OS=Mus musculus GN=Ghdc PE=2 SV=2	0	0
Q8BXQ2	GPI transamidase component PIG-T OS=Mus musculus GN=Pigt PE=1 SV=2	11.2409	3.49782e-06
Q9CXY9	GPI-anchor transamidase OS=Mus musculus GN=Pigk PE=2 SV=2	46.3044	9.84517e-06
P54818	Galactocerebrosidase OS=Mus musculus GN=Galc PE=1 SV=2	108.564	3.97215e-05
Q60648	Ganglioside GM2 activator OS=Mus musculus GN=Gm2a PE=1 SV=2	422.187	4.16364e-05
O08795	Glucosidase 2 subunit beta OS=Mus musculus GN=Prkcsh PE=1 SV=1	2329.85	0.000648719
Q99LJ6	Glutathione peroxidase 7 OS=Mus musculus GN=Gpx7 PE=2 SV=1	256.486	2.55827e-05
Q9D1N2	Glycosylphosphatidylinositol-anchored high density lipoprotein-binding protein 1 OS=Mus musculus GN=Gpihbp1 PE=1 SV=1	0	0
Q9QZF2	Glypican-1 OS=Mus musculus GN=Gpc1 PE=1 SV=1	11.089	3.22239e-06
Q9R087	Glypican-6 OS=Mus musculus GN=Gpc6 PE=1 SV=1	53.2828	1.59117e-05
Q61543	Golgi apparatus protein 1 OS=Mus musculus GN=Glg1 PE=1 SV=1	42.4065	2.68576e-05
Q01721	Growth arrest-specific protein 1 OS=Mus musculus GN=Gas1 PE=2 SV=2	139.585	2.35957e-05
P16882	Growth hormone receptor OS=Mus musculus GN=Ghr PE=1 SV=1	4.79584	1.6531e-06
P06339	H-2 class I histocompatibility antigen, D-37 alpha chain OS=Mus musculus GN=H2-T23 PE=1 SV=1	0	0
P01902	H-2 class I histocompatibility antigen, K-D alpha chain OS=Mus musculus GN=H2-K1 PE=1 SV=1	0	0
P14429	H-2 class I histocompatibility antigen, Q7 alpha chain OS=Mus musculus GN=H2-Q7 PE=1 SV=1	43.9633	7.89599e-06
P01898	H-2 class I histocompatibility antigen, Q10 alpha chain OS=Mus musculus GN=H2-Q10 PE=1 SV=3	0	0
P14483	Cluster of H-2 class II histocompatibility antigen, A beta chain OS=Mus musculus GN=H2-Ab1 PE=1 SV=1 (P14483)	0	0
P18468	Cluster of H-2 class II histocompatibility antigen, I-A beta chain OS=Mus musculus GN=H2-Eb1 PE=1 SV=1 (P18468)	0	0
Q64314	Hematopoietic progenitor cell antigen CD34 OS=Mus musculus GN=Cd34 PE=1 SV=1	794.028	0.000154115
A2AJ76	Hemicentin-2 OS=Mus musculus GN=Hmcn2 PE=2 SV=1	1.27377	3.30098e-06
Q91X72	Hemopexin OS=Mus musculus GN=Hpx PE=1 SV=2	0	0
P49182	Heparin cofactor 2 OS=Mus musculus GN=Serpind1 PE=1 SV=1	151.231	3.90313e-05
Q9R098	Hepatocyte growth factor activator OS=Mus musculus GN=Hgfac PE=1 SV=1	87.0508	2.90921e-05
P16056	Hepatocyte growth factor receptor OS=Mus musculus GN=Met PE=1 SV=1	5.13814	3.7364e-06
P26928	Hepatocyte growth factor-like protein OS=Mus musculus GN=Mst1 PE=2 SV=2	0	0
Q9Z0Z4	Hephaestin OS=Mus musculus GN=Heph PE=2 SV=3	23.3743	1.43538e-05
P70387	Hereditary hemochromatosis protein homolog OS=Mus musculus GN=Hfe PE=2 SV=2	131.462	2.52364e-05
P20491	High affinity immunoglobulin epsilon receptor subunit gamma OS=Mus musculus GN=Fcer1g PE=1 SV=1	0	0
P26151	High affinity immunoglobulin gamma Fc receptor I OS=Mus musculus GN=Fcgr1 PE=1 SV=1	32.2648	6.85903e-06
Q9D0S9	Histidine triad nucleotide-binding protein 2, mitochondrial OS=Mus musculus GN=Hint2 PE=1 SV=1	2637.66	0.000216361
Q9ESB3	Histidine-rich glycoprotein OS=Mus musculus GN=Hrg PE=1 SV=2	1661.9	0.000465651
Q8K0D2	Hyaluronan-binding protein 2 OS=Mus musculus GN=Habp2 PE=1 SV=2	20.198	5.96463e-06
O35632	Hyaluronidase-2 OS=Mus musculus GN=Hyal2 PE=1 SV=2	100.898	2.56208e-05
P01749	Ig heavy chain V region 3 OS=Mus musculus GN=Ighv1-61 PE=1 SV=1	519.779	3.20395e-05
P01750	Ig heavy chain V region 102 OS=Mus musculus PE=1 SV=1	470.851	2.86911e-05
P18524	Cluster of Ig heavy chain V region RF OS=Mus musculus PE=1 SV=1 (P18524)	0	0
P01633	Ig kappa chain V19-17 OS=Mus musculus GN=Igk-V19-17 PE=1 SV=1	485.108	3.77546e-05
P01635	Ig kappa chain V-V region K2 (Fragment) OS=Mus musculus PE=1 SV=1	1694.8	0.000100982
P01642	Ig kappa chain V-V region L7 (Fragment) OS=Mus musculus GN=Gm10881 PE=1 SV=1	5280.09	0.000315457
P01634	Ig kappa chain V-V region MOPC 21 OS=Mus musculus PE=1 SV=1	422.417	2.98112e-05
P01639	Ig kappa chain V-V region MOPC 41 OS=Mus musculus GN=Gm5571 PE=1 SV=1	3775.81	0.000255909
P01637	Cluster of Ig kappa chain V-V region T1 OS=Mus musculus PE=4 SV=1 (P01637)	0	0
P01724	Cluster of Ig lambda-1 chain V regions MOPC 104E/RPC20/J558/S104 OS=Mus musculus PE=1 SV=1 (P01724)	0	0
P01728	Cluster of Ig lambda-2 chain V region OS=Mus musculus PE=3 SV=1 (P01728)	0	0
Q61559	IgG receptor FcRn large subunit p51 OS=Mus musculus GN=Fcgrt PE=1 SV=1	836.034	0.000158741
Q9CR20	Immediate early response 3-interacting protein 1 OS=Mus musculus GN=Ier3ip1 PE=2 SV=1	1895.72	8.09509e-05
P01592	Immunoglobulin J chain OS=Mus musculus GN=Igj PE=2 SV=4	3580.38	0.000305438
Q8R366	Immunoglobulin superfamily member 8 OS=Mus musculus GN=Igsf8 PE=1 SV=2	124.487	3.83282e-05
Q5BKQ4	Inactive pancreatic lipase-related protein 1 OS=Mus musculus GN=Pnliprp1 PE=2 SV=2	4.04509	1.0095e-06
Q8BKG3	Inactive tyrosine-protein kinase 7 OS=Mus musculus GN=Ptk7 PE=1 SV=1	29.2161	1.62623e-05
Q9DBD0	Inhibitor of carbonic anhydrase OS=Mus musculus GN=Ica PE=1 SV=1	426.054	0.000154891
P15208	Insulin receptor OS=Mus musculus GN=Insr PE=1 SV=2	0	0
Q60751	Insulin-like growth factor 1 receptor OS=Mus musculus GN=Igf1r PE=1 SV=3	0	0
P70389	Insulin-like growth factor-binding protein complex acid labile subunit OS=Mus musculus GN=Igfals PE=2 SV=1	38.135	1.20933e-05
Q62469	Integrin alpha-2 OS=Mus musculus GN=Itga2 PE=1 SV=2	13.8564	8.46241e-06
Q61739	Integrin alpha-6 OS=Mus musculus GN=Itga6 PE=1 SV=3	322.506	0.000186581
A2ARA8	Integrin alpha-8 OS=Mus musculus GN=Itga8 PE=1 SV=1	27.3975	1.52531e-05
P61622	Integrin alpha-11 OS=Mus musculus GN=Itga11 PE=1 SV=1	2.12047	1.33576e-06
Q9QUM0	Integrin alpha-IIb OS=Mus musculus GN=Itga2b PE=2 SV=2	11.4928	6.13296e-06
P24063	Integrin alpha-L OS=Mus musculus GN=Itgal PE=1 SV=2	0	0
P05555	Integrin alpha-M OS=Mus musculus GN=Itgam PE=1 SV=2	95.1452	5.74429e-05
P43406	Integrin alpha-V OS=Mus musculus GN=Itgav PE=1 SV=2	242.379	0.000132421
P09055	Integrin beta-1 OS=Mus musculus GN=Itgb1 PE=1 SV=1	1984.4	0.000829171
P11835	Integrin beta-2 OS=Mus musculus GN=Itgb2 PE=1 SV=2	143.811	5.79075e-05
O54890	Integrin beta-3 OS=Mus musculus GN=Itgb3 PE=1 SV=2	97.1251	3.98966e-05
A2A863	Integrin beta-4 OS=Mus musculus GN=Itgb4 PE=2 SV=1	5.98561	5.71623e-06
O70309	Integrin beta-5 OS=Mus musculus GN=Itgb5 PE=1 SV=2	55.0109	2.29021e-05
P26011	Integrin beta-7 OS=Mus musculus GN=Itgb7 PE=1 SV=2	0	0
A6X935	Inter alpha-trypsin inhibitor, heavy chain 4 OS=Mus musculus GN=Itih4 PE=1 SV=2	366.57	0.000181694
Q61702	Inter-alpha-trypsin inhibitor heavy chain H1 OS=Mus musculus GN=Itih1 PE=1 SV=2	228.467	0.000109356
Q61703	Inter-alpha-trypsin inhibitor heavy chain H2 OS=Mus musculus GN=Itih2 PE=1 SV=1	452.164	0.000226836
Q61704	Inter-alpha-trypsin inhibitor heavy chain H3 OS=Mus musculus GN=Itih3 PE=1 SV=3	185.11	8.71042e-05
Q8BJD1	Inter-alpha-trypsin inhibitor heavy chain H5 OS=Mus musculus GN=Itih5 PE=2 SV=1	244.629	0.000123675
P13597	Intercellular adhesion molecule 1 OS=Mus musculus GN=Icam1 PE=1 SV=1	75.4998	2.10404e-05
P35330	Intercellular adhesion molecule 2 OS=Mus musculus GN=Icam2 PE=1 SV=1	46.3038	6.88351e-06
Q8K4B2	Interleukin-1 receptor-associated kinase 3 OS=Mus musculus GN=Irak3 PE=1 SV=2	15.1991	4.92749e-06
P26952	Interleukin-3 receptor subunit alpha OS=Mus musculus GN=Il3ra PE=2 SV=1	84.756	1.73383e-05
Q61190	Interleukin-10 receptor subunit beta OS=Mus musculus GN=Il10rb PE=1 SV=1	9.29704	1.75124e-06
Q8K3A0	Iron-sulfur cluster co-chaperone protein HscB, mitochondrial OS=Mus musculus GN=Hscb PE=2 SV=2	238.84	3.0139e-05
Q9CWD8	Iron-sulfur protein NUBPL OS=Mus musculus GN=Nubpl PE=2 SV=2	134.549	2.17535e-05
Q3TA59	JmjC domain-containing protein 8 OS=Mus musculus GN=Jmjd8 PE=2 SV=2	77.8884	1.31091e-05
O88792	Junctional adhesion molecule A OS=Mus musculus GN=F11r PE=1 SV=2	119.137	1.82942e-05
Q9D8B7	Junctional adhesion molecule C OS=Mus musculus GN=Jam3 PE=1 SV=2	407.62	6.72524e-05
Q9JHP7	KDEL motif-containing protein 1 OS=Mus musculus GN=Kdelc1 PE=1 SV=1	8.72928	2.39717e-06
Q8K201	Keratinocyte-associated transmembrane protein 2 OS=Mus musculus GN=Kct2 PE=2 SV=2	32.0055	4.25178e-06
Q9R097	Kunitz-type protease inhibitor 1 OS=Mus musculus GN=Spint1 PE=1 SV=2	0	0
Q9ERE7	LDLR chaperone MESD OS=Mus musculus GN=Mesdc2 PE=1 SV=1	1186.85	0.000141682
Q3TYX2	LRRN4 C-terminal-like protein OS=Mus musculus GN=Lrrn4cl PE=2 SV=1	482.017	5.91935e-05
P08071	Lactotransferrin OS=Mus musculus GN=Ltf PE=2 SV=4	7.72307	2.84696e-06
Q61789	Laminin subunit alpha-3 OS=Mus musculus GN=Lama3 PE=1 SV=4	3.98101	6.90468e-06
Q61001	Laminin subunit alpha-5 OS=Mus musculus GN=Lama5 PE=1 SV=4	82.6481	0.00015815
Q8JZZ7	Latrophilin-2 (Fragment) OS=Mus musculus GN=Lphn2 PE=1 SV=2	17.2921	1.36415e-05
Q6PB66	Leucine-rich PPR motif-containing protein, mitochondrial OS=Mus musculus GN=Lrpprc PE=1 SV=2	186.134	0.000138058
P59383	Leucine-rich repeat neuronal protein 4 OS=Mus musculus GN=Lrrn4 PE=1 SV=2	68.971	2.6291e-05
Q9CXD9	Leucine-rich repeat-containing protein 17 OS=Mus musculus GN=Lrrc17 PE=2 SV=1	0	0
Q8K1T1	Leucine-rich repeat-containing protein 25 OS=Mus musculus GN=Lrrc25 PE=1 SV=1	186.088	2.87946e-05
Q61735	Leukocyte surface antigen CD47 OS=Mus musculus GN=Cd47 PE=1 SV=2	1173.33	0.000183912
Q8BLK3	Limbic system-associated membrane protein OS=Mus musculus GN=Lsamp PE=1 SV=1	26.3628	4.75519e-06
Q8VCC2	Liver carboxylesterase 1 OS=Mus musculus GN=Ces1 PE=2 SV=1	0	0
P08101	Cluster of Low affinity immunoglobulin gamma Fc region receptor II OS=Mus musculus GN=Fcgr2 PE=1 SV=2 (P08101)	0	0
Q9JI18	Low-density lipoprotein receptor-related protein 1B OS=Mus musculus GN=Lrp1b PE=1 SV=1	0	0
O88572	Low-density lipoprotein receptor-related protein 6 OS=Mus musculus GN=Lrp6 PE=1 SV=1	2.72059	2.32248e-06
Q8BHC0	Lymphatic vessel endothelial hyaluronic acid receptor 1 OS=Mus musculus GN=Lyve1 PE=1 SV=1	210.461	3.44602e-05
P0CW02	Lymphocyte antigen 6C1 OS=Mus musculus GN=Ly6c1 PE=2 SV=1	0	0
P35459	Lymphocyte antigen 6D OS=Mus musculus GN=Ly6d PE=1 SV=1	1577.65	0.000100083
Q9JHF9	Lymphocyte antigen 96 OS=Mus musculus GN=Ly96 PE=1 SV=1	194.218	1.69187e-05
P24638	Lysosomal acid phosphatase OS=Mus musculus GN=Acp2 PE=2 SV=2	141.21	3.24403e-05
O35114	Lysosome membrane protein 2 OS=Mus musculus GN=Scarb2 PE=1 SV=3	319.697	8.18251e-05
P11438	Lysosome-associated membrane glycoprotein 1 OS=Mus musculus GN=Lamp1 PE=1 SV=2	1215.8	0.000252572
P17047	Lysosome-associated membrane glycoprotein 2 OS=Mus musculus GN=Lamp2 PE=2 SV=2	396.126	8.56984e-05
G5E8Q8	MCG115189 OS=Mus musculus GN=Gpr116 PE=4 SV=1	34.6831	2.45375e-05
Q91XZ2	Cluster of MCG141292 OS=Mus musculus GN=Pcdhb8 PE=2 SV=1 (Q91XZ2)	0	0
Q9DCL2	MIP18 family protein FAM96A OS=Mus musculus GN=Fam96a PE=2 SV=1	81.0345	7.06833e-06
P09581	Macrophage colony-stimulating factor 1 receptor OS=Mus musculus GN=Csf1r PE=1 SV=3	72.4356	3.74537e-05
Q61830	Macrophage mannose receptor 1 OS=Mus musculus GN=Mrc1 PE=1 SV=2	338.344	0.000264357
A1L314	Macrophage-expressed gene 1 protein OS=Mus musculus GN=Mpeg1 PE=2 SV=1	19.088	7.08637e-06
Q62190	Macrophage-stimulating protein receptor OS=Mus musculus GN=Mst1r PE=1 SV=3	6.58405	4.6934e-06
P31996	Macrosialin OS=Mus musculus GN=Cd68 PE=2 SV=1	285.837	4.71329e-05
Q9CQY5	Magnesium transporter protein 1 OS=Mus musculus GN=Magt1 PE=2 SV=1	123.327	2.21761e-05
Q5U419	Major facilitator superfamily domain-containing protein 3 OS=Mus musculus GN=Mfsd3 PE=2 SV=1	36.582	7.47833e-06
Q8HWB0	Major histocompatibility complex class I-related gene protein OS=Mus musculus GN=Mr1 PE=1 SV=2	28.2595	5.27181e-06
Q5FW60	Cluster of Major urinary protein 20 OS=Mus musculus GN=Mup20 PE=1 SV=1 (Q5FW60)	0	0
Q6ZQI3	Malectin OS=Mus musculus GN=Mlec PE=2 SV=2	931.812	0.000142726
Q99M71	Mammalian ependymin-related protein 1 OS=Mus musculus GN=Epdr1 PE=2 SV=1	350.475	4.23003e-05
Q91WP0	Mannan-binding lectin serine protease 2 OS=Mus musculus GN=Masp2 PE=1 SV=1	75.878	2.71367e-05
P39039	Mannose-binding protein A OS=Mus musculus GN=Mbl1 PE=2 SV=1	160.579	1.93133e-05
P41317	Mannose-binding protein C OS=Mus musculus GN=Mbl2 PE=2 SV=2	254.642	3.13036e-05
Q9D8I1	Marginal zone B- and B1-cell-specific protein OS=Mus musculus GN=Mzb1 PE=1 SV=2	190.532	1.85703e-05
P15089	Mast cell carboxypeptidase A OS=Mus musculus GN=Cpa3 PE=2 SV=1	1309.62	0.000302606
P21812	Cluster of Mast cell protease 4 OS=Mus musculus GN=Mcpt4 PE=1 SV=1 (P21812)	0	0
P05532	Mast/stem cell growth factor receptor Kit OS=Mus musculus GN=Kit PE=1 SV=3	0	0
Q9CZH7	Matrix-remodeling-associated protein 7 OS=Mus musculus GN=Mxra7 PE=1 SV=2	210.375	1.9386e-05
Q91ZV0	Cluster of Melanoma inhibitory activity protein 2 OS=Mus musculus GN=Mia2 PE=2 SV=2 (Q91ZV0)	0	0
Q8BI84	Melanoma inhibitory activity protein 3 OS=Mus musculus GN=Mia3 PE=1 SV=2	20.8737	2.11235e-05
Q8K273	Membrane magnesium transporter 1 OS=Mus musculus GN=Mmgt1 PE=2 SV=1	176.753	1.22858e-05
Q61468	Mesothelin OS=Mus musculus GN=Msln PE=1 SV=1	59.4922	1.956e-05
Q32NY4	Metal transporter CNNM3 OS=Mus musculus GN=Cnnm3 PE=1 SV=2	16.0203	5.78743e-06
Q9DD20	Methyltransferase-like protein 7B OS=Mus musculus GN=Mettl7b PE=2 SV=2	78.7546	1.04613e-05
Q9EPL4	Methyltransferase-like protein 9 OS=Mus musculus GN=Mettl9 PE=2 SV=1	7.98044	1.37669e-06
O08601	Microsomal triglyceride transfer protein large subunit OS=Mus musculus GN=Mttp PE=2 SV=2	7.02203	3.29562e-06
P10810	Monocyte differentiation antigen CD14 OS=Mus musculus GN=Cd14 PE=1 SV=1	126.437	2.34754e-05
B2RPV6	Multimerin-1 OS=Mus musculus GN=Mmrn1 PE=2 SV=2	4.07624	2.62749e-06
A6H6E2	Multimerin-2 OS=Mus musculus GN=Mmrn2 PE=2 SV=1	90.7798	4.52312e-05
Q80V70	Multiple epidermal growth factor-like domains protein 6 OS=Mus musculus GN=Megf6 PE=2 SV=3	36.3787	2.83775e-05
Q9Z2L6	Multiple inositol polyphosphate phosphatase 1 OS=Mus musculus GN=Minpp1 PE=1 SV=3	0	0
P28665	Cluster of Murinoglobulin-1 OS=Mus musculus GN=Mug1 PE=1 SV=3 (P28665)	0	0
P27573	Myelin protein P0 OS=Mus musculus GN=Mpz PE=1 SV=1	468.201	6.12477e-05
O08692	Myeloid bactenecin (F1) OS=Mus musculus GN=Ngp PE=2 SV=1	82.7525	7.57631e-06
P11247	Myeloperoxidase OS=Mus musculus GN=Mpo PE=2 SV=2	0	0
O70624	Myocilin OS=Mus musculus GN=Myoc PE=1 SV=1	43.1324	1.12992e-05
Q571E4	N-acetylgalactosamine-6-sulfatase OS=Mus musculus GN=Galns PE=2 SV=2	43.8494	1.19768e-05
Q8BJ48	N-acetylglucosamine-1-phosphodiester alpha-N-acetylglucosaminidase OS=Mus musculus GN=Nagpa PE=2 SV=2	23.3352	6.19353e-06
Q8VCS0	N-acetylmuramoyl-L-alanine amidase OS=Mus musculus GN=Pglyrp2 PE=1 SV=1	190.906	5.21737e-05
Q9D7V9	N-acylethanolamine-hydrolyzing acid amidase OS=Mus musculus GN=Naaa PE=2 SV=2	210.452	3.9942e-05
Q8K4Z3	NAD(P)H-hydrate epimerase OS=Mus musculus GN=Apoa1bp PE=1 SV=1	1773.17	0.000260093
A2APY7	NADH dehydrogenase [ubiquinone] 1 alpha subcomplex assembly factor 5 OS=Mus musculus GN=Ndufaf5 PE=2 SV=1	46.0627	8.37793e-06
P03911	NADH-ubiquinone oxidoreductase chain 4 OS=Mus musculus GN=Mtnd4 PE=1 SV=1	30.8421	7.57779e-06
Q8CCH2	NHL repeat-containing protein 3 OS=Mus musculus GN=Nhlrc3 PE=2 SV=1	25.1061	4.54145e-06
Q9JKF6	Nectin-1 OS=Mus musculus GN=Pvrl1 PE=1 SV=3	7.77874	2.10116e-06
P32507	Nectin-2 OS=Mus musculus GN=Pvrl2 PE=1 SV=2	100.472	2.72737e-05
P13595	Neural cell adhesion molecule 1 OS=Mus musculus GN=Ncam1 PE=1 SV=3	44.4895	2.51635e-05
P11627	Neural cell adhesion molecule L1 OS=Mus musculus GN=L1cam PE=1 SV=1	35.3536	2.36028e-05
P70232	Neural cell adhesion molecule L1-like protein OS=Mus musculus GN=Chl1 PE=1 SV=2	0	0
Q9CS84	Cluster of Neurexin-1 OS=Mus musculus GN=Nrxn1 PE=1 SV=3 (Q9CS84)	0	0
Q01705	Neurogenic locus notch homolog protein 1 OS=Mus musculus GN=Notch1 PE=1 SV=3	10.3128	1.32272e-05
Q61982	Neurogenic locus notch homolog protein 3 OS=Mus musculus GN=Notch3 PE=1 SV=1	1.75443	2.02933e-06
Q80Z24	Neuronal growth regulator 1 OS=Mus musculus GN=Negr1 PE=1 SV=1	230.777	4.14223e-05
O35375	Neuropilin-2 OS=Mus musculus GN=Nrp2 PE=2 SV=2	13.5703	6.72439e-06
P57716	Nicastrin OS=Mus musculus GN=Ncstn PE=1 SV=3	75.8377	2.81913e-05
O35604	Niemann-Pick C1 protein OS=Mus musculus GN=Npc1 PE=1 SV=2	17.8749	1.20955e-05
Q6GQT9	Nodal modulator 1 OS=Mus musculus GN=Nomo1 PE=1 SV=1	185.448	0.000117179
Q9QY81	Nuclear pore membrane glycoprotein 210 OS=Mus musculus GN=Nup210 PE=1 SV=2	5.18725	5.01405e-06
Q9WV85	Nucleoside diphosphate kinase 3 OS=Mus musculus GN=Nme3 PE=2 SV=3	111.364	1.00729e-05
O54901	OX-2 membrane glycoprotein OS=Mus musculus GN=Cd200 PE=1 SV=1	310.349	4.59393e-05
O70458	Oncostatin-M-specific receptor subunit beta OS=Mus musculus GN=Osmr PE=1 SV=1	3.12459	1.63115e-06
Q8BGT0	Osteopetrosis-associated transmembrane protein 1 OS=Mus musculus GN=Ostm1 PE=1 SV=1	142.523	2.56484e-05
Q9Z0K8	Pantetheinase OS=Mus musculus GN=Vnn1 PE=1 SV=3	80.8531	2.18607e-05
Q9ET66	Peptidase inhibitor 16 OS=Mus musculus GN=Pi16 PE=2 SV=1	168.045	4.19131e-05
P30412	Peptidyl-prolyl cis-trans isomerase C OS=Mus musculus GN=Ppic PE=1 SV=1	1329.28	0.000143497
P45878	Peptidyl-prolyl cis-trans isomerase FKBP2 OS=Mus musculus GN=Fkbp2 PE=1 SV=1	4041.45	0.000293681
O54998	Peptidyl-prolyl cis-trans isomerase FKBP7 OS=Mus musculus GN=Fkbp7 PE=1 SV=1	400.595	4.72647e-05
Q9Z247	Peptidyl-prolyl cis-trans isomerase FKBP9 OS=Mus musculus GN=Fkbp9 PE=1 SV=1	476.171	0.000142061
Q9D1M7	Peptidyl-prolyl cis-trans isomerase FKBP11 OS=Mus musculus GN=Fkbp11 PE=2 SV=1	88.1247	9.239e-06
P16301	Phosphatidylcholine-sterol acyltransferase OS=Mus musculus GN=Lcat PE=1 SV=2	81.9488	1.93068e-05
Q8K358	Phosphatidylinositol glycan anchor biosynthesis class U protein OS=Mus musculus GN=Pigu PE=2 SV=4	0	0
O70362	Phosphatidylinositol-glycan-specific phospholipase D OS=Mus musculus GN=Gpld1 PE=1 SV=1	149.426	6.59941e-05
Q8VCI0	Phospholipase B-like 1 OS=Mus musculus GN=Plbd1 PE=1 SV=1	49.0855	1.46447e-05
O70325	Cluster of Phospholipid hydroperoxide glutathione peroxidase, mitochondrial OS=Mus musculus GN=Gpx4 PE=1 SV=4 (O70325)	0	0
Q4VBE4	Pikachurin OS=Mus musculus GN=Egflam PE=1 SV=1	0	0
Q8R143	Pituitary tumor-transforming gene 1 protein-interacting protein OS=Mus musculus GN=Pttg1ip PE=1 SV=1	157.137	1.48574e-05
Q99KR8	Plasma alpha-L-fucosidase OS=Mus musculus GN=Fuca2 PE=2 SV=1	0	0
P26262	Plasma kallikrein OS=Mus musculus GN=Klkb1 PE=1 SV=2	156.106	5.27723e-05
P20918	Plasminogen OS=Mus musculus GN=Plg PE=1 SV=3	1111	0.000477789
Q08481	Platelet endothelial cell adhesion molecule OS=Mus musculus GN=Pecam1 PE=1 SV=1	208.146	8.01054e-05
Q9Z126	Platelet factor 4 OS=Mus musculus GN=Pf4 PE=2 SV=1	0	0
O35930	Platelet glycoprotein Ib alpha chain OS=Mus musculus GN=Gp1ba PE=2 SV=2	41.7113	1.58144e-05
P05622	Platelet-derived growth factor receptor beta OS=Mus musculus GN=Pdgfrb PE=1 SV=1	110.267	6.41309e-05
Q9DC11	Plexin domain-containing protein 2 OS=Mus musculus GN=Plxdc2 PE=1 SV=1	70.727	1.99688e-05
P70206	Cluster of Plexin-A1 OS=Mus musculus GN=Plxna1 PE=1 SV=1 (P70206)	0	0
Q80UG2	Plexin-A4 OS=Mus musculus GN=Plxna4 PE=1 SV=3	1.88566	1.89821e-06
B2RXS4	Plexin-B2 OS=Mus musculus GN=Plxnb2 PE=1 SV=1	83.7222	8.17703e-05
Q3UH93	Plexin-D1 OS=Mus musculus GN=Plxnd1 PE=1 SV=1	7.71945	7.73606e-06
Q9R0M4	Podocalyxin OS=Mus musculus GN=Podxl PE=1 SV=2	1191	0.000301147
O70570	Polymeric immunoglobulin receptor OS=Mus musculus GN=Pigr PE=1 SV=1	0	0
Q9CQF9	Prenylcysteine oxidase OS=Mus musculus GN=Pcyox1 PE=1 SV=1	828.273	0.000221607
Q8C7K6	Prenylcysteine oxidase-like OS=Mus musculus GN=Pcyox1l PE=2 SV=1	29.8948	7.76915e-06
Q9QXV0	ProSAAS OS=Mus musculus GN=Pcsk1n PE=1 SV=2	351.686	4.54213e-05
Q8C165	Probable carboxypeptidase PM20D1 OS=Mus musculus GN=Pm20d1 PE=2 SV=1	47.834	1.26098e-05
Q99KK9	Probable histidine--tRNA ligase, mitochondrial OS=Mus musculus GN=Hars2 PE=2 SV=1	58.6461	1.58271e-05
Q8K297	Procollagen galactosyltransferase 1 OS=Mus musculus GN=Colgalt1 PE=1 SV=2	117.158	3.94275e-05
Q9WU79	Proline dehydrogenase 1, mitochondrial OS=Mus musculus GN=Prodh PE=1 SV=2	101.94	3.28463e-05
Q3V1T4	Prolyl 3-hydroxylase 1 OS=Mus musculus GN=Lepre1 PE=2 SV=2	328.736	0.000130234
O54990	Prominin-1 OS=Mus musculus GN=Prom1 PE=1 SV=1	1992.85	0.000916545
Q3UUY6	Prominin-2 OS=Mus musculus GN=Prom2 PE=1 SV=1	0	0
O35074	Prostacyclin synthase OS=Mus musculus GN=Ptgis PE=2 SV=1	251.532	6.7956e-05
Q9WV91	Prostaglandin F2 receptor negative regulator OS=Mus musculus GN=Ptgfrn PE=1 SV=2	72.1608	3.37381e-05
P22437	Prostaglandin G/H synthase 1 OS=Mus musculus GN=Ptgs1 PE=2 SV=1	0	0
Q07456	Protein AMBP OS=Mus musculus GN=Ambp PE=2 SV=2	342.012	6.32163e-05
Q3TNH5	Protein FAM172A OS=Mus musculus GN=Fam172a PE=2 SV=2	30.4957	6.94285e-06
E9Q7X6	Protein HEG homolog 1 OS=Mus musculus GN=Heg1 PE=1 SV=1	0	0
B8JK39	Protein Itga9 OS=Mus musculus GN=Itga9 PE=3 SV=1	17.9231	9.71187e-06
Q8BYB9	Protein O-glucosyltransferase 1 OS=Mus musculus GN=Poglut1 PE=1 SV=2	38.9412	8.55329e-06
Q8BW41	Protein O-linked-mannose beta-1,4-N-acetylglucosaminyltransferase 2 OS=Mus musculus GN=Pomgnt2 PE=2 SV=1	1.22988	4.04097e-07
B1AVD1	Protein Xpnpep2 OS=Mus musculus GN=Xpnpep2 PE=3 SV=1	20.9865	7.59676e-06
Q8R121	Protein Z-dependent protease inhibitor OS=Mus musculus GN=Serpina10 PE=1 SV=1	154.035	3.77859e-05
Q9QXT0	Protein canopy homolog 2 OS=Mus musculus GN=Cnpy2 PE=1 SV=1	3561.09	0.000350242
Q9DAU1	Protein canopy homolog 3 OS=Mus musculus GN=Cnpy3 PE=1 SV=1	208.341	3.01313e-05
Q8BQ47	Protein canopy homolog 4 OS=Mus musculus GN=Cnpy4 PE=1 SV=1	580.651	7.72552e-05
Q80YA8	Protein crumbs homolog 2 OS=Mus musculus GN=Crb2 PE=2 SV=3	0	0
Q921X9	Protein disulfide-isomerase A5 OS=Mus musculus GN=Pdia5 PE=2 SV=1	122.96	3.45125e-05
Q8BXZ1	Protein disulfide-isomerase TMX3 OS=Mus musculus GN=Tmx3 PE=1 SV=2	330.555	8.11667e-05
Q9CR64	Protein kish-A OS=Mus musculus GN=Tmem167a PE=2 SV=1	133.947	5.12147e-06
Q9Z2G6	Protein sel-1 homolog 1 OS=Mus musculus GN=Sel1l PE=2 SV=2	35.3944	1.48081e-05
P19221	Prothrombin OS=Mus musculus GN=F2 PE=1 SV=1	636.154	0.000211702
E9PVD3	Protocadherin-16 OS=Mus musculus GN=Dchs1 PE=1 SV=1	5.36142	8.79532e-06
Q8QZR3	Pyrethroid hydrolase Ces2a OS=Mus musculus GN=Ces2a PE=1 SV=1	0	0
Q8BK48	Pyrethroid hydrolase Ces2e OS=Mus musculus GN=Ces2e PE=1 SV=1	74.1616	2.18871e-05
A2AQ19	RNA polymerase-associated protein RTF1 homolog OS=Mus musculus GN=Rtf1 PE=1 SV=1	26.846	1.02728e-05
P21845	Tryptase beta-2 OS=Mus musculus GN=Tpsb2 PE=1 SV=2	518.385	7.59273e-05
P25446	Tumor necrosis factor receptor superfamily member 6 OS=Mus musculus GN=Fas PE=1 SV=2	56.7928	1.0069e-05
Q9Z0W1	Tumor necrosis factor receptor superfamily member 16 OS=Mus musculus GN=Ngfr PE=1 SV=1	130.663	2.76516e-05
Q8BTV1	Tumor suppressor candidate 3 OS=Mus musculus GN=Tusc3 PE=2 SV=1	45.7973	8.57756e-06
Q60805	Tyrosine-protein kinase Mer OS=Mus musculus GN=Mertk PE=1 SV=1	19.2543	1.00449e-05
Q06806	Tyrosine-protein kinase receptor Tie-1 OS=Mus musculus GN=Tie1 PE=2 SV=3	0	0
Q9Z139	Tyrosine-protein kinase transmembrane receptor ROR1 OS=Mus musculus GN=Ror1 PE=2 SV=2	0	0
Q9Z138	Tyrosine-protein kinase transmembrane receptor ROR2 OS=Mus musculus GN=Ror2 PE=1 SV=2	30.9606	1.53964e-05
P97797	Tyrosine-protein phosphatase non-receptor type substrate 1 OS=Mus musculus GN=Sirpa PE=1 SV=1	37.4631	1.00111e-05
Q6P5E4	UDP-glucose:glycoprotein glucosyltransferase 1 OS=Mus musculus GN=Uggt1 PE=1 SV=4	204.17	0.0001706
Q64435	Cluster of UDP-glucuronosyltransferase 1-6 OS=Mus musculus GN=Ugt1a6 PE=1 SV=1 (Q64435)	0	0
Q9JK81	UPF0160 protein MYG1, mitochondrial OS=Mus musculus GN=Myg1 PE=1 SV=1	120.987	2.44795e-05
Q9CPT4	UPF0556 protein C19orf10 homolog OS=Mus musculus GN=D17Wsu104e PE=2 SV=1	993.979	8.465e-05
Q8R1S0	Ubiquinone biosynthesis monooxygenase COQ6 OS=Mus musculus GN=Coq6 PE=1 SV=3	88.0958	2.14417e-05
Q8K1Z0	Ubiquinone biosynthesis protein COQ9, mitochondrial OS=Mus musculus GN=Coq9 PE=1 SV=1	1026.51	0.000170554
Q9D0L4	Uncharacterized aarF domain-containing protein kinase 1 OS=Mus musculus GN=Adck1 PE=2 SV=1	38.6142	1.09241e-05
P38575	Uroplakin-2 OS=Mus musculus GN=Upk2 PE=2 SV=1	2627.36	0.000243532
Q80YF6	Uroplakin-3b OS=Mus musculus GN=Upk3b PE=1 SV=1	497.69	7.12447e-05
D3YX43	V-set and immunoglobulin domain-containing protein 10 OS=Mus musculus GN=Vsig10 PE=3 SV=2	26.0356	7.46253e-06
P59481	VIP36-like protein OS=Mus musculus GN=Lman2l PE=2 SV=1	95.3809	1.80148e-05
Q9EPR5	VPS10 domain-containing receptor SorCS2 OS=Mus musculus GN=Sorcs2 PE=1 SV=2	6.34911	3.87597e-06
Q9QZ25	Vascular non-inflammatory molecule 3 OS=Mus musculus GN=Vnn3 PE=1 SV=3	21.5246	5.73963e-06
P98156	Very low-density lipoprotein receptor OS=Mus musculus GN=Vldlr PE=1 SV=1	33.5165	1.5297e-05
O08547	Vesicle-trafficking protein SEC22b OS=Mus musculus GN=Sec22b PE=1 SV=3	1375.18	0.000161128
Q9DBH5	Vesicular integral-membrane protein VIP36 OS=Mus musculus GN=Lman2 PE=2 SV=2	946.534	0.000181235
P21614	Vitamin D-binding protein OS=Mus musculus GN=Gc PE=1 SV=2	3639.36	0.000923814
P33587	Vitamin K-dependent protein C OS=Mus musculus GN=Proc PE=1 SV=2	84.0118	2.06167e-05
P29788	Vitronectin OS=Mus musculus GN=Vtn PE=1 SV=2	554.208	0.000143961
Q60932	Voltage-dependent anion-selective channel protein 1 OS=Mus musculus GN=Vdac1 PE=1 SV=3	3606.73	0.000552607
O08532	Voltage-dependent calcium channel subunit alpha-2/delta-1 OS=Mus musculus GN=Cacna2d1 PE=1 SV=1	0	0
P27641	X-ray repair cross-complementing protein 5 OS=Mus musculus GN=Xrcc5 PE=2 SV=4	76.1672	2.99603e-05
Q6P5F6	Zinc transporter ZIP10 OS=Mus musculus GN=Slc39a10 PE=1 SV=1	5.09662	2.27842e-06
Q64726	Zinc-alpha-2-glycoprotein OS=Mus musculus GN=Azgp1 PE=1 SV=2	721.864	0.000120789
Q923K4	tRNA modification GTPase GTPBP3, mitochondrial OS=Mus musculus GN=Gtpbp3 PE=2 SV=1	28.5978	7.06655e-06
Q8R2Z5	von Willebrand factor A domain-containing protein 1 OS=Mus musculus GN=Vwa1 PE=1 SV=1	436.375	9.23977e-05
Q8CIZ8	von Willebrand factor OS=Mus musculus GN=Vwf PE=1 SV=2	60.2366	8.82238e-05
P06800	Receptor-type tyrosine-protein phosphatase C OS=Mus musculus GN=Ptprc PE=1 SV=3	38.4776	2.63509e-05
A2A8L5	Receptor-type tyrosine-protein phosphatase F OS=Mus musculus GN=Ptprf PE=1 SV=1	21.4312	2.14654e-05
B0V2N1	Receptor-type tyrosine-protein phosphatase S OS=Mus musculus GN=Ptprs PE=1 SV=1	15.6896	1.57455e-05
P18052	Receptor-type tyrosine-protein phosphatase alpha OS=Mus musculus GN=Ptpra PE=1 SV=3	85.8556	3.80979e-05
Q64487	Receptor-type tyrosine-protein phosphatase delta OS=Mus musculus GN=Ptprd PE=1 SV=3	5.99403	6.0865e-06
P49446	Receptor-type tyrosine-protein phosphatase epsilon OS=Mus musculus GN=Ptpre PE=1 SV=3	12.8857	4.92396e-06
Q64455	Receptor-type tyrosine-protein phosphatase eta OS=Mus musculus GN=Ptprj PE=1 SV=2	11.8764	7.69267e-06
P35822	Receptor-type tyrosine-protein phosphatase kappa OS=Mus musculus GN=Ptprk PE=1 SV=1	0	0
P28828	Receptor-type tyrosine-protein phosphatase mu OS=Mus musculus GN=Ptprm PE=2 SV=2	52.9747	4.10579e-05
Q8BP92	Reticulocalbin-2 OS=Mus musculus GN=Rcn2 PE=2 SV=1	1457.53	0.000257274
Q7M6Z0	Reticulon-4 receptor-like 2 OS=Mus musculus GN=Rtn4rl2 PE=2 SV=1	0	0
Q9QYF1	Retinol dehydrogenase 11 OS=Mus musculus GN=Rdh11 PE=2 SV=2	159.823	2.66036e-05
Q8CEE7	Retinol dehydrogenase 13 OS=Mus musculus GN=Rdh13 PE=2 SV=1	39.2795	6.78322e-06
Q00724	Retinol-binding protein 4 OS=Mus musculus GN=Rbp4 PE=2 SV=2	881.262	9.6852e-05
Q9Z0J1	Reversion-inducing cysteine-rich protein with Kazal motifs OS=Mus musculus GN=Reck PE=2 SV=2	13.62	6.84234e-06
Q8C310	Roundabout homolog 4 OS=Mus musculus GN=Robo4 PE=1 SV=2	25.9564	1.33377e-05
Q8CIF6	SID1 transmembrane family member 2 OS=Mus musculus GN=Sidt2 PE=1 SV=1	19.5322	8.74152e-06
Q7TQ48	Sarcalumenin OS=Mus musculus GN=Srl PE=1 SV=1	386.983	0.00018178
Q5ND28	Scavenger receptor class F member 1 OS=Mus musculus GN=Scarf1 PE=1 SV=1	4.03108	1.6697e-06
Q2VLH6	Scavenger receptor cysteine-rich type 1 protein M130 OS=Mus musculus GN=Cd163 PE=2 SV=2	478.978	0.000274293
Q8K1I3	Secreted phosphoprotein 24 OS=Mus musculus GN=Spp2 PE=1 SV=2	42.7157	4.68034e-06
Q62028	Secretory phospholipase A2 receptor OS=Mus musculus GN=Pla2r1 PE=1 SV=1	2.70968	2.18813e-06
Q8VHC3	Selenoprotein M OS=Mus musculus GN=Selm PE=1 SV=3	644.475	4.9991e-05
P62342	Selenoprotein T OS=Mus musculus GN=Selt PE=2 SV=2	199.217	2.10324e-05
Q62178	Semaphorin-4A OS=Mus musculus GN=Sema4a PE=1 SV=2	0.973848	3.84739e-07
Q62179	Semaphorin-4B OS=Mus musculus GN=Sema4b PE=1 SV=2	9.3276	4.03724e-06
Q64151	Semaphorin-4C OS=Mus musculus GN=Sema4c PE=1 SV=1	6.83066	2.99415e-06
Q9D236	Serine protease HTRA3 OS=Mus musculus GN=Htra3 PE=1 SV=3	27.5529	6.41342e-06
P29621	Serine protease inhibitor A3C OS=Mus musculus GN=Serpina3c PE=2 SV=1	659.665	0.000146103
P07759	Serine protease inhibitor A3K OS=Mus musculus GN=Serpina3k PE=1 SV=2	14579.3	0.00323687
Q3TYD6	Serine/threonine-protein kinase LMTK2 OS=Mus musculus GN=Lmtk2 PE=1 SV=3	0	0
Q61288	Serine/threonine-protein kinase receptor R3 OS=Mus musculus GN=Acvrl1 PE=1 SV=2	14.0825	3.7694e-06
P05366	Cluster of Serum amyloid A-1 protein OS=Mus musculus GN=Saa1 PE=1 SV=2 (P05366)	0	0
P31532	Serum amyloid A-4 protein OS=Mus musculus GN=Saa4 PE=1 SV=2	91.7852	6.55857e-06
P12246	Serum amyloid P-component OS=Mus musculus GN=Apcs PE=1 SV=2	68.1859	8.47571e-06
P52430	Serum paraoxonase/arylesterase 1 OS=Mus musculus GN=Pon1 PE=1 SV=2	1648.51	0.000308896
Q62087	Serum paraoxonase/lactonase 3 OS=Mus musculus GN=Pon3 PE=1 SV=2	5720.93	0.00106617
P70665	Sialate O-acetylesterase OS=Mus musculus GN=Siae PE=2 SV=3	67.943	1.95555e-05
Q62230	Sialoadhesin OS=Mus musculus GN=Siglec1 PE=1 SV=2	99.7765	8.64643e-05
P70414	Sodium/calcium exchanger 1 OS=Mus musculus GN=Slc8a1 PE=1 SV=1	50.6287	2.59039e-05
Q3UPR9	Somatomedin-B and thrombospondin type-1 domain-containing protein OS=Mus musculus GN=Sbspon PE=2 SV=1	1234.31	0.000172225
Q6PHU5	Sortilin OS=Mus musculus GN=Sort1 PE=1 SV=1	259.195	0.00011195
O88307	Sortilin-related receptor OS=Mus musculus GN=Sorl1 PE=1 SV=3	14.5506	1.70266e-05
Q8R4Y4	Stabilin-1 OS=Mus musculus GN=Stab1 PE=1 SV=1	36.6099	4.78964e-05
P50427	Steryl-sulfatase OS=Mus musculus GN=Sts PE=2 SV=1	108.455	3.42031e-05
Q8R3Q0	Store-operated calcium entry-associated regulatory factor OS=Mus musculus GN=Saraf PE=2 SV=2	106.918	1.8156e-05
Q9DCT5	Stromal cell-derived factor 2 OS=Mus musculus GN=Sdf2 PE=2 SV=1	307.272	3.37015e-05
P70302	Stromal interaction molecule 1 OS=Mus musculus GN=Stim1 PE=1 SV=2	279.006	0.000102494
P83093	Stromal interaction molecule 2 OS=Mus musculus GN=Stim2 PE=1 SV=2	11.0712	4.40038e-06
Q8BPG6	Sulfatase-modifying factor 2 OS=Mus musculus GN=Sumf2 PE=2 SV=2	270	4.44183e-05
Q9DBX3	Sushi domain-containing protein 2 OS=Mus musculus GN=Susd2 PE=1 SV=1	193.576	8.30953e-05
Q8K2B0	Synaptonemal complex protein SC65 OS=Mus musculus GN=Leprel4 PE=2 SV=1	26.4339	6.40112e-06
Q99KW9	T-cell immunomodulatory protein OS=Mus musculus GN=Itfg1 PE=2 SV=2	109.6	3.50183e-05
Q62312	TGF-beta receptor type-2 OS=Mus musculus GN=Tgfbr2 PE=1 SV=1	4.39726	1.39779e-06
Q9R233	Tapasin OS=Mus musculus GN=Tapbp PE=2 SV=2	245.279	5.7775e-05
Q8VD31	Tapasin-related protein OS=Mus musculus GN=Tapbpl PE=2 SV=2	48.8945	1.12846e-05
P52875	Transmembrane protein 165 OS=Mus musculus GN=Tmem165 PE=2 SV=2	91.2704	1.50381e-05
P07309	Transthyretin OS=Mus musculus GN=Ttr PE=1 SV=1	16295.7	0.00121751
Q9Z0L0	Trophoblast glycoprotein OS=Mus musculus GN=Tpbg PE=1 SV=3	14.0616	3.0934e-06
Q9R099	Transducin beta-like protein 2 OS=Mus musculus GN=Tbl2 PE=2 SV=2	267.277	6.27629e-05
Q9CY50	Translocon-associated protein subunit alpha OS=Mus musculus GN=Ssr1 PE=1 SV=1	1727.26	0.000262301
Q62186	Translocon-associated protein subunit delta OS=Mus musculus GN=Ssr4 PE=2 SV=1	3108.77	0.000278799
Q9DBU0	Transmembrane 9 superfamily member 1 OS=Mus musculus GN=Tm9sf1 PE=2 SV=2	0	0
P58021	Transmembrane 9 superfamily member 2 OS=Mus musculus GN=Tm9sf2 PE=2 SV=1	146.486	5.22583e-05
Q9ET30	Transmembrane 9 superfamily member 3 OS=Mus musculus GN=Tm9sf3 PE=1 SV=1	210.55	6.735e-05
Q8BH24	Transmembrane 9 superfamily member 4 OS=Mus musculus GN=Tm9sf4 PE=2 SV=1	62.6286	2.21537e-05
Q921L3	Transmembrane and coiled-coil domain-containing protein 1 OS=Mus musculus GN=Tmco1 PE=2 SV=1	168.965	1.6944e-05
Q3V009	Transmembrane emp24 domain-containing protein 1 OS=Mus musculus GN=Tmed1 PE=2 SV=1	325.887	3.89898e-05
Q9R0Q3	Transmembrane emp24 domain-containing protein 2 OS=Mus musculus GN=Tmed2 PE=1 SV=1	81.1459	8.7254e-06
Q78IS1	Transmembrane emp24 domain-containing protein 3 OS=Mus musculus GN=Tmed3 PE=2 SV=1	509.956	6.15003e-05
Q8R1V4	Transmembrane emp24 domain-containing protein 4 OS=Mus musculus GN=Tmed4 PE=2 SV=1	826.845	0.000101898
Q9CXE7	Transmembrane emp24 domain-containing protein 5 OS=Mus musculus GN=Tmed5 PE=2 SV=1	1524.16	0.000188915
Q9D1D4	Transmembrane emp24 domain-containing protein 10 OS=Mus musculus GN=Tmed10 PE=2 SV=1	4738.44	0.000559015
Q9JJR8	Transmembrane protein 9B OS=Mus musculus GN=Tmem9b PE=1 SV=1	77.1886	8.26417e-06
Q3UBX0	Transmembrane protein 109 OS=Mus musculus GN=Tmem109 PE=1 SV=2	1526.52	0.000190179
Q8R138	Transmembrane protein 119 OS=Mus musculus GN=Tmem119 PE=2 SV=1	0	0
reference
[36]Trayhurn, P. and J.H. Beattie, Physiological role of adipose tissue: white adipose tissue as an endocrine and secretory organ. Proc Nutr Soc, 2001. 60(3): p. 329-39.
[49]Trayhurn, P. and I.S. Wood, Adipokines: inflammation and the pleiotropic role of white adipose tissue. Br J Nutr, 2004. 92(3): p. 347-55.
[50]Yue, L., et al., Divergent effects of peroxisome proliferator-activated receptor gamma agonists and tumor necrosis factor alpha on adipocyte ApoE expression. J Biol Chem, 2004. 279(46): p. 47626-32.
